# Supplementary material for: The impact of pH on proteolytic activity in wound fluid: Implications for acid therapy
Source: J Biol Chem. 2025 Sep 15;301(10):110723. doi: 10.1016/j.jbc.2025.110723 (PMC12550788; doi:10.1016/j.jbc.2025.110723)
Supplement: Supporting File 1 [file mmc1.xlsx]

## Sheet: protein-peptides_results
Protein	MatchSequence	RealSequence	Annotated_Sequence	N-term	C-term	Cleave_Loc	X.10lgP	Mass	Length	ppm	m.z	z	RT	Used	Candidate	Quality	Significance	Avg..ppm	Avg..Area	T0_1	T0_2	T0_3	T0_4	T15_1	T15_2	T15_3	T15_4	T60_1	T60_2	T60_3	T60_4	T120_1	T120_2	T120_3	T120_4	foldchange 1	foldchange 2	foldchange 3	t-test_pvalue 1	t-test_pvalue 2	t-test_pvalue 3	t-test_qvalue 1	t-test_qvalue 2	t-test_qvalue 3
>TDP45|TDP45|generation2	GSQVFSWLNHYHRK	GSQVFSWLNHYHRK	GSQVFSWLNHYHRK	NA	NA		124.25	1757.88	14	1.2	879.946	2	33.66	Y	Y	1.1	54.93	2	32200000	48483635	49317990	NA	49843971	31288533	46852091	42824166	35725234	24070853	30855380	23653019	19063412	11380538	15658440	21380442	18285788	0.795943	0.495999	0.338845	0.0599229	0.000355938	5.03252e-05	0.228487	0.00233102	0.000534461
>TDP45|TDP45|generation2	GSQVFSWLNHYHRK	GSQVFSWLNHYHRK	GSQVFSWLNH.Y	NA	WLNHYHRK	10	90.58	1173.56	10	1	587.785	2	36.12	N	Y	0.71	43.52	0.9	481000	50264	55084	51865	76186	238758	261696	292143	NA	1490100	688736	465395	506240	981207	1507417	1155976	1078596	4.52785	13.4982	20.2366	3.42144e-05	0.0225534	6.56835e-05	0.00498552	0.0331555	0.000572879
>TDP45|TDP45|generation2	GSQVFSWLNHYHRK	GSQVFSWLNHYHRK	W.LNHYHRK	VFSWLNHY	NA	7	68.83	966.515	7	1.7	484.264	2	6.57	N	Y	0.62	10.81	1.2	527000	383048	781424	301242	682794	306852	794586	933919	1075598	625842	725101	475250	451167	167790	292135	292574	42932	1.44796	1.05997	0.370225	0.281116	0.815961	0.0406344	0.382828	0.378168	0.0537615
>TDP45|TDP45|generation2	GSQVFSWLNHYHRK	GSQVFSWLNHYHRK	GSQVFSWLNHY.H	NA	LNHYHRKX	11	92.7	1336.62	11	1.1	669.317	2	40.61	N	Y	0.43	60	1.6	160000	316751	59814	60740	76836	65748	48616	74164	64880	214345	100060	135786	126030	324637	557394	461367	496896	0.492876	1.12075	3.57936	0.341331	0.825805	0.00601148	0.411048	0.379383	0.0150013
>TDP45|TDP45|generation2	GSQVFSWLNHYHRK	GSQVFSWLNHYHRK	GSQVFSWLNHYH.R	NA	NHYHRKXX	12	77.3	1473.68	12	0.1	737.847	2	36.97	N	Y	0.67	60	1.1	606000	60447	50326	66269	39823	203419	296519	219401	122926	1306703	897010	807050	688401	1386091	1694383	1728849	1656321	3.88382	17.0575	29.8141	0.00489773	0.000643175	1.03719e-06	0.0747479	0.00353212	4.30589e-05
>TDP45|TDP45|generation2	GSQVFSWLNHYHRK	GSQVFSWLNHYHRK	GSQVFSWLNHYHR.K	NA	HYHRKXXX	13	101.95	1629.78	13	0.7	815.898	2	33.61	N	Y	0.63	33.54	1.7	5650000	NA	NA	234914	1655776	4240760	5444973	2651579	518592	13067034	8948060	7106856	7117007	10869873	13671921	12991943	12270029	3.39979	9.58353	13.1708	0.242521	0.0195538	0.000324858	0.358434	0.0301367	0.00203222
>TDP7|TDP7|generation1	KVHLPAEILQTTQL	KVHLPAEIMQTTQM	KVHLPAEILQTTQL	NA	NA		75.81	1589.91	14	0.6	795.965	2	40.71	Y	Y	1.13	31.17	1.9	566000000	589303846	640634031	631963889	626463603	636975928	650020000	489251432	989166437	371378868	629229351	384361557	819726734	314910178	376269966	332470990	353790240	1.11134	0.886002	0.553553	0.539024	0.535675	3.8964e-06	0.502839	0.283113	9.36503e-05
>TDP7|TDP7|generation1	KVHLPAEILQTTQL	KVHLPAEIMQTTQM	P.AEILQTTQL	VHLPAEIM	NA	5	56.11	1015.55	9	0.5	508.785	2	33.07	N	Y	0.86	28.45	1.3	1090000	1881754	1524526	493779	1126610	1241198	1878305	1396185	1027581	1098089	774690	998683	979648	593344	564405	498195	609526	1.10277	0.766136	0.45069	0.723303	0.372542	0.0600052	0.569169	0.222491	0.0704431
>TDP7|TDP7|generation1	KVHLPAEILQTTQL	KVHLPAEIMQTTQM	KVHLPA.E	NA	HLPAEIMQ	6	73.83	663.407	6	0.4	332.711	2	18.11	N	Y	1	48.52	1.3	703000	623457	545664	795022	820206	481826	891667	817766	1430930	480271	1081040	565044	1196759	336796	403146	345770	328614	1.30091	1.1935	0.507956	0.351673	0.509616	0.00247514	0.416376	0.273905	0.00849859
>TDP7|TDP7|generation1	KVHLPAEILQTTQL	KVHLPAEIMQTTQM	KVHLPAEILQ.T	NA	EIMQTTQM	10	49.71	1146.68	10	1.2	574.345	2	34.18	N	Y	0.82	9.29	0.8	634000	790203	1058004	493779	930307	799883	1086884	875256	NA	NA	854033	401882	682047	381783	470922	477735	526048	1.12542	0.789645	0.567336	0.550426	0.384976	0.0297323	0.50582	0.22843	0.0441215
>TDP7|TDP7|generation1	KVHLPAEILQTTQL	KVHLPAEIMQTTQM	KVHLPAEILQTTQ.L	NA	QTTQMXXX	13	62.86	1476.83	13	0.4	739.422	2	33.02	N	Y	0.65	5.98	3.1	370000	577920	272415	123445	593177	421490	548718	571380	217040	268218	646861	277047	428927	183596	209169	201529	223935	1.12232	1.03452	0.522177	0.746581	0.929188	0.158635	0.572291	0.404958	0.129883
>TDP7|TDP7|generation1	KVHLPAEILQTTQL	KVHLPAEIMQTTQM	KVHLPAEILQT.T	NA	IMQTTQMX	11	66.89	1247.72	11	4.9	624.866	2	34.83	N	Y	0.86	16.96	1.2	303000	329474	459857	99493	311525	366326	530779	411816	188230	173081	361449	173017	618502	114778	226697	200506	202734	1.24726	1.10472	0.620415	0.498423	0.815899	0.197039	0.488625	0.378168	0.148239
>TDP7|TDP7|generation1	KVHLPAEILQTTQL	KVHLPAEIMQTTQM	KVHLPAE.I	NA	LPAEIMQT	7	59.84	792.449	7	0.4	397.232	2	18.26	N	Y	0.77	28.16	0.8	238000	NA	259919	315982	378951	227553	337673	339074	519552	159326	366959	187253	382327	81342	137888	114575	NA	1.11838	0.86076	0.349588	0.645765	0.580014	0.00556439	0.540209	0.300236	0.0144777
>TDP7|TDP7|generation1	KVHLPAEILQTTQL	KVHLPAEIMQTTQM	KVHLPAEILQTT.Q	NA	MQTTQMXX	12	75.38	1348.77	12	1.4	675.392	2	32.67	N	Y	0.76	31.83	1.4	202000	198890	261585	146476	178380	215486	362998	229960	298671	137548	409936	89575	403509	55444	32602	66187	79503	1.40974	1.32501	0.297627	0.102404	0.498462	0.00190431	0.267415	0.26971	0.00749687
>TDP29|TDP29|generation1	AGSWKGVRNDFTEA	AGSWKGVRNDFTEA	W.KGVRNDFTEA	AGSWKGVR	NA	4	83.05	1135.56	10	1.2	568.788	2	14.4	N	Y	1.51	9.18	1.2	8990000	6435466	7630959	10409901	9985864	8455662	8220220	10266067	12100483	9123999	9443950	9559762	10696693	8924481	8740681	8122522	6691538	1.13291	1.12658	0.94246	0.416027	0.321526	0.661213	0.4464	0.201501	0.313109
>TDP29|TDP29|generation1	AGSWKGVRNDFTEA	AGSWKGVRNDFTEA	AGSWKGVRNDFTEA	NA	NA		93.95	1536.73	14	0.6	769.374	2	24.45	Y	Y	1.07	30.37	1.6	10200000	7366298	7889212	11607500	6597498	7929876	10077420	9691167	11716340	8906215	6843282	6668837	6068520	17022172	19280914	16470101	15238156	1.17795	0.851357	2.03259	0.314835	0.366314	0.000826172	0.397884	0.22093	0.00388954
>TDP29|TDP29|generation1	AGSWKGVRNDFTEA	AGSWKGVRNDFTEA	A.GSWKGVRNDFTEA	XXXAGSWK	NA	1	65.24	1465.69	13	0.3	733.855	2	23.72	N	Y	0.79	3.51	2.2	2200000	1292450	1832763	2708417	2603153	2008327	2289843	2581183	3370849	2384161	2402312	2211995	1906341	1981867	1869664	2005056	2040588	1.21494	1.05547	0.936041	0.348131	0.752336	0.702804	0.415644	0.358732	0.32256
>TDP29|TDP29|generation1	AGSWKGVRNDFTEA	AGSWKGVRNDFTEA	G.VRNDFTEA	SWKGVRND	NA	6	87.33	950.446	8	0.1	476.23	2	15.78	N	Y	0.95	15.91	1.2	1320000	1118338	1407895	1243661	1126610	1482542	1213511	1337522	1738244	1409864	1388492	1390710	1482710	NA	1014293	1125286	977892	1.17876	1.15833	0.848897	0.147044	0.0344295	0.0900128	0.295129	0.0449444	0.0898874
>TDP29|TDP29|generation1	AGSWKGVRNDFTEA	AGSWKGVRNDFTEA	G.SWKGVRNDFTEA	XXAGSWKG	NA	2	99.83	1408.67	12	1.7	705.345	2	23.92	N	Y	1.02	30.62	1.5	969000	816989	1116319	1492393	904702	879182	1086884	1041859	1354102	751928	664493	674549	520008	772077	1238653	1125286	1011019	1.0073	0.602941	0.957656	0.966348	0.0345659	0.807905	0.639007	0.0449996	0.35366
>TDP29|TDP29|generation1	AGSWKGVRNDFTEA	AGSWKGVRNDFTEA	AGSWKGVRNDF.T	NA	RNDFTEAX	11	59.8	1235.6	11	0.4	618.809	2	24.23	N	Y	0.65	3.81	1.5	271000	226346	252421	462458	311525	214624	195217	381311	412953	293435	NA	233245	137680	NA	251236	246540	237185	0.961169	0.707095	0.782237	0.879691	0.26522	0.325853	0.61438	0.179485	0.202733
>TDP29|TDP29|generation1	AGSWKGVRNDFTEA	AGSWKGVRNDFTEA	S.WKGVRNDFTEA	XAGSWKGV	NA	3	68.42	1321.64	11	0.5	661.828	2	23.32	N	Y	0.76	17.25	1.8	262000	192193	344060	504834	339690	274098	319734	410643	344768	153595	145461	151117	108026	201834	246562	195391	178883	0.977162	0.404264	0.595802	0.913905	0.0191539	0.0770863	0.624672	0.0299515	0.0818462
>TDP10|TDP10|generation1	HIGLQVHLRYINVL	HIGLQVHMRYINVM	HIGLQVHLRYINVL	NA	NA		69.69	1673.97	14	1.5	837.995	2	45.27	Y	Y	0.47	4.37	2.1	32500000	26384740	30157285	52786488	32347371	43010959	43158795	38835066	44368436	23841606	34491907	38874175	27112409	14104085	18930352	18822973	25176084	1.1955	0.877497	0.54373	0.295332	0.549076	0.043535	0.386597	0.28702	0.0561609
>TDP10|TDP10|generation1	HIGLQVHLRYINVL	HIGLQVHMRYINVM	HIGLQVHLR.Y	NA	VHMRYINV	9	55.03	1071.63	9	3.3	358.219	3	27	N	Y	0.56	0.88	1.5	67500	NA	NA	129893	134852	106019	105523	NA	NA	82299	56421	71507	86315	137393	NA	100969	102294	0.799041	0.560052	0.857822	0.008661	0.00454898	0.311725	0.101507	0.0127847	0.196351
>TDP10|TDP10|generation1	HIGLQVHLRYINVL	HIGLQVHMRYINVM	HIGLQVH.L	NA	LQVHMRYI	7	57.59	802.445	7	1.6	402.229	2	19.41	N	Y	0.48	60	1.8	44000	68960	51479	44515	50271	71110	78087	79665	NA	63730	94329	76982	74347	55272	44898	48098	49406	1.41782	1.43751	0.918453	0.019307	0.0290557	0.470879	0.137907	0.0398913	0.257527
>TDP48|TDP48|generation2	ASLRIYIEPETFDK	ASMRIYIEPETFDK	Y.IEPETFDK	MRIYIEPE	NA	6	83.25	977.471	8	1.3	489.742	2	17.64	N	Y	1.07	8.05	1.4	1570000	984405	1008020	1713488	1758195	1585975	1593393	2018015	2141593	1650573	1862343	1423561	1726298	1872439	1530788	1432183	1230978	1.34312	1.21937	1.11022	0.118678	0.245173	0.572461	0.279594	0.16952	0.290794
>TDP48|TDP48|generation2	ASLRIYIEPETFDK	ASMRIYIEPETFDK	ASLRIYIEPETFD.K	NA	ETFDKXXX	13	97.11	1552.78	13	2.9	777.398	2	39.93	N	Y	0.75	2.41	3.1	723000	537070	899720	629200	783506	633528	488570	653509	1190841	467662	793424	733682	813372	997013	580765	802022	573750	1.04104	0.985487	1.03652	0.872038	0.930362	0.847227	0.612795	0.404958	0.366383
>TDP48|TDP48|generation2	ASLRIYIEPETFDK	ASMRIYIEPETFDK	E.PETFDK	IYIEPETF	NA	8	51.65	735.344	6	0.6	368.679	2	10.64	N	Y	0.55	6.85	1.1	344000	NA	250755	174112	2022778	162907	186775	246386	251613	422959	456219	226675	214993	436497	130877	149356	NA	0.259744	0.40473	0.292824	0.28608	0.385355	0.399116	0.382995	0.22843	0.231005
>TDP48|TDP48|generation2	ASLRIYIEPETFDK	ASMRIYIEPETFDK	L.RIYIEPETFDK	XASMRIYI	NA	3	90.11	1409.72	11	0.9	705.866	2	29.74	N	Y	0.74	7.14	1.3	108000	91744	129126	154767	86203	146530	105206	NA	NA	95023	91134	79062	119676	151984	169438	166747	160332	1.09014	0.833395	1.40417	0.723361	0.333856	0.0311292	0.569169	0.207424	0.0451645
>TDP48|TDP48|generation2	ASLRIYIEPETFDK	ASMRIYIEPETFDK	ASLRIYIEPETFDK	NA	NA		105.28	1680.87	14	0.9	841.444	2	40.28	Y	Y	0.5	5.15	2.4	105000000	139290000	81391346	153845437	121195956	107742884	121351136	110756199	120044470	NA	83750316	81142995	78054083	62130927	72566351	56980413	21333419	0.927726	0.65345	0.429698	0.596589	0.0689481	0.0103615	0.524316	0.0714574	0.0215917
>TDP218|TDP218|GenScript	NNFVKAGKSWQDIP	NNFVKAGKSWQDIP	NNFVKAGKSWQDIP	NA	NA		95.63	1602.82	14	0.2	802.415	2	29.39	Y	Y	1.63	47.37	1.5	103000000	153352933	111631938	194379563	128023897	99123453	121351136	18889564	13925159	95366425	72840736	79719434	13662112	88272119	94651762	117643581	102956935	0.431213	0.445342	0.686981	0.0439843	0.0183927	0.0528467	0.208089	0.0291947	0.0645276
>TDP218|TDP218|GenScript	NNFVKAGKSWQDIP	NNFVKAGKSWQDIP	NNFVKAGKSWQD.I	NA	SWQDIPXX	12	78.6	1392.68	12	1.3	697.346	2	18.82	N	Y	0.84	7.25	2.6	3010000	3408587	3407273	3795468	2543408	2775457	2711934	3554992	4446447	2269538	2148857	2463856	2817149	3465228	2640901	2710917	2345351	1.0254	0.737331	0.848546	0.868874	0.0288847	0.211556	0.612795	0.0397708	0.15335
>TDP218|TDP218|GenScript	NNFVKAGKSWQDIP	NNFVKAGKSWQDIP	NNFVKAG.K	NA	VKAGKSWQ	7	73.64	748.387	7	0.6	375.2	2	12.74	N	Y	1.09	20.9	0.9	2140000	1788001	NA	2201740	1903289	2335866	3091816	2757172	2602564	2487321	2479450	2420054	2541788	1568472	1390563	1687930	1281330	1.3729	1.2636	0.754488	0.0185554	0.00476812	0.022903	0.137338	0.0127983	0.0370297
>TDP218|TDP218|GenScript	NNFVKAGKSWQDIP	NNFVKAGKSWQDIP	NNFVKAGK.S	NA	KAGKSWQD	8	97.49	876.482	8	3	439.247	2	11.03	N	Y	1.17	10.62	1.2	2070000	1700945	1891078	1971433	1655776	2206574	2395366	2710242	2343268	2659256	1851323	2343401	2711241	2285834	1484046	1698160	1603319	1.33746	1.32496	0.979517	0.0034409	0.032232	0.854735	0.0641838	0.042307	0.367888
>TDP218|TDP218|GenScript	NNFVKAGKSWQDIP	NNFVKAGKSWQDIP	NNFVKAGKS.W	NA	AGKSWQDI	9	107.37	963.514	9	2.4	482.763	2	11.86	N	Y	1.13	10.74	1.3	1690000	1245574	1732794	1897734	1510682	1749744	1941618	2217471	1872694	2097603	1741125	1763026	1874569	1726535	1099596	1473102	1248204	1.21838	1.17059	0.868581	0.0898574	0.146203	0.32715	0.26016	0.121332	0.202987
>TDP218|TDP218|GenScript	NNFVKAGKSWQDIP	NNFVKAGKSWQDIP	NNFVKA.G	NA	FVKAGKSW	6	93.26	691.365	6	0.7	346.69	2	14.07	N	Y	0.72	3.69	1	1230000	NA	668959	3122970	1135145	819708	970809	1071191	1306084	1318166	1201156	1281205	1207349	988502	1166203	1820918	924890	0.634422	0.7623	0.745957	0.391939	0.562887	0.563379	0.431962	0.292957	0.287781
>TDP218|TDP218|GenScript	NNFVKAGKSWQDIP	NNFVKAGKSWQDIP	N.NFVKAGKSWQDIP	XXXNNFVK	NA	1	64.23	1488.77	13	0.6	745.394	2	31.1	N	Y	0.99	46.86	2.4	11000000	15335293	13162572	24873214	12802390	10860483	14562136	NA	838391	11324763	7890161	8311408	7434731	NA	10984279	11150566	11143730	0.529135	0.528324	0.670532	0.165209	0.0390121	0.164833	0.305425	0.0486661	0.132632
>TDP218|TDP218|GenScript	NNFVKAGKSWQDIP	NNFVKAGKSWQDIP	N.NFVKAGK.S	XXXNNFVK	KAGKSWQD	1 ; 8	68.99	762.439	7	1.1	382.226	2	10.63	N	Y	0.83	8.23	0.9	126000	NA	92471	113311	105833	143944	168836	191242	168062	201737	166399	177398	170512	121587	78058	108437	87056	1.61758	1.72339	0.951025	0.00368912	0.000886379	0.707333	0.0641838	0.00414675	0.323289
>TDP218|TDP218|GenScript	NNFVKAGKSWQDIP	NNFVKAGKSWQDIP	NNFVKAGKSWQ.D	NA	KSWQDIPX	11	72.51	1277.65	11	1.4	639.832	2	21.12	N	Y	0.58	6.66	2.4	45200	67636	43403	94887	27141	23790	48224	52328	84607	48486	28651	60556	37280	19940	NA	54423	NA	0.896519	0.750741	0.638126	0.765853	0.407576	0.438749	0.577864	0.237624	0.245241
>TDP44|TDP44|generation2	GASTSPHLIWAKPG	GASTSPHMIWAKPG	GASTSPHLIWAKPG	NA	NA		110.68	1420.75	14	1.5	711.381	2	30.12	Y	Y	0.82	25.06	2	87900000	150004615	107466567	237677381	103272610	10860483	NA	19828176	3726180	120354263	15097097	75558255	58672947	69061383	101312441	123781507	24778567	0.0766792	0.450657	0.532959	0.0136916	0.0740101	0.114655	0.120185	0.0747577	0.103681
>TDP44|TDP44|generation2	GASTSPHLIWAKPG	GASTSPHMIWAKPG	A.STSPHLIWAKPG	XXGASTSP	NA	2	88.53	1292.69	12	0.4	647.351	2	30.48	N	Y	0.69	9.28	1.5	375000	644886	406540	895436	323474	305990	486460	NA	NA	440153	320676	309898	279597	250469	372764	410218	311388	0.698091	0.594768	0.592352	0.441761	0.135728	0.133699	0.46036	0.115387	0.116519
>TDP44|TDP44|generation2	GASTSPHLIWAKPG	GASTSPHMIWAKPG	GASTSPHLI.W	NA	PHMIWAKP	9	65.77	881.461	9	1.4	441.737	2	22.61	N	Y	0.8	18.5	1.3	302000	195542	656462	393365	338837	376669	293353	378965	316917	177666	146563	157687	184280	285729	308495	229149	312713	0.862201	0.420524	0.717133	0.600222	0.0552707	0.297449	0.525401	0.0618589	0.191317
>TDP44|TDP44|generation2	GASTSPHLIWAKPG	GASTSPHMIWAKPG	GASTSPHL.I	NA	SPHMIWAK	8	66.26	768.377	8	0.2	385.195	2	15.02	N	Y	0.7	14.14	1.3	170000	NA	189941	228465	224469	224105	149842	212361	332283	262487	202764	254051	237234	40665	70566	186184	61118	1.07166	1.11593	0.418277	0.752008	0.241042	0.0266279	0.573108	0.167147	0.0412206
>TDP6|TDP6|generation1	FIVFILWRTEHHAL	FIVFILWRTEHHAM	W.RTEHHAL	FILWRTEH	NA	7	76.33	862.441	7	1.3	432.227	2	9.73	N	Y	0.91	49.59	0.9	354000	362958	364053	382311	NA	368912	480128	569033	512830	450469	338307	365746	374914	244390	163596	208689	188158	1.30546	1.03403	0.544138	0.0740386	0.68114	0.000473824	0.244083	0.334464	0.0026645
>TDP6|TDP6|generation1	FIVFILWRTEHHAL	FIVFILWRTEHHAM	FIVFILWRTEHHAL	NA	NA		71.28	1780.98	14	0.3	891.496	2	52.6	Y	Y	0.39	7.47	2.4	22800000	69645000	22576310	26807798	8441042	38011689	6911739	23699949	18342795	29228892	13774723	17958774	14085744	6650806	10715514	11457462	14973145	0.682247	0.588751	0.343586	0.516255	0.374965	0.16684	0.491671	0.223658	0.132632
>TDP77|TDP77|generation1aar	RDLVDHIGPTAAYH	RDLVDHIGPTAAYH	RDLVDHIG.P	NA	DHIGPTAA	8	82.91	923.482	8	0.2	462.748	2	18.71	N	Y	1.39	6.28	1.1	3750000	3549216	2915760	4182385	3268877	3197809	3323966	4552268	5867774	3518929	3625507	3843616	3855046	4255543	3458879	3682756	3325893	1.21741	1.0666	1.05798	0.307948	0.440236	0.571886	0.395701	0.249804	0.290794
>TDP77|TDP77|generation1aar	RDLVDHIGPTAAYH	RDLVDHIGPTAAYH	D.HIGPTAAYH	DLVDHIGP	NA	5	73.2	965.472	9	1.4	483.743	2	13.97	N	Y	1.08	16.87	1.5	1500000	1392900	1791109	1529242	1220494	1448064	1287377	1818560	2045558	1902744	1895402	1554967	1652162	1276663	947686	1104827	1060046	1.11221	1.18058	0.739705	0.459003	0.122176	0.0316401	0.46837	0.10652	0.0452268
>TDP77|TDP77|generation1aar	RDLVDHIGPTAAYH	RDLVDHIGPTAAYH	RDLVDHIGPTA.A	NA	GPTAAYHX	11	108.05	1192.62	11	1.7	597.318	2	23.48	N	Y	0.66	3.38	2.5	1010000	783506	1008020	1317359	1109540	1232579	1308482	1278859	NA	NA	850727	866182	1069669	1300980	1577529	1473102	1146174	1.20738	0.880764	1.30328	0.159927	0.422292	0.0711802	0.301081	0.243426	0.0773943
>TDP77|TDP77|generation1aar	RDLVDHIGPTAAYH	RDLVDHIGPTAAYH	G.PTAAYH	DHIGPTAA	NA	8	65.14	658.307	6	2.5	330.16	2	7.07	N	Y	0.48	2.56	1.3	774000	NA	781424	841083	574401	593879	776647	726251	694337	1169156	904724	1193601	1334439	565379	750203	646528	637352	0.952855	1.57104	0.887427	0.689667	0.0209061	0.356718	0.559545	0.0316091	0.214626
>TDP77|TDP77|generation1aar	RDLVDHIGPTAAYH	RDLVDHIGPTAAYH	D.LVDHIGPTAAYH	XXRDLVDH	NA	2	109.14	1292.65	12	1.6	647.332	2	22.54	N	Y	0.93	14.33	2.1	2830000	2464362	3057382	3067696	2560478	2896129	3039055	3695784	4139133	2131990	2446391	2452906	2255837	2577643	2664272	2833676	3100634	1.235	0.832932	1.00236	0.0954856	0.039818	0.974474	0.261075	0.0492853	0.39947
>TDP77|TDP77|generation1aar	RDLVDHIGPTAAYH	RDLVDHIGPTAAYH	H.IGPTAAYH	LVDHIGPT	NA	6	68.16	828.413	8	0.5	415.214	2	15.4	N	Y	0.46	16.74	1.5	518000	1339327	224930	124366	1638706	1129145	112909	98320	1421327	104536	233619	156592	150389	NA	91497	336563	NA	0.830005	0.19389	0.257299	0.793026	0.132858	0.348407	0.587171	0.113477	0.211016
>TDP77|TDP77|generation1aar	RDLVDHIGPTAAYH	RDLVDHIGPTAAYH	RDLVDH.I	NA	LVDHIGPT	6	47.05	753.377	6	1.1	377.695	2	9.04	N	Y	0.57	2.13	1.5	487000	179470	602313	523259	236417	523199	549773	333207	607905	754220	392304	588040	953171	430418	NA	369299	339215	1.30661	1.74363	0.985155	0.3632	0.120752	0.965404	0.421877	0.105471	0.396464
>TDP77|TDP77|generation1aar	RDLVDHIGPTAAYH	RDLVDHIGPTAAYH	RDLVDHIGPTAA.Y	NA	PTAAYHXX	12	105.33	1263.66	12	2.8	632.834	2	22.81	N	Y	0.59	2.45	2.6	5250000	3790295	3732172	6586796	6145147	5662966	5497734	5831126	5819756	3576241	4330773	3898368	3463187	6237410	7478658	6403903	6572283	1.12625	0.753839	1.31785	0.43332	0.162043	0.0929892	0.455848	0.128605	0.0915195
>TDP77|TDP77|generation1aar	RDLVDHIGPTAAYH	RDLVDHIGPTAAYH	RDLVDHIGPTAAYH	NA	NA		119.26	1563.78	14	1.9	782.898	2	23.57	Y	Y	0.72	5.07	2.3	478000000	342867692	519005203	588666071	593177390	485273948	472741818	732117251	569490968	312921083	327287421	350415094	305014599	509449284	521168960	499217979	551223744	1.10564	0.633962	1.01827	0.542544	0.0198241	0.88068	0.503739	0.030455	0.375515
>TDP77|TDP77|generation1aar	RDLVDHIGPTAAYH	RDLVDHIGPTAAYH	RDLVDHIGPT.A	NA	IGPTAAYH	10	86.64	1121.58	10	1.8	561.798	2	21.25	N	Y	0.57	1.54	1.4	260000	NA	NA	350067	366148	279270	298629	410643	320759	314067	373570	258431	317724	NA	324854	321218	421368	0.914042	0.882271	0.993594	0.521229	0.302036	0.960584	0.492748	0.192665	0.395552
>TDP77|TDP77|generation1aar	RDLVDHIGPTAAYH	RDLVDHIGPTAAYH	RDLVDHIGP.T	NA	HIGPTAAY	9	74.6	1020.54	9	0.5	511.275	2	21.8	N	Y	0.74	6.06	2.5	229000	133933	94970	143712	159603	207728	186775	220574	270820	204029	222600	212439	301837	382999	428854	376459	279587	1.66454	1.76789	2.75808	0.00778213	0.0082535	0.000484329	0.098395	0.0178432	0.00266478
>TDP77|TDP77|generation1aar	RDLVDHIGPTAAYH	RDLVDHIGPTAAYH	RDLVDHI.G	NA	VDHIGPTA	7	46.36	866.461	7	0.5	434.238	2	20.53	N	Y	0.52	3.87	1.4	157000	NA	223264	254260	229590	190489	126627	119673	202635	100181	292024	91436	303956	NA	98975	140149	123760	0.678205	0.835364	0.51319	0.0353584	0.601199	0.00167154	0.18942	0.307866	0.00675521
>TDP77|TDP77|generation1aar	RDLVDHIGPTAAYH	RDLVDHIGPTAAYH	R.DLVDHIGPTAAYH	XXXRDLVD	NA	1	98.9	1407.68	13	0.5	704.846	2	25.06	N	Y	0.43	11.17	3.3	296000	58863	119963	250575	135705	76282	271193	133752	6559	162765	43969	362461	390800	707636	667236	824528	885138	0.863176	1.69879	5.45834	0.788604	0.324023	6.62174e-05	0.586878	0.202632	0.000572879
>TDP189|TDP189|GenScript	PETGHWLLLHFQED	PETGHWLMMHFQED	PETGHWLLLHFQED	NA	NA		109.76	1720.82	14	1.4	861.417	2	42.77	Y	Y	0.92	46.36	3.5	54400000	65426120	74143600	59603591	57952151	61370347	48118364	60071159	89217050	42295927	48817619	20805896	18004334	43649712	51415772	54013749	52472260	1.00642	0.505293	0.783864	0.96653	0.00967256	0.018312	0.639007	0.0194993	0.0325516
>TDP189|TDP189|GenScript	PETGHWLLLHFQED	PETGHWLMMHFQED	W.LLLHFQED	TGHWLMMH	NA	6	69.26	1013.52	8	0.2	507.766	2	33.5	N	Y	1.49	9.31	0.8	4810000	4935420	4698538	4910157	4412557	6421476	6531857	4998108	3005914	6464743	4463010	3613656	4098634	4425765	5048094	3856663	5101470	1.10554	0.983297	0.972322	0.569363	0.905286	0.694023	0.513393	0.399747	0.320786
>TDP189|TDP189|GenScript	PETGHWLLLHFQED	PETGHWLMMHFQED	PETGHWLLLHFQE.D	NA	HFQEDXXX	13	50.29	1605.79	13	0.4	803.904	2	43.4	N	Y	0.62	4.41	2.6	810000	616760	NA	763700	707545	752476	621529	613618	1392516	991490	544377	519052	843026	534983	664899	740643	760583	1.21413	1.04093	0.970223	0.531951	0.848115	0.779929	0.497515	0.384815	0.347142
>TDP147|TDP147|GenScript	LRKDWGDIQFATAN	LRKDWGDIQFATAN	W.GDIQFATAN	RKDWGDIQ	NA	5	48.89	935.435	9	0.5	468.724	2	21.04	N	Y	1.17	9.3	1.3	4170000	2417485	3357289	4412692	4275998	4568298	4727418	5185831	5185921	3381382	3548369	3799814	3399642	4316336	5585622	4920571	4942463	1.3598	0.97689	1.36655	0.0376449	0.865609	0.046694	0.195907	0.390422	0.0589308
>TDP147|TDP147|GenScript	LRKDWGDIQFATAN	LRKDWGDIQFATAN	G.DIQFATAN	KDWGDIQF	NA	6	45.78	878.413	8	0.7	440.214	2	20.25	N	Y	1.14	10.19	0.9	928000	630153	999689	1068627	1135145	913660	950760	1094656	1248462	652205	876072	697545	930930	814633	990922	962631	907664	1.09754	0.82344	0.958847	0.518157	0.245711	0.752286	0.492196	0.169613	0.337138
>TDP147|TDP147|GenScript	LRKDWGDIQFATAN	LRKDWGDIQFATAN	LRKDWGDIQFATAN	NA	NA		92.93	1633.82	14	0.8	817.918	2	32	Y	Y	0.85	21.35	2.3	56300000	79020288	59731417	117917460	60683327	56629660	72494114	41298922	34764879	41952057	43748521	39640708	29654197	40610038	53519144	52683865	44256906	0.64656	0.488402	0.602075	0.130221	0.0270907	0.064548	0.289023	0.0377356	0.0725797
>TDP147|TDP147|GenScript	LRKDWGDIQFATAN	LRKDWGDIQFATAN	LRKDWG.D	NA	KDWGDIQF	6	60.07	773.418	6	1.4	387.716	2	13.77	N	Y	0.82	25.59	1.2	186000	251124	233261	328879	145094	114638	214211	134925	272741	300313	211580	228865	166275	81342	64153	116621	NA	0.768518	0.946445	0.364674	0.331503	0.793512	0.0220536	0.403971	0.372053	0.036358
>TDP147|TDP147|GenScript	LRKDWGDIQFATAN	LRKDWGDIQFATAN	LRKDWGDIQFA.T	NA	IQFATANX	11	76.38	1347.69	11	0.2	674.854	2	32.69	N	Y	0.64	6.22	2.3	119000	184157	142456	50207	168992	313747	147732	44232	34573	94335	115708	110600	81125	58726	86355	85624	72878	0.989872	0.736092	0.556204	0.985193	0.289943	0.0960908	0.64135	0.187454	0.0933648
>TDP14|TDP14|generation1	LLVDQELSGNTIKV	MMVDQELSGNTIKV	LLVDQELSGNTIKV	NA	NA		94.06	1527.85	14	0.5	764.932	2	38.78	Y	Y	0.8	9.32	1.9	195000000	203577692	274914474	180561111	231296507	265478465	261696364	157217487	201674710	178812047	177418434	201488679	145093750	160494763	148404614	126850470	119122631	0.99519	0.789367	0.623207	0.975121	0.0916802	0.00962206	0.640618	0.0877811	0.0206062
>TDP14|TDP14|generation1	LLVDQELSGNTIKV	MMVDQELSGNTIKV	L.SGNTIKV	DQELSGNT	NA	7	77.15	717.402	7	0.6	359.708	2	16.13	N	Y	0.92	35.17	1.3	369000	402468	501511	379547	353346	325814	302850	390697	537799	398888	426465	359175	426809	NA	234877	238356	241160	0.951302	0.9844	0.581917	0.758784	0.865379	0.00661052	0.577302	0.390422	0.015806
>TDP14|TDP14|generation1	LLVDQELSGNTIKV	MMVDQELSGNTIKV	LLVDQELSG.N	NA	ELSGNTIK	9	63.79	972.513	9	0.1	487.264	2	30.3	N	Y	0.45	6.2	2.4	333000	239740	294908	325194	358467	318057	314458	NA	NA	181105	256761	143451	232997	271139	280450	NA	238510	1.03835	0.668397	0.864695	0.772926	0.0305299	0.249891	0.580296	0.0406309	0.170385
>TDP14|TDP14|generation1	LLVDQELSGNTIKV	MMVDQELSGNTIKV	L.VDQELSGNTIKV	XXMMVDQE	NA	2	88.39	1301.68	12	2.3	651.85	2	24.75	N	Y	0.63	5.46	2.7	179000	97101	257420	230308	281653	250825	306016	60775	11140	NA	171909	128121	176866	167790	243056	237333	217309	0.725642	0.733843	0.998853	0.498972	0.304761	0.995736	0.488625	0.19363	0.40312
>TDP14|TDP14|generation1	LLVDQELSGNTIKV	MMVDQELSGNTIKV	D.QELSGNTIKV	MMVDQELS	NA	4	82.14	1087.59	10	0.5	544.801	2	23.45	N	Y	0.68	5.54	1.6	178000	107146	182443	230308	158750	242206	242702	214707	270820	83102	108324	108410	103366	NA	241888	217896	124025	1.42996	0.594126	1.14701	0.0406408	0.0396989	0.58451	0.198723	0.0492656	0.292673
>TDP14|TDP14|generation1	LLVDQELSGNTIKV	MMVDQELSGNTIKV	Q.ELSGNTIKV	MVDQELSG	NA	5	53.53	959.529	9	0.2	480.772	2	22.8	N	Y	0.82	5.06	1.2	133000	121209	159950	152003	127170	149978	157229	164257	195913	94564	114606	94393	105061	98242	147236	97388	129723	1.19104	0.729253	0.843409	0.100733	0.0115366	0.205659	0.266424	0.0220478	0.150862
>TDP14|TDP14|generation1	LLVDQELSGNTIKV	MMVDQELSGNTIKV	E.LSGNTIKV	VDQELSGN	NA	6	49.85	830.486	8	2.7	416.249	2	21.49	N	Y	0.64	6.38	1.5	78000	NA	86640	99493	86203	101709	73444	139619	153657	90208	82869	72602	82290	65049	NA	70995	64795	1.29003	0.903211	0.737468	0.282549	0.178595	0.00771613	0.382995	0.136964	0.0175308
>TDP14|TDP14|generation1	LLVDQELSGNTIKV	MMVDQELSGNTIKV	L.LVDQELSGNTIKV	XXXMMVDQ	NA	1	61.5	1414.77	13	2.5	708.392	2	30.43	N	Y	0.35	5.42	2.3	76100	NA	106633	219253	128877	154288	136124	NA	NA	102015	96423	39312	31243	34166	NA	32838	NA	0.957901	0.443626	0.221007	0.896146	0.0673971	0.0766011	0.619481	0.0703075	0.0815412
>TDP22|TDP22|generation1	HLIALYWGRDTLFI	HMIALYWGRDTMFI	W.GRDTLFI	ALYWGRDT	NA	7	52.79	820.444	7	0.4	411.229	2	34.26	N	Y	0.86	19.8	2.4	776000	803596	1024681	958079	716934	840394	1001411	1086443	444645	692324	683226	519052	748768	609151	840180	632206	723481	0.962779	0.754539	0.800681	0.844094	0.0465098	0.0938408	0.605298	0.0552176	0.0915683
>TDP22|TDP22|generation1	HLIALYWGRDTLFI	HMIALYWGRDTMFI	L.IALYWGRDTLFI	XXHMIALY	NA	2	55.13	1466.79	12	2.9	734.401	2	54.4	N	Y	0.8	14.5	2.2	470000	743326	577320	428372	361027	303404	71439	294489	172864	620111	944395	629652	229820	468110	542203	629137	431969	0.399137	1.14878	0.981694	0.0203196	0.659034	0.922749	0.140993	0.32663	0.387514
>TDP186|TDP186|GenScript	LQSSWQTERHVYFA	MQSSWQTERHVYFA	LQSSWQTERHVYFA	NA	NA		98.74	1750.84	14	1.8	876.427	2	32.32	Y	Y	1.39	36.69	2.1	71200000	97101202	77225975	119759921	76472941	72661801	94442841	58663241	55892705	61552609	53996915	32522901	43104494	54835711	69995562	59844778	54194834	0.760094	0.515913	0.644621	0.150707	0.00977009	0.0230233	0.296759	0.0195311	0.0370297
>TDP186|TDP186|GenScript	LQSSWQTERHVYFA	MQSSWQTERHVYFA	Q.TERHVYFA	SSWQTERH	NA	6	99.02	1021.5	8	0.7	511.757	2	20.85	N	Y	0.87	8.34	1.2	267000	302018	240758	241362	205692	268064	211045	269851	421596	158180	236925	269382	270065	235879	271101	290528	388242	1.18258	0.944154	1.19793	0.395133	0.690452	0.247857	0.432906	0.337648	0.170385
>TDP186|TDP186|GenScript	LQSSWQTERHVYFA	MQSSWQTERHVYFA	E.RHVYFA	WQTERHVY	NA	8	81.52	791.408	6	0.9	396.712	2	19.73	N	Y	0.58	9.8	1.2	101000	NA	170780	148318	130584	144806	134014	208841	224723	NA	NA	155497	139798	43909	128539	74383	65253	1.18815	0.985013	0.520508	0.368473	0.897959	0.0278416	0.421877	0.397605	0.0425228
>TDP186|TDP186|GenScript	LQSSWQTERHVYFA	MQSSWQTERHVYFA	T.ERHVYFA	SWQTERHV	NA	7	97.27	920.45	7	1.1	461.233	2	20.42	N	Y	0.58	3.26	1.4	49300	41519	57399	NA	67170	72662	61414	78022	82591	40003	NA	NA	40139	72223	NA	61993	24779	1.33072	0.723791	0.957294	0.0774806	0.211211	0.891276	0.248779	0.153129	0.377566
>TDP171|TDP171|GenScript	DFDYTIAVQLFHEV	DFDYTIAVQMFHEV	DFDYTIAVQLFHEV	NA	NA		89.48	1695.81	14	0.6	848.915	2	56.76	Y	Y	0.49	4.16	1.2	13100000	19152375	9996890	13265714	9644467	10601900	2595859	7649687	4062305	18454320	18623426	14345118	10908508	14833607	17878666	21585040	18153282	0.478487	1.19731	1.39169	0.0544379	0.405884	0.0975133	0.227758	0.237069	0.0941461
>TDP171|TDP171|GenScript	DFDYTIAVQLFHEV	DFDYTIAVQMFHEV	Y.TIAVQLFHEV	DFDYTIAV	NA	4	62.48	1155.63	10	1.7	578.821	2	41.58	N	Y	0.77	9.01	1.3	177000	NA	258253	304927	159603	214624	194162	274544	231446	163911	175214	240910	148271	199403	149573	137080	NA	0.949223	0.755731	0.672478	0.778166	0.231195	0.167594	0.580296	0.162202	0.132632
>TDP215|TDP215|GenScript	NDNTIVYGFLPEIW	NDNTIVYGFLPEIW	NDNTIVYGFLPEIW	NA	NA		84.43	1679.82	14	1.8	840.915	2	60.34	Y	Y	0.47	5.4	2.4	20400000	18683611	15911717	21188294	15618915	13188	7228307	18654911	8086196	39201103	28871820	12593042	20334307	16778998	30615755	34883879	28488727	0.47593	1.41452	1.55131	0.0606091	0.253865	0.0527788	0.228487	0.173521	0.0645276
>TDP51|TDP51|generation2	VSPAPTYGRLWIHK	VSPAPTYGRLWIHK	VSPAPTYGRLWIHK	NA	NA		90.54	1623.89	14	0.1	812.952	2	29.32	Y	Y	1.49	41.83	1.7	64300000	107146154	72227530	124366071	78521324	61973707	83890568	9339188	6492005	73244166	44740301	48839104	40456797	43892886	62984320	67005692	60290097	0.422997	0.542248	0.6126	0.0524099	0.0221084	0.0314346	0.2233	0.0327024	0.0451645
>TDP51|TDP51|generation2	VSPAPTYGRLWIHK	VSPAPTYGRLWIHK	VSPAPTYGRL.W	NA	YGRLWIHK	10	78.61	1059.57	10	0.8	530.793	2	23.76	N	Y	0.54	3.56	1.3	501000	723237	1058004	895436	NA	NA	NA	742677	787492	443591	NA	NA	444813	600639	576090	480804	643978	0.857501	0.497858	0.644879	0.386914	0.0370085	0.0173274	0.43063	0.0469015	0.0315252
>TDP51|TDP51|generation2	VSPAPTYGRLWIHK	VSPAPTYGRLWIHK	V.SPAPTYGRLWIHK	XXXVSPAP	NA	1	62.28	1524.82	13	0.8	509.28	3	28.36	N	Y	0.5	4.99	2.1	3080000	1553619	1299596	NA	201424	2447918	2152664	373098	171904	6865924	4958900	4402090	3611458	2638437	1530788	4296548	286212	1.26339	4.87088	2.14886	0.744822	0.00684982	0.322284	0.572291	0.016171	0.201339
>TDP51|TDP51|generation2	VSPAPTYGRLWIHK	VSPAPTYGRLWIHK	VSPAPTYGR.L	NA	TYGRLWIH	9	90.21	946.487	9	1.4	474.25	2	13.83	N	Y	0.63	2.99	1.8	145000	118530	244091	53155	NA	128430	141400	129059	177666	171935	170807	199299	192752	112103	85420	144241	126145	1.04002	1.32546	0.84404	0.913981	0.387305	0.678265	0.624672	0.229017	0.317033
>TDP51|TDP51|generation2	VSPAPTYGRLWIHK	VSPAPTYGRLWIHK	Y.GRLWIHK	APTYGRLW	NA	7	45.1	908.534	7	0.4	455.275	2	19.47	N	Y	0.53	10.01	1.2	72400	39912	119130	97650	49161	92228	123462	63943	130608	99149	103366	85085	60156	28087	46274	NA	NA	1.3413	1.137	0.486253	0.326821	0.641702	0.248365	0.403971	0.322035	0.170385
>TDP131|TDP131|GenScript	ELKELGRSANAFQT	EMKELGRSANAFQT	ELKELGRSANAFQT	NA	NA		120.15	1562.81	14	2.8	782.412	2	23.39	Y	Y	1.11	14.5	2.5	325000000	203577692	299906699	391522817	262875735	374945235	403096818	204148080	176705461	212052749	260066772	238720283	218170164	406100384	426517198	436815731	547248573	1.00087	0.802335	1.56897	0.997232	0.2109	0.0172714	0.643538	0.153129	0.0315252
>TDP131|TDP131|GenScript	ELKELGRSANAFQT	EMKELGRSANAFQT	G.RSANAFQT	KELGRSAN	NA	6	91.23	893.436	8	0.2	447.725	2	13.15	N	Y	1.29	9.64	0.6	1440000	1192001	1432888	1372633	1194890	1344631	1519527	1419650	1795865	1742271	1741125	1675422	1895750	1240187	1076226	1442413	1147499	1.17088	1.35863	0.944903	0.105319	0.000950204	0.503492	0.268989	0.00425572	0.269868
>TDP131|TDP131|GenScript	ELKELGRSANAFQT	EMKELGRSANAFQT	L.GRSANAFQT	MKELGRSA	NA	5	82.6	950.457	9	1.4	476.235	2	13.18	N	Y	0.58	1.96	2	1110000	1064765	983028	985716	1101006	1111907	1245168	996102	1478948	1341090	1300334	1193601	1355620	832871	796944	967746	885138	1.16873	1.25544	0.842348	0.156631	0.00135041	0.013731	0.298142	0.00548119	0.0266131
>TDP131|TDP131|GenScript	ELKELGRSANAFQT	EMKELGRSANAFQT	ELKELGRSA.N	NA	GRSANAFQ	9	76.97	1001.55	9	0.2	501.782	2	15.36	N	Y	1.09	13.9	1.1	1030000	830383	899720	920309	1032726	1241198	885336	1314057	1459741	1137061	1311354	1075336	1143805	869347	816810	819413	728781	1.33048	1.26728	0.878151	0.0564248	0.00956579	0.0707241	0.228487	0.0194482	0.0770819
>TDP131|TDP131|GenScript	ELKELGRSANAFQT	EMKELGRSANAFQT	ELKELGR.S	NA	ELGRSANA	7	65.59	843.481	7	1.5	422.747	2	13.82	N	Y	1.12	15.25	1.1	904000	783506	916382	797785	870562	841256	822022	741503	1142823	1260854	1234215	1105998	1207349	797610	583102	723252	653253	1.05325	1.42758	0.818594	0.648107	0.000231644	0.0335546	0.541288	0.00187583	0.0470039
>TDP131|TDP131|GenScript	ELKELGRSANAFQT	EMKELGRSANAFQT	ELKELGRSANA.F	NA	SANAFQTX	11	85.4	1186.63	11	0.2	594.323	2	15.41	N	Y	0.96	17.03	1.5	682000	460728	571489	762779	779239	939518	579320	876429	949792	833310	398916	695355	855735	712499	512989	544229	449194	1.29944	1.08122	0.861969	0.148726	0.702296	0.387531	0.295831	0.341667	0.226597
>TDP131|TDP131|GenScript	ELKELGRSANAFQT	EMKELGRSANAFQT	ELKELGRSAN.A	NA	RSANAFQT	10	65.49	1115.59	10	0.5	558.804	2	14.73	N	Y	1.03	13.02	1	581000	551803	457358	582217	454058	565435	732328	491598	754840	662522	674410	722731	789013	533767	400809	574919	352465	1.24384	1.3927	0.9103	0.133711	0.00365109	0.488788	0.289023	0.0108348	0.263824
>TDP131|TDP131|GenScript	ELKELGRSANAFQT	EMKELGRSANAFQT	ELKELGRSANAFQ.T	NA	NAFQTXXX	13	79.32	1461.76	13	0.3	731.886	2	22.49	N	Y	0.86	17.52	1.8	439000	220319	361554	466142	432721	462863	423146	607751	700099	202883	300840	213534	270065	679671	796944	481827	602901	1.4816	0.666778	1.72978	0.0787294	0.0825806	0.0198103	0.248779	0.0811835	0.0337564
>TDP131|TDP131|GenScript	ELKELGRSANAFQT	EMKELGRSANAFQT	ELKELGRS.A	NA	LGRSANAF	8	61.28	930.513	8	0.2	466.264	2	15.19	N	Y	1.01	20.6	0.9	391000	370324	354057	416396	353346	345639	466410	354326	556046	460785	450709	485106	492471	319774	239551	334517	222610	1.1528	1.26433	0.747229	0.316111	0.00145197	0.0249077	0.397884	0.0056862	0.0394948
>TDP131|TDP131|GenScript	ELKELGRSANAFQT	EMKELGRSANAFQT	L.KELGRSANAFQT	XXEMKELG	NA	2	68.41	1320.68	12	1.8	661.348	2	17.11	N	Y	0.51	2.32	1.1	223000	NA	259919	255181	242392	162907	196272	255772	434081	200590	236925	211344	271124	189676	165933	191299	135156	1.03866	0.910884	0.675318	0.8969	0.291056	0.00384352	0.619481	0.187827	0.0117799
>TDP131|TDP131|GenScript	ELKELGRSANAFQT	EMKELGRSANAFQT	E.LKELGRSANAFQT	XXXEMKEL	NA	1	68.7	1433.76	13	1	717.888	2	23.01	N	Y	0.81	6.51	1.7	176000	NA	113298	280975	197157	196523	183610	289796	255455	124939	136645	128121	128148	189676	204495	298712	177558	1.17349	0.656696	1.10382	0.525442	0.156446	0.71019	0.494936	0.126474	0.323996
>TDP131|TDP131|GenScript	ELKELGRSANAFQT	EMKELGRSANAFQT	E.LGRSANAFQT	EMKELGRS	NA	4	87.92	1063.54	10	0.1	532.778	2	17.99	N	Y	0.81	5.62	1.2	153000	166746	168281	195301	151068	122396	147732	197108	264098	170788	165297	171922	NA	148336	133214	132988	87189	1.07329	0.994051	0.736322	0.71443	0.930165	0.0316918	0.566288	0.404958	0.0452268
>TDP145|TDP145|GenScript	TVLISLHRNWRAQH	TVMISMHRNWRAQH	TVLISLHRNWRAQH	NA	NA		76.27	1729.95	14	1.6	433.494	4	28.75	Y	Y	1.08	57.1	2	31700000	55849933	30073977	69737123	37895074	36460192	54449727	1842026	1229255	30375123	26667864	23981533	21075661	20791367	24889908	21994235	25176084	0.48555	0.527497	0.479714	0.169313	0.0465499	0.0312129	0.307781	0.0552176	0.0451645
>TDP145|TDP145|GenScript	TVLISLHRNWRAQH	TVMISMHRNWRAQH	TVLISLHRN.W	NA	MHRNWRAQ	9	77.64	1051.61	9	0.7	526.814	2	27.76	N	Y	0.56	2.82	1.5	724000	830383	693118	1114688	805697	956757	682732	83654	54356	598333	1073326	402977	512594	871778	NA	826574	854662	0.516132	0.751253	0.988424	0.134877	0.261457	0.929204	0.289023	0.177189	0.387731
>TDP145|TDP145|GenScript	TVLISLHRNWRAQH	TVMISMHRNWRAQH	TVLISLHR.N	NA	SMHRNWRA	8	52.46	937.571	8	1	469.793	2	26.76	N	Y	0.42	14.87	0.6	306000	70315	69562	109626	106687	231863	250089	24052	20552	NA	NA	385457	343141	971480	974563	NA	988493	1.4783	4.09106	10.9849	0.531694	0.000197029	1.69782e-08	0.497515	0.001681	2.58446e-06
>TDP30|TDP30|generation1	PGTQLIEAPLHYSA	PGTQMIEAPLHYSA	G.TQLIEAPLHYSA	XXPGTQMI	NA	2	99.24	1341.69	12	1.6	671.853	2	33.9	N	Y	1.15	14.51	1.9	3070000	4473352	4356978	2597869	2534873	3646019	3841027	2991825	1286877	2762417	2810044	NA	2774786	2942404	2687643	2802986	3180137	0.842633	0.797078	0.831706	0.512399	0.313573	0.322307	0.4904	0.197129	0.201339
>TDP30|TDP30|generation1	PGTQLIEAPLHYSA	PGTQMIEAPLHYSA	PGTQLIEAPLH.Y	NA	APLHYSAX	11	109.4	1174.63	11	1.7	588.324	2	30.05	N	Y	1.05	32.1	1.9	2510000	3274654	2840783	3721770	4037020	3154712	3197339	743850	411993	2017367	2347213	1971085	1874569	2516850	2231912	2117584	2451356	0.54114	0.591762	0.671584	0.0928589	0.00234528	0.00631042	0.261075	0.00787152	0.0155716
>TDP30|TDP30|generation1	PGTQLIEAPLHYSA	PGTQMIEAPLHYSA	PGTQLIEAPLHY.S	NA	PLHYSAXX	12	110.63	1337.7	12	1.4	669.857	2	35.86	N	Y	1.04	34.47	1.7	1510000	830383	866397	671577	556477	1206720	1213511	1255393	NA	2326849	2314153	NA	2224065	2468215	2664272	2332412	2835622	1.67559	3.12955	3.52175	0.00225683	1.14211e-05	8.30289e-06	0.0566988	0.000287196	0.000151666
>TDP30|TDP30|generation1	PGTQLIEAPLHYSA	PGTQMIEAPLHYSA	PGTQLIEAPLHYSA	NA	NA		127.26	1495.77	14	0.6	748.891	2	35.85	Y	Y	1.04	43.77	1.5	327000000	492872308	520671352	453245238	352492463	275821782	308126364	147831368	94018829	466516047	229211392	169732311	208638458	342875175	316674413	325310076	376316210	0.453915	0.590397	0.748194	0.00755222	0.0509468	0.0263156	0.098395	0.0582327	0.0410153
>TDP30|TDP30|generation1	PGTQLIEAPLHYSA	PGTQMIEAPLHYSA	P.GTQLIEAPLHYSA	XXXPGTQM	NA	1	95.44	1398.71	13	2	700.363	2	33.25	N	Y	0.68	4.38	2.6	356000	525016	435698	166743	491612	568882	423146	420029	163260	243001	406630	275952	282774	301536	241888	243471	336564	0.972977	0.746328	0.693892	0.928711	0.292595	0.193773	0.629058	0.18815	0.147786
>TDP30|TDP30|generation1	PGTQLIEAPLHYSA	PGTQMIEAPLHYSA	E.APLHYSA	QMIEAPLH	NA	7	46.89	757.376	7	1.2	379.695	2	14.63	N	Y	0.95	15.85	1	242000	NA	249922	246890	243245	243068	203659	303876	328442	261341	275494	284712	240411	196971	181124	264954	127205	1.09354	1.07623	0.780603	0.523488	0.163636	0.168287	0.494039	0.128837	0.132632
>TDP30|TDP30|generation1	PGTQLIEAPLHYSA	PGTQMIEAPLHYSA	PGTQLIEAPLHYS.A	NA	LHYSAXXX	13	87.69	1424.73	13	1	713.373	2	33.7	N	Y	0.76	10.24	2.2	242000	482158	362387	127130	211666	281855	304961	263985	94115	177666	195050	191633	228761	150768	238382	176977	217309	0.798515	0.670229	0.662054	0.542754	0.266456	0.26492	0.503739	0.179812	0.17713
>TDP30|TDP30|generation1	PGTQLIEAPLHYSA	PGTQMIEAPLHYSA	L.IEAPLHYSA	GTQMIEAP	NA	5	73.77	999.503	9	0.4	500.758	2	25.73	N	Y	0.4	7.99	1.3	153000	642877	136624	NA	174112	258583	129793	NA	NA	222369	NA	127025	95529	NA	118023	90944	151057	0.610902	0.466566	0.377537	0.606478	0.368048	0.293567	0.525401	0.221095	0.189086
>TDP82|TDP82|generation1aar	IQLDPRYNHTQQFP	IQMDPRYNHTQQFP	IQLDPRYNHTQQFP	NA	NA		69.11	1755.87	14	0.5	878.942	2	29.24	Y	Y	1.5	31.35	2.3	180000000	223667596	209101615	281896429	227882537	224967141	256420227	55260773	39950800	158179888	NA	154401651	151448221	182380412	185797903	176976865	NA	0.611745	0.656419	0.771179	0.168327	0.00788047	0.0361971	0.307781	0.0172712	0.049607
>TDP82|TDP82|generation1aar	IQLDPRYNHTQQFP	IQMDPRYNHTQQFP	D.PRYNHTQQFP	IQMDPRYN	NA	4	101.46	1286.62	10	0.7	644.315	2	17.95	N	Y	0.52	1.74	2.7	74200000	70984327	78808816	81528869	76302243	60594598	84101614	82245864	101797711	55706830	60388386	71506580	70005087	73316926	72098935	74166605	71155565	1.06864	0.837408	0.945108	0.567609	0.0298936	0.121247	0.512446	0.0401454	0.108355
>TDP82|TDP82|generation1aar	IQLDPRYNHTQQFP	IQMDPRYNHTQQFP	Y.NHTQQFP	DPRYNHTQ	NA	7	78	870.398	7	1.9	436.206	2	15.29	N	Y	1.15	41.86	1.2	3490000	NA	3165682	2966361	3490785	2982323	2754143	3132617	4062305	3335532	3449191	3175637	3230189	2650595	2161799	2168734	1735825	1.00787	1.02807	0.679396	0.947282	0.565776	0.0100647	0.635133	0.294141	0.0210834
>TDP82|TDP82|generation1aar	IQLDPRYNHTQQFP	IQMDPRYNHTQQFP	D.PRYNHTQQ.F	IQMDPRYN	HTQQFPXX	4 ; 12	71.83	1042.49	8	2.4	522.256	2	4.31	N	Y	0.75	60	1.6	362000	54091	71190	71008	70384	90504	314458	387177	283305	499757	527847	701925	407745	813417	934832	798953	763233	4.03282	8.01459	12.4138	0.0189147	0.000272203	9.30859e-07	0.137338	0.00206433	4.25092e-05
>TDP82|TDP82|generation1aar	IQLDPRYNHTQQFP	IQMDPRYNHTQQFP	IQLDPRYNHT.Q	NA	YNHTQQFP	10	61.45	1255.63	10	1.7	628.824	2	20.21	N	Y	0.76	38.84	1.9	273000	46609	88306	71119	49759	147392	179389	188896	287146	280827	300840	376696	294424	583617	676585	587195	646628	3.13857	4.89766	9.75017	0.00501107	4.32674e-05	5.01696e-07	0.0747479	0.000712835	3.81847e-05
>TDP82|TDP82|generation1aar	IQLDPRYNHTQQFP	IQMDPRYNHTQQFP	IQLDPRYNHTQ.Q	NA	NHTQQFPX	11	83.22	1383.69	11	0.2	692.852	2	20.25	N	Y	0.55	2.53	3.1	194000	184827	157451	286503	NA	99123	230040	124366	486900	151303	213784	189443	190634	177517	176450	95649	156357	1.12173	0.88882	0.722795	0.825541	0.548523	0.205739	0.600193	0.28702	0.150862
>TDP82|TDP82|generation1aar	IQLDPRYNHTQQFP	IQMDPRYNHTQQFP	IQLDPRYNHTQQ.F	NA	HTQQFPXX	12	48.7	1511.75	12	0.2	504.923	3	19.13	N	Y	0.45	12.79	2.2	381000	31340	114964	106863	77497	231001	225819	256945	NA	204029	217090	478536	600497	907039	1084405	898183	702280	2.87811	4.53679	10.8627	0.0012604	0.0265132	5.31963e-05	0.0399256	0.0371478	0.000552113
>TDP188|TDP188|GenScript	LLQATDEPRGHLYN	LLQATDEPRGHMYN	LLQATDEPRG.H	NA	EPRGHMYN	10	94.33	1098.57	10	0.2	550.291	2	15.99	N	Y	1.06	4.54	0.9	2990000	3107238	1657818	2966361	2321500	1672170	2690830	1853758	4945832	3736713	3184716	3723160	4056271	3440910	3377081	2802986	2928376	1.11038	1.46235	1.24833	0.74727	0.0219274	0.141501	0.572291	0.0327024	0.120109
>TDP188|TDP188|GenScript	LLQATDEPRGHLYN	LLQATDEPRGHMYN	D.EPRGHLYN	QATDEPRG	NA	6	85.17	984.478	8	2.7	493.245	2	13.06	N	Y	1	20.14	1.4	2090000	1928631	2174324	2284651	1433868	2016947	2701382	2721974	2266440	2831191	2677806	2737618	1938114	1568472	1297080	1626550	1309156	1.24104	1.30215	0.741709	0.114987	0.0785303	0.0510153	0.278326	0.0780042	0.0631355
>TDP188|TDP188|GenScript	LLQATDEPRGHLYN	LLQATDEPRGHMYN	LLQATDEPRGHLYN	NA	NA		115.66	1625.82	14	NA	813.915	2	24.54	Y	Y	0.49	2.72	3.8	242000000	216970962	267416806	86042897	278238603	287027042	278580000	315608238	315957046	157033657	178520411	180682783	170511633	277218226	213842869	323264101	335239441	1.41065	0.809206	1.35455	0.10194	0.397404	0.198088	0.26716	0.233543	0.148322
>TDP188|TDP188|GenScript	LLQATDEPRGHLYN	LLQATDEPRGHMYN	LLQATDEPR.G	NA	DEPRGHMY	9	84.28	1041.55	9	0.8	521.78	2	16.64	N	Y	0.99	14.14	1	1210000	1232181	999689	1344996	990051	922279	992969	1337522	1680623	1409864	1311354	1346908	1397984	1142917	1042338	NA	938140	1.08025	1.19689	0.91189	0.655694	0.0481152	0.422285	0.54472	0.0561474	0.240154
>TDP188|TDP188|GenScript	LLQATDEPRGHLYN	LLQATDEPRGHMYN	LLQATDEPRGHL.Y	NA	RGHMYNXX	12	80.91	1348.71	12	2.6	675.36	2	22.8	N	Y	1.02	33.25	1.4	3020000	1607192	2440907	3942865	3055504	2904748	2944084	NA	2986706	1650573	1873362	1894432	2044021	4061004	5141577	3948732	5777249	1.06647	0.675545	1.71354	0.765866	0.123112	0.0245851	0.577864	0.106719	0.0391191
>TDP188|TDP188|GenScript	LLQATDEPRGHLYN	LLQATDEPRGHMYN	E.PRGHLYN	ATDEPRGH	NA	7	98.65	855.435	7	2.4	428.724	2	11.17	N	Y	0.43	8.26	2	553000	196881	272415	253338	NA	NA	381992	987889	332283	331261	79232	905604	1652162	1276663	839012	1299194	822860	2.3555	3.08067	4.39821	0.198295	0.279729	0.00346416	0.323949	0.185425	0.0109101
>TDP188|TDP188|GenScript	LLQATDEPRGHLYN	LLQATDEPRGHMYN	A.TDEPRGHLYN	LLQATDEP	NA	4	77.02	1200.55	10	1.7	601.284	2	12.72	N	Y	0.7	3.31	1.2	511000	529704	NA	NA	614515	604222	625750	626523	NA	717541	577436	661408	731823	477837	407821	497172	389567	1.08167	1.17469	0.774501	0.251624	0.163203	0.0519909	0.36592	0.128837	0.0639959
>TDP188|TDP188|GenScript	LLQATDEPRGHLYN	LLQATDEPRGHMYN	Q.ATDEPRGHLYN	XLLQATDE	NA	3	94.02	1271.59	11	1.2	636.801	2	14.59	N	Y	0.99	12.32	1.1	329000	301349	346559	320588	302990	274960	313403	301529	484019	379402	418752	318659	372796	317342	261753	299735	242485	1.08056	1.17155	0.881893	0.617739	0.056338	0.111031	0.531366	0.0625047	0.101206
>TDP188|TDP188|GenScript	LLQATDEPRGHLYN	LLQATDEPRGHMYN	LLQATDEPRGH.L	NA	PRGHMYNX	11	106.7	1235.63	11	2	618.819	2	14.68	N	Y	0.75	10.19	1.5	1310000	1064765	1424557	1529242	1203425	1585975	1540632	1501779	1747847	1558874	1476650	1368809	1450937	560516	987417	1043447	610851	1.22104	1.12127	0.613221	0.0504024	0.207831	0.0213471	0.217289	0.151598	0.0358401
>TDP188|TDP188|GenScript	LLQATDEPRGHLYN	LLQATDEPRGHMYN	LLQATDEPRGHLY.N	NA	GHMYNXXX	13	75.55	1511.77	13	1.2	756.893	2	25.46	N	Y	0.65	3.07	2.1	708000	783506	858066	671577	798869	965376	945484	27689	70490	541021	565315	607751	639683	795179	997933	841919	1167375	0.645574	0.756348	1.22185	0.337677	0.00543905	0.112325	0.408081	0.0141231	0.101776
>TDP2|TDP2|generation1	LLDKLLNWPQRRGL	MLDKLMNWPQRRGM	LLDKLLNWPQRRGL	NA	NA		75.25	1721.01	14	NA	861.512	2	42.69	Y	Y	1.11	34.04	1.6	68000000	75671971	95803529	87608988	81167151	58439740	37249523	30152906	121965182	69117734	51241970	48948608	82502213	40245278	49662961	45113756	43329366	0.728306	0.740071	0.524175	0.320231	0.0499039	0.000144519	0.399855	0.057453	0.00108192
>TDP2|TDP2|generation1	LLDKLLNWPQRRGL	MLDKLMNWPQRRGM	LLDKLLN.W	NA	KLMNWPQR	7	52.11	827.512	7	1.6	414.762	2	30.58	N	Y	0.8	5.45	1.1	218000	129915	230762	305848	317499	337882	376716	NA	NA	240709	271087	256241	232997	300320	260584	NA	247786	1.4524	1.01729	1.09576	0.166483	0.926199	0.674182	0.306299	0.404865	0.31642
>TDP176|TDP176|GenScript	FLKAHSDVWPYQDA	FLKAHSDVWPYQDA	FLKAHSD.V	NA	AHSDVWPY	7	83.11	816.413	7	0.6	409.214	2	11.55	N	Y	1.02	42.66	1.4	2990000	NA	2016039	2229377	1749660	NA	3281757	3343805	3322831	3117749	2942281	3153736	3420823	1994026	1577529	2138044	1868330	1.65943	1.58062	0.948019	0.000709216	0.000892567	0.594112	0.0280262	0.00414675	0.294264
>TDP176|TDP176|GenScript	FLKAHSDVWPYQDA	FLKAHSDVWPYQDA	FLKAH.S	NA	LKAHSDVW	5	45.21	614.354	5	2	308.184	2	10.02	N	Y	1.03	22.77	1.2	1020000	776810	833074	891751	921772	1017093	1287377	1267126	1363705	1295241	1267275	1248354	1419165	807337	560899	781563	723481	1.44163	1.52773	0.839304	0.00360443	0.000104439	0.0751724	0.0641838	0.00118697	0.0803951
>TDP176|TDP176|GenScript	FLKAHSDVWPYQDA	FLKAHSDVWPYQDA	FLKAHSDVWPYQDA	NA	NA		115.83	1675.8	14	1.6	838.908	2	32.71	Y	Y	0.52	4.68	4.6	61300000	90404567	65313014	90280556	59488438	60077432	70700227	52210285	53299745	52497383	55209090	6756441	34843682	42190669	45689924	11968956	49424629	0.77348	0.48875	0.488644	0.108907	0.0300584	0.0164097	0.272107	0.0402276	0.0302169
>TDP176|TDP176|GenScript	FLKAHSDVWPYQDA	FLKAHSDVWPYQDA	FLKAHSDV.W	NA	HSDVWPYQ	8	83.62	915.481	8	0.4	458.748	2	16.62	N	Y	0.98	15.45	1.1	705000	657610	581486	806076	816792	552506	674290	834191	1046788	598333	653473	766533	905512	825575	590113	539114	404142	1.08589	1.02162	0.82424	0.6307	0.867743	0.276378	0.536248	0.390422	0.182397
>TDP176|TDP176|GenScript	FLKAHSDVWPYQDA	FLKAHSDVWPYQDA	FLKAHS.D	NA	KAHSDVWP	6	70.07	701.386	6	1.1	351.7	2	10.23	N	Y	0.93	26.23	1	361000	324117	344060	372177	317499	457692	351391	359019	486900	401181	409936	462110	497767	231015	257079	242448	217309	1.21884	1.30426	0.698051	0.0879279	0.00714899	0.000466071	0.256247	0.0165807	0.00266049
>TDP191|TDP191|GenScript	PWKDLRQQYLNTGE	PWKDMRQQYLNTGE	PWKDLRQQYLNTGE	NA	NA		114.05	1746.87	14	1.5	874.443	2	27.87	Y	Y	0.6	5.83	2.2	50000000	69645000	56732350	84292560	63670551	54388608	60781091	4716525	3553316	43098288	43748521	37122099	21075661	57510623	63451737	57082712	59097546	0.44995	0.528703	0.86441	0.0629549	0.00637242	0.174617	0.229336	0.0155337	0.136078
>TDP191|TDP191|GenScript	PWKDLRQQYLNTGE	PWKDMRQQYLNTGE	D.LRQQYLNTGE	PWKDMRQQ	NA	4	112.5	1220.62	10	0.2	611.315	2	17.03	N	Y	0.63	2.18	2.8	1850000	NA	2390923	NA	2381244	1611834	2258186	NA	3447677	1971517	2027639	2682866	2795967	2480374	2512362	NA	2477857	1.02227	0.993049	1.04363	0.943784	0.961472	0.00588439	0.634916	0.412731	0.0150013
>TDP191|TDP191|GenScript	PWKDLRQQYLNTGE	PWKDMRQQYLNTGE	W.KDLRQQYLNTGE	XXPWKDMR	NA	2	96.44	1463.74	12	0.2	732.875	2	17.94	N	Y	1.05	16.25	1.4	1290000	1654069	1516195	1529242	1007121	1008473	1192407	1360987	1699830	894060	1101978	1248354	1249713	1252345	1285394	1309424	NA	0.922033	0.787524	0.898876	0.607362	0.117723	0.434987	0.525542	0.104292	0.243436
>TDP191|TDP191|GenScript	PWKDLRQQYLNTGE	PWKDMRQQYLNTGE	K.DLRQQYLNTGE	XPWKDMRQ	NA	3	89.78	1335.64	11	0.6	668.828	2	21.46	N	Y	0.52	1.86	1.9	78400	87726	112465	93044	60683	NA	67112	119673	109481	69576	56421	78843	81125	NA	76890	162655	68108	1.11614	0.807998	1.15904	0.601899	0.208784	0.639209	0.525401	0.152061	0.307917
>TDP191|TDP191|GenScript	PWKDLRQQYLNTGE	PWKDMRQQYLNTGE	L.RQQYLNTGE	WKDMRQQY	NA	5	81.98	1107.53	9	0.2	554.773	2	13.46	N	Y	0.52	1.98	1.1	175000	180809	253255	295715	75278	73955	95498	170123	227604	101900	146563	201489	181102	150768	252405	190276	194783	0.704522	0.783863	0.979101	0.357944	0.442577	0.938838	0.419488	0.250835	0.38976
>TDP126|TDP126|GenScript	EYPRPQEWADGNHL	EYPRPQEWADGNHL	EYPRPQEWADGNHL	NA	NA		101.58	1710.78	14	1.8	856.393	2	28.51	Y	Y	1.03	48.28	3.6	20700000	31942947	23659306	36572837	22702904	17152667	24481273	2557717	2208818	17537335	14546108	14892642	12920757	21885649	27343842	28132161	24381050	0.403911	0.521395	0.885659	0.0379998	0.00748333	0.401047	0.196066	0.0168925	0.231458
>TDP126|TDP126|GenScript	EYPRPQEWADGNHL	EYPRPQEWADGNHL	EYPRPQEWAD.G	NA	EWADGNHL	10	55.4	1289.57	10	1.1	645.79	2	21.62	N	Y	0.97	30.13	1.4	621000	640198	598980	NA	568426	447348	673235	822459	835510	520389	344919	456635	355850	492427	715147	813275	533998	1.15286	0.69614	1.06004	0.433592	0.0177154	0.707933	0.455848	0.0287257	0.323289
>TDP126|TDP126|GenScript	EYPRPQEWADGNHL	EYPRPQEWADGNHL	W.ADGNHL	PQEWADGN	NA	8	46.98	625.282	6	1.6	313.648	2	7.2	N	Y	0.32	2.96	0.9	183000	68801	67043	654995	57718	53926	52813	48518	383182	969711	55428	42930	74042	685750	302652	144241	NA	0.634535	1.34594	1.77972	0.663118	0.796166	0.486867	0.548394	0.372566	0.263744
>TDP126|TDP126|GenScript	EYPRPQEWADGNHL	EYPRPQEWADGNHL	EYPRPQE.W	NA	RPQEWADG	7	52.8	917.424	7	1.9	459.719	2	11.26	N	Y	0.73	14.29	1.7	145000	119870	175779	143712	151068	183594	200493	233480	188230	154741	165297	168637	140857	154415	NA	NA	118990	1.36477	1.06623	0.926123	0.0155309	0.483745	0.621148	0.126743	0.265049	0.302085
>TDP190|TDP190|GenScript	LWKSGDQRYYVLNE	MWKSGDQRYYVMNE	LWKSGDQRYYVLNE	NA	NA		70.2	1769.87	14	2.2	885.946	2	29.5	Y	Y	0.68	5.91	2.7	36300000	46876442	37738260	65130972	43528125	38011689	54660773	5314890	3524506	13525527	31406369	28361722	23511542	30031975	44170822	40817208	31933876	0.525223	0.500871	0.76034	0.149829	0.0144719	0.140855	0.295831	0.0246747	0.120008
>TDP190|TDP190|GenScript	LWKSGDQRYYVLNE	MWKSGDQRYYVMNE	W.KSGDQRYYVLNE	XXMWKSGD	NA	2	76.22	1470.71	12	5	736.366	2	22.71	N	Y	0.73	7.13	2.1	1510000	1560316	1299596	2330712	1775265	1430825	1751677	1677769	1767055	1010976	837503	959261	1032602	1240187	1612586	1462872	1669572	0.951397	0.551307	0.859218	0.728389	0.0128806	0.344946	0.570123	0.0233768	0.209475
>TDP190|TDP190|GenScript	LWKSGDQRYYVLNE	MWKSGDQRYYVMNE	G.DQRYYVLNE	WKSGDQRY	NA	5	64.28	1198.56	9	1.6	600.289	2	23.26	N	Y	0.57	3.99	1.1	460000	519659	NA	1077839	728029	536991	446361	547915	NA	NA	331695	447874	314546	606719	460405	527862	845386	0.65846	0.47048	0.787038	0.185959	0.0711202	0.372487	0.318787	0.0727615	0.221487
>TDP65|TDP65|generation3	WKPHDVLGSRGLYT	WKPHDVMGSRGLYT	WKPHDVLGSRGLYT	NA	NA		81.38	1627.85	14	0.3	543.623	3	31.61	Y	Y	1.43	29.97	3	104000000	139959663	112465012	194379563	128877390	121533973	146676591	13961851	6357555	94334817	90913172	92202972	NA	84259750	93483221	102298766	103486958	0.501197	0.642603	0.666217	0.125113	0.0580627	0.0392977	0.284952	0.063435	0.0521684
>TDP65|TDP65|generation3	WKPHDVLGSRGLYT	WKPHDVMGSRGLYT	D.VLGSRGLYT	KPHDVMGS	NA	5	73.92	964.534	9	0.5	483.275	2	23.56	N	Y	0.82	7.03	1.3	794000	585286	883059	948867	NA	804193	853679	947998	938268	439007	534459	540953	472349	1119816	1180226	832712	1166050	1.09966	0.616444	1.33381	0.467277	0.0253053	0.102041	0.474818	0.0363072	0.0961587
>TDP65|TDP65|generation3	WKPHDVLGSRGLYT	WKPHDVMGSRGLYT	G.SRGLYT	DVMGSRGL	NA	8	58.86	695.36	6	1	348.687	2	13.28	N	Y	0.85	19.86	1	584000	NA	583985	678947	742539	478378	721775	647642	1017977	593748	845217	556284	707464	341659	297978	384643	314039	1.07173	1.01075	0.500501	0.743765	0.936663	0.000671904	0.572291	0.405634	0.00340929
>TDP65|TDP65|generation3	WKPHDVLGSRGLYT	WKPHDVMGSRGLYT	WKPHDVLGSRG.L	NA	GSRGLYTX	11	79.78	1250.65	11	0.2	626.333	2	21.86	N	Y	0.82	3.93	2.6	577000	415861	558160	787652	447230	552506	691174	715692	1008374	495172	473850	471965	522126	449872	488450	NA	482321	1.34354	0.888728	0.857526	0.187475	0.496988	0.467599	0.32006	0.269218	0.256039
>TDP65|TDP65|generation3	WKPHDVLGSRGLYT	WKPHDVMGSRGLYT	WKPHDVLGSRGL.Y	NA	SRGLYTXX	12	89.55	1363.74	12	1.1	682.875	2	29.33	N	Y	0.83	17.28	1.4	429000	499569	531501	967292	683648	589569	688008	NA	NA	416082	394508	252956	273242	260196	411326	168793	477021	0.952701	0.498428	0.491175	0.855186	0.026085	0.0370118	0.609056	0.0369184	0.0497886
>TDP65|TDP65|generation3	WKPHDVLGSRGLYT	WKPHDVMGSRGLYT	W.KPHDVLGSRGLYT	XXXWKPHD	NA	1	91.12	1441.77	13	0.9	721.89	2	25.12	N	Y	0.86	28.48	1.7	1240000	502917	558993	743433	587203	939518	833630	810726	1152427	858527	1124017	1078621	977529	2711389	2781126	2414251	3378896	1.56164	1.68803	4.71701	0.0114479	0.00190667	4.02171e-05	0.111208	0.00665572	0.000447946
>TDP65|TDP65|generation3	WKPHDVLGSRGLYT	WKPHDVMGSRGLYT	K.PHDVLGSRGLYT	XXWKPHDV	NA	2	75.57	1313.67	12	2.9	657.846	2	25.13	N	Y	0.63	11.72	2.2	109000	113173	193273	220174	172406	41459	141400	NA	NA	108777	80775	97021	108026	108577	109375	115598	76191	0.523182	0.564498	0.58616	0.143122	0.0182062	0.0252017	0.293731	0.0291125	0.0396854
>TDP65|TDP65|generation3	WKPHDVLGSRGLYT	WKPHDVMGSRGLYT	W.KPHDVLG.S	XXXWKPHD	DVMGSRGL	1 ; 8	48.04	764.418	7	1.5	383.216	2	13.77	N	Y	0.32	6.55	1.3	79900	44035	114131	52485	51566	118948	142456	125539	143093	176520	210478	178493	NA	126450	69906	57379	62668	2.02136	2.87544	1.20665	0.00847773	0.0022283	0.5747	0.101507	0.00762722	0.291561
>TDP65|TDP65|generation3	WKPHDVLGSRGLYT	WKPHDVMGSRGLYT	H.DVLGSRGLYT	WKPHDVMG	NA	4	52.13	1079.56	10	0.3	540.788	2	26.24	N	Y	0.39	6.23	1	58500	142638	NA	NA	87910	76282	58246	58019	75153	51351	87277	NA	73924	99215	132045	83373	81624	0.580573	0.614628	0.859381	0.0584097	0.167187	0.540408	0.228487	0.130733	0.281001
>TDP65|TDP65|generation3	WKPHDVLGSRGLYT	WKPHDVMGSRGLYT	WKPHDVLGSR.G	NA	MGSRGLYT	10	81.18	1193.63	10	1.4	597.822	2	23.25	N	Y	0.31	1.77	1.8	190000	121209	NA	511283	174966	204281	57299	260465	329402	265926	156481	170827	NA	128882	303820	228126	164307	0.790859	0.734693	0.766419	0.666202	0.603385	0.598152	0.549689	0.308655	0.294814
>TDP234|TDP234|GenScript	ADIVANFTGHGYHQ	ADIVANFTGHGYHQ	ADIVANFTGHGYHQ	NA	NA		115.81	1528.71	14	1.7	765.359	2	28.65	Y	Y	1	28.68	2.6	199000000	279919327	259919139	301242262	NA	262892636	258530682	49863755	34572808	150156271	181826345	49715142	172629790	252900838	280449664	273137706	284887272	0.540251	0.494299	0.97319	0.148021	0.0125933	0.588978	0.295621	0.0231416	0.292673
>TDP234|TDP234|GenScript	ADIVANFTGHGYHQ	ADIVANFTGHGYHQ	ADIVANFTGHGY.H	NA	GHGYHQXX	12	108.54	1263.59	12	0.2	632.802	2	30.93	N	Y	0.79	60	1.2	1140000	257820	110799	168585	154482	713689	827298	165430	76732	1398402	1564809	1730175	1345030	2881611	2699328	2700687	3537902	2.57797	8.73	17.088	0.205618	6.86192e-06	8.95256e-06	0.328459	0.000249226	0.000155506
>TDP234|TDP234|GenScript	ADIVANFTGHGYHQ	ADIVANFTGHGYHQ	ADIVANFTGH.G	NA	FTGHGYHQ	10	92.77	1043.5	10	1.5	522.76	2	24.88	N	Y	1.01	17.41	1.4	1010000	783506	1066335	1133113	1126610	1111907	1202959	212361	193032	942202	1059001	913269	1069669	1313139	1519102	1166206	1656321	0.661934	0.96948	1.376	0.273765	0.744354	0.0298991	0.380019	0.356706	0.0441215
>TDP234|TDP234|GenScript	ADIVANFTGHGYHQ	ADIVANFTGHGYHQ	A.NFTGHGYHQ	DIVANFTG	NA	5	79	1059.45	9	0.6	530.734	2	11.27	N	Y	0.82	2.5	1.2	647000	523007	540665	631043	887632	435281	579320	647642	695298	1035047	556499	619797	731823	815848	652045	558551	579050	0.912945	1.13973	1.00896	0.599306	0.530048	0.956753	0.525401	0.281071	0.394686
>TDP234|TDP234|GenScript	ADIVANFTGHGYHQ	ADIVANFTGHGYHQ	D.IVANFTGHGYHQ	XXADIVAN	NA	2	114.7	1342.64	12	1.6	672.327	2	20.5	N	Y	1.17	11.75	1	3020000	2671957	3715511	3040060	2688502	3163331	3123473	3285142	NA	2040291	2424351	2781420	2647696	3003197	3166744	2751837	3272891	1.05336	0.816584	1.00649	0.603282	0.106726	0.944143	0.525401	0.0974975	0.391251
>TDP234|TDP234|GenScript	ADIVANFTGHGYHQ	ADIVANFTGHGYHQ	ADIVANFTG.H	NA	NFTGHGYH	9	68.91	906.445	9	0.8	454.229	2	29.22	N	Y	0.8	6.59	1.6	256000	310054	217432	336249	257755	255997	319734	63708	52243	230392	262271	256241	269006	279650	349394	301781	324639	0.616753	0.907641	1.11946	0.189875	0.388919	0.314407	0.322466	0.229121	0.197768
>TDP234|TDP234|GenScript	ADIVANFTGHGYHQ	ADIVANFTGHGYHQ	A.DIVANFTGHGYHQ	XXXADIVA	NA	1	81.48	1457.67	13	0.6	729.841	2	26.23	N	Y	0.53	5.66	2.8	111000	28862	122462	80423	72120	132739	76082	NA	5608	78173	91574	109505	77313	210345	231371	235287	331264	0.94089	1.17342	3.31812	0.911073	0.546245	0.00179157	0.624442	0.28702	0.00711437
>TDP234|TDP234|GenScript	ADIVANFTGHGYHQ	ADIVANFTGHGYHQ	ADIVANFTGHGYH.Q	NA	HGYHQXXX	13	94.81	1400.65	13	2.7	701.333	2	28.06	N	Y	0.54	4.6	2	160000	172773	259919	236756	187768	172389	151953	NA	NA	136401	126727	114980	116499	178733	248899	158563	278262	0.756733	0.576992	1.00845	0.171048	0.00504528	0.960376	0.307781	0.0133918	0.395552
>TDP116|TDP116|generation1aar	RPVLEFATGGYHPN	RPVMEFATGGYHPN	RPVLEFATGGYHPN	NA	NA		122.08	1556.77	14	0.4	519.932	3	31.74	Y	Y	0.88	23.75	2.6	421000000	540418413	514006758	636570040	541114338	506822525	542386818	117209156	86528054	356477864	353734889	383266509	360086679	392725821	394966611	381574398	457144692	0.561328	0.651207	0.728643	0.0986391	0.000420071	0.00316927	0.263244	0.00267601	0.010228
>TDP116|TDP116|generation1aar	RPVLEFATGGYHPN	RPVMEFATGGYHPN	P.VLEFATGGYHPN	XXRPVMEF	NA	2	99.45	1303.62	12	NA	652.817	2	29.92	N	Y	1.02	29.62	2	20700000	27924966	24575688	30124226	24580588	24134406	26486205	4411476	3226795	17995828	17741843	16316203	14191651	22007236	21033725	21789637	26633647	0.543432	0.61793	0.853168	0.103296	0.000721652	0.0790839	0.268591	0.00378229	0.0830229
>TDP116|TDP116|generation1aar	RPVLEFATGGYHPN	RPVMEFATGGYHPN	RPVLEFATGG.Y	NA	ATGGYHPN	10	97.88	1045.56	10	0.6	523.785	2	31.23	N	Y	0.87	18.83	1.4	6960000	8102928	6947839	9949286	9388419	8610811	9233239	2557717	1574983	6716914	6545748	6427927	5602525	7258740	6426971	6301604	8056347	0.639073	0.735511	0.815496	0.190623	0.0191903	0.0902052	0.322983	0.0299515	0.0898874
>TDP116|TDP116|generation1aar	RPVLEFATGGYHPN	RPVMEFATGGYHPN	R.PVLEFATGGYHPN	XXXRPVME	NA	1	126.1	1400.67	13	0.4	701.344	2	33.78	N	Y	0.76	10.43	2.5	1990000	3187598	2540876	930442	2415384	2542732	2933532	2123609	1123616	1719347	1862343	1817778	1694526	2079137	1939777	NA	1961084	0.96134	0.781768	0.878672	0.891397	0.340917	0.647104	0.61852	0.210171	0.310361
>TDP116|TDP116|generation1aar	RPVLEFATGGYHPN	RPVMEFATGGYHPN	RPVLEFA.T	NA	MEFATGGY	7	83.79	830.465	7	0.7	416.24	2	31.23	N	Y	1.01	27.82	1.6	1090000	1587102	1124650	1225236	1220494	1180862	1224064	983196	808620	1005245	1311354	1012919	887508	904607	NA	892045	902364	0.813719	0.817652	0.697761	0.136765	0.135087	0.0231909	0.289023	0.115047	0.0370297
>TDP116|TDP116|generation1aar	RPVLEFATGGYHPN	RPVMEFATGGYHPN	RPVLEF.A	NA	VMEFATGG	6	54.04	759.428	6	2	380.721	2	32.67	N	Y	0.72	4.25	0.9	518000	NA	883059	169506	1092471	855048	934931	532662	218961	445884	809954	NA	775245	367193	428854	423517	344515	0.888657	0.946876	0.546872	0.80363	0.906132	0.226544	0.591416	0.39975	0.160894
>TDP116|TDP116|generation1aar	RPVLEFATGGYHPN	RPVMEFATGGYHPN	E.FATGGYHPN	PVMEFATG	NA	5	82.48	962.425	9	0.7	482.219	2	14.91	N	Y	0.84	17.06	1.4	283000	580598	359888	226623	308964	268926	235316	251079	352451	237270	223702	254051	239352	NA	193978	192322	194783	0.750486	0.646564	0.524891	0.293834	0.136685	0.107585	0.385728	0.115789	0.0988539
>TDP116|TDP116|generation1aar	RPVLEFATGGYHPN	RPVMEFATGGYHPN	RPVLEFATG.G	NA	FATGGYHP	9	105.12	988.534	9	0.8	495.274	2	30.5	N	Y	0.86	20.87	1.7	4860000	5511330	5131737	6817103	6213426	5930168	6447439	1795095	1065995	4733934	4903801	4807257	4554037	4231226	4732588	4767123	4876210	0.6437	0.802541	0.785987	0.192162	0.0220904	0.019532	0.323335	0.0327024	0.0334874
>TDP236|TDP236|GenScript	AWHANENYPYQSKL	AWHANENYPYQSKL	AWHANENYPYQSKL	NA	NA		115.57	1719.8	14	1.5	860.909	2	27.43	Y	Y	0.99	38.99	2.3	30700000	39175313	34905807	56195040	35675993	30685173	36299818	4118160	3543713	27738792	21378370	22229458	18745689	31612605	39379807	41840195	37101598	0.44981	0.542881	0.903479	0.0621231	0.0120074	0.489904	0.228487	0.0226755	0.263824
>TDP236|TDP236|GenScript	AWHANENYPYQSKL	AWHANENYPYQSKL	A.WHANENYPYQSKL	XXXAWHAN	NA	1	90.53	1648.76	13	5.5	825.385	2	26.89	N	Y	0.41	4.86	3.8	8250000	6964500	9497045	14186944	6418265	5076845	8526236	2663311	1584587	7840221	6457590	5814700	4967078	5787538	11919111	13605736	21200913	0.48159	0.676606	1.41672	0.0865927	0.160649	0.328759	0.254391	0.127711	0.203157
>TDP236|TDP236|GenScript	AWHANENYPYQSKL	AWHANENYPYQSKL	W.HANENYPYQSKL	XXAWHANE	NA	2	110.83	1462.68	12	1.7	732.351	2	21.27	N	Y	0.99	10.65	0.9	1100000	837079	1033012	876090	1468007	749029	1065780	928052	1094806	1041924	720694	1281205	714878	1617106	1600900	1503792	1470813	0.910654	0.891916	1.46947	0.588355	0.588307	0.0159674	0.522523	0.303215	0.0296415
>TDP236|TDP236|GenScript	AWHANENYPYQSKL	AWHANENYPYQSKL	Y.PYQSKL	NENYPYQS	NA	8	74.05	734.396	6	NA	368.205	2	12.59	N	Y	0.78	4.47	1.8	896000	729933	616475	845689	879097	1206720	902219	912800	NA	1169156	1135037	1149800	1112032	875426	642697	704838	702280	1.31186	1.48673	0.952477	0.0801612	0.000858206	0.656317	0.248779	0.00410032	0.312522
>TDP236|TDP236|GenScript	AWHANENYPYQSKL	AWHANENYPYQSKL	E.NYPYQSKL	HANENYPY	NA	6	79.27	1011.5	8	0.7	506.758	2	20.8	N	Y	0.92	15.03	1.2	314000	235722	340727	359280	326034	312023	331341	421202	416794	244147	298636	250766	228761	312478	341214	305873	318014	1.17404	0.810223	1.01253	0.21365	0.104328	0.894145	0.335473	0.0965996	0.37843
>TDP236|TDP236|GenScript	AWHANENYPYQSKL	AWHANENYPYQSKL	N.YPYQSKL	ANENYPYQ	NA	7	58.46	897.46	7	0.2	449.737	2	19.36	N	Y	0.75	15.47	1.8	240000	NA	200771	206356	198864	162907	186775	221747	251613	119208	139951	187253	194870	144688	150742	190276	159007	1.01863	0.793678	0.797924	0.877111	0.113475	0.0200364	0.614008	0.102309	0.0340147
>TDP236|TDP236|GenScript	AWHANENYPYQSKL	AWHANENYPYQSKL	A.NENYPYQSKL	AWHANENY	NA	4	79.76	1254.59	10	1.9	628.303	2	20.88	N	Y	0.58	2.12	2	181000	112503	163283	226623	233003	174974	226874	NA	293869	138694	187336	NA	214993	226152	217348	235287	255736	1.26136	0.980898	1.27075	0.328124	0.930962	0.144535	0.403971	0.404958	0.121555
>TDP203|TDP203|GenScript	WWYHYGPTVNKQLR	WWYHYGPTVNKQLR	WWYHYGPTVNKQL.R	NA	NKQLRXXX	13	73.06	1690.83	13	7.2	846.414	2	35.34	N	Y	0.39	0.87	3.7	15700000	11518212	21909850	11883869	15362868	17497444	19838273	12553934	9987700	19600551	18733623	10129186	15462546	17873280	23721367	17493089	9606664	0.986857	1.05358	1.13217	0.95373	0.809419	0.613729	0.636576	0.376555	0.299474
>TDP203|TDP203|GenScript	WWYHYGPTVNKQLR	WWYHYGPTVNKQLR	WWYHYGPTVNKQLR	NA	NA		93.09	1846.93	14	1.7	462.74	4	32.78	Y	Y	0.92	41.09	2.1	42300000	56117798	45985694	49101567	43272077	55940105	55399432	48925143	37165768	33126078	43638323	36027052	40562705	29545627	25123616	21687338	38426655	1.01519	0.788546	0.590215	0.891099	0.0296669	0.0047123	0.61852	0.0401454	0.0132777
>TDP203|TDP203|GenScript	WWYHYGPTVNKQLR	WWYHYGPTVNKQLR	Y.GPTVNKQLR	WYHYGPTV	NA	5	101.67	1011.58	9	1.1	506.798	2	12.15	N	Y	0.99	60	1.3	4600000	4292543	4573577	6605220	4762489	5326808	6647932	5784196	6501609	4241055	5278474	5004366	5210666	2480374	1565844	2005056	1868330	1.19901	0.975325	0.391404	0.149625	0.835642	0.00149135	0.295831	0.381475	0.00630601
>TDP203|TDP203|GenScript	WWYHYGPTVNKQLR	WWYHYGPTVNKQLR	G.PTVNKQLR	YHYGPTVN	NA	6	84.98	954.561	8	1.9	478.287	2	12.15	N	Y	0.89	58.11	1.5	3240000	2022384	3615542	4329782	3456645	3749452	4094282	5408751	4436844	3885723	3041459	3066132	3833864	1386091	1110113	2045975	1204477	1.3177	1.03001	0.428077	0.126526	0.857323	0.0108484	0.286619	0.388256	0.0223158
>TDP203|TDP203|GenScript	WWYHYGPTVNKQLR	WWYHYGPTVNKQLR	Y.GPTVNKQL.R	WYHYGPTV	NKQLRXXX	5 ; 13	84.35	855.481	8	2.2	428.747	2	14.34	N	Y	0.64	60	1.4	673000	55152	75981	67456	60654	339606	337673	NA	NA	1134769	1062307	1182651	1217940	NA	1495732	1483332	1457563	5.22505	17.735	22.8184	2.22843e-06	6.27066e-08	4.93932e-10	0.00162357	9.98661e-06	2.25562e-07
>TDP203|TDP203|GenScript	WWYHYGPTVNKQLR	WWYHYGPTVNKQLR	G.PTVNKQL.R	YHYGPTVN	NKQLRXXX	6 ; 13	69.93	798.46	7	0.3	400.237	2	13.02	N	Y	0.67	60	2.1	581000	62092	64570	51063	44968	384427	378827	408296	541641	1215005	1090958	981162	1270894	1011603	924315	1176436	870562	7.69306	20.4677	17.8852	7.07449e-05	2.96057e-06	8.20445e-06	0.00553093	0.00014145	0.000151666
>TDP203|TDP203|GenScript	WWYHYGPTVNKQLR	WWYHYGPTVNKQLR	W.YHYGPTVNKQLR	XXWWYHYG	NA	2	107.1	1474.77	12	1.3	492.596	3	19.6	N	Y	0.88	60	1.3	369000	543097	510674	584060	384072	335296	345059	503331	471535	304897	283208	378886	317724	248037	177618	142195	123098	0.818645	0.635399	0.341732	0.183336	0.00839675	0.000631321	0.317548	0.01799	0.00324265
>TDP203|TDP203|GenScript	WWYHYGPTVNKQLR	WWYHYGPTVNKQLR	P.TVNKQLR	HYGPTVNK	NA	7	50.1	857.508	7	2.8	429.763	2	9.29	N	Y	0.66	23.19	1	129000	117861	199105	151082	160457	125844	166726	211188	163260	184543	167501	140166	153566	67481	44480	63433	65566	1.06128	1.02748	0.383386	0.704188	0.829779	0.0014809	0.564505	0.380835	0.00630601
>TDP203|TDP203|GenScript	WWYHYGPTVNKQLR	WWYHYGPTVNKQLR	W.YHYGPTVNKQL.R	XXWWYHYG	NKQLRXXX	2 ; 13	71.5	1318.67	11	1	660.34	2	20.89	N	Y	0.5	60	1.9	71900	59537	71475	77749	51221	39261	72305	48339	48602	90782	102815	178493	71488	171438	241888	245517	212009	0.802006	1.70619	3.34966	0.212946	0.106438	0.000153874	0.335089	0.0974975	0.00111538
>TDP203|TDP203|GenScript	WWYHYGPTVNKQLR	WWYHYGPTVNKQLR	T.VNKQLR	YGPTVNKQ	NA	8	52.13	756.461	6	0.3	379.238	2	7.55	N	Y	0.45	60	2.3	63500	NA	114131	116996	93031	92228	104256	113220	126767	124939	109426	NA	NA	72493	54247	43257	61554	1.00986	1.08449	0.535736	0.924518	0.479642	0.00345704	0.628337	0.263708	0.0109101
>TDP203|TDP203|GenScript	WWYHYGPTVNKQLR	WWYHYGPTVNKQLR	Y.HYGPTVNKQLR	XWWYHYGP	NA	3	75.86	1311.7	11	0.6	656.859	2	16.55	N	Y	0.42	23.02	1.9	163000	429924	293242	132657	236417	114638	182554	204148	230485	83446	103255	123740	112262	NA	21501	20460	19213	0.670022	0.387006	0.0746771	0.225673	0.0367158	0.0183095	0.34598	0.0467956	0.0325516
>TDP112|TDP112|generation1aar	PHWQRVIFFRLNTP	PHWQRVIFFRLNTP	W.QRVIFFRLNTP	XPHWQRVI	NA	3	85.4	1389.79	11	1.1	464.269	3	39.01	N	Y	1.05	42.41	1.2	3800000	4413082	5798196	4937794	4122369	4223521	4220909	2698509	4974643	3301145	3162676	3109934	3314916	2735706	3155059	2311952	2332100	0.836345	0.668796	0.546654	0.238828	0.00510343	0.00197332	0.35659	0.0134713	0.00770214
>TDP112|TDP112|generation1aar	PHWQRVIFFRLNTP	PHWQRVIFFRLNTP	PHWQRVIFFRLNTP	NA	NA		86.59	1809.98	14	0.8	905.997	2	43.77	Y	Y	0.51	2.8	1.8	56100000	56787462	66812548	61077560	52319099	54388608	48962545	50450387	NA	58801654	56641661	47415542	53907094	32098953	46741611	46239042	40944264	0.865281	0.914637	0.700533	0.0960347	0.2484	0.00834022	0.261075	0.170762	0.0184888
>TDP213|TDP213|GenScript	QLELHEPLYGVNIE	QLEMHEPLYGVNIE	QLELHEPLYGVNIE	NA	NA		90.29	1652.84	14	1	827.427	2	40.5	Y	Y	0.82	23.93	2.6	27500000	45671048	42153553	35835853	35590643	32236671	31762341	23113317	40430978	NA	20937579	NA	23935173	15441542	18112374	NA	18815811	0.800894	0.563547	0.438467	0.115931	0.0104521	0.000742044	0.279594	0.0203827	0.00360136
>TDP225|TDP225|GenScript	HLDWPQKPRIGHEL	HLDWPQKPRIGHEM	W.PQKPRIGHEL	HLDWPQKP	NA	4	83.49	1173.66	10	1	587.838	2	20.3	N	Y	1.08	17.15	1.2	11200000	4761307	8830586	9046480	14850772	13101535	12873773	15252443	15461728	8321638	11129976	16316203	10442514	11526442	8939333	9145510	7672080	1.51216	1.23263	0.994511	0.0704939	0.44705	0.982307	0.240549	0.252374	0.4016
>TDP225|TDP225|GenScript	HLDWPQKPRIGHEL	HLDWPQKPRIGHEM	HLDWPQKPRIGHEL	NA	NA		87.49	1724.91	14	NA	575.978	3	32.81	Y	Y	1.24	25.8	1.2	111000000	131254038	128293421	NA	124609926	107742884	140345227	101135428	96035576	82184768	93998710	88808325	73711861	79031512	109492223	113551630	104414498	0.86929	0.66126	0.7936	0.218729	0.000495556	0.0364248	0.340372	0.00299703	0.049607
>TDP225|TDP225|GenScript	HLDWPQKPRIGHEL	HLDWPQKPRIGHEM	D.WPQKPRIGHEL	XHLDWPQK	NA	3	68.09	1359.74	11	2	680.879	2	26.36	N	Y	0.85	12.18	1.5	1920000	2042474	2141001	2984786	2406849	2146238	2353157	74854	40815	1696422	1608888	1741125	1800433	2285834	2453935	2271033	2345351	0.481985	0.715069	0.977133	0.113026	0.0193735	0.807999	0.276879	0.0300527	0.35366
>TDP225|TDP225|GenScript	HLDWPQKPRIGHEL	HLDWPQKPRIGHEM	HLDWPQKPRIG.H	NA	PRIGHEMX	11	83.9	1345.73	11	1.5	449.582	3	27.67	N	Y	0.63	8.72	1.5	179000	131254	205769	448639	186061	155150	204714	NA	NA	303751	130033	193823	60262	116359	288629	269046	166957	0.740672	0.707886	0.865464	0.586386	0.447406	0.702272	0.522523	0.252374	0.32256
>TDP85|TDP85|generation1aar	PYWDTKLHAENIAQ	PYWDTKMHAENIAQ	W.DTKLHAENIAQ	XPYWDTKM	NA	3	98.8	1238.63	11	0.2	620.32	2	16.13	N	Y	1.08	21.61	1.8	5300000	4721127	5015106	6780254	5291654	5300950	4569134	6276967	7116236	5158040	5697225	5968007	5952021	5033699	3891239	4184020	3458399	1.06672	1.04435	0.759687	0.631859	0.642763	0.0598176	0.536356	0.322035	0.0704038
>TDP85|TDP85|generation1aar	PYWDTKLHAENIAQ	PYWDTKMHAENIAQ	PYWDTKLHAENIAQ	NA	NA		105.42	1684.82	14	0.1	843.418	2	27.86	Y	Y	0.77	15.44	2.4	40900000	68975337	39404408	69552877	40028805	34908694	48857023	3543260	2785032	39201103	35593884	30004292	20652030	47662081	56674203	51047084	49954652	0.413348	0.575567	0.942084	0.0674435	0.0497911	0.730517	0.235107	0.057453	0.329973
>TDP85|TDP85|generation1aar	PYWDTKLHAENIAQ	PYWDTKMHAENIAQ	T.KLHAENIAQ	YWDTKMHA	NA	5	62.28	1022.55	9	1.3	512.282	2	15.31	N	Y	0.55	60	2.5	106000	108485	121629	107784	NA	162045	192051	NA	189190	199444	117912	220104	231938	56505	58789	64653	52958	1.60784	1.70776	0.516957	0.00292622	0.0481823	8.95157e-05	0.0609131	0.0561474	0.000704808
>TDP85|TDP85|generation1aar	PYWDTKLHAENIAQ	PYWDTKMHAENIAQ	D.TKLHAENIAQ	PYWDTKMH	NA	4	94.73	1123.6	10	1.1	562.807	2	15.07	N	Y	0.75	4.73	1.5	9480000	7433264	10580042	9672917	9644467	8878014	8642311	11052155	12004447	10545326	9917801	10556255	10093018	9131179	8845850	8163442	6930049	1.08696	1.1013	0.88588	0.473517	0.218845	0.246503	0.479413	0.156996	0.170385
>TDP87|TDP87|generation1aar	VHSDAYVTELPKTN	VHSDAYVTELPKTN	VHSDAYVTELPKTN	NA	NA		124.01	1572.78	14	2.7	787.399	2	23.03	Y	Y	0.84	7.34	2.7	368000000	305366538	381547967	404420040	373829779	399941584	368274318	441147574	506107488	224661290	263372706	278141981	288069343	404884515	480270050	359068669	427993436	1.17084	0.719541	1.14132	0.138224	0.00684817	0.167927	0.289023	0.016171	0.132632
>TDP87|TDP87|generation1aar	VHSDAYVTELPKTN	VHSDAYVTELPKTN	D.AYVTELPKTN	VHSDAYVT	NA	4	105.4	1134.59	10	0.1	568.303	2	21.62	N	Y	1.09	11.7	2	3180000	2645171	3257320	3417764	2884805	3025420	3260652	3648854	4811382	2200764	2622707	2069639	2954829	3440910	3669216	3672526	3564404	1.20821	0.806873	1.1755	0.193082	0.0700216	0.0268504	0.323388	0.0719457	0.0412852
>TDP87|TDP87|generation1aar	VHSDAYVTELPKTN	VHSDAYVTELPKTN	H.SDAYVTELPKTN	XXVHSDAY	NA	2	125.57	1336.65	12	0.9	669.332	2	23.27	N	Y	0.95	21.96	1.2	2130000	NA	2257631	2551808	2227616	2232433	2363709	2522519	2717807	1432789	1443591	1675422	1578027	2346628	2722699	2332412	2517608	1.04836	0.653309	1.05719	0.486542	0.000725256	0.376759	0.48603	0.00378229	0.222867
>TDP87|TDP87|generation1aar	VHSDAYVTELPKTN	VHSDAYVTELPKTN	A.YVTELPKTN	HSDAYVTE	NA	5	100.56	1063.55	9	0.5	532.784	2	18.8	N	Y	0.97	8.78	1.1	429000	364967	454858	372177	400288	330124	375661	570207	734672	319798	476054	366841	334669	403669	460405	538092	388242	1.26275	0.940383	1.12442	0.315106	0.581702	0.257412	0.397884	0.300459	0.173636
>TDP87|TDP87|generation1aar	VHSDAYVTELPKTN	VHSDAYVTELPKTN	VHSDAYVTE.L	NA	YVTELPKT	9	88.37	1019.46	9	2.4	510.736	2	13.16	N	Y	0.68	5.97	1.9	98200	95762	94137	82726	92177	110329	113965	92101	127727	136401	154277	111695	132385	NA	82265	73246	53267	1.21743	1.46589	0.763073	0.0458417	0.00364901	0.0419926	0.208912	0.0108348	0.0549473
>TDP87|TDP87|generation1aar	VHSDAYVTELPKTN	VHSDAYVTELPKTN	VHSDAYVTELPK.T	NA	ELPKTNXX	12	90.96	1357.69	12	0.7	679.851	2	23.84	N	Y	0.4	3.89	3.6	473000	378360	360721	NA	359320	663696	NA	672281	695298	263633	373570	284712	278538	376920	423012	585149	405467	1.8493	0.819682	1.22261	1.0187e-05	0.0781788	0.202746	0.00232319	0.0778169	0.149818
>TDP87|TDP87|generation1aar	VHSDAYVTELPKTN	VHSDAYVTELPKTN	S.DAYVTELPKTN	XVHSDAYV	NA	3	91.65	1249.62	11	1.2	625.818	2	23.01	N	Y	0.53	60	1.3	50700	77011	94137	76094	51636	91366	73127	87526	100837	36336	59397	NA	NA	68240	55233	63858	73136	1.1806	0.640616	0.871483	0.244734	0.145717	0.352629	0.360011	0.12129	0.212726
>TDP87|TDP87|generation1aar	VHSDAYVTELPKTN	VHSDAYVTELPKTN	Y.VTELPKTN	SDAYVTEL	NA	6	85	900.492	8	0.2	451.253	2	12.93	N	Y	0.44	2.16	1.2	6050000	4091644	5023437	6319639	6247566	6749014	7164993	6406026	7471568	8149703	7328153	5978958	7042872	6140141	4335284	4879651	4200431	1.28177	1.31442	0.901912	0.0394599	0.0500797	0.472013	0.196066	0.0575168	0.257838
>TDP55|TDP55|generation2	SSGLLNIHFKFDWR	SSGMLNIHFKFDWR	SSGLLNIHF.K	NA	NIHFKFDW	9	107.75	986.519	9	2.9	494.268	2	41.29	N	Y	0.59	60	2.3	230000	65379	53625	73574	72188	223243	138235	125539	233366	359917	286514	412833	364323	558084	447551	415333	533998	2.72083	5.37677	7.38375	0.00703018	3.43521e-05	1.77045e-05	0.0948516	0.000607877	0.000245002
>TDP55|TDP55|generation2	SSGLLNIHFKFDWR	SSGMLNIHFKFDWR	SSGLLNIHFKFD.W	NA	FKFDWRXX	12	101.35	1376.71	12	1.8	689.363	2	42.13	Y	Y	0.76	19.85	1.4	1350000	269874	553161	463379	419065	1301534	1202959	856483	2381682	1822507	1564809	2923776	1916932	2127771	1834608	1493562	1868330	3.36718	4.82447	4.29455	0.0235408	0.00172625	6.40806e-05	0.152658	0.0062586	0.000572879
>TDP53|TDP53|generation2	YTRLNGEAVLFLSK	YTRLNGEAVMFMSK	YTRLNGEAVLFL.S	NA	VMFMSKXX	12	79.73	1394.76	12	0.5	698.385	2	46.25	N	Y	0.82	60	1.3	1440000	NA	76226	190695	102419	922279	603590	316782	1037184	1856894	2292114	2047738	2054612	2954563	3786070	3621376	3763162	5.84793	16.7556	28.6833	0.0279166	1.04421e-05	2.71556e-05	0.16536	0.000277168	0.000332137
>TDP53|TDP53|generation2	YTRLNGEAVLFLSK	YTRLNGEAVMFMSK	G.EAVLFLSK	RLNGEAVM	NA	6	83.83	905.522	8	1.8	453.767	2	33.54	N	Y	1.14	30.96	1.2	1400000	1667462	1957724	1547667	1459472	1784222	1762230	1560442	1229255	1249392	1366453	1160750	1397984	851109	1051686	988206	806960	0.955344	0.780206	0.557566	0.675317	0.0240692	0.000986715	0.552828	0.0348477	0.00455151
>TDP53|TDP53|generation2	YTRLNGEAVLFLSK	YTRLNGEAVMFMSK	N.GEAVLFLSK	TRLNGEAV	NA	5	87.51	962.544	9	1.2	482.28	2	33.81	N	Y	1.03	32.85	1.2	750000	776810	1157973	639334	677673	1008473	823077	918666	760602	683154	871664	494961	988120	471757	484944	549344	441244	1.07966	0.934224	0.598836	0.63731	0.75047	0.0355511	0.537414	0.358558	0.0493772
>TDP53|TDP53|generation2	YTRLNGEAVLFLSK	YTRLNGEAVMFMSK	Y.TRLNGEAVLFLSK	XXXYTRLN	NA	1	85.68	1446.82	13	1	724.418	2	36.44	N	Y	0.87	7.82	2.3	669000	402468	610643	770148	721201	896421	834685	854137	NA	921570	672206	480726	600497	657785	613484	598448	702280	1.37634	1.06809	1.02697	0.0609723	0.742353	0.849048	0.228487	0.356462	0.366823
>TDP53|TDP53|generation2	YTRLNGEAVLFLSK	YTRLNGEAVMFMSK	YTRLNG.E	NA	RLNGEAVM	6	56.48	722.371	6	1	362.192	2	9.88	N	Y	0.92	5.61	1.4	659000	445996	666459	555502	517217	655077	625750	692226	712584	796631	732815	810335	875858	595776	537529	954447	487621	1.22903	1.47157	1.17857	0.0461468	0.00325968	0.430506	0.208912	0.0100478	0.242713
>TDP53|TDP53|generation2	YTRLNGEAVLFLSK	YTRLNGEAVMFMSK	YTRLNGEAVLF.L	NA	AVMFMSKX	11	73.39	1281.67	11	3.3	641.841	2	38.84	N	Y	0.58	15.86	2.3	630000	3562610	331564	NA	NA	NA	244813	NA	269860	539875	343817	445684	276419	695477	760720	602540	771183	0.132165	0.206179	0.363353	0.405379	0.194602	0.27916	0.440845	0.144823	0.183693
>TDP53|TDP53|generation2	YTRLNGEAVLFLSK	YTRLNGEAVMFMSK	YTRLNGEAVLFLS.K	NA	MFMSKXXX	13	73.5	1481.79	13	1.7	741.903	2	43	N	Y	0.59	24.24	1.7	9080000	66968	99969	62443	49368	5180278	3756609	4352813	7778882	11691557	12121756	NA	11967587	20548193	25123616	21687338	24116039	75.5829	171.151	328.164	0.00109001	1.08535e-09	6.50283e-07	0.0378165	5.18556e-07	4.24232e-05
>TDP53|TDP53|generation2	YTRLNGEAVLFLSK	YTRLNGEAVMFMSK	E.AVLFLSK	LNGEAVMF	NA	7	51.79	776.48	7	0.2	389.247	2	32.72	N	Y	0.95	44.67	1.4	475000	646895	593982	NA	644387	559401	568767	608924	491702	387426	772486	352605	472349	250469	315506	263931	298138	0.886664	0.789624	0.448761	0.0779074	0.29804	2.27661e-05	0.248779	0.191137	0.000288792
>TDP53|TDP53|generation2	YTRLNGEAVLFLSK	YTRLNGEAVMFMSK	YTRLNGEA.V	NA	NGEAVMFM	8	82.03	922.451	8	2.5	462.231	2	11.66	N	Y	0.78	6.03	1.7	342000	245097	188275	194380	131438	209452	223708	300356	324600	463077	526745	556284	475526	468110	362247	503310	576400	1.39374	2.66288	2.51593	0.0872551	6.16181e-05	0.00123167	0.255307	0.000858775	0.00556893
>TDP53|TDP53|generation2	YTRLNGEAVLFLSK	YTRLNGEAVMFMSK	YTRLNGE.A	NA	LNGEAVMF	7	71.83	851.414	7	1.3	426.714	2	9.7	N	Y	0.91	19.09	1.3	284000	196881	294908	307691	253487	292199	274359	410643	323640	351893	359245	306613	374914	246821	167101	239379	177558	1.23541	1.32261	0.789065	0.165141	0.0261627	0.137024	0.305425	0.0369184	0.117549
>TDP53|TDP53|generation2	YTRLNGEAVLFLSK	YTRLNGEAVMFMSK	YTRLNGEAVL.F	NA	EAVMFMSK	10	71.82	1134.6	10	0.3	568.309	2	29.25	N	Y	0.63	9.84	3.6	224000	669663	49731	77980	76061	177560	179389	NA	NA	217784	230313	257336	211816	368408	406652	269046	598926	0.817345	1.05016	1.88112	0.868412	0.944498	0.289617	0.612795	0.407642	0.187867
>TDP53|TDP53|generation2	YTRLNGEAVLFLSK	YTRLNGEAVMFMSK	YTRLNGEAVLFLSK	NA	NA		107.79	1609.88	14	0.4	805.949	2	38.29	Y	Y	0.33	1.69	2.2	204000000	87725913	287410586	77475456	316645772	216347710	264862045	185375842	290987796	181104510	184030301	189443160	185338732	143472591	195146225	158563088	160331906	1.2448	0.961858	0.854738	0.514247	0.912056	0.680482	0.4904	0.401114	0.317419
>TDP53|TDP53|generation2	YTRLNGEAVLFLSK	YTRLNGEAVMFMSK	T.RLNGEAVLFLSK	XXYTRLNG	NA	2	83.53	1345.77	12	2.4	673.891	2	36.13	N	Y	0.41	60	1.6	33000	54998	44894	62722	54829	47579	NA	90341	62039	135255	NA	67126	84620	28938	NA	49103	NA	1.22612	1.75985	0.717807	0.328674	0.0661313	0.136681	0.403971	0.0697485	0.117549
>TDP208|TDP208|GenScript	NLRPFKHDVQVLLE	NMRPFKHDVQVMLE	NLRPFKHD.V	NA	FKHDVQVM	8	86.22	1025.54	8	1.2	513.778	2	15.82	N	Y	1.22	19.83	1.1	5350000	5410881	5431644	5260224	5769610	4421768	4600791	6018849	7183461	6109412	5840483	6657887	6301517	4936430	3715958	3928273	3484900	1.01612	1.13885	0.734514	0.897884	0.00956398	0.00507513	0.619481	0.0194482	0.0139307
>TDP208|TDP208|GenScript	NLRPFKHDVQVLLE	NMRPFKHDVQVMLE	R.PFKHDVQVLLE	XNMRPFKH	NA	3	72.31	1323.72	11	1	662.866	2	33.02	N	Y	0.76	14.76	1.7	196000	306706	314902	32151	255194	300818	269083	262811	83167	135255	214886	156592	199107	122803	NA	122759	124688	1.00762	0.776542	0.543116	0.983969	0.488776	0.243333	0.64135	0.266327	0.169652
>TDP208|TDP208|GenScript	NLRPFKHDVQVLLE	NMRPFKHDVQVMLE	NLRPFKHDVQVLL.E	NA	QVMLEXXX	13	57.25	1577.9	13	1.1	789.958	2	37.49	N	Y	0.55	2.16	2.3	278000	38104	290743	352831	234710	224967	194162	181856	NA	386280	609394	338370	247824	217641	272270	138103	303438	0.874426	1.7262	1.01644	0.737772	0.156313	0.962636	0.572291	0.126474	0.396039
>TDP208|TDP208|GenScript	NLRPFKHDVQVLLE	NMRPFKHDVQVMLE	NLRPFKHDVQVL.L	NA	VQVMLEXX	12	50.62	1464.82	12	2.1	733.419	2	32.45	N	Y	0.61	5.62	2.3	94900	103798	95804	129893	126317	127568	100774	84358	68281	73359	83861	106329	84091	36598	NA	64039	92489	0.835829	0.762683	0.564929	0.263528	0.047274	0.0314503	0.373567	0.0556317	0.0451645
>TDP208|TDP208|GenScript	NLRPFKHDVQVLLE	NMRPFKHDVQVMLE	K.HDVQVLLE	RPFKHDVQ	NA	6	75.73	951.503	8	1.5	476.758	2	28.64	N	Y	0.36	8.59	2.1	54500	72993	125794	155688	106687	53301	105523	45621	57985	NA	NA	73806	47659	50702	NA	64141	NA	0.569062	0.526778	0.498059	0.0646912	0.115396	0.0928227	0.230338	0.102861	0.0915195
>TDP208|TDP208|GenScript	NLRPFKHDVQVLLE	NMRPFKHDVQVMLE	NLRPFKHDVQVLLE	NA	NA		84.44	1706.95	14	1.7	854.479	2	36.6	Y	Y	0.64	3.01	1.5	236000000	222328269	128293421	252417063	251780331	267202351	326065227	355499242	253533922	296873848	221497547	193823349	170511633	195754976	168269799	172884915	263686358	1.4065	1.03262	0.936568	0.0621829	0.867916	0.724305	0.228487	0.390422	0.328524
>TDP163|TDP163|GenScript	IWQKGALHTSLDPQ	IWQKGALHTSMDPQ	IWQKGALHTSLDPQ	NA	NA		97.55	1592.83	14	0.1	797.423	2	28.35	Y	Y	0.7	7.48	3.6	40700000	56854428	43236549	67894663	49331875	37408329	47485227	3097419	1891901	34043063	30965578	30551816	32195985	44987168	52584312	56264321	48894606	0.413602	0.587879	0.932877	0.0480399	0.00587153	0.555112	0.212124	0.0146874	0.285796
>TDP163|TDP163|GenScript	IWQKGALHTSLDPQ	IWQKGALHTSMDPQ	W.QKGALHTSLDPQ	XXIWQKGA	NA	2	59.08	1293.67	12	1.8	647.84	2	18.23	N	Y	1.28	7.37	1.4	3420000	2645171	2882437	4127111	3576134	3249525	4020416	4528802	4283187	2991663	3228795	2934726	3293734	3890782	3248542	3201951	2954877	1.21549	0.940901	1.00494	0.153505	0.594964	0.968111	0.298072	0.305328	0.397218
>TDP163|TDP163|GenScript	IWQKGALHTSLDPQ	IWQKGALHTSMDPQ	IWQKGALHTSLD.P	NA	TSMDPQXX	12	93.97	1367.72	12	0.6	684.867	2	28.19	N	Y	1.2	40.91	1.3	19400000	24375750	23409384	NA	22617555	18876553	23320523	810726	1382912	18339697	13995119	7731033	13556204	17994867	28161820	28336758	23586016	0.472894	0.571236	1.04484	0.134337	0.0119691	0.73285	0.289023	0.0226755	0.330433
>TDP163|TDP163|GenScript	IWQKGALHTSLDPQ	IWQKGALHTSMDPQ	W.QKGALHTSLD.P	XXIWQKGA	TSMDPQXX	2 ; 12	74.18	1068.56	10	0.1	535.285	2	16.6	N	Y	1.1	13.74	1.1	1610000	1727732	1624495	1575304	1613101	1465303	1466766	1654303	1939919	1788120	1774184	1872531	1758070	1750852	1191911	1350344	1037520	0.997807	1.09973	0.815002	0.976468	0.00763392	0.101878	0.640925	0.0171235	0.0961587
>TDP163|TDP163|GenScript	IWQKGALHTSLDPQ	IWQKGALHTSMDPQ	G.ALHTSLDPQ	WQKGALHT	NA	5	97.04	980.493	9	0.8	491.253	2	20.03	N	Y	0.91	8.24	1.5	1210000	NA	NA	1077839	1075401	1111907	1107989	1454848	1949522	1107259	1223195	929695	1313257	1228028	1096091	1319654	1147499	1.306	1.06198	1.11257	0.330718	0.619413	0.173492	0.403971	0.31383	0.136078
>TDP163|TDP163|GenScript	IWQKGALHTSLDPQ	IWQKGALHTSMDPQ	I.WQKGALHTSLDPQ	XXXIWQKG	NA	1	45.74	1479.75	13	14.3	740.891	2	20.9	N	Y	0.93	16.25	1	1610000	1058068	1574510	1971433	1681381	1930752	1867752	1830293	2189611	1352553	1135037	1259304	1239122	2127771	1951462	1442413	1314457	1.2439	0.79327	1.08762	0.113629	0.147983	0.632428	0.276879	0.122536	0.306808
>TDP163|TDP163|GenScript	IWQKGALHTSLDPQ	IWQKGALHTSMDPQ	G.ALHTSLD.P	WQKGALHT	TSMDPQXX	5 ; 12	69.84	755.381	7	0.4	378.698	2	15.96	N	Y	0.96	15.86	1.3	467000	362958	423202	479040	531726	399080	369330	563167	708743	529559	548785	554094	549662	396373	373933	393850	315364	1.13545	1.21435	0.823362	0.509146	0.0394192	0.100461	0.489795	0.0490459	0.0959778
>TDP163|TDP163|GenScript	IWQKGALHTSLDPQ	IWQKGALHTSMDPQ	K.GALHTSLDPQ	IWQKGALH	NA	4	74.3	1037.51	10	2.6	519.766	2	19.79	N	Y	0.92	4.51	1.2	316000	190184	301573	332564	282506	266340	368274	361366	443684	287704	273291	335084	361146	346523	312000	345770	331264	1.30071	1.13588	1.20665	0.130538	0.346641	0.121129	0.289023	0.212876	0.108355
>TDP163|TDP163|GenScript	IWQKGALHTSLDPQ	IWQKGALHTSMDPQ	I.WQKGALHTSLD.P	XXXIWQKG	TSMDPQXX	1 ; 12	52.83	1254.64	11	16.7	628.336	2	18.1	N	Y	0.34	4.3	5	315000	281259	314069	366650	NA	258583	NA	NA	443684	296874	NA	404072	522126	357466	304989	276207	245136	1.09504	1.27141	0.922941	0.715598	0.279538	0.512651	0.566288	0.185425	0.273494
>TDP163|TDP163|GenScript	IWQKGALHTSLDPQ	IWQKGALHTSMDPQ	A.LHTSLDPQ	QKGALHTS	NA	6	69.16	909.456	8	0.6	455.735	2	17.5	N	Y	0.61	4.25	1.1	242000	329474	221598	274527	291041	NA	230040	337900	400468	247586	156481	272667	313487	336796	NA	236310	186833	1.15634	0.886786	0.907412	0.41697	0.460422	0.59395	0.446748	0.255605	0.294264
>TDP163|TDP163|GenScript	IWQKGALHTSLDPQ	IWQKGALHTSMDPQ	L.HTSLDPQ	KGALHTSM	NA	7	59.18	796.371	7	2.7	399.192	2	10.42	N	Y	0.35	5.59	0.6	193000	NA	NA	269920	269704	233587	234260	NA	NA	247586	199458	NA	246765	118912	107973	NA	147081	0.866987	0.857151	0.462008	9.69562e-05	0.1572	0.00236095	0.00605188	0.126656	0.00833334
>TDP68|TDP68|generation3	SFIEPDVSQVKHLE	SFIEPDVSQVKHME	E.PDVSQVKHLE	SFIEPDVS	NA	4	106.9	1150.6	10	0.5	576.307	2	18.42	N	Y	0.68	29.11	1.5	16500000	676360	NA	853059	742539	NA	1076332	1454848	979563	662522	786812	934075	799604	684534	541034	611747	575075	1.54525	1.05075	0.796358	0.0550544	0.645436	0.041106	0.227758	0.322418	0.0540422
>TDP68|TDP68|generation3	SFIEPDVSQVKHLE	SFIEPDVSQVKHME	D.VSQVKHLE	IEPDVSQV	NA	6	75.46	938.519	8	NA	470.267	2	12.44	N	Y	1.29	14.09	0.9	3800000	3234475	3357289	3298004	3593204	3852886	4009864	4258951	5051471	4447377	4606267	4840108	4797625	3477387	2278654	3345170	2530859	1.27369	1.3863	0.862723	0.0159064	3.60194e-05	0.181834	0.126743	0.000614617	0.140029
>TDP68|TDP68|generation3	SFIEPDVSQVKHLE	SFIEPDVSQVKHME	SFIEPDVSQVKHLE	NA	NA		109.72	1626.83	14	1.1	814.421	2	31.67	Y	Y	1.27	21.36	2.2	473000000	551802692	558992763	578532540	589763419	543886077	583540682	393043716	294829220	373671330	388998180	406262500	361145757	471757332	426517198	418401954	483645833	0.796501	0.671354	0.78993	0.137099	7.3029e-06	0.000631962	0.289023	0.000249226	0.00324265
>TDP68|TDP68|generation3	SFIEPDVSQVKHLE	SFIEPDVSQVKHME	SFIEPDVSQVK.H	NA	SQVKHMEX	11	101.1	1247.64	11	NA	624.827	2	27.46	N	Y	0.82	7.96	1.1	548000	596670	612310	696450	664017	612842	641578	101605	75484	452761	534459	504817	556016	665081	680090	584126	728781	0.557127	0.797079	1.03449	0.120711	0.00667372	0.579922	0.281879	0.0160229	0.292631
>TDP68|TDP68|generation3	SFIEPDVSQVKHLE	SFIEPDVSQVKHME	SFIEPDVSQVKH.L	NA	QVKHMEXX	12	91.7	1384.7	12	0.2	693.357	2	24.55	N	Y	0.62	2.77	2.1	1690000	1426383	1407895	1897734	1928893	2008327	2142111	1712967	441764	1432789	1531749	1116948	1334439	1933232	1834608	1872067	1934583	0.946593	0.813091	1.13716	0.837132	0.114462	0.167527	0.602785	0.102762	0.132632
>TDP68|TDP68|generation3	SFIEPDVSQVKHLE	SFIEPDVSQVKHME	S.FIEPDVSQVKHLE	XXXSFIEP	NA	1	79.22	1539.79	13	2.5	770.902	2	29.84	N	Y	0.44	15.39	3.3	18700000	23237322	30740437	20819802	31493879	34391528	1772782	37779127	25641499	24529345	5598047	12483538	2319382	3574656	3342025	3375859	NA	0.936905	0.422709	0.129111	0.851004	0.0336108	0.000749189	0.60786	0.0439959	0.00360136
>TDP68|TDP68|generation3	SFIEPDVSQVKHLE	SFIEPDVSQVKHME	F.IEPDVSQVKHLE	XXSFIEPD	NA	2	68.96	1392.72	12	0.9	697.37	2	22.53	N	Y	0.71	6.15	1.8	646000	214292	440696	1667427	632438	769715	674290	603058	704901	405766	413242	383267	481881	707636	903282	598448	901039	0.931337	0.569963	1.05264	0.880371	0.361747	0.909999	0.61438	0.219333	0.383364
>TDP212|TDP212|GenScript	NWKILYIRFNPFLA	NWKIMYIRFNPFLA	Y.IRFNPFLA	KIMYIRFN	NA	6	63.54	976.549	8	0.8	489.282	2	41.24	N	Y	1.04	49.53	1.4	1160000	1861664	1574510	1602940	1101006	1051571	906440	1360987	1373309	1157693	819872	938455	984943	886369	607641	814298	799009	0.764204	0.635324	0.506068	0.11479	0.0178781	0.00419372	0.278326	0.0287602	0.0124437
>TDP212|TDP212|GenScript	NWKILYIRFNPFLA	NWKIMYIRFNPFLA	W.KILYIRFNPFLA	XXNWKIMY	NA	2	55.75	1493.88	12	0.6	747.945	2	50.14	N	Y	0.76	10.13	2.9	419000	533722	753099	393365	485637	695588	131903	286277	200714	403473	233619	456635	199107	471757	389124	402034	459795	0.60692	0.596925	0.795407	0.19939	0.0696311	0.210639	0.324988	0.0718536	0.153324
>TDP212|TDP212|GenScript	NWKILYIRFNPFLA	NWKIMYIRFNPFLA	NWKILYIRFNPFLA	NA	NA		77.07	1794	14	1	898.005	2	59.83	Y	Y	0.39	2.46	2.1	12300000	4573801	10746657	19345833	12973088	6430095	6869530	11697450	5329974	20517536	15207294	16425708	11543955	9094703	12269673	16879296	13250571	0.636596	1.33701	1.08092	0.24509	0.303418	0.789076	0.360011	0.193288	0.349217
>TDP212|TDP212|GenScript	NWKILYIRFNPFLA	NWKIMYIRFNPFLA	L.YIRFNPFLA	WKIMYIRF	NA	5	48.88	1139.61	9	0.7	570.813	2	45.32	N	Y	0.5	18	1.5	120000	NA	136624	63289	88763	70593	NA	74268	95459	47432	74714	52817	67766	58726	57960	76315	NA	0.83249	0.630627	0.668573	0.519472	0.127857	0.226194	0.492748	0.109711	0.160894
>TDP139|TDP139|GenScript	WLAKEDQFPVRPTE	WLAKEDQFPVRPTE	WLAKEDQFPVRPTE	NA	NA		106.68	1714.87	14	0.5	572.63	3	31.92	Y	Y	0.47	3.52	3.6	193000000	199559712	223263876	350988690	235563971	229276856	255365000	64998871	42927903	175373354	142155142	139070991	158861770	183596281	165932718	207666495	214659247	0.587064	0.609744	0.764685	0.156565	0.0297924	0.145711	0.298142	0.0401454	0.122319
>TDP139|TDP139|GenScript	WLAKEDQFPVRPTE	WLAKEDQFPVRPTE	W.LAKEDQFPVRPTE	XXXWLAKE	NA	1	124.71	1528.79	13	NA	765.402	2	23.64	N	Y	1.04	24.26	2.2	7520000	4694341	1116319	8926720	8082575	10343317	9655330	9691167	9440297	5020492	5598047	5628542	5041214	9179814	10610346	9063671	11580999	1.71473	0.932881	1.77191	0.0632751	0.837696	0.0578091	0.229355	0.381901	0.0691087
>TDP139|TDP139|GenScript	WLAKEDQFPVRPTE	WLAKEDQFPVRPTE	F.PVRPTE	EDQFPVRP	NA	8	63.2	697.376	6	NA	349.695	2	7.16	N	Y	0.97	9.43	1.2	1100000	NA	974697	985716	981517	1017093	1139645	1384452	1142823	NA	1355433	1357858	1376802	949594	979237	971838	1105098	1.19412	1.39028	1.02121	0.0908679	8.72951e-07	0.638663	0.26016	5.95824e-05	0.307917
>TDP139|TDP139|GenScript	WLAKEDQFPVRPTE	WLAKEDQFPVRPTE	D.QFPVRPTE	AKEDQFPV	NA	6	80.81	972.503	8	0.5	487.259	2	20.32	N	Y	0.81	2.93	2.2	1020000	NA	974697	1216024	1075401	991235	939152	1278859	1478948	911254	1009412	1012919	911867	866915	1068046	1033218	928865	1.07655	0.883032	0.894879	0.626584	0.118822	0.213307	0.536223	0.104708	0.154228
>TDP139|TDP139|GenScript	WLAKEDQFPVRPTE	WLAKEDQFPVRPTE	A.KEDQFPVRPTE	XWLAKEDQ	NA	3	93.88	1344.67	11	2.3	673.339	2	19.76	N	Y	0.62	3.16	2.8	708000	648234	735604	867799	704985	684383	658462	847097	1190841	204029	716286	649363	613206	NA	576090	688471	609526	1.14346	0.738303	0.845148	0.449429	0.17236	0.122855	0.462663	0.133252	0.108886
>TDP139|TDP139|GenScript	WLAKEDQFPVRPTE	WLAKEDQFPVRPTE	E.DQFPVRPTE	LAKEDQFP	NA	5	85.89	1087.53	9	1.1	544.773	2	20.94	N	Y	0.65	2.81	4.6	673000	482827	603979	736984	776678	733514	644744	807206	1056391	652205	474952	510292	467054	652922	695281	779517	753957	1.24664	0.809279	1.10814	0.198308	0.170078	0.371091	0.323949	0.13256	0.220945
>TDP139|TDP139|GenScript	WLAKEDQFPVRPTE	WLAKEDQFPVRPTE	Q.FPVRPTE	KEDQFPVR	NA	7	86.21	844.444	7	1	423.229	2	18.57	N	Y	0.41	1.48	1.5	670000	450014	555660	620909	697303	595603	588817	828325	969959	644182	935579	750107	781600	578754	621663	688471	540623	1.2835	1.33891	1.04545	0.174377	0.0486648	0.681291	0.31051	0.0565254	0.317473
>TDP139|TDP139|GenScript	WLAKEDQFPVRPTE	WLAKEDQFPVRPTE	L.AKEDQFPVRPTE	XXWLAKED	NA	2	111.92	1415.7	12	1.1	708.859	2	20.69	N	Y	0.63	2.75	2.3	5060000	2678654	5348336	3159819	5453818	6473192	6173080	7063054	7365929	2842653	4429951	5562840	6216791	5374143	4533936	3856663	5445985	1.62706	1.14492	1.15445	0.0149373	0.58112	0.460957	0.12493	0.300459	0.253314
>TDP86|TDP86|generation1aar	LPNGQLIRWHFSEN	LPNGQMIRWHFSEN	LPNGQLIRWHFSEN	NA	NA		114.79	1709.86	14	1.4	855.938	2	38.63	Y	Y	1.82	26.21	1	44000000	58863418	55399432	65683710	45576507	39218410	50439864	18772237	54452172	40805826	34161313	33617948	30183736	32098953	41716888	45522951	36174058	0.722244	0.61532	0.689565	0.133395	0.00378552	0.0142947	0.289023	0.0111644	0.0271467
>TDP86|TDP86|generation1aar	LPNGQLIRWHFSEN	LPNGQMIRWHFSEN	LPNGQLIR.W	NA	QMIRWHFS	8	54.3	909.54	8	0.1	455.777	2	24.28	N	Y	1.26	20	0.8	1720000	1607192	1457880	2026706	1988638	2180716	1878305	2182273	2074368	1062556	1333393	1204552	1239122	2212882	1635956	1616321	1788827	1.17446	0.683522	1.02451	0.0981616	0.0101196	0.833394	0.262933	0.0198967	0.362801
>TDP86|TDP86|generation1aar	LPNGQLIRWHFSEN	LPNGQMIRWHFSEN	LPNGQLIRW.H	NA	MIRWHFSE	9	60	1095.62	9	3.2	548.818	2	38.43	N	Y	0.49	6.36	1.5	59700	41586	84974	142791	87910	59905	86740	NA	117163	106599	NA	55519	NA	37692	59712	NA	44919	0.984558	0.907561	0.531163	0.96284	0.824176	0.156454	0.639007	0.379383	0.128734
>TDP224|TDP224|GenScript	QDRNTKNLGLVIEG	QDRNTKNLGMVIEG	QDRNTKNLGLVIEG	NA	NA		86.41	1555.83	14	0.3	778.923	2	29.31	Y	Y	1.05	31.31	1.9	75500000	109824808	65562937	137263294	92177206	93089851	97080909	15487096	8191835	52497383	86946052	58585024	48293978	73803273	67658482	88590731	75528253	0.528248	0.608462	0.75484	0.143939	0.0631521	0.165164	0.294399	0.0675003	0.132632
>TDP224|TDP224|GenScript	QDRNTKNLGLVIEG	QDRNTKNLGMVIEG	R.NTKNLGLVIEG	XQDRNTKN	NA	3	69.93	1156.65	11	0.8	579.329	2	30.93	N	Y	0.83	14.28	1.2	413000	460728	417370	914782	581228	499065	469576	82481	NA	385134	420956	494961	346319	278434	336540	416356	315364	0.590325	0.69389	0.567242	0.221583	0.171172	0.0692237	0.342708	0.132979	0.075786
>TDP224|TDP224|GenScript	QDRNTKNLGLVIEG	QDRNTKNLGMVIEG	Q.DRNTKNLGLVIEG	XXXQDRNT	NA	1	78.86	1427.77	13	0.2	714.894	2	29.27	N	Y	0.89	45.01	1.7	4030000	4272453	3857133	5794538	5351399	NA	294408	639429	415834	3920110	4165476	3690309	3590276	4340654	4545622	4265859	5048467	0.0933599	0.797186	0.944234	0.000476712	0.0830384	0.600139	0.0231546	0.0814659	0.295327
>TDP224|TDP224|GenScript	QDRNTKNLGLVIEG	QDRNTKNLGMVIEG	D.RNTKNLGLVIEG	XXQDRNTK	NA	2	81.04	1312.75	12	0.1	657.38	2	29.96	N	Y	0.99	30.8	1.1	4340000	6294837	NA	6457823	6111007	5464719	5276136	580766	361094	3473080	NA	3077083	3071328	4474399	NA	4511376	4425691	0.464493	0.510054	0.710968	0.100928	5.01877e-05	6.1075e-05	0.266424	0.000773501	0.000572879
>TDP105|TDP105|generation1aar	YEQTHNYRPDLEWQ	YEQTHNYRPDMEWQ	YEQTHNYRPDLEWQ	NA	NA		92.73	1877.83	14	0.2	939.924	2	27.69	Y	Y	0.66	4.74	3.2	17800000	26317774	18077709	30308472	17325901	17842222	22687386	2968360	1872694	19142059	11791163	14016604	7265278	15806302	26759572	23631015	21730936	0.492999	0.567371	0.955427	0.105953	0.048069	0.802474	0.268989	0.0561474	0.352707
>TDP105|TDP105|generation1aar	YEQTHNYRPDLEWQ	YEQTHNYRPDMEWQ	YEQTHNYRPDL.E	NA	RPDMEWQX	11	64.3	1434.65	11	2.1	718.335	2	20.89	N	Y	0.59	1.77	4.3	227000	183488	218265	238599	222762	147392	250089	191242	406230	NA	221498	214629	204402	213993	287461	290528	227910	1.15275	0.989485	1.18164	0.588811	0.880606	0.139294	0.522523	0.393945	0.119122
>TDP105|TDP105|generation1aar	YEQTHNYRPDLEWQ	YEQTHNYRPDMEWQ	YEQTHNYRPD.L	NA	YRPDMEWQ	10	80.09	1321.57	10	1.9	661.793	2	10.13	N	Y	0.94	7.54	1.6	1530000	1198698	1524526	1381845	1015656	1223959	1814991	2182273	1824676	1856894	1840303	1675422	1567436	1726535	1119462	1575401	1404561	1.37596	1.35529	1.13772	0.0784726	0.0130394	0.341711	0.248779	0.0235091	0.20862
>TDP105|TDP105|generation1aar	YEQTHNYRPDLEWQ	YEQTHNYRPDMEWQ	YEQTHNYR.P	NA	HNYRPDME	8	45.41	1109.49	8	0.1	555.752	2	6.46	N	Y	0.64	1.27	2.1	92400	60404	81891	75817	65634	64473	79353	86470	123886	145571	171909	85523	84514	106753	108557	115598	NA	1.24824	1.71815	1.55495	0.241152	0.0640208	0.00140238	0.357834	0.0679727	0.00615924
>TDP105|TDP105|generation1aar	YEQTHNYRPDLEWQ	YEQTHNYRPDMEWQ	YEQTHNYRPDLE.W	NA	PDMEWQXX	12	75.88	1563.7	12	0.8	782.856	2	20.08	N	Y	0.39	1.87	3.1	362000	393092	334896	230308	347372	375807	276470	327341	586777	273949	222600	219009	361146	NA	484944	476712	490271	1.19969	0.824638	1.48269	0.425927	0.275813	0.0118892	0.452727	0.184071	0.0238133
>TDP66|TDP66|generation3	PKDRWHTWLKIFNT	PKDRWHTWMKIFNT	PKDRWHTWLKIFNT	NA	NA		77.81	1840.97	14	1.4	614.666	3	41.03	Y	Y	0.39	2.28	3.1	14900000	1747822	7980850	6061694	23044301	7843682	13823477	11849975	37069732	26936430	24243513	15768679	17157071	8024738	14840461	13298840	12097771	1.81763	2.16574	1.24275	0.362581	0.07942	0.644698	0.421877	0.0785614	0.309889
>TDP183|TDP183|GenScript	LHAEGVKNQDRLGN	LHAEGVKNQDRMGN	LHAEGVKNQD.R	NA	KNQDRMGN	10	99.56	1109.55	10	0.1	555.78	2	8.26	N	Y	1.29	8.72	1.3	3500000	2846070	2382592	3408552	2253221	3809788	3967655	3508062	4657725	4447377	4870742	4358288	3569094	3975893	2886294	2526780	3458399	1.46397	1.58355	1.17969	0.0123002	0.00560235	0.280414	0.114892	0.0143138	0.183988
>TDP183|TDP183|GenScript	LHAEGVKNQDRLGN	LHAEGVKNQDRMGN	LHAEGVKNQDRLGN	NA	NA		117.2	1549.8	14	0.9	775.906	2	15.65	Y	Y	1.22	14.3	1.8	477000000	439299231	500677572	531549802	401141544	485273948	542386818	488078167	663605833	510072828	487074209	520147406	481880703	513096892	399640772	332470990	315363584	1.16376	1.06755	0.833342	0.183868	0.34447	0.196013	0.317548	0.212088	0.147814
>TDP183|TDP183|GenScript	LHAEGVKNQDRLGN	LHAEGVKNQDRMGN	LHAEGVKNQDRLG.N	NA	DRMGNXXX	13	100.61	1435.75	13	3.2	718.881	2	16.84	N	Y	1.15	12.35	1.4	5570000	4439869	5290021	6485460	5231910	5413002	4558582	6276967	7836503	6120874	6204135	6701689	6862828	5264715	3937981	4828502	3789663	1.12299	1.20713	0.830916	0.450234	0.0521314	0.150831	0.462663	0.0591994	0.125008
>TDP183|TDP183|GenScript	LHAEGVKNQDRLGN	LHAEGVKNQDRMGN	G.VKNQDRLGN	HAEGVKNQ	NA	5	93.26	1042.55	9	0.6	522.284	2	9.68	N	Y	1.05	11.06	1.4	893000	529704	764762	915703	730590	857633	945484	1196730	1094806	1295241	954313	1149800	1045310	773293	726832	776448	829486	1.39238	1.5114	1.05621	0.0390715	0.0131329	0.632875	0.196066	0.0235887	0.306808
>TDP183|TDP183|GenScript	LHAEGVKNQDRLGN	LHAEGVKNQDRMGN	E.GVKNQDRLGN	LHAEGVKN	NA	4	89.31	1099.57	10	2.4	550.793	2	9.43	N	Y	0.53	2.16	2.4	787000	NA	761430	748960	746806	905040	886391	1064151	752919	1098089	924559	1020584	1050606	772077	370427	622999	666504	1.199	1.36026	0.808085	0.104258	0.00155797	0.211527	0.268989	0.00595491	0.15335
>TDP183|TDP183|GenScript	LHAEGVKNQDRLGN	LHAEGVKNQDRMGN	LHAEGVK.N	NA	EGVKNQDR	7	47.59	752.418	7	1.3	377.216	2	8.96	N	Y	0.58	4.57	1.3	576000	311394	480684	461536	620489	518028	657407	762622	702020	839041	737223	1149800	743473	391510	238382	426586	316689	1.40871	1.85131	0.732706	0.0579319	0.0137132	0.149611	0.228487	0.0239995	0.124223
>TDP183|TDP183|GenScript	LHAEGVKNQDRLGN	LHAEGVKNQDRMGN	LHAEGVKNQDRL.G	NA	QDRMGNXX	12	99.47	1378.73	12	0.5	690.374	2	18.39	N	Y	1	5.84	1.4	1580000	1848271	1207958	1483181	1049796	1077429	1435109	1654303	2170404	NA	1895402	1927283	1895750	1629265	1472361	1667470	1404561	1.13384	1.36416	1.10457	0.540091	0.0575343	0.461652	0.503149	0.0633392	0.253391
>TDP183|TDP183|GenScript	LHAEGVKNQDRLGN	LHAEGVKNQDRMGN	LHAEGVKNQ.D	NA	VKNQDRMG	9	79.92	994.52	9	0.7	498.267	2	8.03	N	Y	1	19.34	0.9	389000	297331	327398	320588	290187	368912	437919	439974	482099	531851	556499	497151	551780	378135	248899	307919	287537	1.39935	1.72989	0.989467	0.0026642	8.56092e-06	0.912942	0.0597551	0.000252777	0.384249
>TDP183|TDP183|GenScript	LHAEGVKNQDRLGN	LHAEGVKNQDRMGN	H.AEGVKNQDRLGN	XXLHAEGV	NA	2	81.29	1299.65	12	2.8	650.832	2	11.6	N	Y	0.88	15.62	1.7	360000	185497	280746	339013	309818	361154	408373	508024	431200	511219	468341	446779	489294	342875	243056	298712	267662	1.53241	1.71794	1.03339	0.0168107	0.0014432	0.822169	0.130295	0.0056862	0.358603
>TDP183|TDP183|GenScript	LHAEGVKNQDRLGN	LHAEGVKNQDRMGN	A.EGVKNQDRLGN	XLHAEGVK	NA	3	111.53	1228.62	11	0.4	615.315	2	11.27	N	Y	0.41	1.32	2.3	311000	188175	271582	385995	241538	269788	342949	448187	339006	421813	344919	NA	336787	278434	477933	224034	194783	1.28754	1.35323	1.08084	0.209936	0.137744	0.782897	0.332507	0.11648	0.347447
>TDP183|TDP183|GenScript	LHAEGVKNQDRLGN	LHAEGVKNQDRMGN	LHAEGVKN.Q	NA	GVKNQDRM	8	55.18	866.461	8	0.6	434.238	2	7.66	N	Y	0.79	8.48	1.9	263000	381708	218265	198986	184354	232725	259586	356673	332283	287704	329491	298948	334669	192107	164764	214827	165632	1.20131	1.27204	0.749843	0.398102	0.206599	0.241824	0.4342	0.15093	0.168858
>TDP183|TDP183|GenScript	LHAEGVKNQDRLGN	LHAEGVKNQDRMGN	V.KNQDRLGN	AEGVKNQD	NA	6	54.93	943.484	8	4.9	472.747	2	13.6	N	Y	0.48	9.08	1.8	68700	NA	52984	NA	53173	NA	NA	139619	29579	NA	68874	72492	39927	NA	398472	76826	320664	1.59385	1.13852	4.99865	0.624542	0.619011	0.188293	0.535322	0.31383	0.144095
>TDP183|TDP183|GenScript	LHAEGVKNQDRLGN	LHAEGVKNQDRMGN	LHAEGVKNQDR.L	NA	NQDRMGNX	11	99.84	1265.65	11	2.7	633.833	2	10.14	N	Y	0.72	4.3	1.9	347000	179470	268250	309533	203985	392184	354556	380138	498425	467662	549887	533288	445872	246821	236045	260862	376316	1.69084	2.07723	1.16521	0.0087406	0.000556861	0.402019	0.101507	0.00319915	0.231458
>TDP183|TDP183|GenScript	LHAEGVKNQDRLGN	LHAEGVKNQDRMGN	L.HAEGVKNQDRLGN	XXXLHAEG	NA	1	78.41	1436.71	13	1.9	479.91	3	9.39	N	Y	0.51	14.87	1.8	166000	10447	30824	16029	16899	78351	109744	97850	99877	294581	235823	272667	297601	397589	258247	392827	323314	5.19983	14.8341	18.4905	6.14038e-05	2.44215e-06	6.64874e-05	0.00553093	0.00014145	0.000572879
>TDP231|TDP231|GenScript	HDFGVWKAILSQPP	HDFGVWKAILSQPP	D.FGVWKAILSQPP	XXHDFGVW	NA	2	81.37	1341.74	12	0.3	671.88	2	44.1	N	Y	0.92	31.55	2.2	932000	1238877	1058004	1344996	1007121	841256	761874	594845	1469344	1056825	712980	799384	632270	579970	875237	823505	647953	0.788841	0.688634	0.629526	0.280042	0.0243418	0.00645906	0.38239	0.03503	0.0156896
>TDP231|TDP231|GenScript	HDFGVWKAILSQPP	HDFGVWKAILSQPP	W.KAILSQPP	FGVWKAIL	NA	6	60.93	852.507	8	0.5	427.26	2	20.35	N	Y	0.52	1.44	4	3930000	2390699	3565557	3371702	4113835	3827027	4526925	4540535	4263980	3484542	4176496	4456842	3982135	3282847	3692587	3058733	3140385	1.2765	1.19776	0.980119	0.057455	0.159299	0.868284	0.228487	0.127067	0.371967
>TDP231|TDP231|GenScript	HDFGVWKAILSQPP	HDFGVWKAILSQPP	G.VWKAILSQPP	HDFGVWKA	NA	4	75.78	1137.65	10	0.7	569.834	2	34.25	N	Y	0.66	10.91	1.2	94200	188175	204936	120681	65548	115500	124517	127886	70778	137548	NA	NA	75830	69061	103650	NA	NA	0.757208	0.736624	0.596234	0.350136	0.501693	0.301122	0.416239	0.271151	0.192165
>TDP231|TDP231|GenScript	HDFGVWKAILSQPP	HDFGVWKAILSQPP	HDFGVWKAILSQPP	NA	NA		112.62	1593.83	14	1.4	797.924	2	45.19	Y	Y	0.4	3.48	2.2	75200000	104467500	96636603	102256548	76472941	73696132	51073000	64646892	106599490	65335171	48707421	69097476	53271647	56294754	71397810	61890754	62675200	0.779329	0.622409	0.664129	0.169696	0.00419701	0.0041403	0.307781	0.0120245	0.0124391
>TDP59|TDP59|generation2	AKGLGPFHIVKWAS	AKGMGPFHIVKWAS	AKGLGPFHIVKW.A	NA	IVKWASXX	12	55.63	1351.78	12	1.5	676.894	2	38.64	N	Y	0.38	60	1.4	1060000	40944	57818	66569	63397	343915	756598	875256	124846	3564779	1983560	1598769	1052724	1775169	2792811	2496090	1735825	9.1839	35.8497	38.4732	0.0372031	0.0101941	0.000187168	0.195001	0.0199612	0.00129505
>TDP59|TDP59|generation2	AKGLGPFHIVKWAS	AKGMGPFHIVKWAS	AKGLGPFHIVK.W	NA	HIVKWASX	11	85.98	1165.7	11	0.1	583.856	2	29.75	N	Y	0.98	33.92	1.5	1660000	2263462	1691141	2561020	2321500	1991088	1804439	369578	199754	1558874	1410532	1401660	1270894	1860280	1893035	1616321	1682822	0.493923	0.638439	0.798049	0.0681254	0.00615978	0.0633372	0.236354	0.0151701	0.0725797
>TDP59|TDP59|generation2	AKGLGPFHIVKWAS	AKGMGPFHIVKWAS	AKGLGPFHIVKWAS	NA	NA		99.87	1509.85	14	0.8	755.931	2	37.96	Y	Y	1.4	32.05	1.5	74700000	108485481	97469677	110547619	76131544	61973707	85684455	44114757	89601193	78287582	62371946	57380472	49353057	44987168	64503423	68335576	52737272	0.716631	0.630085	0.587222	0.0807417	0.0108018	0.00538893	0.248779	0.0209791	0.0143078
>TDP59|TDP59|generation2	AKGLGPFHIVKWAS	AKGMGPFHIVKWAS	A.KGLGPFHIVKWAS	XXXAKGMG	NA	1	72.95	1438.81	13	1.5	720.41	2	37.85	N	Y	0.73	6.82	2.8	579000	504257	708946	888987	596591	575778	711223	300356	756760	779437	548785	496056	517889	380567	417169	540137	380291	0.868584	0.867861	0.636644	0.526476	0.430827	0.0359129	0.494936	0.24681	0.049607
>TDP59|TDP59|generation2	AKGLGPFHIVKWAS	AKGMGPFHIVKWAS	AKGLGPFH.I	NA	GPFHIVKW	8	47.16	825.45	8	2.5	413.731	2	20.97	N	Y	0.69	1.42	1.9	93500	NA	67729	103178	110954	102571	NA	138445	184388	99378	106561	111695	114380	99215	101546	110483	96994	1.50927	1.14954	1.08627	0.152905	0.287067	0.518169	0.298052	0.186604	0.275472
>TDP62|TDP62|generation3	DKQFTKGPKYEHSS	DKQFTKGPKYEHSS	DKQFTKGPKYEHSS	NA	NA		112.52	1650.8	14	0.8	826.407	2	11.82	Y	Y	0.79	3.92	2.9	487000000	314741827	405707117	469827381	363587868	461139542	591982500	701612365	638636583	541021066	546581013	526717689	603674726	448655814	399640772	514562794	394867009	1.54027	1.42741	1.1312	0.0134491	0.00414595	0.281535	0.119806	0.0120245	0.184458
>TDP62|TDP62|generation3	DKQFTKGPKYEHSS	DKQFTKGPKYEHSS	D.KQFTKGPKYEHSS	XXXDKQFT	NA	1	114.46	1535.77	13	1.3	768.893	2	11.57	N	Y	1.04	14.87	1.6	3750000	2430878	2799129	3804681	2842131	3956319	4104834	5713800	5080282	4504688	3779784	4139278	4892943	3611132	2781126	3836204	2676615	1.58757	1.45802	1.08658	0.0140409	0.0114658	0.557161	0.121783	0.0220003	0.286484
>TDP62|TDP62|generation3	DKQFTKGPKYEHSS	DKQFTKGPKYEHSS	DKQFTKGPKYEH.S	NA	KYEHSSXX	12	100.25	1476.74	12	0.6	493.253	3	11.68	N	Y	0.77	6.71	1.5	1500000	1352720	1491203	1437119	1126610	1611834	1857200	1759897	2026351	1753734	1575828	832236	1895750	1228028	1032990	1340114	918265	1.34167	1.12018	0.835741	0.00796806	0.539633	0.124266	0.098395	0.284261	0.109552
>TDP62|TDP62|generation3	DKQFTKGPKYEHSS	DKQFTKGPKYEHSS	G.PKYEHSS	FTKGPKYE	NA	7	86.2	846.387	7	1.8	424.202	2	4.21	N	Y	0.71	4.06	2	661000	656270	134958	754488	639266	669730	849458	1073537	882567	763390	627025	832236	757241	524040	542203	540137	NA	1.59054	1.36381	0.980255	0.0937473	0.221973	0.950428	0.261075	0.15829	0.393142
>TDP62|TDP62|generation3	DKQFTKGPKYEHSS	DKQFTKGPKYEHSS	DKQFTKGPK.Y	NA	KGPKYEHS	9	93.01	1047.57	9	0.5	524.793	2	9.33	N	Y	0.4	4.21	1.5	2300000	1500046	2757475	2671567	2193476	2413441	3028502	3554992	2900274	3003125	2986360	3022330	NA	2383104	467416	1473102	1709324	1.30415	1.31715	0.661321	0.111211	0.0875095	0.166412	0.275596	0.0847519	0.132632
>TDP62|TDP62|generation3	DKQFTKGPKYEHSS	DKQFTKGPKYEHSS	DKQFTKGPKYE.H	NA	PKYEHSSX	11	75.44	1339.68	11	1.2	670.845	2	13.26	N	Y	0.79	9.52	2.3	289000	315411	337395	280054	306404	262893	347170	263985	417755	315214	293126	341655	308192	193323	167101	240402	141781	1.0424	1.01527	0.599232	0.748374	0.77207	0.00214531	0.572291	0.365226	0.0077219
>TDP62|TDP62|generation3	DKQFTKGPKYEHSS	DKQFTKGPKYEHSS	K.GPKYEHSS	QFTKGPKY	NA	6	90.62	903.409	8	0.6	452.712	2	4.29	N	Y	0.61	4.53	2.1	231000	275901	114964	79686	78521	56199	365109	509197	391825	306044	317370	319754	321960	105537	144899	211758	185508	2.4083	2.30412	1.17963	0.122179	0.00896985	0.65478	0.284137	0.018633	0.312509
>TDP62|TDP62|generation3	DKQFTKGPKYEHSS	DKQFTKGPKYEHSS	DKQFTK.G	NA	QFTKGPKY	6	77.13	765.402	6	1.3	383.708	2	5.01	N	Y	0.37	3.86	2.1	1500000	1004495	858066	1004141	904702	2085902	2089350	1019567	3514902	1673497	1278294	1587818	2785376	757487	NA	766218	893088	2.30941	1.94224	0.854427	0.0529226	0.0364287	0.0606001	0.224174	0.0467956	0.0707776
>TDP62|TDP62|generation3	DKQFTKGPKYEHSS	DKQFTKGPKYEHSS	DKQFTKGP.K	NA	TKGPKYEH	8	75.95	919.476	8	1.6	460.745	2	10.7	N	Y	0.48	14.84	1.1	211000	44332	66063	52786	NA	318919	451637	468133	566610	118062	NA	104577	98706	65414	NA	76622	69035	8.29738	1.96925	1.29348	0.00123067	0.0034877	0.0888767	0.0399256	0.0106817	0.0895961
>TDP62|TDP62|generation3	DKQFTKGPKYEHSS	DKQFTKGPKYEHSS	DKQFTKGPKYEHS.S	NA	YEHSSXXX	13	80.29	1563.77	13	0.4	782.892	2	11.55	N	Y	0.43	2.07	2.8	1070000	843776	623973	1114688	550503	1189481	812525	1536977	1680623	1272316	1289314	1401660	1440347	908254	1032990	985137	742032	1.66604	1.72478	1.17092	0.0652489	0.00535123	0.382094	0.230769	0.013971	0.225438
>TDP103|TDP103|generation1aar	GDQPVSRGLYFITH	GDQPVSRGLYFITH	GDQPVSRGLYFITH	NA	NA		100.52	1588.8	14	0.6	795.407	2	35.43	Y	Y	1.19	23.59	1.8	356000000	462737452	509008313	324273016	334569118	430971535	405207273	427068396	320758825	312921083	353734889	269381604	287010265	265059532	288629446	268022767	315363584	0.971432	0.750066	0.697341	0.832948	0.08619	0.0411825	0.602046	0.0837188	0.0540422
>TDP103|TDP103|generation1aar	GDQPVSRGLYFITH	GDQPVSRGLYFITH	G.LYFITH	VSRGLYFI	NA	8	61.96	792.417	6	2.8	397.215	2	29.01	N	Y	0.5	17.78	2	2440000	NA	795586	910175	753634	838671	792476	125539	71739	488294	550989	477441	393977	454735	566742	522747	618802	0.557584	0.582674	0.659621	0.204361	0.00152881	0.00441475	0.328459	0.00593848	0.0128412
>TDP103|TDP103|generation1aar	GDQPVSRGLYFITH	GDQPVSRGLYFITH	GDQPVSRGL.Y	NA	SRGLYFIT	9	102.58	927.477	9	1.1	464.745	2	14.6	N	Y	0.52	4.66	1.7	1330000	1627282	2024370	1216024	NA	1827319	1287377	NA	2554546	1341090	1053491	1576868	1387393	NA	1077394	1135516	1082572	1.16467	0.825678	0.677013	0.572297	0.27982	0.0887553	0.513525	0.185425	0.0895961
>TDP103|TDP103|generation1aar	GDQPVSRGLYFITH	GDQPVSRGLYFITH	GDQPVSRG.L	NA	VSRGLYFI	8	74.96	814.393	8	0.6	408.204	2	4.48	N	Y	0.86	13.02	1.4	1220000	1084855	1124650	812525	429307	314609	523393	1842026	1930315	1925668	1575828	1894432	1863978	1240187	1238653	1299194	1074621	1.33581	2.10351	1.40602	0.547935	0.00182012	0.0812933	0.505329	0.00648966	0.0845802
>TDP103|TDP103|generation1aar	GDQPVSRGLYFITH	GDQPVSRGLYFITH	D.QPVSRGLYFITH	XXGDQPVS	NA	2	52.88	1416.75	12	1.2	709.384	2	33.27	N	Y	0.64	6.57	2.1	1200000	2002294	704781	250575	1869149	2413441	157229	2006283	1162030	291143	NA	396407	395036	1313139	1530788	1299194	1484064	1.18898	0.299049	1.16582	0.741531	0.159306	0.662329	0.572291	0.127067	0.313109
>TDP103|TDP103|generation1aar	GDQPVSRGLYFITH	GDQPVSRGLYFITH	GDQPVSR.G	NA	PVSRGLYF	7	95.91	757.372	7	0.8	379.693	2	4.42	N	Y	0.33	1.83	0.9	865000	723237	1058004	416396	672552	324091	1340139	946825	957475	1023584	NA	1027154	907630	806121	872900	699724	504847	1.24331	1.3743	1.00467	0.508183	0.152913	0.983392	0.489795	0.1251	0.401628
>TDP103|TDP103|generation1aar	GDQPVSRGLYFITH	GDQPVSRGLYFITH	GDQPVSRGLYFIT.H	NA	YFITHXXX	13	69.62	1451.74	13	3	726.875	2	37.11	N	Y	0.51	3.07	2.9	678000	117861	131626	553659	719494	1008473	1414005	957384	530116	1090066	1223195	542048	634388	396373	629843	442954	989818	2.56789	2.29187	1.61495	0.0446876	0.0723097	0.292455	0.208706	0.0733503	0.188903
>TDP103|TDP103|generation1aar	GDQPVSRGLYFITH	GDQPVSRGLYFITH	Q.PVSRGLYFITH	XGDQPVSR	NA	3	66.15	1288.69	11	0.3	645.354	2	33.27	N	Y	0.49	3.7	3	341000	563857	429033	232150	466860	441315	397821	321475	212239	220076	311860	335084	213934	237095	216180	309965	336564	0.811425	0.638899	0.650041	0.388728	0.0921755	0.097094	0.43063	0.0880788	0.0939398
>TDP58|TDP58|generation2	LRAYKEQTNGNHVS	MRAYKEQTNGNHVS	LRAYKEQTNG.N	NA	QTNGNHVS	10	111.38	1178.6	10	0.2	590.309	2	11.43	N	Y	1.14	11.73	1.7	2190000	1774608	1982717	1916159	1570426	1792842	2564202	3249944	2861860	2808266	2743925	2463856	2679469	1945391	1530788	1994826	1656321	1.44519	1.47648	0.983906	0.0461702	0.000332477	0.846837	0.208912	0.00223732	0.366383
>TDP58|TDP58|generation2	LRAYKEQTNGNHVS	MRAYKEQTNGNHVS	LRAYKEQ.T	NA	YKEQTNGN	7	59.33	906.492	7	0.8	454.253	2	10.47	N	Y	1.35	11.8	0.8	1930000	1533529	1866086	1833248	1433868	1930752	2279291	2557717	2064765	2533171	2181916	2343401	2361745	1860280	1367192	1544711	1563567	1.32487	1.41302	0.950353	0.0209033	0.00180445	0.597616	0.143675	0.00648214	0.294814
>TDP58|TDP58|generation2	LRAYKEQTNGNHVS	MRAYKEQTNGNHVS	LRAYK.E	NA	RAYKEQTN	5	49.32	649.391	5	1	325.702	2	9.34	N	Y	0.88	60	1	1570000	NA	752266	599721	494172	685245	780868	739157	845113	786315	804444	NA	740296	517960	319011	455230	414743	1.23921	1.26265	0.693444	0.104494	0.104749	0.0643812	0.268989	0.0968026	0.0725797
>TDP58|TDP58|generation2	LRAYKEQTNGNHVS	MRAYKEQTNGNHVS	LRAYKE.Q	NA	AYKEQTNG	6	83.96	778.434	6	2.9	390.223	2	10.85	N	Y	1.21	23.79	1	1550000	1011192	1566179	1731913	1280239	1603214	1941618	2205738	1949522	1891281	1807244	1850630	2022840	1090635	849529	1237815	996443	1.37759	1.35468	0.74683	0.0395591	0.0242588	0.0950217	0.196066	0.035016	0.0925229
>TDP58|TDP58|generation2	LRAYKEQTNGNHVS	MRAYKEQTNGNHVS	LRAYKEQTNGNHVS	NA	NA		124.25	1615.81	14	0.1	808.911	2	12.53	Y	Y	0.91	16.18	1.5	195000000	160049567	179110945	198985714	144240257	204280507	242702273	269850910	266978902	236123601	225905459	NA	229820027	186028020	141393372	204597532	143106164	1.44172	1.35182	0.989359	0.00784227	0.00836306	0.929705	0.098395	0.01799	0.387731
>TDP58|TDP58|generation2	LRAYKEQTNGNHVS	MRAYKEQTNGNHVS	LRAYKEQTN.G	NA	EQTNGNHV	9	89.24	1121.58	9	0.5	561.798	2	11.27	N	Y	1.08	8.63	0.6	697000	499569	662294	552738	506121	624909	828353	1035993	808620	921570	785710	908889	789013	802474	421843	710976	504847	1.48505	1.53337	1.0988	0.0265088	0.0013663	0.588623	0.159616	0.00548562	0.292673
>TDP58|TDP58|generation2	LRAYKEQTNGNHVS	MRAYKEQTNGNHVS	LRAYKEQTNGNH.V	NA	NGNHVSXX	12	59.78	1429.71	12	0.6	477.576	3	9.4	N	Y	0.83	2.5	1.8	245000	130584	226596	201749	179233	224105	208935	282757	287146	334699	326185	319754	278538	316126	204495	246540	262361	1.3587	1.70583	1.39471	0.0598612	0.00159627	0.0559918	0.228487	0.00600446	0.0671118
>TDP58|TDP58|generation2	LRAYKEQTNGNHVS	MRAYKEQTNGNHVS	LRAYKEQT.N	NA	KEQTNGNH	8	65.72	1007.54	8	1.2	504.777	2	12.27	N	Y	0.83	9.83	1.4	197000	188845	173279	215568	122049	189627	204714	260465	269860	264779	236925	236530	283833	95811	112414	168793	131181	1.32144	1.46064	0.726267	0.0916051	0.0123033	0.105649	0.260706	0.0228725	0.0981547
>TDP50|TDP50|generation2	NTLIQVPVKHEGPK	NTLIQVPVKHEGPK	NTLIQVPVKHEGPK	NA	NA		104.47	1558.88	14	1.4	390.728	4	25.72	Y	Y	2.17	13.23	1.1	692000000	499568942	617307955	848452976	757901471	786954022	880059545	592498737	556046	474539664	563110680	544238443	568725137	826791201	861214178	779516598	934165240	0.829922	0.789729	1.24914	0.604469	0.123288	0.0884687	0.525401	0.106719	0.0895961
>TDP50|TDP50|generation2	NTLIQVPVKHEGPK	NTLIQVPVKHEGPK	NTLIQVPVKHEG.P	NA	KHEGPKXX	12	92.09	1333.74	12	1.2	667.876	2	24.83	N	Y	0.98	16.22	2.2	1890000	1258967	2290954	2413623	2688502	2534113	2458680	428242	290988	1639110	1774184	1620670	1578027	1921074	2582474	2209653	2676615	0.660193	0.764211	1.08527	0.329207	0.15706	0.624727	0.403971	0.126656	0.303502
>TDP50|TDP50|generation2	NTLIQVPVKHEGPK	NTLIQVPVKHEGPK	NTLIQVPVKHE.G	NA	VKHEGPKX	11	90.85	1276.71	11	9.6	639.358	2	26.99	N	Y	0.84	25.06	1.6	2170000	667654	999689	1169962	1135145	1732506	1888857	285103	254494	2131990	2402312	2069639	2435880	4498717	5223375	4777352	5909755	1.04745	2.27563	5.13769	0.921817	0.000137147	1.59259e-05	0.627086	0.00135479	0.000229887
>TDP50|TDP50|generation2	NTLIQVPVKHEGPK	NTLIQVPVKHEGPK	Q.VPVKHEGPK	TLIQVPVK	NA	5	65.59	989.566	9	0.1	495.79	2	9.17	N	Y	0.8	6.98	1.3	248000	139290	232428	229386	213373	244792	221598	322648	290988	349600	353735	335084	360087	190891	219686	186184	148406	1.32604	1.71706	0.914902	0.0797489	0.000634069	0.534418	0.248779	0.00352261	0.279875
>TDP50|TDP50|generation2	NTLIQVPVKHEGPK	NTLIQVPVKHEGPK	NTLIQVPVK.H	NA	VPVKHEGP	9	74.55	1010.61	9	2.9	506.312	2	30.1	N	Y	0.66	3.16	1.5	214000	126566	144955	268078	260315	656801	253255	NA	42640	246440	251251	NA	247824	190891	NA	203575	250436	1.588	1.24266	1.07495	0.487811	0.321792	0.761033	0.48603	0.201501	0.340057
>TDP50|TDP50|generation2	NTLIQVPVKHEGPK	NTLIQVPVKHEGPK	N.TLIQVPVKHEGPK	XXXNTLIQ	NA	1	85.14	1444.84	13	0.2	723.427	2	24.84	N	Y	0.78	4.29	1.5	422000	342868	428200	489173	557331	603360	612032	462266	117163	327822	383488	359175	419395	75019	445214	463413	645303	0.987483	0.819709	0.896223	0.965009	0.149121	0.725197	0.639007	0.123052	0.328545
>TDP50|TDP50|generation2	NTLIQVPVKHEGPK	NTLIQVPVKHEGPK	T.LIQVPVKHEGPK	XXNTLIQV	NA	2	73.52	1343.79	12	3.2	672.906	2	24.58	N	Y	0.47	4.49	2.1	280000	NA	149953	464300	377244	472345	NA	344940	861439	176520	150971	180683	232997	143473	423012	464436	NA	1.69312	0.560645	1.03976	0.275303	0.133005	0.928521	0.381327	0.113477	0.387731
>TDP50|TDP50|generation2	NTLIQVPVKHEGPK	NTLIQVPVKHEGPK	L.IQVPVKHEGPK	XNTLIQVP	NA	3	76.08	1230.71	11	0.3	616.361	2	17.77	N	Y	0.53	1.75	3.1	444000	267196	606478	349146	500147	268064	312347	488078	935387	497464	536663	378886	498826	364761	379776	337586	427993	1.16304	1.10962	0.876463	0.694307	0.591197	0.521674	0.561918	0.304376	0.27605
>TDP129|TDP129|GenScript	EDNYEVWVPQAGRN	EDNYEVWVPQAGRN	EDNYEVWVPQAGRN	NA	NA		109.97	1675.76	14	1.5	838.885	2	30.6	Y	Y	1.16	30.82	2	24700000	36094861	26575066	49746429	26287574	22669103	32501000	6464689	4014287	24758591	20937579	18177783	15356638	19697084	25240470	28745953	26236130	0.473304	0.571221	0.720381	0.0815236	0.0444838	0.147756	0.248779	0.053756	0.123808
>TDP115|TDP115|generation1aar	EHPELVHYQINQKH	EHPEMVHYQINQKH	EHPELVHYQINQKH	NA	NA		103.98	1770.88	14	0.7	886.448	2	20.91	Y	Y	0.99	14.9	1.6	114000000	75002308	121628828	140026984	96444669	113776485	117130227	151351162	166141547	77370597	100059589	74791722	95211154	120371072	129707970	121735532	140456050	1.26621	0.802195	1.18279	0.183929	0.218388	0.234284	0.317548	0.156904	0.165619
>TDP115|TDP115|generation1aar	EHPELVHYQINQKH	EHPEMVHYQINQKH	E.HPELVHYQINQKH	XXXEHPEM	NA	1	81.05	1641.84	13	0.8	548.287	3	20.63	N	Y	0.55	1.98	1.6	1900000	1513439	2190985	2155679	1348518	2585829	2099902	1912422	2948292	NA	1597868	1587818	1652162	1933232	1998204	1902757	NA	1.32431	0.894826	1.07911	0.117417	0.494518	0.60417	0.279594	0.268439	0.296446
>TDP115|TDP115|generation1aar	EHPELVHYQINQKH	EHPEMVHYQINQKH	EHPELVH.Y	NA	EMVHYQIN	7	75.16	859.419	7	2	430.716	2	15.37	N	Y	0.71	8.51	1.2	198000	39242	335729	248732	314085	271512	226874	NA	254494	248732	255659	238720	238293	223720	224360	NA	NA	1.07043	1.04651	0.95561	0.846076	0.877463	0.923244	0.605683	0.393276	0.387514
>TDP115|TDP115|generation1aar	EHPELVHYQINQKH	EHPEMVHYQINQKH	E.LVHYQINQKH	EHPEMVHY	NA	4	73.3	1278.68	10	NA	640.349	2	17.71	N	Y	0.77	5.78	1.6	105000	72993	129126	119760	97298	83781	101618	118500	195913	89406	123422	112790	112262	93014	84485	79282	59098	1.19237	1.04462	0.753569	0.494008	0.756953	0.124172	0.487564	0.360565	0.109552
>TDP115|TDP115|generation1aar	EHPELVHYQINQKH	EHPEMVHYQINQKH	H.YQINQKH	EMVHYQIN	NA	7	63.5	929.472	7	0.4	465.743	2	8.06	N	Y	0.8	8.85	0.9	104000	101789	95804	82819	101566	101709	106578	124366	153657	NA	139951	140166	139798	80126	37627	56674	80298	1.27314	1.46576	0.666858	0.0831681	0.000380442	0.0297846	0.249734	0.00245631	0.0441215
>TDP115|TDP115|generation1aar	EHPELVHYQINQKH	EHPEMVHYQINQKH	L.VHYQINQKH	HPEMVHYQ	NA	5	53.23	1165.6	9	1.1	583.806	2	11.5	N	Y	0.55	7.35	1.3	55100	38640	47569	62459	38322	67318	85684	84710	112362	96283	NA	96474	NA	60368	49203	72734	46697	1.87215	2.06168	1.22468	0.00954362	0.00426706	0.248296	0.101507	0.0120634	0.170385
>TDP97|TDP97|generation1aar	PPNRDEGWALQHTF	PPNRDEGWALQHTF	PPNRDEGWALQHTF	NA	NA		98.03	1666.79	14	2.3	834.402	2	31.53	Y	Y	0.89	24.72	3.4	34700000	51028356	38154797	48640952	32688768	31719505	40415205	34728639	30251207	33469947	30083995	23434009	21393385	27357062	34588792	35293074	27296176	0.80413	0.63562	0.730356	0.138147	0.0239087	0.0559918	0.289023	0.0347205	0.0671118
>TDP97|TDP97|generation1aar	PPNRDEGWALQHTF	PPNRDEGWALQHTF	W.ALQHTF	DEGWALQH	NA	8	56.88	715.365	6	0.3	358.69	2	17.1	N	Y	0.66	2.66	1.5	6910000	5906432	5731550	6973712	9388419	5525055	7587084	8048597	9497919	6143799	7030619	7260163	8218449	6419791	5959555	5278616	5194224	1.09495	1.02332	0.816146	0.59252	0.868383	0.198773	0.524316	0.390422	0.148559
>TDP97|TDP97|generation1aar	PPNRDEGWALQHTF	PPNRDEGWALQHTF	P.NRDEGWALQHTF	XXPPNRDE	NA	2	96.67	1472.68	12	0.4	737.347	2	32.48	N	Y	1	35.69	1.7	31300000	49153298	34156041	60985437	32944816	29219870	40098636	11533193	9190605	29114269	24023117	24200542	20757938	23587867	32018003	32940203	30608818	0.508026	0.553465	0.672281	0.0708118	0.0283403	0.083336	0.240549	0.0391339	0.0861013
>TDP83|TDP83|generation1aar	APSLIAKWVGFEPH	APSLIAKWVGFEPH	APSLIAKWVGFEPH	NA	NA		118.97	1550.82	14	0.5	776.42	2	44.35	Y	Y	1.93	22.75	0.7	104000000	140629327	126627273	141869444	99858640	87056250	77453682	105593834	143093009	98461249	76367065	89793868	71170073	77815642	108089975	90227512	82286045	0.811806	0.65973	0.704185	0.219608	0.0096308	0.0190006	0.340426	0.0194974	0.033245
>TDP83|TDP83|generation1aar	APSLIAKWVGFEPH	APSLIAKWVGFEPH	W.VGFEPH	IAKWVGFE	NA	8	73.55	684.323	6	0.5	343.169	2	15.48	N	Y	0.42	13.65	2.6	6680000	NA	4298663	4099474	4617395	NA	5065091	5103702	5790945	5043417	5333573	NA	5072986	3307165	2979778	2935975	2186344	1.22621	1.18704	0.657441	0.0247548	0.0101029	0.00473927	0.154151	0.0198967	0.0132777
>TDP83|TDP83|generation1aar	APSLIAKWVGFEPH	APSLIAKWVGFEPH	APSLIAK.W	NA	LIAKWVGF	7	80.35	698.433	7	2.1	350.224	2	18.29	N	Y	1	10.26	1.6	928000	790203	924712	1059415	930307	780058	827298	1104042	1162030	793192	975250	1127899	947875	1093067	840180	802022	753957	1.04556	1.03768	0.941854	0.716632	0.705017	0.585695	0.566288	0.341971	0.292673
>TDP83|TDP83|generation1aar	APSLIAKWVGFEPH	APSLIAKWVGFEPH	A.PSLIAKWVGFEPH	XXXAPSLI	NA	1	104.21	1479.79	13	1.1	740.902	2	41.65	N	Y	0.73	5.28	2.3	4190000	3944318	5148398	5085190	5496493	5516436	5508286	4012566	3332435	3816949	3394092	3723160	3039555	3136943	3458879	3089423	4332937	0.933687	0.710251	0.712509	0.630704	0.00955664	0.0188618	0.536248	0.0194482	0.0331291
>TDP83|TDP83|generation1aar	APSLIAKWVGFEPH	APSLIAKWVGFEPH	P.SLIAKWVGFEPH	XXAPSLIA	NA	2	99.78	1382.73	12	0.7	692.375	2	39.75	N	Y	0.91	6.4	1.6	387000	402468	371551	325194	283360	298232	270138	254598	474416	481417	309656	420498	381268	423123	574922	561620	425343	0.938384	1.15208	1.43573	0.722249	0.282042	0.0221739	0.569169	0.185801	0.0364248
>TDP83|TDP83|generation1aar	APSLIAKWVGFEPH	APSLIAKWVGFEPH	APSLIAKWVG.F	NA	KWVGFEPH	10	79.23	1040.6	10	2.6	521.307	2	39.64	N	Y	0.75	22.4	1.9	191000	597340	234094	210040	144240	130153	87267	126713	226644	159326	115708	175208	113321	66508	109609	157540	125085	0.481378	0.475294	0.386891	0.198244	0.182738	0.130597	0.323949	0.138805	0.114033
>TDP27|TDP27|generation1	DGIYRLHVQLGGAA	DGIYRMHVQLGGAA	DGIYRLHVQLGGAA	NA	NA		100.78	1468.78	14	0.8	735.397	2	33.27	Y	Y	0.6	4.66	2.3	95000000	89065240	164115610	82450099	104126103	105157054	107633182	124366071	103718423	68773864	92125348	74901226	86632619	73560100	77941636	59742479	69300485	1.00254	0.733207	0.637954	0.988875	0.180712	0.0813081	0.64135	0.137924	0.0845802
>TDP27|TDP27|generation1	DGIYRLHVQLGGAA	DGIYRMHVQLGGAA	Y.RLHVQLGGAA	DGIYRMHV	NA	4	102.16	1020.58	10	1.5	511.298	2	25.5	N	Y	1.13	5.76	1.9	1950000	944225	1641156	2266226	2278825	2956465	2416470	1924154	729870	1650573	1873362	1784927	1503891	2565484	2243597	2281262	2862123	1.12573	0.955447	1.39577	0.708151	0.816052	0.0888392	0.564715	0.378168	0.0895961
>TDP27|TDP27|generation1	DGIYRLHVQLGGAA	DGIYRMHVQLGGAA	DGIYRLHVQLG.G	NA	VQLGGAAX	11	88.3	1269.68	11	NA	635.849	2	34.34	N	Y	0.71	7.88	1.7	1800000	2156316	2907429	1787187	1365588	2715121	2553650	2111877	2170404	1157693	1663987	1795877	1313257	1101578	1027147	914551	1011019	1.16242	0.721816	0.493432	0.387908	0.162855	0.0195791	0.43063	0.128822	0.0334874
>TDP27|TDP27|generation1	DGIYRLHVQLGGAA	DGIYRMHVQLGGAA	D.GIYRLHVQLGGAA	XXXDGIYR	NA	1	93.7	1353.75	13	0.1	677.883	2	33.74	N	Y	1.14	27.16	1.5	6080000	9174389	9163816	1685851	7749713	6792111	8378505	6980926	6299934	3301145	NA	4314486	3547913	3489545	3715958	4767123	5313479	1.0244	0.535927	0.62239	0.929593	0.190123	0.203145	0.629058	0.142824	0.14987
>TDP27|TDP27|generation1	DGIYRLHVQLGGAA	DGIYRMHVQLGGAA	G.IYRLHVQLGGAA	XXDGIYRM	NA	2	80.66	1296.73	12	1.2	649.373	2	32.69	N	Y	0.91	60	1.5	437000	615421	357389	578533	478809	475793	575099	470479	351490	390865	NA	360271	333610	199403	200989	209712	NA	0.922523	0.712424	0.400695	0.612776	0.0905767	0.0067245	0.528971	0.0870735	0.0158808
>TDP27|TDP27|generation1	DGIYRLHVQLGGAA	DGIYRMHVQLGGAA	DGIYRLHVQLGGA.A	NA	LGGAAXXX	13	97.61	1397.74	13	1.6	699.879	2	34.11	N	Y	0.87	50.33	1.4	333000	520998	523171	111469	441256	409423	456913	478692	353411	194859	365857	281427	211816	124019	181124	238356	209359	1.06359	0.660006	0.471451	0.811145	0.244674	0.0811894	0.594544	0.16942	0.0845802
>TDP27|TDP27|generation1	DGIYRLHVQLGGAA	DGIYRMHVQLGGAA	DGIYRLHVQL.G	NA	HVQLGGAA	10	58.12	1212.66	10	1.8	607.339	2	37.12	N	Y	0.77	19.32	1.4	286000	387065	387379	NA	NA	269788	298629	314435	218961	355332	429771	144546	450108	165358	168270	153448	147081	0.711357	0.890805	0.409427	0.0237522	0.70712	6.82112e-06	0.152658	0.342296	0.00014159
>TDP27|TDP27|generation1	DGIYRLHVQLGGAA	DGIYRMHVQLGGAA	DGIYRL.H	NA	IYRMHVQL	6	71.68	735.391	6	0.5	368.703	2	24.49	N	Y	0.32	2.1	1.4	127000	60557	299907	45663	51228	NA	NA	73916	611747	273949	NA	148926	NA	151984	149573	212781	173582	2.99838	1.84922	1.50413	0.293413	0.388577	0.399964	0.385728	0.229121	0.231203
>TDP27|TDP27|generation1	DGIYRLHVQLGGAA	DGIYRMHVQLGGAA	R.LHVQLGGAA	GIYRMHVQ	NA	5	67.26	864.482	9	0.4	433.248	2	24.11	N	Y	0.68	1.34	1.6	75600	NA	81974	106863	103273	128430	95815	NA	18919	75880	95431	100416	114380	106267	83901	NA	136481	0.83244	0.99134	1.11824	0.650583	0.944138	0.537685	0.54171	0.407642	0.2803
>TDP27|TDP27|generation1	DGIYRLHVQLGGAA	DGIYRMHVQLGGAA	DGIYRLHVQLGG.A	NA	QLGGAAXX	12	81.46	1326.7	12	0.4	664.36	2	32.56	N	Y	0.49	4.07	1.4	1060000	1546923	1557849	199907	1229029	1198101	1350691	1231928	1277273	639597	1741125	717256	1015656	569027	567911	778494	801660	1.11564	0.907344	0.599309	0.698156	0.805008	0.213915	0.562655	0.374868	0.154325
>TDP153|TDP153|GenScript	LTHGRPEDTAQFWG	LTHGRPEDTAQFWG	LTHGRPEDTAQFWG	NA	NA		98.25	1613.76	14	0.5	807.886	2	27.76	Y	Y	0.93	52.36	2.3	28600000	41987899	31740126	53615595	29872243	23444851	31973386	3660586	3495695	30375123	23912919	22229458	18851597	27478649	36809018	37032153	31271347	0.398017	0.606612	0.84337	0.0394618	0.0413342	0.339415	0.196066	0.0506373	0.207671
>TDP153|TDP153|GenScript	LTHGRPEDTAQFWG	LTHGRPEDTAQFWG	LTHGRPE.D	NA	GRPEDTAQ	7	65.97	808.419	7	2.1	405.216	2	8.41	N	Y	0.85	6.83	1.6	996000	NA	770594	780282	663164	856771	866342	NA	861439	1192080	1044675	1335958	1313257	773293	1057529	773379	677104	1.16735	1.65511	1.11153	0.0304432	0.00235597	0.457436	0.174293	0.00787152	0.251985
>TDP153|TDP153|GenScript	LTHGRPEDTAQFWG	LTHGRPEDTAQFWG	LTHGRPEDTA.Q	NA	EDTAQFWG	10	75.88	1095.53	10	1.5	548.772	2	9.86	N	Y	0.62	3.02	2.3	1250000	837079	1132981	1087052	904702	1327392	1276825	1525244	1344498	1868357	1652967	1565917	1789843	1203711	774742	1155976	967292	1.38168	1.73584	1.03531	0.00548899	0.000307225	0.782189	0.0799825	0.00219082	0.347447
>TDP153|TDP153|GenScript	LTHGRPEDTAQFWG	LTHGRPEDTAQFWG	LTHGRPEDTAQ.F	NA	DTAQFWGX	11	77.94	1223.59	11	1	612.801	2	9.3	N	Y	0.83	3.83	2	681000	435281	552328	514968	535140	661972	587762	979676	669368	999513	830891	907794	883271	730738	688270	630160	596276	1.42256	1.77722	1.29824	0.0553319	0.000101601	0.00855038	0.227758	0.00118397	0.0187725
>TDP153|TDP153|GenScript	LTHGRPEDTAQFWG	LTHGRPEDTAQFWG	LTHGRPEDT.A	NA	PEDTAQFW	9	55.79	1024.49	9	2	513.255	2	9.06	N	Y	0.71	2.52	1.5	350000	162059	289077	257023	291041	334434	408373	458747	400468	538729	496992	509197	335728	311263	336540	352931	295488	1.6033	1.88215	1.29726	0.00890371	0.00693848	0.064618	0.101507	0.016171	0.0725797
>TDP153|TDP153|GenScript	LTHGRPEDTAQFWG	LTHGRPEDTAQFWG	LTHGRPEDTAQF.W	NA	TAQFWGXX	12	110.05	1370.66	12	2.2	686.338	2	17.78	N	Y	0.58	1.26	3.2	13600000	13795067	10163505	15016052	13570533	13015340	13295864	16073728	17862617	10980894	11240174	12921557	13662112	15806302	12737089	15856309	10070434	1.14659	0.928815	1.03663	0.262965	0.474797	0.790888	0.373567	0.261345	0.349355
>TDP153|TDP153|GenScript	LTHGRPEDTAQFWG	LTHGRPEDTAQFWG	LTHGRPED.T	NA	RPEDTAQF	8	68.55	923.446	8	1.9	462.729	2	6.22	N	Y	0.53	1.65	0.9	4600000	3080452	2949083	3040060	3584669	3344339	4854045	5279692	5195525	6556442	5609067	7271113	7148780	4279860	5118206	4409077	4160679	1.47568	2.1009	1.4199	0.0190389	0.000136748	0.00212115	0.137338	0.00135479	0.0077219
>TDP64|TDP64|generation3	HRRVYLTSPKAPES	HRRVYLTSPKAPES	HRRVYLTSPKAPES	NA	NA		82.22	1639.88	14	1.8	410.976	4	20.3	Y	Y	1.56	10.07	1.3	595000000	425236298	623972548	590508532	559891176	540438304	720720227	884641678	808619553	468808509	511317722	579279953	509416743	622525140	572584732	607654671	608201199	1.34316	0.940541	1.09609	0.0704742	0.531163	0.283287	0.240549	0.28135	0.185075
>TDP64|TDP64|generation3	HRRVYLTSPKAPES	HRRVYLTSPKAPES	Y.LTSPKAPES	RRVYLTSP	NA	5	89.82	928.486	9	1.4	465.25	2	12.8	N	Y	1.3	15.15	1.2	5310000	4272453	4831830	6181454	4916118	5568152	6225841	5502612	6184691	6395969	6380452	5803750	6502742	5094493	3739329	4245399	3233139	1.16233	1.24161	0.807468	0.116585	0.0304287	0.136428	0.279594	0.0406094	0.117549
>TDP64|TDP64|generation3	HRRVYLTSPKAPES	HRRVYLTSPKAPES	L.TSPKAPES	RVYLTSPK	NA	6	93.27	815.403	8	0.9	408.708	2	5.09	N	Y	0.96	8.88	1	629000	433942	490681	507598	498440	575778	650020	720385	349569	910107	772486	957071	907630	577538	NA	614816	573750	1.1891	1.83735	1.21969	0.308817	8.3475e-05	0.00527565	0.396118	0.00107791	0.0141718
>TDP64|TDP64|generation3	HRRVYLTSPKAPES	HRRVYLTSPKAPES	HRRVYLTSPKAPE.S	NA	KAPESXXX	13	62.64	1552.85	13	0.3	518.623	3	19.57	N	Y	0.38	1.72	2.5	498000	436621	621473	483646	461740	642148	629971	81307	80382	638451	514624	678929	812313	447440	445214	NA	449194	0.715659	1.31986	0.893011	0.422649	0.0734688	0.323232	0.45019	0.0743681	0.201377
>TDP64|TDP64|generation3	HRRVYLTSPKAPES	HRRVYLTSPKAPES	H.RRVYLTSPKAPES	XXXHRRVY	NA	1	49.92	1502.82	13	0.6	752.418	2	20.47	N	Y	0.89	11.52	1.4	227000	169425	225763	317824	189475	230139	187830	246386	366856	191421	196152	236530	274301	192107	196315	230172	169607	1.14263	0.995476	0.873365	0.547793	0.979536	0.447567	0.505329	0.418231	0.248951
>TDP64|TDP64|generation3	HRRVYLTSPKAPES	HRRVYLTSPKAPES	T.SPKAPES	VYLTSPKA	NA	7	85.08	714.355	7	NA	358.185	2	4.42	N	Y	0.68	4.51	1.6	222000	NA	188275	214647	106687	196523	131903	208841	409112	404620	309656	353700	415159	NA	257079	290528	213334	1.3928	2.18275	1.49319	0.41982	0.00387814	0.100865	0.447831	0.0113674	0.0961587
>TDP64|TDP64|generation3	HRRVYLTSPKAPES	HRRVYLTSPKAPES	R.RVYLTSPKAPES	XXHRRVYL	NA	2	104.37	1346.72	12	0.6	674.367	2	20.34	N	Y	0.75	42.89	1.4	3190000	319429	526503	527865	453205	2430679	2416470	2710242	3111553	4630774	4154456	5124821	3823273	6468425	6999556	6056087	6453028	5.83959	9.70624	14.2184	1.27547e-05	8.99415e-06	8.68438e-08	0.00232319	0.000252777	7.93174e-06
>TDP128|TDP128|GenScript	EGADIWYRKHSHQL	EGADIWYRKHSHQL	EGADIWYRKHSHQL	NA	NA		104.47	1738.85	14	0.5	870.435	2	25.49	Y	Y	0.72	3.5	2.6	50500000	35224298	51317368	80054901	18435441	51027030	64790955	60188486	74331536	41264319	40332389	41064269	NA	44987168	65555109	57491907	55254880	1.35294	0.88389	1.20676	0.287223	0.743349	0.513622	0.382995	0.356582	0.273692
>TDP128|TDP128|GenScript	EGADIWYRKHSHQL	EGADIWYRKHSHQL	Y.RKHSHQL	DIWYRKHS	NA	7	53.82	904.499	7	0.1	453.257	2	7.82	N	Y	0.95	27.02	1.4	909000	431933	798918	726851	704985	922279	1129093	1290591	998770	1142792	1399512	1248354	1440347	795179	482607	709953	670479	1.63021	1.96456	0.998322	0.0103099	0.000910126	0.991782	0.101507	0.00418113	0.402987
>TDP128|TDP128|GenScript	EGADIWYRKHSHQL	EGADIWYRKHSHQL	W.YRKHSHQL	ADIWYRKH	NA	6	67.28	1067.56	8	0.3	534.788	2	9.41	N	Y	0.9	35.79	1.3	682000	338850	538999	762779	523191	752476	910661	1116948	908497	1017853	924559	820190	870562	537414	234877	492057	353790	1.70466	1.67905	0.747816	0.0158442	0.00891283	0.263909	0.126743	0.0185954	0.176713
>TDP128|TDP128|GenScript	EGADIWYRKHSHQL	EGADIWYRKHSHQL	EGADIWYRKH.S	NA	YRKHSHQL	10	55.83	1273.62	10	0.9	637.817	2	19.34	N	Y	0.34	4.05	2.5	26900	NA	NA	53892	15619	18618	33134	27806	101798	NA	30084	29566	NA	NA	14022	59129	NA	1.30451	0.858138	1.05237	0.749165	0.820781	0.956531	0.572291	0.379256	0.394686
>TDP165|TDP165|GenScript	IEPPWVDSHAKRNL	IEPPWVDSHAKRNM	IEPPWVDSHAKRNL	NA	NA		107.91	1660.87	14	NA	416.224	4	31.21	Y	Y	0.77	8.66	1.8	171000000	213622644	193273206	285581349	197156801	181008045	228984318	30504885	17286404	166203506	141053165	134690802	124971259	NA	179955201	182091804	184182934	0.514575	0.637249	0.818659	0.109212	0.0132924	0.174252	0.272107	0.0237034	0.136078
>TDP165|TDP165|GenScript	IEPPWVDSHAKRNL	IEPPWVDSHAKRNM	W.VDSHAKRNL	EPPWVDSH	NA	5	100.53	1038.56	9	0.7	520.285	2	8.82	N	Y	0.52	3.23	1.4	6330000	2819283	4656885	4366631	4105300	5999124	6700693	7239044	6223105	9960748	8915001	13578585	8917441	6298204	3821127	4675054	4081176	1.64044	2.59415	1.18356	0.00198738	0.00167216	0.32833	0.0520827	0.00619319	0.203157
>TDP165|TDP165|GenScript	IEPPWVDSHAKRNL	IEPPWVDSHAKRNM	I.EPPWVDSHAKRNL	XXXIEPPW	NA	1	48.5	1547.78	13	15.2	516.943	3	18.86	N	Y	0.85	5.03	1.9	1770000	1473260	1841094	2081980	1613101	1904894	1677811	1830293	2064765	1982980	1697046	1653521	1620390	2297993	1589215	1626550	1338308	1.06681	0.992082	0.977549	0.480924	0.932534	0.877603	0.483867	0.404958	0.374904
>TDP165|TDP165|GenScript	IEPPWVDSHAKRNL	IEPPWVDSHAKRNM	IEPPWVD.S	NA	PWVDSHAK	7	46.35	854.417	7	0.2	428.216	2	32.57	N	Y	0.84	49.02	1.1	775000	NA	NA	327958	404556	367188	570878	465786	223763	545606	439689	367936	316664	194539	373933	377482	268987	1.11098	1.13984	0.829295	0.73781	0.547359	0.424655	0.572291	0.28702	0.240902
>TDP165|TDP165|GenScript	IEPPWVDSHAKRNL	IEPPWVDSHAKRNM	D.SHAKRNL	PWVDSHAK	NA	7	71.96	824.462	7	3.2	413.239	2	7.51	N	Y	1.25	12.02	1.3	13300000	6308230	13329187	12712976	9985864	13791089	14245568	15487096	15365692	18339697	17411250	15987689	18639781	11818251	10213042	11355163	12813302	1.39099	1.66237	1.09126	0.046339	0.00631041	0.58802	0.208912	0.0154614	0.292673
>TDP165|TDP165|GenScript	IEPPWVDSHAKRNL	IEPPWVDSHAKRNM	V.DSHAKRNL	PPWVDSHA	NA	6	46.48	939.489	8	0.9	470.751	2	7.4	N	Y	0.44	6.71	2.3	38200	59801	45486	24136	34908	30771	41787	50920	46769	55248	56531	34165	48824	NA	NA	34372	29814	1.036	1.18522	0.781179	0.871571	0.438736	0.478103	0.612795	0.249622	0.260231
>TDP219|TDP219|GenScript	HNLFRLQDEQATVG	HNLFRLQDEQATVG	HNLFRLQDEQATVG	NA	NA		107.38	1626.81	14	0.7	814.412	2	28.41	Y	Y	0.98	23.91	1.8	317000000	339519375	333229665	463378770	467713971	400803527	414704318	57020670	39662693	254463298	NA	262811321	258415146	350170391	350562081	295643434	388241724	0.568754	0.64486	0.863313	0.168187	0.0234323	0.238796	0.307781	0.0342368	0.16757
>TDP219|TDP219|GenScript	HNLFRLQDEQATVG	HNLFRLQDEQATVG	HNLFRLQD.E	NA	RLQDEQAT	8	91.8	1041.54	8	1	521.776	2	26.72	N	Y	1.08	17.63	1.8	2440000	2491148	2840783	3067696	3046969	2870270	2996845	526796	389904	1914206	2248035	1982035	1959295	2674913	3201800	3120112	3511401	0.592649	0.707946	1.09275	0.16041	0.00159446	0.269888	0.301211	0.00600446	0.179402
>TDP219|TDP219|GenScript	HNLFRLQDEQATVG	HNLFRLQDEQATVG	N.LFRLQDEQATVG	XXHNLFRL	NA	2	100.81	1375.71	12	3.7	688.86	2	29.88	N	Y	0.76	6.9	2.2	484000	399119	350724	521416	452351	593879	603590	46109	96036	492879	543275	395312	309251	855972	800450	730413	728781	0.777214	1.00993	1.80761	0.563346	0.948579	0.000339939	0.511768	0.408601	0.00209782
>TDP219|TDP219|GenScript	HNLFRLQDEQATVG	HNLFRLQDEQATVG	F.RLQDEQATVG	HNLFRLQD	NA	4	96.02	1115.56	10	0.1	558.786	2	12.92	N	Y	1.04	12.86	0.7	469000	378360	483183	450482	451498	436143	489625	411816	600222	621257	549887	469775	617443	448656	316674	461367	333914	1.09883	1.2806	0.884939	0.393283	0.0256382	0.290216	0.431962	0.0365652	0.187989
>TDP219|TDP219|GenScript	HNLFRLQDEQATVG	HNLFRLQDEQATVG	HNLFRLQDEQ.A	NA	QDEQATVG	10	62.74	1298.64	10	4.6	650.323	2	24.78	N	Y	0.77	3.75	2.3	446000	303358	493180	656837	467714	605084	689063	129059	NA	353039	436383	427068	449049	489995	536360	490011	675779	0.987777	0.866976	1.14109	0.973657	0.42986	0.453934	0.640618	0.246551	0.250661
>TDP219|TDP219|GenScript	HNLFRLQDEQATVG	HNLFRLQDEQATVG	HNLFRLQ.D	NA	FRLQDEQA	7	77.55	926.509	7	2.3	464.263	2	26.75	N	Y	0.7	3.3	2.4	340000	318090	337395	443112	490758	455968	519172	70865	54356	268218	337205	287997	310310	353818	390292	348839	396192	0.692332	0.75737	0.936947	0.384005	0.071457	0.583775	0.43063	0.0729499	0.292673
>TDP219|TDP219|GenScript	HNLFRLQDEQATVG	HNLFRLQDEQATVG	HNLFRL.Q	NA	LFRLQDEQ	6	52.43	798.45	6	1.9	400.231	2	31.89	N	Y	0.66	9.29	0.7	184000	285946	234094	292030	274825	223243	352446	49512	NA	168496	320676	228865	NA	165358	NA	184138	NA	0.766957	0.880842	0.643109	0.437199	0.456116	0.00892571	0.457659	0.25488	0.0195027
>TDP33|TDP33|generation1	GGLLDHFYTSQIPA	GGLLDHFYTSQIPA	G.LLDHFYTSQIPA	XXGGLLDH	NA	2	95.9	1403.71	12	0.3	702.862	2	34.77	N	Y	1.05	26.59	2.3	2120000	2759013	3174013	2551808	2048382	2551351	2764695	1043032	679932	2728030	2534549	1335958	1630981	1848122	1729440	1779999	2040588	0.668268	0.781292	0.702364	0.17978	0.211622	0.0182277	0.317148	0.153194	0.0325516
>TDP33|TDP33|generation1	GGLLDHFYTSQIPA	GGLLDHFYTSQIPA	GGLLDHF.Y	NA	LDHFYTSQ	7	45.49	757.376	7	2.1	379.694	2	30.76	N	Y	0.98	60	1	1490000	NA	924712	1050202	947377	930899	1287377	1154493	649200	809239	827585	801575	764655	902175	792270	560597	1001743	1.03223	0.822057	0.835847	0.859445	0.004758	0.228809	0.611419	0.0127983	0.162251
>TDP33|TDP33|generation1	GGLLDHFYTSQIPA	GGLLDHFYTSQIPA	GGLLDHFYTSQIPA	NA	NA		98.57	1517.75	14	0.6	759.884	2	39.92	Y	Y	0.96	23.14	1.9	284000000	363627260	368218780	275447817	333715625	313747277	222652955	260464791	342847008	256755760	236925237	205868868	220288321	262627793	273438423	228126249	271636701	0.849891	0.68593	0.772425	0.192896	0.00463089	0.0185118	0.323388	0.0127892	0.0327663
>TDP33|TDP33|generation1	GGLLDHFYTSQIPA	GGLLDHFYTSQIPA	G.GLLDHFYTSQIPA	XXXGGLLD	NA	1	85.12	1460.73	13	1.6	731.371	2	39.51	N	Y	0.92	5.22	1.9	572000	518320	574821	403499	510389	492169	433698	435281	734672	520389	460627	589135	614266	773293	803956	700747	703605	1.04424	1.08838	1.48558	0.790682	0.407829	0.00147246	0.586974	0.237624	0.00630601
>TDP33|TDP33|generation1	GGLLDHFYTSQIPA	GGLLDHFYTSQIPA	GGLLDHFYT.S	NA	HFYTSQIP	9	47.32	1021.49	9	0.6	511.75	2	34.49	N	Y	0.79	12.99	1.5	216000	324117	454025	120681	213373	253411	224763	221747	104679	151303	169705	171922	253120	124019	186966	184138	157682	0.723434	0.67079	0.586951	0.368436	0.270315	0.168568	0.421877	0.181137	0.132632
>TDP110|TDP110|generation1aar	THATPGIHDVLLRP	THATPGIHDVLLRP	THATPGIHDVLLRP	NA	NA		100.58	1525.84	14	0.1	509.62	3	31.85	Y	Y	1.07	17.86	1.7	1040000000	1037978365	1149642344	1538454365	1348518382	1327392327	1382347727	405949629	226643960	1010975806	908029747	958166274	915043796	1009171613	979236745	964677365	1181950913	0.658641	0.747294	0.814851	0.22702	0.0297044	0.101164	0.346026	0.0401454	0.0961587
>TDP110|TDP110|generation1aar	THATPGIHDVLLRP	THATPGIHDVLLRP	THATPGIHD.V	NA	GIHDVLLR	9	110.85	947.446	9	1.1	474.73	2	11.25	N	Y	0.97	15.48	1.4	2610000	1506743	1832763	2395198	2193476	2758218	3176234	3848309	3294020	3496005	2688826	2978528	3770319	2285834	1717754	2588159	2027337	1.64941	1.63136	1.08715	0.00502716	0.00722854	0.546213	0.0747479	0.0166842	0.28243
>TDP110|TDP110|generation1aar	THATPGIHDVLLRP	THATPGIHDVLLRP	THATPGIH.D	NA	PGIHDVLL	8	114.3	832.419	8	1.1	417.216	2	10.7	N	Y	1.1	12.96	1.1	733000	468764	578987	607091	591470	722308	848403	1091136	919060	985759	988474	NA	962702	685750	459236	670057	541948	1.59413	1.74326	1.04927	0.00700926	0.000106828	0.673455	0.0948516	0.00118697	0.316404
>TDP110|TDP110|generation1aar	THATPGIHDVLLRP	THATPGIHDVLLRP	H.ATPGIHDVLLRP	XXTHATPG	NA	2	87.07	1287.73	12	1.1	644.873	2	32.29	N	Y	0.97	4.57	2.1	1290000	823686	1199627	327958	1177820	1499781	1614498	1208463	763483	1696422	1531749	1489264	1419165	1884598	1472361	1534481	1656321	1.44123	1.73886	1.85537	0.211635	0.0218851	0.0148493	0.334472	0.0327024	0.0279061
>TDP110|TDP110|generation1aar	THATPGIHDVLLRP	THATPGIHDVLLRP	THATPGIHDVLLR.P	NA	VLLRPXXX	13	91.12	1428.78	13	0.4	477.269	3	28.28	N	Y	0.65	3.79	2.9	878000	984405	949705	1216024	1186355	1206720	1039399	193589	43792	767975	783506	946121	604734	1139270	512989	987183	1305181	0.572698	0.715403	0.909635	0.175164	0.0195153	0.613004	0.31051	0.0301367	0.299474
>TDP110|TDP110|generation1aar	THATPGIHDVLLRP	THATPGIHDVLLRP	A.TPGIHDVLLRP	XTHATPGI	NA	3	88.56	1216.69	11	1.4	609.355	2	31.66	N	Y	0.82	3.08	1.3	1030000	944225	277414	1133113	1220494	1318773	1234616	1047725	793254	930740	NA	965832	969057	753839	837843	878746	948741	1.22911	1.06869	0.956345	0.431902	0.817687	0.863372	0.455385	0.378559	0.37021
>TDP110|TDP110|generation1aar	THATPGIHDVLLRP	THATPGIHDVLLRP	H.DVLLRP	PGIHDVLL	NA	8	55.78	711.428	6	2.7	356.72	2	24.89	N	Y	0.42	13.55	1.7	224000	222998	337395	390602	NA	293923	315513	163084	NA	421813	355939	363556	396095	54685	49058	62392	319339	0.812328	1.21247	0.382868	0.435047	0.195728	0.077864	0.456062	0.145435	0.0823099
>TDP110|TDP110|generation1aar	THATPGIHDVLLRP	THATPGIHDVLLRP	THATPGIHDVLL.R	NA	DVLLRPXX	12	92.88	1272.68	12	0.5	637.348	2	33.18	N	Y	0.56	15.41	1.4	3410000	439299	495679	186088	550503	2327246	2332052	2147075	NA	4126432	4826663	4533495	4183360	7635660	9301581	7621258	9169395	5.42913	10.5709	20.1774	1.24079e-05	5.83433e-07	2.65664e-06	0.00232319	4.64585e-05	7.80117e-05
>TDP110|TDP110|generation1aar	THATPGIHDVLLRP	THATPGIHDVLLRP	T.PGIHDVLLRP	THATPGIH	NA	4	87.5	1115.65	10	0.3	558.83	2	30.93	N	Y	0.5	3.19	1.6	204000	291304	NA	NA	362734	369774	365109	NA	NA	306044	335001	313183	190634	169006	260584	NA	106005	1.12361	0.875226	0.545937	0.375969	0.487107	0.10225	0.42867	0.265976	0.0961587
>TDP110|TDP110|generation1aar	THATPGIHDVLLRP	THATPGIHDVLLRP	T.HATPGIHDVLLRP	XXXTHATP	NA	1	104.22	1424.79	13	1.7	713.403	2	30.55	N	Y	0.68	2.77	1.2	475000	386396	398209	643940	649508	585259	677456	119673	31116	717541	541071	336179	280656	316126	439371	1033218	386917	0.680206	0.902502	1.04696	0.387749	0.697396	0.897009	0.43063	0.339759	0.379291
>TDP110|TDP110|generation1aar	THATPGIHDVLLRP	THATPGIHDVLLRP	G.IHDVLLRP	ATPGIHDV	NA	6	67.51	961.571	8	0.5	481.793	2	27.87	N	Y	0.93	23.56	1.2	1890000	1613889	1966055	2570232	2475129	2361724	2036589	383658	337085	2040291	2016619	NA	2044021	1823804	2080002	1984596	2292349	0.593493	0.943106	0.948459	0.181537	0.663339	0.66563	0.317548	0.328423	0.31402
>TDP228|TDP228|GenScript	RTQKEYQFVTYKLD	RTQKEYQFVTYKMD	RTQKEYQFVTYKL.D	NA	TYKMDXXX	13	78.19	1702.9	13	0.9	852.46	2	32.97	N	Y	1.03	25.89	1.7	2430000	3415284	2807460	2579444	2799456	2542732	3218443	2463856	2103179	1879819	2049679	1894432	1715707	2139930	2033260	2005056	2252597	0.890237	0.649877	0.726694	0.320362	0.00185408	0.00561145	0.399855	0.00656177	0.0144777
>TDP228|TDP228|GenScript	RTQKEYQFVTYKLD	RTQKEYQFVTYKMD	RTQKEYQFVT.Y	NA	QFVTYKMD	10	47.35	1298.66	10	0.5	650.339	2	20.29	N	Y	0.69	3.8	2.7	193000	150005	172446	219253	240685	178422	167781	206495	253534	96169	131135	124835	175807	223720	250068	273138	231885	1.03047	0.674787	1.25105	0.840137	0.0536287	0.0820365	0.603167	0.0602885	0.0851439
>TDP228|TDP228|GenScript	RTQKEYQFVTYKLD	RTQKEYQFVTYKMD	RTQKEYQFVTYKLD	NA	NA		91.7	1817.93	14	4.6	606.982	3	29.93	Y	Y	0.73	6.81	2.2	159000000	244427163	159950239	232150000	187768382	196523020	193106591	36723189	25641499	143278884	146563054	124835377	108026004	137393244	198651846	136057359	201408676	0.54834	0.634121	0.817075	0.118965	0.0128407	0.209334	0.279594	0.0233768	0.152709
>TDP226|TDP226|GenScript	FSLSKLNPVSQVLH	FSLSKMNPVSQVLH	FSLSKLNPVSQVLH	NA	NA		98.78	1567.87	14	1.1	784.944	2	42.88	Y	Y	0.72	4.58	2.5	530000000	507604904	678122368	591429762	646947426	599912376	422090909	510370199	742355006	531851218	422057516	448969340	468112682	483916027	453393624	377482447	469070205	0.938379	0.771828	0.735885	0.64859	0.0201539	0.0111291	0.541288	0.0307639	0.0226888
>TDP226|TDP226|GenScript	FSLSKLNPVSQVLH	FSLSKMNPVSQVLH	N.PVSQVLH	SKMNPVSQ	NA	7	93.33	778.434	7	1.1	390.224	2	15.96	N	Y	1.2	17.28	1.1	1530000	1319237	1557849	1658214	1724055	1275676	1224064	1842026	2285647	1558874	1719085	1675422	1779252	1264504	1191911	1340114	1007043	1.0588	1.07561	0.767423	0.742315	0.282332	0.0186733	0.572291	0.185801	0.0329246
>TDP226|TDP226|GenScript	FSLSKLNPVSQVLH	FSLSKMNPVSQVLH	L.SKLNPVSQVLH	XFSLSKMN	NA	3	97.43	1220.69	11	0.3	611.351	2	29.3	N	Y	0.9	27.76	1.6	532000	596670	574821	767385	700717	707655	561381	109700	53588	444738	473850	549714	427868	601855	572585	581057	662529	0.542631	0.718357	0.91606	0.124207	0.0122946	0.30588	0.28457	0.0228725	0.193738
>TDP226|TDP226|GenScript	FSLSKLNPVSQVLH	FSLSKMNPVSQVLH	FSLSKLNPVSQVL.H	NA	SQVLHXXX	13	72.79	1430.81	13	0.7	716.413	2	45.24	N	Y	0.96	43.38	1	416000	423227	469021	455088	553917	571468	395710	179510	451367	515804	459525	534383	481881	316126	136719	238356	320664	0.840527	1.04752	0.53221	0.415126	0.513836	0.00492754	0.4464	0.274915	0.0136379
>TDP226|TDP226|GenScript	FSLSKLNPVSQVLH	FSLSKMNPVSQVLH	FSLSKLN.P	NA	SKMNPVSQ	7	57.12	807.449	7	1.2	404.731	2	26.84	N	Y	0.6	7.65	1.9	359000	776810	313236	297557	448937	323229	289132	57255	31596	199444	279902	220104	246765	288161	548045	823505	344515	0.381811	0.515216	1.09131	0.079747	0.0953691	0.807269	0.248779	0.0904072	0.35366
>TDP226|TDP226|GenScript	FSLSKLNPVSQVLH	FSLSKMNPVSQVLH	S.LSKLNPVSQVLH	XXFSLSKM	NA	2	73.34	1333.77	12	2.1	667.894	2	31.38	N	Y	0.94	6.92	1.3	274000	222998	235760	244126	260315	324091	327120	246386	208397	343869	437485	263906	278538	271139	248899	236310	291513	1.14825	1.37438	1.0879	0.285091	0.0666436	0.194464	0.382995	0.0699799	0.147786
>TDP226|TDP226|GenScript	FSLSKLNPVSQVLH	FSLSKMNPVSQVLH	FSLSKLNPVS.Q	NA	NPVSQVLH	10	75.35	1090.6	10	0.4	546.308	2	33.41	N	Y	0.74	5.87	2	197000	175452	306571	237677	95591	240482	316568	178336	190150	142133	163093	213534	246765	169006	122697	143218	192133	1.13522	0.938959	0.769117	0.63311	0.814798	0.359188	0.536356	0.378168	0.215828
>TDP226|TDP226|GenScript	FSLSKLNPVSQVLH	FSLSKMNPVSQVLH	FSLSKLNPVSQ.V	NA	PVSQVLHX	11	62.15	1218.66	11	0.8	610.338	2	32.04	N	Y	0.64	3.6	1.8	143000	213623	223264	NA	209106	NA	241647	174816	152697	NA	182928	133596	154625	126450	119191	149356	173582	0.881062	0.729341	0.660122	0.397529	0.0173327	0.0045042	0.4342	0.0283602	0.0130185
>TDP226|TDP226|GenScript	FSLSKLNPVSQVLH	FSLSKMNPVSQVLH	F.SLSKLNPVSQVLH	XXXFSLSK	NA	1	85.77	1420.8	13	2.3	711.408	2	33.59	N	Y	0.77	12.11	1.8	861000	413852	606478	346383	333716	879182	808304	620657	181507	1169156	1098672	856327	1022011	1531995	1682698	1483332	1656321	1.46413	2.43831	3.73691	0.287132	0.000562454	6.25566e-06	0.382995	0.00319915	0.000140546
>TDP167|TDP167|GenScript	HYGFVTKPNHQIWD	HYGFVTKPNHQIWD	HYGFVTKPNHQIWD	NA	NA		101.39	1740.84	14	1	871.427	2	29.08	Y	Y	0.88	46.82	2.5	33500000	48081837	37571645	61630298	34737151	27323595	35455636	3519794	2458511	32552962	29863600	28799741	21499293	22128823	37626997	40919506	36704081	0.377745	0.619245	0.754745	0.0339368	0.0379683	0.18145	0.187031	0.047488	0.13997
>TDP167|TDP167|GenScript	HYGFVTKPNHQIWD	HYGFVTKPNHQIWD	HYGFVTKPN.H	NA	TKPNHQIW	9	73.02	1061.53	9	0.8	531.772	2	17.58	N	Y	0.83	2.25	1	197000	171434	165782	170428	NA	126706	143511	215881	213199	183397	166399	254051	267947	252901	247731	257793	275612	1.03315	1.288	1.5277	0.846294	0.164269	6.52998e-05	0.605683	0.129086	0.000572879
>TDP167|TDP167|GenScript	HYGFVTKPNHQIWD	HYGFVTKPNHQIWD	HYGFVTKPNHQ.I	NA	PNHQIWDX	11	74.24	1326.65	11	1.1	664.33	2	16.29	N	Y	0.61	0.53	2.5	153000	95092	127460	NA	122903	108605	100563	167777	269860	201737	159787	182873	159921	169006	140225	197437	155032	1.40425	1.52911	1.43658	0.367123	0.00888535	0.0298314	0.421877	0.0185954	0.0441215
>TDP167|TDP167|GenScript	HYGFVTKPNHQIWD	HYGFVTKPNHQIWD	HYGFVTK.P	NA	FVTKPNHQ	7	80.78	850.434	7	0.7	426.224	2	17.35	N	Y	0.5	5.35	1	93700	59931	140790	45518	57569	89642	110799	127886	233366	149010	134441	180683	159921	NA	60998	83680	88646	1.84884	2.05411	1.024	0.146821	0.0154619	0.948426	0.295129	0.02574	0.39267
>TDP167|TDP167|GenScript	HYGFVTKPNHQIWD	HYGFVTKPNHQIWD	HYGFVTKPNH.Q	NA	KPNHQIWD	10	64.56	1198.59	10	0.9	400.537	3	15.74	N	Y	0.47	5.2	1.1	64100	NA	69728	63289	43443	82747	NA	80955	111401	NA	61380	NA	84726	251685	135551	NA	109715	1.55901	1.24198	2.81622	0.0600087	0.366569	0.0737364	0.228487	0.22093	0.0795175
>TDP159|TDP159|GenScript	REANYHEQSIGGWE	REANYHEQSIGGWE	REANYHEQSIGGWE	NA	NA		80.99	1674.74	14	0.6	838.376	2	21.84	Y	Y	0.97	22.02	2	33300000	27991933	21243391	51773135	33200864	30598979	37671614	39773678	48017788	24300099	24353710	22229458	19804767	34044344	42418012	39691921	40281735	1.16283	0.675721	1.16561	0.491879	0.152204	0.444279	0.486919	0.124807	0.247726
>TDP159|TDP159|GenScript	REANYHEQSIGGWE	REANYHEQSIGGWE	REANYHEQSIGG.W	NA	SIGGWEXX	12	78.07	1359.62	12	2.1	680.814	2	12.87	N	Y	0.87	8.72	1.4	3070000	2665261	3040721	2966361	2364175	3051278	3376727	3038756	3486091	3587703	3350013	3591755	3939772	2845134	2290339	3120112	2636864	1.17364	1.31103	0.986946	0.0468348	0.00474844	0.882471	0.209341	0.0127983	0.375578
>TDP159|TDP159|GenScript	REANYHEQSIGGWE	REANYHEQSIGGWE	REANYHEQSIG.G	NA	QSIGGWEX	11	83.18	1302.6	11	0.3	652.305	2	12.34	N	Y	0.44	1.97	2.8	4250000	3301441	3248989	4210022	2790921	4111468	4959568	5314890	5483631	4722472	5388672	5595691	5560162	3647608	3365396	3979422	3325893	1.46624	1.56936	1.0566	0.0100076	0.00172912	0.586118	0.101507	0.0062586	0.292673
>TDP159|TDP159|GenScript	REANYHEQSIGGWE	REANYHEQSIGGWE	REANYHEQS.I	NA	HEQSIGGW	9	57.35	1132.49	9	2.8	567.254	2	4.33	N	Y	0.31	4.79	1.7	30300	34622	30574	43943	20569	NA	NA	39422	70106	51695	59351	52199	39641	NA	62867	61584	77648	1.68884	1.56417	2.07748	0.133155	0.0278012	0.00458591	0.289023	0.0385008	0.0131083
>TDP90|TDP90|generation1aar	NHQLAWGEDRNTFY	NHQLAWGEDRNTFY	NHQLAWGEDRNTFY	NA	NA		88.21	1749.79	14	2.6	584.268	3	30.64	Y	Y	1.05	33.36	3	33900000	42925428	33572889	68908016	38577868	33788168	46113432	9362653	4936229	36794017	29973797	26171627	22664279	29545627	34705646	36009166	38161644	0.512003	0.628335	0.752359	0.125155	0.0890358	0.208429	0.284952	0.0858017	0.152443
>TDP90|TDP90|generation1aar	NHQLAWGEDRNTFY	NHQLAWGEDRNTFY	W.GEDRNTFY	QLAWGEDR	NA	6	55.41	1000.42	8	2	501.219	2	16.67	N	Y	1.09	12.63	1.3	809000	984405	974697	890830	838130	643871	657407	861176	926743	638451	658983	767628	848322	775725	712810	773379	826836	0.837621	0.78995	0.837499	0.109192	0.018219	0.0118644	0.272107	0.0291125	0.0238133
>TDP90|TDP90|generation1aar	NHQLAWGEDRNTFY	NHQLAWGEDRNTFY	G.EDRNTFY	LAWGEDRN	NA	7	53.14	943.404	7	0.1	472.709	2	16.81	N	Y	0.95	13.11	1.5	558000	629484	515673	583139	554770	431833	447416	668761	816302	488294	534459	509197	630152	547141	479102	574919	459795	1.03559	0.947017	0.902715	0.838764	0.472364	0.177425	0.603167	0.260606	0.137725
>TDP91|TDP91|generation1aar	AETSIKVFLPYYGH	AETSIKVFMPYYGH	AETSIKVFLPYYGH	NA	NA		128.49	1623.83	14	2.1	812.92	2	40.03	Y	Y	0.57	2.48	3.7	174000000	228355240	241591507	170427579	171552022	179284158	162505000	111225505	209357557	139840191	155378877	105891061	154625456	149551938	141393372	136057359	169607306	0.815803	0.684466	0.734808	0.226735	0.0267907	0.0364183	0.346026	0.0374269	0.049607
>TDP91|TDP91|generation1aar	AETSIKVFLPYYGH	AETSIKVFMPYYGH	AETSIKVFL.P	NA	KVFMPYYG	9	66.66	1006.57	9	0.1	504.292	2	38.35	N	Y	0.95	39.21	1.4	994000	1252271	1599502	846611	798869	887801	1171302	944478	1728640	922716	835299	899034	867385	622525	785259	594356	742032	1.05225	0.783686	0.610188	0.834262	0.246017	0.0644032	0.602398	0.169613	0.0725797
>TDP91|TDP91|generation1aar	AETSIKVFLPYYGH	AETSIKVFMPYYGH	AETSIKVFLP.Y	NA	VFMPYYGH	10	79.48	1103.62	10	2.1	552.817	2	40.97	N	Y	0.89	19.26	1	597000	583947	628138	762779	817646	648181	461134	466959	832628	432129	422058	514672	572961	616446	508315	NA	504847	0.86263	0.695367	0.778085	0.392045	0.0177365	0.084109	0.431962	0.0287257	0.0862537
>TDP91|TDP91|generation1aar	AETSIKVFLPYYGH	AETSIKVFMPYYGH	AETSIKVFLPYYG.H	NA	PYYGHXXX	13	94.07	1486.77	13	1.4	744.394	2	43.89	N	Y	0.67	4.77	2.7	422000	736630	620640	315982	413944	418904	313403	140792	NA	314067	385692	452254	566607	331932	437034	295643	327289	0.557749	0.823411	0.666875	0.140834	0.433217	0.134519	0.289851	0.247882	0.116788
>TDP91|TDP91|generation1aar	AETSIKVFLPYYGH	AETSIKVFMPYYGH	A.ETSIKVFLPYYGH	XXXAETSI	NA	1	112.79	1552.79	13	0.7	777.404	2	39.71	N	Y	0.76	8.66	1.4	4870000	5263555	7014484	4993067	4310138	5007889	5054539	4188555	6309537	4493226	4540149	4840108	4077452	4061004	3902924	3416779	3511401	0.952703	0.831784	0.690049	0.736268	0.179129	0.030939	0.572291	0.137153	0.04514
>TDP91|TDP91|generation1aar	AETSIKVFLPYYGH	AETSIKVFMPYYGH	AETSIKVFLPY.Y	NA	FMPYYGHX	11	68.13	1266.69	11	1	634.35	2	42.68	N	Y	0.67	6.48	2.6	273000	360279	409872	225701	384925	282717	249034	188896	457129	157034	196152	287997	NA	155631	198652	147310	193458	0.852981	0.619152	0.503377	0.500164	0.0744343	0.00731314	0.489134	0.0750275	0.0167822
>TDP91|TDP91|generation1aar	AETSIKVFLPYYGH	AETSIKVFMPYYGH	AETSIKVFLPYY.G	NA	MPYYGHXX	12	79.98	1429.75	12	0.4	715.882	2	46.06	N	Y	0.81	6.02	1.4	265000	164068	160783	NA	162164	221519	153008	57373	278503	327822	306350	378886	342082	438929	474427	396919	447869	1.09402	2.08691	2.70753	0.79718	0.000191257	2.76377e-05	0.589049	0.001663	0.000332137
>TDP91|TDP91|generation1aar	AETSIKVFLPYYGH	AETSIKVFMPYYGH	T.SIKVFLPYYGH	XAETSIKV	NA	3	82.43	1322.7	11	0.3	662.359	2	37.91	N	Y	0.62	6.9	1.1	68700	NA	154952	92123	80058	99985	88956	43763	124846	64189	86175	42707	52424	56903	NA	56571	NA	0.819735	0.562833	0.520311	0.512949	0.0861949	0.179298	0.4904	0.0837188	0.138779
>TDP56|TDP56|generation2	IKVYDWAFRIRSGT	IKVYDWAFRIRSGT	W.AFRIRSGT	VYDWAFRI	NA	6	79.11	906.504	8	2.2	454.258	2	16.6	N	Y	0.7	4.41	1.3	5320000	2779103	3648865	4624575	9217721	2827173	3461145	4634396	5560460	4229593	3956100	3668408	4151588	3598973	11802257	15140217	2888624	0.81317	0.789614	1.64922	0.565584	0.486804	0.36469	0.512446	0.265976	0.217701
>TDP56|TDP56|generation2	IKVYDWAFRIRSGT	IKVYDWAFRIRSGT	IKVYDWAFRIRSGT	NA	NA		86.02	1710.92	14	0.2	856.468	2	36.29	Y	Y	1.48	25.54	0.9	51600000	61274207	60981029	78120317	51636305	52147556	63313636	55612753	43408081	61094116	46062674	32741910	38444548	37570365	47209027	37236751	44654424	0.851079	0.707678	0.66136	0.222022	0.0671417	0.012519	0.342708	0.0702322	0.0246422
>TDP56|TDP56|generation2	IKVYDWAFRIRSGT	IKVYDWAFRIRSGT	I.KVYDWAFRIRSGT	XXXIKVYD	NA	1	47.23	1597.84	13	1.3	799.927	2	33.2	N	Y	0.77	6.07	2.1	996000	1446473	1516195	224780	1066866	973996	1456214	1145106	615588	1146231	881582	825666	736060	881505	997933	1063907	637352	0.985095	0.843741	0.841663	0.964784	0.61044	0.607688	0.639007	0.311597	0.297439
>TDP141|TDP141|GenScript	WILAGLQGHVNSTQ	WILAGMQGHVNSTQ	W.ILAGLQGHVNSTQ	XXXWILAG	NA	1	103.44	1336.71	13	0.8	669.363	2	23.99	N	Y	1.29	18.76	1.2	2800000	1111641	1616164	2865026	3072574	3766691	3535011	3860041	3678163	1994442	2237015	2102491	2171111	3951576	2944721	3334940	3922169	1.71255	0.981496	1.63332	0.0184597	0.936067	0.0426857	0.137338	0.405634	0.0552951
>TDP141|TDP141|GenScript	WILAGLQGHVNSTQ	WILAGMQGHVNSTQ	G.LQGHVNSTQ	ILAGMQGH	NA	5	94	982.483	9	0.5	492.249	2	8.96	N	Y	1.04	13.48	1.7	1560000	1051372	1457880	1556879	1229029	1370489	1709468	1654303	1719037	2269538	1807244	2003936	2139339	1361774	1460675	1411723	1061371	1.21872	1.55237	1.00007	0.0848084	0.00284806	0.999495	0.252511	0.00913249	0.404283
>TDP141|TDP141|GenScript	WILAGLQGHVNSTQ	WILAGMQGHVNSTQ	A.GLQGHVNSTQ	WILAGMQG	NA	4	100.8	1039.5	10	1.6	520.759	2	8.62	N	Y	1.13	7.63	0.9	1080000	743326	1157973	867799	930307	1077429	1213511	1431383	1085202	1432789	1212176	1281205	1249713	NA	906787	899206	873213	1.29954	1.39911	0.965635	0.0602149	0.00994711	0.770417	0.228487	0.01972	0.343914
>TDP141|TDP141|GenScript	WILAGLQGHVNSTQ	WILAGMQGHVNSTQ	WILAGLQGHVNS.T	NA	HVNSTQXX	12	78.82	1293.68	12	2.6	647.847	2	37.82	N	Y	0.81	60	1.7	610000	73430	41706	69431	77433	275822	319734	166604	408151	774852	796730	NA	800663	1507678	1787867	1769769	1404561	4.46684	12.0725	24.6942	0.00425822	2.06959e-08	3.54444e-06	0.0705095	4.94403e-06	8.99238e-05
>TDP141|TDP141|GenScript	WILAGLQGHVNSTQ	WILAGMQGHVNSTQ	WILAGLQGHVNSTQ	NA	NA		104.14	1522.79	14	0.4	762.402	2	38.63	Y	Y	0.61	4.44	2	78700000	114512452	123294976	88806587	73912463	85418558	76398455	45170696	79037279	67169141	68322627	59570566	54860265	67115992	84836023	56571218	72480622	0.714123	0.623985	0.701586	0.0959939	0.0190643	0.0586479	0.261075	0.0299515	0.0695651
>TDP193|TDP193|GenScript	DAWAPLVIKKESSI	DAWAPMVIKKESSI	DAWAPLVIKKESSI	NA	NA		116.15	1555.86	14	1.2	778.937	2	38.54	Y	Y	1.72	22.2	1.2	80100000	103797837	94137380	122523611	77155735	67921114	95075977	73094399	66552654	94564064	58074233	65045802	57402053	64076318	NA	65266613	66650371	0.76115	0.691841	0.65723	0.0857323	0.0552846	0.0288953	0.252883	0.0618589	0.0434063
>TDP193|TDP193|GenScript	DAWAPLVIKKESSI	DAWAPMVIKKESSI	A.PLVIKKESSI	DAWAPMVI	NA	4	63.6	1112.68	10	0.1	557.347	2	25.29	N	Y	1.18	14.44	1	1460000	870562	1641156	1842460	1724055	2068663	1720020	1771630	1805469	1002952	1245235	1357858	1186168	1288822	1285394	1186666	1223028	1.21183	0.788422	0.81996	0.217337	0.215786	0.263225	0.33907	0.155502	0.176514
>TDP193|TDP193|GenScript	DAWAPLVIKKESSI	DAWAPMVIKKESSI	W.APLVIKKESSI	XDAWAPMV	NA	3	87.13	1183.72	11	1.6	592.865	2	24.88	N	Y	1.4	7.58	1.5	16100000	9911019	14412183	21280417	19459632	20686634	22054250	8400576	3812612	12723165	15317492	16316203	15568453	22250410	19865185	16572400	23586016	0.844625	0.921032	1.26452	0.643758	0.649293	0.200711	0.540209	0.322978	0.148961
>TDP193|TDP193|GenScript	DAWAPLVIKKESSI	DAWAPMVIKKESSI	L.VIKKESSI	WAPMVIKK	NA	6	57.79	902.544	8	NA	452.279	2	12.03	N	Y	1.03	25.27	0.7	371000	382378	365720	384153	308111	364602	421036	327341	481138	465370	442995	456635	498826	288161	198652	301781	192133	1.10675	1.294	0.680889	0.351192	0.00259578	0.0147906	0.416376	0.00849458	0.0279061
>TDP193|TDP193|GenScript	DAWAPLVIKKESSI	DAWAPMVIKKESSI	D.AWAPLVIKKESSI	XXXDAWAP	NA	1	79.49	1440.83	13	1	721.423	2	36.52	N	Y	0.81	6.69	2.2	1190000	1439776	1058004	2045131	1007121	1025712	1530080	1220195	960356	1937131	1135037	692070	767832	922845	1061035	1237815	801660	0.85339	0.816584	0.724925	0.482053	0.519711	0.188375	0.483867	0.277127	0.144095
>TDP193|TDP193|GenScript	DAWAPLVIKKESSI	DAWAPMVIKKESSI	A.WAPLVIKKESSI	XXDAWAPM	NA	2	65.48	1369.8	12	1.3	685.907	2	35.82	N	Y	0.75	9.3	2	200000	251124	274914	278212	202278	262031	313403	44467	54932	256756	234721	148926	118617	164142	198652	204598	90104	0.670456	0.754097	0.653232	0.291498	0.150513	0.032851	0.384741	0.123985	0.0464106
>TDP193|TDP193|GenScript	DAWAPLVIKKESSI	DAWAPMVIKKESSI	DAWAPLVIKKESS.I	NA	KESSIXXX	13	52.52	1442.78	13	15.7	722.407	2	27.23	N	Y	0.73	5.6	1.2	533000	540418	502344	764621	664871	612842	690119	68753	14597	559361	450709	404072	392918	852324	728001	625045	665179	0.560748	0.730936	1.16111	0.19666	0.0575355	0.247932	0.323949	0.0633392	0.170385
>TDP193|TDP193|GenScript	DAWAPLVIKKESSI	DAWAPMVIKKESSI	DAWAPLVIKKES.S	NA	KKESSIXX	12	62.28	1355.74	12	0.4	678.88	2	33.04	N	Y	0.33	7.02	2.5	23700	52636	NA	25794	NA	41799	26803	68965	54592	55248	38790	42050	13344	NA	35874	64960	24381	1.22504	0.952646	1.06435	0.606215	0.910403	0.900269	0.525401	0.401114	0.379966
>TDP81|TDP81|generation1aar	WQKSNDGAQYLLGQ	WQKSNDGAQYMMGQ	WQKSNDGAQYLLGQ	NA	NA		74.08	1606.77	14	0.8	804.394	2	30.08	Y	Y	0.87	30.24	3.9	29800000	46742510	31990048	43850556	34139706	33012420	40731773	5209296	3764595	28426531	27769842	22886486	21287477	27843410	32368565	27722966	35909047	0.527799	0.640432	0.79021	0.118101	0.0127296	0.092479	0.279594	0.0233023	0.0915195
>TDP81|TDP81|generation1aar	WQKSNDGAQYLLGQ	WQKSNDGAQYMMGQ	D.GAQYLLGQ	KSNDGAQY	NA	6	50.92	848.439	8	1	425.227	2	25.42	N	Y	0.81	15.25	1.6	327000	545106	442362	397050	449791	456830	312347	51506	76348	216638	157583	201489	200166	301536	389124	370322	441244	0.489029	0.42298	0.81896	0.0615905	0.000221903	0.09824	0.228487	0.00182793	0.0944482
>TDP148|TDP148|GenScript	NRSVENGEKTQRWI	NRSVENGEKTQRWI	NRSVENGEKTQRW.I	NA	TQRWIXXX	13	66.18	1602.79	13	11.4	535.275	3	13.5	N	Y	0.57	1.63	2.5	677000	635511	572322	575769	477956	856771	NA	870562	838391	980028	687634	673454	787954	673592	626338	640390	NA	1.51266	1.38359	1.14394	0.000720164	0.0316929	0.0992031	0.0280262	0.0417139	0.0951739
>TDP148|TDP148|GenScript	NRSVENGEKTQRWI	NRSVENGEKTQRWI	NRSVENGEKTQRWI	NA	NA		106.46	1715.87	14	0.3	572.964	3	22.02	Y	Y	0.88	19.12	2.2	15300000	12991471	12829342	NA	11863548	12067203	18149909	17716299	24200965	15244873	10094117	10797165	9828248	12523455	16009002	18209180	13078313	1.43563	0.914791	1.19055	0.122566	0.51507	0.194365	0.284137	0.275157	0.147786
>TDP148|TDP148|GenScript	NRSVENGEKTQRWI	NRSVENGEKTQRWI	NRSVENGEKTQ.R	NA	EKTQRWIX	11	77.68	1260.61	11	2	631.312	2	4.27	N	Y	0.64	3.94	1.9	88700	44466	82891	35744	41906	85246	97397	127886	200714	94793	85513	142356	117558	43163	85654	103322	57640	2.49378	2.14734	1.41351	0.0341155	0.0122084	0.265748	0.187031	0.0228725	0.177424
>TDP70|TDP70|generation3	EWHNFHLAIGARSD	EWHNFHMAIGARSD	W.HNFHLAIGARSD	XXEWHNFH	NA	2	107.99	1336.66	12	1.4	446.561	3	24.78	N	Y	0.75	3.76	2.3	5650000	2531328	4740192	8383194	5129491	7248941	7323277	1982818	1027581	5043417	6126997	5781849	5835522	7793723	8483602	7140454	8374361	0.845961	1.0964	1.52963	0.71216	0.697613	0.0691882	0.565823	0.339759	0.075786
>TDP70|TDP70|generation3	EWHNFHLAIGARSD	EWHNFHMAIGARSD	F.HLAIGARSD	WHNFHMAI	NA	5	50.11	938.493	9	0.4	470.254	2	15.22	N	Y	0.77	11.58	1.4	933000	1017888	1216288	1142325	1280239	965376	1049951	798993	607905	848211	937783	845376	981766	645627	389124	961608	335239	0.734897	0.775894	0.500693	0.0338145	0.00735839	0.00921817	0.187031	0.0168535	0.0199509
>TDP70|TDP70|generation3	EWHNFHLAIGARSD	EWHNFHMAIGARSD	EWHNFHLAIGARSD	NA	NA		112.35	1651.79	14	0.7	826.901	2	32.47	Y	Y	0.54	2.58	2.3	54500000	68975337	71477763	NA	67084522	57577797	82624295	64177586	52051282	40576580	51131772	41830802	34843682	35260213	45105654	50126395	47172032	0.926691	0.608502	0.642044	0.551181	0.00123844	0.0015281	0.50582	0.00510084	0.00637636
>TDP70|TDP70|generation3	EWHNFHLAIGARSD	EWHNFHMAIGARSD	H.LAIGARSD	HNFHMAIG	NA	6	57.46	801.434	8	0.3	401.724	2	15.85	N	Y	0.94	19.12	1	309000	225677	312403	313218	384925	294785	232150	393044	442724	347308	327287	361366	361146	262628	220854	268023	196108	1.10231	1.13014	0.766539	0.602686	0.275849	0.0979138	0.525401	0.184071	0.0943333
>TDP70|TDP70|generation3	EWHNFHLAIGARSD	EWHNFHMAIGARSD	H.NFHLAIGARSD	XEWHNFHM	NA	3	67.32	1199.6	11	0.5	600.809	2	29.06	N	Y	0.52	4.73	1.9	229000	258490	321567	240441	290187	NA	436864	NA	38894	237270	300840	487296	159921	311263	NA	228126	380291	0.856693	1.0672	1.10404	0.765744	0.80449	0.526421	0.577864	0.374868	0.277277
>TDP113|TDP113|generation1aar	QEGHQSNKPPAFLH	QEGHQSNKPPAFMH	G.HQSNKPPAFLH	XQEGHQSN	NA	3	106.02	1274.65	11	1.2	425.891	3	22.17	N	Y	1.02	9.21	1.4	3290000	2303642	2924090	3408552	3132318	3396056	2690830	4200288	5070678	2716568	2876162	3077083	2997192	3611132	3961352	3478158	3378896	1.30499	0.991367	1.2261	0.163026	0.921634	0.0471083	0.304555	0.403608	0.0591011
>TDP113|TDP113|generation1aar	QEGHQSNKPPAFLH	QEGHQSNKPPAFMH	E.GHQSNKPPAFLH	XXQEGHQS	NA	2	97.09	1331.67	12	0.4	666.844	2	22.09	N	Y	1.01	17.36	1.1	938000	496221	916382	891751	1058331	991235	997190	1093483	NA	759951	747141	655933	786895	989718	1055192	977976	1053420	1.222	0.877251	1.21222	0.25526	0.436624	0.194818	0.367286	0.249532	0.147786
>TDP113|TDP113|generation1aar	QEGHQSNKPPAFLH	QEGHQSNKPPAFMH	Q.SNKPPAFLH	EGHQSNKP	NA	5	80.02	1009.53	9	0.9	505.775	2	21.54	N	Y	1	12.56	1	834000	652252	763929	796864	749367	973996	827298	1047725	1450137	616672	816566	793909	696874	691830	858877	897160	742032	1.45124	0.987041	1.07679	0.0502935	0.868643	0.360027	0.217289	0.390422	0.215903
>TDP113|TDP113|generation1aar	QEGHQSNKPPAFLH	QEGHQSNKPPAFMH	QEGHQSNKPPAFLH	NA	NA		85.08	1588.77	14	0.2	795.395	2	22.09	Y	Y	0.65	2.9	2.2	9350000	6897534	8580664	9949286	8790974	9050402	11185409	13257893	12580661	7267105	7879142	7709132	5274211	10529429	14723607	8838613	8533368	1.34648	0.822059	1.24567	0.0384403	0.130506	0.225963	0.196066	0.111743	0.160894
>TDP113|TDP113|generation1aar	QEGHQSNKPPAFLH	QEGHQSNKPPAFMH	S.NKPPAFLH	GHQSNKPP	NA	6	64.33	922.502	8	3	462.257	2	21.69	N	Y	0.68	2.07	2.8	514000	396441	463189	651310	476249	507684	NA	581939	724108	571969	523439	514672	442695	482700	518832	398965	480996	1.21695	1.033	0.946811	0.252976	0.7957	0.675103	0.367153	0.372566	0.316527
>TDP113|TDP113|generation1aar	QEGHQSNKPPAFLH	QEGHQSNKPPAFMH	N.KPPAFLH	HQSNKPPA	NA	7	67.51	808.46	7	NA	405.237	2	21.92	N	Y	0.89	9.22	1.3	467000	184157	418203	503913	544528	504237	509675	550261	750998	413789	476054	502627	418336	404885	479102	518655	384267	1.40245	1.09693	1.08245	0.14605	0.648909	0.707712	0.295129	0.322978	0.323289
>TDP113|TDP113|generation1aar	QEGHQSNKPPAFLH	QEGHQSNKPPAFMH	Q.EGHQSNKPPAFLH	XXXQEGHQ	NA	1	104.21	1460.72	13	0.1	731.365	2	21.32	N	Y	0.73	2.71	1.6	8410000	5357308	7456014	8355558	8005761	8791819	8251877	10524185	12484625	6877386	7768944	7150658	7974861	8438134	10271469	9697923	9116393	1.37285	1.02047	1.28618	0.0587932	0.842388	0.0363894	0.228487	0.383309	0.049607
>TDP113|TDP113|generation1aar	QEGHQSNKPPAFLH	QEGHQSNKPPAFMH	H.QSNKPPAFLH	QEGHQSNK	NA	4	64.5	1137.59	10	0.6	569.803	2	21.81	N	Y	0.46	4.04	3.2	205000	128575	274081	NA	257755	NA	322900	383658	445605	182251	149869	NA	171571	213993	268764	327356	241160	1.74462	0.762693	1.19388	0.0477094	0.328647	0.414776	0.21195	0.20472	0.237431
>TDP47|TDP47|generation2	LSYQWQNSDPKAGR	MSYQWQNSDPKAGR	LSYQWQNSDPKAGR	NA	NA		106.65	1648.8	14	1.9	825.404	2	21.22	Y	Y	0.66	3.54	2.4	49900000	52032851	47818457	71303214	40028805	40511324	52761364	59836506	63767623	42066680	35042896	33727453	29442381	36962430	46741611	52990761	41209275	1.02696	0.664254	0.842415	0.870779	0.0478381	0.309977	0.612795	0.0561474	0.19552
>TDP47|TDP47|generation2	LSYQWQNSDPKAGR	MSYQWQNSDPKAGR	LSYQWQNSD.P	NA	QNSDPKAG	9	59.36	1139.49	9	1.4	570.751	2	23.27	N	Y	1	29.42	0.9	1440000	1426383	1132981	2026706	1203425	1198101	1466766	2111877	2218422	1070580	1124017	807050	472349	1361774	1939777	1831148	1868330	1.20825	0.600052	1.20926	0.382735	0.0612418	0.256994	0.43063	0.0658359	0.17361
>TDP47|TDP47|generation2	LSYQWQNSDPKAGR	MSYQWQNSDPKAGR	LSYQWQNSDPKA.G	NA	DPKAGRXX	12	55.39	1435.67	12	1.5	718.845	2	23.45	N	Y	0.57	4.99	3.2	464000	134602	101635	317824	384925	556815	447416	556128	399508	234977	262271	394217	217111	882721	1079731	1022988	907664	2.08722	1.18061	4.14607	0.0184574	0.614514	0.000115512	0.137338	0.313008	0.000894075
>TDP47|TDP47|generation2	LSYQWQNSDPKAGR	MSYQWQNSDPKAGR	W.QNSDPKAGR	SYQWQNSD	NA	5	92.5	971.478	9	1.3	486.747	2	4.13	N	Y	0.58	8.29	1.4	308000	220319	127460	NA	109247	149116	181499	185376	112362	400035	318472	343845	NA	20548	142562	174931	93152	1.03116	2.32449	0.707607	0.897699	0.00861858	0.405638	0.619481	0.0183012	0.233008
>TDP21|TDP21|generation1	PLEPHSKVNFQQHI	PMEPHSKVNFQQHI	PLEPHSKVNFQQHI	NA	NA		106.01	1672.87	14	0.6	837.442	2	27.06	Y	Y	0.93	20.71	1.7	324000000	278580000	287410586	434820635	428453309	324090594	460079091	72038460	51282998	233831139	279902373	261716274	299719206	346522783	481438591	370321533	503521689	0.634936	0.752253	1.19069	0.273837	0.0978419	0.286133	0.380019	0.0920211	0.186644
>TDP21|TDP21|generation1	PLEPHSKVNFQQHI	PMEPHSKVNFQQHI	E.PHSKVNFQQHI	XPMEPHSK	NA	3	111.28	1333.69	11	0.7	667.851	2	19.53	N	Y	1.12	9.1	1.3	1560000	870562	1632825	1980645	1476542	1585975	1804439	1900689	2333665	1295241	1410532	1708274	1397984	1185473	1776181	1432183	1338308	1.2792	0.975079	0.961677	0.187831	0.886017	0.835588	0.32006	0.395256	0.362801
>TDP21|TDP21|generation1	PLEPHSKVNFQQHI	PMEPHSKVNFQQHI	H.SKVNFQQHI	MEPHSKVN	NA	5	106.79	1099.58	9	0.5	550.796	2	19.82	N	Y	1.18	8.02	1.1	1310000	NA	1324588	1252873	1305844	1430825	1319034	1478314	1987936	1043070	1146057	1237403	1260303	1495519	1437305	NA	1470813	1.20054	0.905189	1.13399	0.201426	0.101383	0.0031482	0.326845	0.0944217	0.010228
>TDP21|TDP21|generation1	PLEPHSKVNFQQHI	PMEPHSKVNFQQHI	P.LEPHSKVNFQQHI	XXXPMEPH	NA	1	86.71	1575.82	13	NA	788.915	2	24.11	N	Y	0.69	2.95	1.9	1640000	816989	1732794	2330712	1468007	2008327	1983827	1935887	1891901	1249392	1311354	1292156	1112032	1763011	1869664	1534481	2305599	1.23178	0.782064	1.17709	0.286958	0.317049	0.45623	0.382995	0.199052	0.251624
>TDP21|TDP21|generation1	PLEPHSKVNFQQHI	PMEPHSKVNFQQHI	PLEPHSKVNFQQ.H	NA	NFQQHIXX	12	72.83	1422.73	12	0.5	712.37	2	20.04	N	Y	0.94	25.62	1.3	437000	213623	475685	576690	450644	510270	564547	644122	609826	434422	440791	462110	342082	267491	369259	351908	308738	1.35658	0.978308	0.755776	0.111691	0.912582	0.238879	0.275848	0.401114	0.16757
>TDP21|TDP21|generation1	PLEPHSKVNFQQHI	PMEPHSKVNFQQHI	PLEPHSKVNFQQH.I	NA	FQQHIXXX	13	85.2	1559.78	13	NA	520.935	3	18.23	N	Y	0.81	3.99	1.8	702000	709843	692285	728693	606833	624047	753432	867043	1104409	606356	588456	697545	836672	628604	531686	729390	455820	1.22328	0.996849	0.856755	0.197445	0.973723	0.183171	0.323949	0.416494	0.140822
>TDP21|TDP21|generation1	PLEPHSKVNFQQHI	PMEPHSKVNFQQHI	PLEPHSKVN.F	NA	SKVNFQQH	9	89.42	1019.54	9	0.3	510.777	2	12.88	N	Y	0.9	26.81	1.1	231000	137281	181610	162137	162164	233587	260641	267504	323640	377110	329491	315374	337846	181165	142562	208689	161657	1.68748	2.11418	1.07911	0.00188282	3.07609e-05	0.477464	0.0520827	0.000565265	0.260193
>TDP21|TDP21|generation1	PLEPHSKVNFQQHI	PMEPHSKVNFQQHI	PLEPHSKVNFQ.Q	NA	VNFQQHIX	11	78.28	1294.67	11	0.5	648.341	2	21.11	N	Y	0.81	4.28	1.7	633000	332153	735604	670656	611101	683521	731272	757929	1065995	422959	471647	588040	588848	643195	661394	579011	671804	1.37846	0.881669	1.08763	0.123627	0.50562	0.592931	0.284137	0.272657	0.294264
>TDP21|TDP21|generation1	PLEPHSKVNFQQHI	PMEPHSKVNFQQHI	PLEPHSK.V	NA	PHSKVNFQ	7	64.12	806.429	7	0.1	404.222	2	9.49	N	Y	0.47	12.56	3.2	102000	NA	130793	138185	123756	62922	123462	194762	166142	155887	155379	148926	168393	41147	85187	41423	41015	1.04515	1.2004	0.39869	0.869146	0.00693515	0.0020779	0.612795	0.016171	0.0077219
>TDP21|TDP21|generation1	PLEPHSKVNFQQHI	PMEPHSKVNFQQHI	S.KVNFQQHI	EPHSKVNF	NA	6	49.93	1012.55	8	1.2	507.281	2	21.17	N	Y	0.45	1.44	0.6	159000	73663	121629	161215	117782	121534	165671	258118	237208	144425	164195	127025	130267	212777	219686	205621	172257	1.6499	1.19318	1.70854	0.0783644	0.291307	0.00674644	0.248779	0.187827	0.0158808
>TDP100|TDP100|generation1aar	KHPLETVYADSSEW	KHPLETVYADSSEW	KHPLETVYAD.S	NA	VYADSSEW	10	90.18	1171.59	10	1.9	586.802	2	18.04	N	Y	1.05	19.13	1.3	1490000	2008990	1507864	1575304	1374123	1301534	1361243	1525244	2400889	1157693	1300334	975687	1482710	1276663	1285394	NA	1277355	1.01896	0.760317	0.791679	0.919305	0.0680441	0.0929556	0.625962	0.0708278	0.0915195
>TDP100|TDP100|generation1aar	KHPLETVYADSSEW	KHPLETVYADSSEW	KHPLETVYADSSEW	NA	NA		91.42	1660.77	14	0.6	831.394	2	29.57	Y	Y	0.43	4.32	3.8	28900000	38103851	25408762	61630298	28079908	28444121	37882659	5573008	1949522	37367133	20827381	21791439	17898426	23952627	37159581	38566635	29548773	0.481973	0.638837	0.843397	0.149543	0.188709	0.52636	0.295831	0.14221	0.277277
>TDP100|TDP100|generation1aar	KHPLETVYADSSEW	KHPLETVYADSSEW	KHPLETVYADSSE.W	NA	DSSEWXXX	13	87.2	1474.69	13	2.5	738.356	2	18.64	N	Y	0.32	10.19	1.6	693000	1058068	841405	768306	947377	780058	570878	939785	1142823	625842	622617	732587	883271	203050	238382	129919	NA	0.949764	0.792308	0.210724	0.7511	0.0770353	0.000285466	0.573016	0.0768388	0.00186232
>TDP100|TDP100|generation1aar	KHPLETVYADSSEW	KHPLETVYADSSEW	KHPLETVYA.D	NA	TVYADSSE	9	65.19	1056.56	9	1.2	529.288	2	20.62	N	Y	0.88	13.27	1.8	483000	454701	569823	443112	596591	392184	383048	476346	762522	453908	506910	488391	389741	505802	393798	451138	409443	0.975716	0.890866	0.852707	0.90155	0.275446	0.153487	0.620665	0.184071	0.12652
>TDP100|TDP100|generation1aar	KHPLETVYADSSEW	KHPLETVYADSSEW	KHPLETVYADS.S	NA	YADSSEWX	11	72.09	1258.62	11	0.9	630.318	2	20.06	N	Y	0.78	4.96	2.9	457000	587965	448194	411790	451498	372359	416815	537355	686654	355332	412140	470870	444813	440145	350562	416356	416068	1.05988	0.886129	0.854528	0.735466	0.285009	0.161558	0.572291	0.186536	0.131512
>TDP100|TDP100|generation1aar	KHPLETVYADSSEW	KHPLETVYADSSEW	KHPLETV.Y	NA	LETVYADS	7	57.24	822.46	7	2.3	412.236	2	16.1	N	Y	0.85	13.25	1.7	403000	279250	479851	362043	569280	396494	391489	491598	560848	364501	438587	494961	447990	328285	279281	260862	268987	1.08874	1.0329	0.672858	0.638273	0.847767	0.0798997	0.537604	0.384815	0.083687
>TDP100|TDP100|generation1aar	KHPLETVYADSSEW	KHPLETVYADSSEW	KHPLETVY.A	NA	ETVYADSS	8	55.16	985.523	8	0.2	493.769	2	18.5	N	Y	0.93	17.48	1.2	273000	305367	334896	275448	218494	214624	254310	263985	460971	254463	261169	250766	289128	246821	233708	247563	209359	1.05262	0.930631	0.826527	0.813546	0.483185	0.111759	0.594829	0.265046	0.101465
>TDP9|TDP9|generation1	NLSEDWAFKPTGPL	NLSEDWAFKPTGPM	W.AFKPTGPL	SEDWAFKP	NA	6	94.81	829.47	8	0.3	415.742	2	26.34	N	Y	1.15	17.32	1.9	6400000	7165399	5781535	8705625	7971621	7524763	7228307	1783363	1402119	5685306	7129797	5968007	5433073	7270899	7735737	7365511	7473322	0.605538	0.817447	1.00747	0.153	0.113402	0.933327	0.298052	0.102309	0.388882
>TDP9|TDP9|generation1	NLSEDWAFKPTGPL	NLSEDWAFKPTGPM	A.FKPTGPL	EDWAFKPT	NA	7	82.21	758.433	7	0.8	380.223	2	24.14	N	Y	0.79	60	1.7	1970000	NA	663960	796864	557331	870562	714389	341420	194952	720979	743835	745727	723351	556868	629843	600494	702280	0.78834	1.09031	0.925159	0.498457	0.346501	0.494297	0.488625	0.212876	0.265876
>TDP9|TDP9|generation1	NLSEDWAFKPTGPL	NLSEDWAFKPTGPM	D.WAFKPTGPL	LSEDWAFK	NA	5	89.35	1015.55	9	1.2	508.781	2	37.85	N	Y	1.03	20.06	0.7	812000	NA	1124650	789494	921772	861943	1003521	588979	1085202	857381	784608	894654	723351	755055	699956	709953	568449	0.936112	0.862154	0.722892	0.708382	0.220944	0.0390861	0.564715	0.158264	0.0520389
>TDP9|TDP9|generation1	NLSEDWAFKPTGPL	NLSEDWAFKPTGPM	NLSEDWAFKPTG.P	NA	KPTGPMXX	12	81.07	1363.64	12	0.3	682.827	2	32.97	N	Y	0.78	5.35	2.3	338000	498899	400709	154767	427600	280131	369330	367232	327481	346162	314064	292378	220288	237095	365753	389758	300788	0.907015	0.791438	0.87275	0.673103	0.368355	0.587731	0.552588	0.221095	0.292673
>TDP9|TDP9|generation1	NLSEDWAFKPTGPL	NLSEDWAFKPTGPM	NLSEDWAFKPTGPL	NA	NA		116.42	1573.78	14	1.1	787.897	2	43.5	Y	Y	0.92	41.8	2.6	55100000	73662981	63480251	75356627	52148401	52233750	40942818	45405349	61270698	56853061	44630103	48729599	33890511	38907821	63685445	42556287	NA	0.755163	0.695653	0.731283	0.0585629	0.0309342	0.106718	0.228487	0.0408278	0.0982548
>TDP9|TDP9|generation1	NLSEDWAFKPTGPL	NLSEDWAFKPTGPM	N.LSEDWAFKPTGPL	XXXNLSED	NA	1	80.57	1459.73	13	0.9	730.875	2	41.52	N	Y	0.51	4.08	2.2	43000	143978	NA	75357	NA	34564	NA	47165	84223	45849	40222	40845	NA	NA	42535	34986	51280	0.50441	0.38576	0.391489	0.18802	0.0787655	0.0847704	0.32006	0.0780756	0.0866036
>TDP158|TDP158|GenScript	QTRDQNKVGEAAWY	QTRDQNKVGEAAWY	QTRDQNKVGEAAWY	NA	NA		71.51	1664.79	14	NA	833.403	2	23.37	Y	Y	0.41	3.15	3.1	5140000	4118430	3615542	7001349	4395487	4783784	4664105	6535085	8998534	4481763	3515309	3591755	2562970	3343641	7291691	8767004	2265848	1.30583	0.739739	1.13263	0.291227	0.194542	0.726181	0.384741	0.144823	0.328665
>TDP158|TDP158|GenScript	QTRDQNKVGEAAWY	QTRDQNKVGEAAWY	QTRDQNKVGEAA.W	NA	GEAAWYXX	12	50.01	1315.65	12	0.5	658.831	2	6.63	N	Y	0.86	19.93	1	341000	268535	368219	371256	275678	289613	379882	337900	397587	435568	426465	476346	438458	243174	283955	275184	205384	1.09449	1.38417	0.785001	0.444826	0.00658442	0.084239	0.461532	0.0158883	0.0862537
>TDP198|TDP198|GenScript	DELWVQLIKSKEDQ	DELWVQMIKSKEDQ	DELWVQLIKSKEDQ	NA	NA		95.52	1729.89	14	0.1	865.952	2	38.82	Y	Y	1.08	23.18	2.3	45600000	62010837	59064958	60893313	NA	37235941	44847159	42120207	48401931	48485574	37357049	37341108	32195985	36719256	48494421	44806860	39221689	0.711406	0.64041	0.697545	0.0017327	0.00323433	0.00237226	0.0504957	0.0100344	0.00833334
>TDP198|TDP198|GenScript	DELWVQLIKSKEDQ	DELWVQMIKSKEDQ	W.VQLIKSKEDQ	DELWVQMI	NA	4	89.96	1186.66	10	1.3	594.336	2	15.64	N	Y	1	7.02	1.7	7590000	6247960	6539632	7028986	8074040	7274800	7502666	8858149	9449901	7714135	8297893	8070498	8313766	8474610	6567196	6690339	7486572	1.18626	1.16155	1.04762	0.0971287	0.0378852	0.597175	0.262093	0.047488	0.294814
>TDP36|TDP36|generation1	LAIHGFEYVTASRG	MAIHGFEYVTASRG	LAIHGFE.Y	NA	HGFEYVTA	7	56.46	785.407	7	1.5	393.71	2	27.98	N	Y	0.76	60	1	5210000	NA	4423624	1943796	1903289	1801461	4938464	753236	219921	1455713	1465631	1511165	1260303	1604948	2313710	1554941	1775576	0.699434	0.516233	0.657366	0.587574	0.115244	0.250492	0.522523	0.102861	0.170385
>TDP36|TDP36|generation1	LAIHGFEYVTASRG	MAIHGFEYVTASRG	LAIHGFEYVTA.S	NA	YVTASRGX	11	94.86	1219.62	11	0.2	610.819	2	36.72	N	Y	0.9	15.48	1.8	952000	489524	1058004	1547667	1092471	1241198	756598	1086443	707782	1203543	768079	621987	615325	986070	1092585	1009689	1090522	0.905521	0.766282	0.997899	0.70844	0.378014	0.992291	0.564715	0.224915	0.402987
>TDP36|TDP36|generation1	LAIHGFEYVTASRG	MAIHGFEYVTASRG	G.FEYVTASRG	AIHGFEYV	NA	5	108.87	1028.49	9	0.9	515.254	2	20.03	N	Y	0.98	7.52	1.4	740000	572562	715611	799628	655482	668006	690119	1000795	1142823	575408	644657	759963	785836	688182	704630	782586	743357	1.27648	1.00823	1.06396	0.184687	0.937298	0.434394	0.317946	0.405634	0.243436
>TDP36|TDP36|generation1	LAIHGFEYVTASRG	MAIHGFEYVTASRG	F.EYVTASRG	IHGFEYVT	NA	6	82.42	881.424	8	1.3	441.719	2	9.31	N	Y	0.52	11.42	1.1	313000	492203	NA	467985	489905	204281	144566	NA	151736	518096	177418	282522	441636	125235	89861	68642	104680	0.345208	0.734266	0.200893	9.96781e-05	0.217939	1.9635e-06	0.00605188	0.156817	6.40474e-05
>TDP36|TDP36|generation1	LAIHGFEYVTASRG	MAIHGFEYVTASRG	LAIHGFEYVTASR.G	NA	TASRGXXX	13	90.45	1462.76	13	0.8	732.385	2	33.6	N	Y	0.66	4.08	2.4	540000	555821	1008020	332564	576108	418042	747101	740330	604064	484856	539969	504817	374914	327069	327191	540137	410768	1.01497	0.770292	0.649204	0.955994	0.367155	0.198124	0.637246	0.22093	0.148322
>TDP36|TDP36|generation1	LAIHGFEYVTASRG	MAIHGFEYVTASRG	LAIHGFEYV.T	NA	FEYVTASR	9	100.87	1047.54	9	0.6	524.777	2	37.02	N	Y	0.38	17.25	1.1	165000	50667	68792	51865	77841	105157	NA	NA	198794	194859	317370	196013	243588	403669	465079	345770	424018	2.43976	3.82008	6.57611	0.041751	0.00101358	1.01637e-05	0.201448	0.00436276	0.000164533
>TDP36|TDP36|generation1	LAIHGFEYVTASRG	MAIHGFEYVTASRG	A.IHGFEYVTASRG	XXMAIHGF	NA	2	102.72	1335.66	12	2	668.837	2	24.34	N	Y	0.74	3.03	1.8	120000	87056	138290	97650	94738	91366	131903	138445	43312	151303	107773	123740	95423	187244	93250	155494	255736	0.969579	1.14484	1.6559	0.902155	0.399188	0.103534	0.620665	0.23418	0.0968863
>TDP36|TDP36|generation1	LAIHGFEYVTASRG	MAIHGFEYVTASRG	L.AIHGFEYVTASRG	XXXMAIHG	NA	1	98.8	1406.69	13	1.1	704.355	2	25.52	N	Y	0.46	7.76	2.1	388000	168086	202437	79594	134852	326676	318679	107236	NA	359917	468341	389837	436340	826791	1009619	956493	948741	1.7154	2.82824	6.39631	0.182441	0.000286235	2.73326e-06	0.317548	0.00210395	7.80117e-05
>TDP160|TDP160|GenScript	INDFLVRTWKLPGL	INDFLVRTWKMPGL	INDFLVRTWKLPGL	NA	NA		94.41	1670.95	14	1.1	836.484	2	52.71	Y	Y	0.88	15.96	2.1	112000000	160719231	64396633	130814683	117781985	124119802	49701205	93157227	52627496	169642199	62592342	125930425	45858098	141040852	140224832	162655038	159006849	0.674683	0.852887	1.27277	0.201269	0.636475	0.17437	0.326845	0.320436	0.136078
>TDP160|TDP160|GenScript	INDFLVRTWKLPGL	INDFLVRTWKMPGL	INDFLVRT.W	NA	LVRTWKMP	8	71.62	976.534	8	2.3	489.273	2	28.45	N	Y	0.37	3.23	5	1190000	1801395	1199627	1768762	1339983	1404967	1350691	313262	166142	952518	1011616	1019489	1029424	1386091	1203596	1094597	1431062	0.52949	0.656825	0.837241	0.0952359	0.0138901	0.195822	0.261075	0.0240449	0.147814
>TDP160|TDP160|GenScript	INDFLVRTWKLPGL	INDFLVRTWKMPGL	INDFLVR.T	NA	FLVRTWKM	7	70.27	875.486	7	0.7	438.751	2	28.43	N	Y	1.02	30.85	1.3	780000	770113	958035	1188387	921772	861081	870562	174816	127727	579993	839707	758868	641802	930140	992091	885907	862612	0.52997	0.734795	0.956346	0.0905641	0.0503542	0.661566	0.26016	0.0576934	0.313109
>TDP160|TDP160|GenScript	INDFLVRTWKLPGL	INDFLVRTWKMPGL	D.FLVRTWKLPGL	XINDFLVR	NA	3	68.1	1328.8	11	3.4	665.403	2	47.11	N	Y	0.79	6.98	1.5	130000	162728	94137	190695	78180	137911	115020	51624	167102	187982	208274	132501	113321	84260	119191	139126	68108	0.89713	1.22128	0.781156	0.723403	0.438761	0.395385	0.569169	0.249622	0.230012
>TDP160|TDP160|GenScript	INDFLVRTWKLPGL	INDFLVRTWKMPGL	N.DFLVRTWKLPGL	XXINDFLV	NA	2	81.38	1443.82	12	0.4	722.919	2	49.83	N	Y	0.64	4.91	2.4	104000	140629	68479	140948	173259	139635	38621	70513	60983	78861	55319	129216	50942	89610	132045	159586	89574	0.591904	0.600667	0.899678	0.136471	0.116607	0.656107	0.289023	0.103747	0.312522
>TDP205|TDP205|GenScript	DQVNLTEHRSDSEK	DQVNLTEHRSDSEK	DQVNLTEHRSDSEK	NA	NA		104.34	1656.77	14	0.3	829.392	2	11.83	Y	Y	1	10.06	2.4	394000000	289294615	303238995	325194246	283359559	350810829	479073182	496291021	508028199	518096445	471646519	481820755	515771214	273570618	338876678	441930670	332589326	1.52712	1.65461	1.15476	0.00560492	1.22729e-05	0.246434	0.0800703	0.000293185	0.170385
>TDP205|TDP205|GenScript	DQVNLTEHRSDSEK	DQVNLTEHRSDSEK	DQVNLTEHRSD.S	NA	HRSDSEKX	11	97.2	1312.6	11	0.5	657.308	2	12.84	N	Y	0.71	2.15	2.4	5810000	3341621	5248367	5951147	4600325	5688824	6616275	5526077	7692450	7060783	7339172	6822144	7540639	5945601	4592363	6127696	4253433	1.33342	1.50264	1.09287	0.0762623	0.00586719	0.564266	0.248779	0.0146874	0.287912
>TDP205|TDP205|GenScript	DQVNLTEHRSDSEK	DQVNLTEHRSDSEK	D.QVNLTEHRSDSEK	XXXDQVNL	NA	1	79.43	1541.74	13	0.1	771.879	2	12.2	N	Y	0.63	3.32	2.4	1550000	1024585	1166304	1538454	972982	1482542	1909961	1736432	2333665	2189301	1906422	2047738	2075794	1191552	1037664	1452642	1081247	1.587	1.74791	1.01293	0.020103	0.000766726	0.926523	0.140832	0.00389707	0.387731
>TDP205|TDP205|GenScript	DQVNLTEHRSDSEK	DQVNLTEHRSDSEK	Q.VNLTEHRSDSEK	XXDQVNLT	NA	2	78.36	1413.68	12	NA	707.85	2	11.11	N	Y	0.4	14.51	3	677000	250454	224097	NA	238978	341329	402042	404776	554125	530705	NA	398597	992357	384215	77825	180046	194783	1.78928	2.69318	0.879644	0.0176795	0.0890741	0.721321	0.135587	0.0858017	0.327764
>TDP205|TDP205|GenScript	DQVNLTEHRSDSEK	DQVNLTEHRSDSEK	DQVNLTEHRSDS.E	NA	RSDSEKXX	12	81.65	1399.63	12	3.1	700.822	2	13.42	N	Y	0.92	24.34	1.4	438000	210274	257420	235835	229590	331848	421036	432935	524354	607502	633637	624177	670397	583617	495461	616862	451844	1.83275	2.71746	2.30173	0.00303009	3.17385e-07	0.00025126	0.0613232	3.52289e-05	0.00166293
>TDP205|TDP205|GenScript	DQVNLTEHRSDSEK	DQVNLTEHRSDSEK	DQVNLTEHRS.D	NA	EHRSDSEK	10	85.86	1197.57	10	1.3	599.793	2	12.1	N	Y	0.82	7.18	1.4	315000	212283	301573	346383	258608	385289	444251	357846	402389	414936	366959	329609	393977	245606	193978	245517	151057	1.4209	1.34556	0.747339	0.0133698	0.029913	0.102532	0.119806	0.0401454	0.0961587
>TDP205|TDP205|GenScript	DQVNLTEHRSDSEK	DQVNLTEHRSDSEK	V.NLTEHRSDSEK	XDQVNLTE	NA	3	72.34	1314.62	11	0.5	658.315	2	12.63	N	Y	0.36	13	2.3	234000	323447	371551	407184	529165	239620	205769	153698	156538	NA	NA	2562	5550	116602	454562	NA	390892	0.463191	0.00994516	0.786308	0.00406922	0.00359537	0.428193	0.068947	0.0108037	0.242007
>TDP205|TDP205|GenScript	DQVNLTEHRSDSEK	DQVNLTEHRSDSEK	DQVNLTEH.R	NA	LTEHRSDS	8	65.82	954.441	8	0.8	478.228	2	12.54	N	Y	0.7	6.16	1.6	230000	150005	307404	178719	230443	236172	374606	275717	299631	323237	243537	261716	251002	154415	122697	148333	119123	1.36876	1.24571	0.628417	0.127396	0.221465	0.0647755	0.287359	0.15829	0.0725797
>TDP205|TDP205|GenScript	DQVNLTEHRSDSEK	DQVNLTEHRSDSEK	N.LTEHRSDSEK	DQVNLTEH	NA	4	91.23	1200.57	10	0.6	601.294	2	4.31	N	Y	0.64	4.61	1.7	175000	115182	109133	107784	125463	152564	208935	259292	67321	160472	137747	64827	175807	137393	NA	140149	102824	1.50387	1.17766	1.10838	0.212749	0.445583	0.31555	0.335089	0.252239	0.198214
>TDP205|TDP205|GenScript	DQVNLTEHRSDSEK	DQVNLTEHRSDSEK	DQVNLTEHRSDSE.K	NA	SDSEKXXX	13	79.67	1528.68	13	0.9	765.346	2	12.46	N	Y	0.38	1.52	2.6	483000	231034	370718	273605	345665	446487	443195	375445	573332	620111	644657	635127	650274	661433	456899	747804	515447	1.50567	2.08855	1.95048	0.0256605	5.42747e-05	0.00776238	0.157105	0.000810351	0.0175486
>TDP143|TDP143|GenScript	VINYPLKFTKVLQQ	VINYPLKFTKVMQQ	VINYPLKFTKVLQQ	NA	NA		98.63	1689.98	14	0.3	845.998	2	40.14	Y	Y	1.83	19.48	1.4	273000000	322108125	359888038	278211508	320059743	297370359	262751591	166603605	309234556	232684908	241333149	261716274	255237911	233446927	234876594	225057286	270311644	0.809175	0.774035	0.752727	0.144256	0.00686468	0.00661593	0.294399	0.016171	0.015806
>TDP143|TDP143|GenScript	VINYPLKFTKVLQQ	VINYPLKFTKVMQQ	VINYPLKFTKVLQ.Q	NA	KVMQQXXX	13	65.18	1561.92	13	1	781.97	2	41.03	N	Y	0.88	26	1.4	478000	563187	702282	394287	497586	577502	349280	465786	701060	429837	355939	457730	505180	390294	364585	343724	337890	0.970466	0.810574	0.665862	0.877672	0.203787	0.0333613	0.614008	0.14934	0.0468768
>TDP143|TDP143|GenScript	VINYPLKFTKVLQQ	VINYPLKFTKVMQQ	Y.PLKFTKVLQQ	VINYPLKF	NA	4	61.69	1200.72	10	1.9	601.368	2	29.16	N	Y	0.88	16.04	1.7	3740000	4131824	3149020	5214163	4796629	5688824	5508286	745023	389904	4309829	4694426	3033281	3346688	4170432	3470565	2629078	3643907	0.713179	0.889692	0.804665	0.4466	0.45494	0.177183	0.461532	0.25477	0.137725
>TDP143|TDP143|GenScript	VINYPLKFTKVLQQ	VINYPLKFTKVMQQ	F.TKVLQQ	PLKFTKVM	NA	8	46.65	715.423	6	3.6	358.717	2	10.15	N	Y	0.75	6.43	1.3	201000	NA	174946	222016	171552	199109	236371	246386	260256	251025	247945	245291	261592	165358	126202	161632	145756	1.24287	1.32695	0.790149	0.076059	0.0074077	0.0691482	0.248779	0.0168535	0.075786
>TDP143|TDP143|GenScript	VINYPLKFTKVLQQ	VINYPLKFTKVMQQ	L.KFTKVLQQ	NYPLKFTK	NA	6	55.15	990.586	8	0.3	496.3	2	18.6	N	Y	0.97	15.38	1	189000	182818	183276	NA	177526	188766	170947	229960	308274	170788	181826	182873	187457	156847	149573	164701	155032	1.23884	0.997403	0.863866	0.2851	0.920015	0.00165331	0.382995	0.403608	0.00675521
>TDP143|TDP143|GenScript	VINYPLKFTKVLQQ	VINYPLKFTKVMQQ	VINYPLKF.T	NA	PLKFTKVM	8	67.87	992.569	8	0.1	497.292	2	38.51	N	Y	0.76	9.16	2.1	155000	191524	238259	137263	171552	184456	158284	80134	192071	131817	158685	120455	141917	124019	125034	132988	110377	0.832584	0.748545	0.666693	0.387093	0.0856747	0.029245	0.43063	0.0837086	0.0437876
>TDP143|TDP143|GenScript	VINYPLKFTKVLQQ	VINYPLKFTKVMQQ	K.FTKVLQQ	YPLKFTKV	NA	7	72.14	862.491	7	0.7	432.253	2	19.96	N	Y	0.8	9.26	1.6	146000	191524	129126	167664	161310	107743	136124	175990	226644	121500	102043	151117	164157	126450	108674	119690	102957	0.995193	0.829429	0.704671	0.979271	0.19646	0.013656	0.641032	0.145752	0.0266131
>TDP143|TDP143|GenScript	VINYPLKFTKVLQQ	VINYPLKFTKVMQQ	N.YPLKFTKVLQQ	XVINYPLK	NA	3	49.7	1363.79	11	4.3	682.903	2	32.88	N	Y	0.77	12.33	1.8	131000	191524	204103	NA	204838	168079	186775	144312	86816	77141	143257	114980	71170	77086	73151	103322	117798	0.73191	0.507791	0.463837	0.0933872	0.00471273	0.000447809	0.261075	0.0127983	0.0025886
>TDP143|TDP143|GenScript	VINYPLKFTKVLQQ	VINYPLKFTKVMQQ	VINYPLK.F	NA	YPLKFTKV	7	57.35	845.501	7	1	423.758	2	23.58	N	Y	0.52	10.06	1.7	41800	NA	85807	97650	56160	36288	NA	93392	77405	39889	46614	50263	28489	69996	48144	69778	63864	0.864233	0.517247	0.788076	0.633024	0.0220786	0.216744	0.536356	0.0327024	0.155874
>TDP17|TDP17|generation1	RLENYLVLTKAAPV	RMENYMVLTKAAPV	RLENYLVLTKAAPV	NA	NA		99.18	1585.92	14	0.2	529.647	3	39.89	Y	Y	1.14	16.39	1.8	627000000	783506250	817245754	601563294	665724265	726618007	646854318	133752190	777888169	600625082	619311551	608846226	562370666	570242755	578427433	NA	569774543	0.796751	0.833724	0.798894	0.38805	0.0611965	0.0602443	0.43063	0.0658359	0.0705425
>TDP17|TDP17|generation1	RLENYLVLTKAAPV	RMENYMVLTKAAPV	RLENYLVLTKAA.P	NA	TKAAPVXX	12	71.24	1389.8	12	2.1	695.905	2	34.85	N	Y	0.9	21.3	2.4	1200000	1433080	1732794	642097	1271704	1439445	1498423	1290591	563729	1074019	1377472	1092857	1503891	899743	1004945	974907	1028244	0.943404	0.993811	0.769309	0.827363	0.976269	0.25305	0.600235	0.417209	0.171708
>TDP17|TDP17|generation1	RLENYLVLTKAAPV	RMENYMVLTKAAPV	E.NYLVLTKAAPV	XRMENYMV	NA	3	75.76	1187.69	11	0.2	594.853	2	35.29	N	Y	1.06	30.88	1.1	623000	837079	883059	740669	672552	732652	724941	355499	212239	849357	672206	393122	578257	458383	416000	600494	559174	0.646377	0.795613	0.64916	0.0951937	0.182512	0.00509436	0.261075	0.138805	0.0139307
>TDP17|TDP17|generation1	RLENYLVLTKAAPV	RMENYMVLTKAAPV	N.YLVLTKAAPV	RMENYMVL	NA	4	49.07	1073.65	10	0.2	537.832	2	35.22	N	Y	0.94	22.74	1.6	457000	624126	628138	319667	476249	511132	614142	435281	322680	448176	517930	301138	411982	348955	376270	439885	361741	0.919468	0.819863	0.745467	0.681332	0.325096	0.136963	0.556236	0.203038	0.117549
>TDP17|TDP17|generation1	RLENYLVLTKAAPV	RMENYMVLTKAAPV	RLENYLVLTKA.A	NA	LTKAAPVX	11	91.51	1318.76	11	0.4	660.388	2	33.73	N	Y	0.98	20.32	1.4	439000	561848	510674	485488	249220	451658	NA	471652	453288	428690	503604	397502	414100	322205	327191	350885	396192	1.01562	0.964955	0.772715	0.934948	0.835963	0.200412	0.630719	0.381475	0.148961
>TDP17|TDP17|generation1	RLENYLVLTKAAPV	RMENYMVLTKAAPV	RLENYLVLTK.A	NA	VLTKAAPV	10	65.79	1247.72	10	2	624.87	2	31.33	N	Y	0.95	27.72	1.2	438000	527025	563991	526022	490758	523199	482239	369578	320759	365648	NA	369031	356909	329501	365753	324287	429318	0.804525	0.690508	0.687381	0.0831659	0.000270078	0.00115964	0.249734	0.00206433	0.00529569
>TDP17|TDP17|generation1	RLENYLVLTKAAPV	RMENYMVLTKAAPV	L.VLTKAAPV	ENYMVLTK	NA	6	48.91	797.501	8	0.9	399.757	2	18.71	N	Y	0.91	25.6	1.5	338000	340859	308237	315061	360174	317195	283856	404776	599262	341577	385692	351510	372796	255333	265259	247563	218634	1.212	1.09608	0.745123	0.365771	0.0876295	0.00166026	0.421877	0.0847519	0.00675521
>TDP17|TDP17|generation1	RLENYLVLTKAAPV	RMENYMVLTKAAPV	L.ENYLVLTKAAPV	XXRMENYM	NA	2	92.68	1316.73	12	0.4	659.375	2	36.92	N	Y	0.83	8.54	1.7	269000	259829	529002	298479	225322	234449	244813	294489	208397	427544	186234	116075	277479	267491	227865	219942	243811	0.748228	0.767414	0.730676	0.288265	0.457137	0.249902	0.383252	0.255152	0.170385
>TDP17|TDP17|generation1	RLENYLVLTKAAPV	RMENYMVLTKAAPV	R.LENYLVLTKAAPV	XXXRMENY	NA	1	62.29	1429.82	13	0.5	715.916	2	40.39	N	Y	0.8	11.1	1	121000	55247	80475	45969	59744	109467	49279	61948	117163	127232	100831	182873	147212	234663	224360	239379	222610	1.39937	2.31179	3.81474	0.238845	0.00556215	9.07826e-07	0.35659	0.0143138	4.25092e-05
>TDP35|TDP35|generation1	IARQPWNLLKDDLG	IARQPWNMLKDDMG	W.NLLKDDLG	RQPWNMLK	NA	6	65.08	886.476	8	0.7	444.245	2	25.35	N	Y	1.14	15.9	1.1	2560000	2390699	2515884	3251942	3345691	3102995	3123473	586632	373578	2040291	2170896	2201045	1927523	3355800	3704273	3467928	3484900	0.6247	0.72493	1.21807	0.22604	0.0207578	0.050267	0.34598	0.0314845	0.0625385
>TDP35|TDP35|generation1	IARQPWNLLKDDLG	IARQPWNMLKDDMG	IARQPWNLLKDDLG	NA	NA		102.61	1637.89	14	2	819.95	2	39.98	Y	Y	0.84	9.25	2.6	124000000	162058558	150786423	174112500	110100551	106880941	88322523	105945814	168062259	124939187	90913172	112789858	120734945	91554967	108674245	113551630	105474543	0.785873	0.752652	0.702202	0.201891	0.0584166	0.0231355	0.32687	0.0635767	0.0370297
>TDP35|TDP35|generation1	IARQPWNLLKDDLG	IARQPWNMLKDDMG	L.LKDDLG	PWNMLKDD	NA	8	47.23	659.349	6	1.8	330.681	2	14.59	N	Y	0.39	19.76	1.3	210000	45065	56810	110548	54314	NA	162505	254598	132529	158180	1410532	1182651	NA	85962	81564	92990	NA	2.74744	13.7532	1.30224	0.021651	0.0462332	0.30829	0.145979	0.0552176	0.194994
>TDP35|TDP35|generation1	IARQPWNLLKDDLG	IARQPWNMLKDDMG	A.RQPWNLLKDDLG	XXIARQPW	NA	2	91.45	1453.77	12	1.2	727.89	2	36.63	N	Y	0.6	3.6	2.1	77500	NA	81974	102257	NA	61284	99086	9820	118124	98576	92787	87823	77419	84746	137888	141172	111437	0.78248	0.96782	1.2898	0.610843	0.762361	0.266621	0.527928	0.362067	0.177747
>TDP35|TDP35|generation1	IARQPWNLLKDDLG	IARQPWNMLKDDMG	IARQPWNLLK.D	NA	NMLKDDMG	10	52.74	1237.73	10	0.5	619.872	2	35.52	N	Y	0.46	60	2.8	58800	149335	92471	129893	87910	NA	108688	NA	65688	116916	60388	38217	NA	67166	52932	72027	52900	0.758802	0.62523	0.533116	0.344207	0.162684	0.0139385	0.413828	0.128822	0.0267235
>TDP35|TDP35|generation1	IARQPWNLLKDDLG	IARQPWNMLKDDMG	IARQPWNLLKD.D	NA	MLKDDMGX	11	79.14	1352.76	11	2.4	677.384	2	35.27	N	Y	0.49	4.62	1.9	270000	472782	529002	193458	229590	200833	NA	276890	206476	234977	186234	153307	178984	203050	342382	230172	241160	0.640262	0.528836	0.713603	0.265405	0.0999156	0.300035	0.374342	0.0934196	0.192165
>TDP16|TDP16|generation1	SLQFNVKSHPEELV	SMQFNVKSHPEELV	K.SHPEELV	FNVKSHPE	NA	7	83.01	809.392	7	0.9	405.704	2	19.51	N	Y	0.83	10.88	1.3	690000	460728	966366	717638	930307	514580	1004576	868216	729870	576554	757059	744632	785836	482700	477933	NA	479671	1.01372	0.931397	0.624514	0.948432	0.689307	0.0902727	0.635133	0.337434	0.0898874
>TDP16|TDP16|generation1	SLQFNVKSHPEELV	SMQFNVKSHPEELV	SLQFNVKSHPEE.L	NA	HPEELVXX	12	99.56	1413.69	12	0.2	707.852	2	23.2	N	Y	0.64	4.57	2	462000	147996	228262	727772	298722	393046	876894	60071	1248462	348454	295330	415023	273242	520392	382113	624022	719506	1.83815	0.949597	1.60116	0.353274	0.898772	0.204827	0.416481	0.397605	0.150862
>TDP16|TDP16|generation1	SLQFNVKSHPEELV	SMQFNVKSHPEELV	S.LQFNVKSHPEELV	XXXSMQFN	NA	1	46.22	1538.81	13	0.9	513.943	3	32.67	N	Y	0.84	2.93	1.2	855000	581938	811414	503913	781799	896421	992969	1037166	623271	797777	790118	870562	751946	1116168	1191911	907390	1497314	1.32503	1.19833	1.75912	0.118252	0.144355	0.0121671	0.279594	0.120577	0.0241578
>TDP16|TDP16|generation1	SLQFNVKSHPEELV	SMQFNVKSHPEELV	SLQFNVKSHPE.E	NA	SHPEELVX	11	108.87	1284.65	11	2.3	643.329	2	24.19	N	Y	0.93	34.67	1.4	415000	259829	451526	565635	524898	449072	435809	563167	582936	278534	278800	221200	245706	373272	403146	453184	579050	1.12714	0.568426	1.00375	0.488984	0.0308079	0.984136	0.48603	0.0407737	0.401628
>TDP16|TDP16|generation1	SLQFNVKSHPEELV	SMQFNVKSHPEELV	SLQFNVK.S	NA	FNVKSHPE	7	50.87	834.46	7	3	418.236	2	24.4	N	Y	0.9	14.39	1.5	409000	372333	409039	463379	458326	544748	497012	483385	NA	358770	337205	350415	368559	488780	348225	504333	404142	1.19403	0.830819	1.0249	0.0398942	0.0189639	0.811808	0.19639	0.0299515	0.354762
>TDP16|TDP16|generation1	SLQFNVKSHPEELV	SMQFNVKSHPEELV	Q.FNVKSHPEELV	XSMQFNVK	NA	3	112.42	1297.67	11	0.8	649.84	2	26.53	N	Y	0.78	8.07	1.2	340000	525016	369052	414554	412237	410285	302850	NA	NA	231539	276596	237625	336787	303967	323686	423517	329939	0.828813	0.629074	0.80257	0.285519	0.00819593	0.0935083	0.382995	0.0177992	0.0915683
>TDP16|TDP16|generation1	SLQFNVKSHPEELV	SMQFNVKSHPEELV	SLQFNVKSHPEELV	NA	NA		115.3	1625.84	14	0.1	813.928	2	32.4	Y	Y	0.51	1.69	2.4	399000000	352242981	461523086	373098214	323473713	548195792	555049545	479865313	394706219	299166310	369162579	352605189	318782619	413395601	342382299	284390570	412092751	1.30952	0.887031	0.961547	0.0499508	0.253027	0.747135	0.217289	0.173196	0.335819
>TDP16|TDP16|generation1	SLQFNVKSHPEELV	SMQFNVKSHPEELV	SLQFNVKS.H	NA	NVKSHPEE	8	52.5	921.492	8	0.1	461.753	2	24.12	N	Y	0.39	60	1.1	27200	37032	32240	39797	NA	89642	55927	NA	84799	72744	44684	42967	56343	78526	52281	63352	68139	2.11213	1.49037	1.80366	0.0197749	0.0852303	0.00730112	0.139878	0.083445	0.0167822
>TDP207|TDP207|GenScript	PLTSNLQADWDFNR	PLTSNLQADWDFNR	PLTSNLQAD.W	NA	LQADWDFN	9	79.21	957.477	9	0.7	479.745	2	18.77	N	Y	1.41	9.28	1.1	6040000	4788094	4865153	6080119	6836476	5697444	6363020	8541368	8950516	6132336	5454790	5847552	5115349	4887795	5585622	5657122	6718039	1.30937	0.999122	1.01235	0.113073	0.993025	0.914627	0.276879	0.422104	0.384604
>TDP207|TDP207|GenScript	PLTSNLQADWDFNR	PLTSNLQADWDFNR	PLTSNLQA.D	NA	NLQADWDF	8	77.29	842.45	8	0.2	422.232	2	20.22	N	Y	0.69	10.66	1.5	502000	803596	567324	608933	704131	520614	467466	652335	979563	304897	338307	349320	299719	232231	246562	325310	196108	0.976153	0.481464	0.372659	0.903431	0.00066579	0.00039216	0.620957	0.00361477	0.0023258
>TDP207|TDP207|GenScript	PLTSNLQADWDFNR	PLTSNLQADWDFNR	PLTSNLQADWDFNR	NA	NA		128.33	1675.8	14	1	838.904	2	37.07	Y	Y	0.66	3.77	2.9	55300000	72993317	66062781	75080258	58890993	53181887	64474386	57137997	31595705	64762056	49809399	27157170	50835766	43892886	53402290	47671225	42269321	0.755932	0.705293	0.685776	0.081317	0.057986	0.00285699	0.248779	0.063435	0.00945428
>TDP173|TDP173|GenScript	FNEYALWRLDIIPE	FNEYAMWRLDIIPE	W.RLDIIPE	YAMWRLDI	NA	7	62.22	854.486	7	1.5	428.25	2	30.05	N	Y	1.12	15.49	1.1	1440000	1500046	1766117	2312288	1553357	1853178	1857200	492771	306353	1295241	1344413	1390710	1292076	1434726	1624271	1227585	1417811	0.632308	0.746296	0.799852	0.204782	0.0519664	0.128489	0.328459	0.0591994	0.112701
>TDP173|TDP173|GenScript	FNEYALWRLDIIPE	FNEYAMWRLDIIPE	FNEYALWRLDIIPE	NA	NA		80.85	1777.9	14	0.9	889.958	2	54.75	Y	Y	0.49	2.64	1.6	23000000	24308784	14912028	27544782	15789614	24910155	9359866	14548484	9987700	30145877	29863600	26828656	13132573	32706887	33653960	31508020	36969092	0.712326	1.21096	1.63331	0.259206	0.4258	0.0078729	0.36957	0.244811	0.0177108
>TDP144|TDP144|GenScript	LIVQHRLFTYFRAW	MIVQHRLFTYFRAW	LIVQHRLFT.Y	NA	RLFTYFRA	9	50.4	1125.67	9	1.3	563.84	2	30.04	N	Y	0.97	45.83	0.7	463000	736630	469854	832792	769850	574916	580375	NA	NA	400035	466137	361366	438458	389078	460405	233241	344515	0.822527	0.593066	0.508072	0.357677	0.0138845	0.00995709	0.419488	0.0240449	0.0209543
>TDP144|TDP144|GenScript	LIVQHRLFTYFRAW	MIVQHRLFTYFRAW	LIVQHRLFTYFRAW	NA	NA		75.08	1849.02	14	1.8	463.26	4	45.32	Y	Y	0.51	3	2.5	30500000	34152837	32989737	49930675	29530846	30685173	25853068	37896454	26889961	33928440	25455688	30661321	26053330	19332324	25474178	23528716	28753739	0.827567	0.79192	0.662253	0.277379	0.174924	0.0462519	0.381581	0.135016	0.0587232
>TDP144|TDP144|GenScript	LIVQHRLFTYFRAW	MIVQHRLFTYFRAW	LIVQHRLFTYF.R	NA	FTYFRAWX	11	48.65	1435.8	11	7	718.911	2	43.65	N	Y	0.51	4.48	3.5	474000	1151821	597314	207277	390046	339606	81780	519756	1133220	364501	252353	336179	208638	341659	425349	359069	438594	0.88404	0.495074	0.666823	0.829893	0.203796	0.379271	0.600782	0.14934	0.224063
>TDP230|TDP230|GenScript	AHLFNALTWPSGHN	AHLFNAMTWPSGHN	AHLFNALTWPSGHN	NA	NA		125.02	1563.76	14	1	782.886	2	38.96	Y	Y	1.37	19.44	1.7	63900000	79020288	72060915	86503512	66401728	56198688	72810682	49863755	76828461	68773864	55319288	53547807	39397719	49972233	60062970	62709144	52604766	0.841161	0.713975	0.741313	0.172656	0.0262722	0.00990873	0.309072	0.0369184	0.020949
>TDP230|TDP230|GenScript	AHLFNALTWPSGHN	AHLFNAMTWPSGHN	A.HLFNALTWPSGHN	XXXAHLFN	NA	1	49.57	1492.72	13	12.8	747.358	2	28.57	N	Y	0.89	15.17	1.6	764000	554481	703115	1096264	1229029	1198101	1192407	130232	71739	693470	806648	607751	567666	854756	816810	727344	871888	0.723572	0.746754	0.912894	0.510497	0.225485	0.648361	0.489795	0.160077	0.310361
>TDP230|TDP230|GenScript	AHLFNALTWPSGHN	AHLFNAMTWPSGHN	AHLFNALT.W	NA	NAMTWPSG	8	70.95	885.471	8	0.6	443.742	2	32.18	N	Y	0.78	8.16	1.9	686000	890652	693118	1040990	870562	870562	NA	307395	159419	574262	647963	608846	542248	735601	673079	661873	736732	0.510158	0.678999	0.803155	0.0851715	0.00949432	0.0590347	0.252511	0.0194482	0.0698424
>TDP230|TDP230|GenScript	AHLFNALTWPSGHN	AHLFNAMTWPSGHN	AHLFNAL.T	NA	FNAMTWPS	7	67.49	784.423	7	3.8	393.217	2	33.26	N	Y	0.54	9.66	1.9	395000	352913	597314	223859	519777	580950	602535	524449	303472	NA	455117	468680	443754	51323	66534	305873	55312	1.18747	1.07648	0.28281	0.490928	0.757689	0.0269493	0.486919	0.360565	0.0412982
>TDP230|TDP230|GenScript	AHLFNALTWPSGHN	AHLFNAMTWPSGHN	AHLFNALTWPSG.H	NA	WPSGHNXX	12	93.77	1312.66	12	0.6	657.336	2	42.28	N	Y	0.79	5.85	2.6	354000	233713	263251	268078	200571	220657	174112	259292	430239	567384	314064	356985	281715	455951	657888	724275	494246	1.12291	1.57428	2.41542	0.627066	0.0810758	0.00208297	0.536223	0.0798685	0.0077219
>TDP230|TDP230|GenScript	AHLFNALTWPSGHN	AHLFNAMTWPSGHN	AHLFNALTWPSGH.N	NA	PSGHNXXX	13	87.18	1449.72	13	0.2	725.865	2	39.62	N	Y	0.38	15.03	2.7	36700	63082	122462	71303	NA	64301	35456	NA	NA	126085	26227	NA	NA	59731	58158	77889	35777	0.582586	0.88951	0.676147	0.267048	0.844501	0.196064	0.37541	0.383905	0.147814
>TDP1|TDP1|generation1	LVATVYEFGHIDHL	LVATVYEFGHIDHM	LVATVYEFGHIDHL	NA	NA		89.35	1612.83	14	2.8	807.422	2	40.04	Y	Y	0.58	2.5	2.4	231000000	267865385	312402811	236756151	263729228	212899938	145621364	214707463	327481315	176519585	173010522	208058962	262651460	195754976	215011409	188229730	213334189	0.833409	0.758952	0.751633	0.312504	0.0462418	0.00756302	0.397884	0.0552176	0.0172689
>TDP1|TDP1|generation1	LVATVYEFGHIDHL	LVATVYEFGHIDHM	F.GHIDHL	VYEFGHID	NA	8	65.11	690.345	6	0.9	346.179	2	14.59	N	Y	0.56	10.23	1.9	2420000	NA	908051	1022565	879097	711965	626805	NA	1200445	1014414	1062307	949406	NA	838950	609978	524793	678429	0.903728	1.07702	0.707942	0.649787	0.257464	0.0253704	0.541666	0.175229	0.0398138
>TDP1|TDP1|generation1	LVATVYEFGHIDHL	LVATVYEFGHIDHM	LVATVYEFGHID.H	NA	GHIDHMXX	12	94.34	1362.68	12	0.5	682.348	2	38.24	N	Y	0.62	1.84	2.5	695000	382378	619807	529707	493319	681797	828353	269851	566610	808093	760365	766533	695815	1073613	1155686	906367	992468	1.1587	1.49654	2.03837	0.553874	0.0035856	0.000353384	0.50632	0.0108037	0.00215172
>TDP1|TDP1|generation1	LVATVYEFGHIDHL	LVATVYEFGHIDHM	Y.EFGHIDHL	ATVYEFGH	NA	6	89.03	966.456	8	0.5	484.235	2	26.82	N	Y	0.49	3.75	2.9	577000	588634	NA	976504	1007121	NA	1076332	197108	119084	623550	755957	601181	656629	927708	968720	821459	NA	0.541362	0.768969	1.05661	0.305769	0.158893	0.749081	0.394612	0.127067	0.336032
>TDP1|TDP1|generation1	LVATVYEFGHIDHL	LVATVYEFGHIDHM	L.VATVYEFGHIDHL	XXXLVATV	NA	1	96.06	1499.74	13	0.4	750.877	2	37.69	N	Y	1.04	16.62	1.5	2010000	2216586	2290954	2432048	1945963	2284149	2448127	2264401	1507759	2074678	1818263	1248354	1736889	1969708	1869664	1779999	2000836	0.957108	0.774086	0.857595	0.697615	0.0464864	0.0319845	0.562655	0.0552176	0.0455023
>TDP1|TDP1|generation1	LVATVYEFGHIDHL	LVATVYEFGHIDHM	A.TVYEFGHIDHL	XLVATVYE	NA	3	100.48	1329.64	11	NA	665.825	2	34.32	N	Y	0.89	20.29	1.7	366000	523677	480684	268078	332009	360292	414704	424722	335164	336992	368061	374506	310310	295456	NA	297689	295488	0.956642	0.86626	0.738475	0.795379	0.421786	0.202302	0.588315	0.243426	0.149732
>TDP209|TDP209|GenScript	DWFNAGRGHELNLQ	DWFNAGRGHEMNLQ	DWFNAGRGHELNLQ	NA	NA		107.34	1655.78	14	1.3	828.896	2	33.63	Y	Y	1.17	14.74	2.3	105000000	127236058	140789533	127129762	73315018	104295111	126627273	99140878	91617940	NA	84742097	80376462	81231318	NA	107973121	110482667	106137072	0.900124	0.701147	0.923837	0.510855	0.105265	0.636066	0.489795	0.0970915	0.3072
>TDP209|TDP209|GenScript	DWFNAGRGHELNLQ	DWFNAGRGHEMNLQ	W.FNAGRGHELNLQ	XXDWFNAG	NA	2	96.56	1354.67	12	2.7	678.342	2	22.83	N	Y	1.03	16.05	2.2	26000000	14397764	21493313	33072163	26031526	27840761	30390545	35197945	34092630	18339697	19725403	21791439	18957505	26019605	38561829	26904575	31801370	1.34241	0.829667	1.29783	0.105721	0.350255	0.196151	0.268989	0.213722	0.147814
>TDP209|TDP209|GenScript	DWFNAGRGHELNLQ	DWFNAGRGHEMNLQ	G.RGHELNLQ	FNAGRGHE	NA	6	76.05	965.504	8	2	483.758	2	17.26	N	Y	1.38	10.57	1	3390000	2966609	3099036	3104546	3294482	2749598	3239548	3965635	5109093	3404306	3416131	3591755	NA	3234213	2851238	2731377	2716367	1.20853	1.11378	0.925271	0.255588	0.0132959	0.14334	0.367286	0.0237034	0.120995
>TDP209|TDP209|GenScript	DWFNAGRGHELNLQ	DWFNAGRGHEMNLQ	A.GRGHELNLQ	WFNAGRGH	NA	5	83.23	1022.53	9	0.2	512.27	2	16.12	N	Y	0.76	4.57	4.5	2670000	1955417	2432577	2938724	2739711	2103141	2521993	3437666	4215962	2968738	2688826	2748568	3367870	2516850	1951462	2352872	2120091	1.21977	1.16963	0.888227	0.327645	0.156414	0.299625	0.403971	0.126474	0.192165
>TDP209|TDP209|GenScript	DWFNAGRGHELNLQ	DWFNAGRGHEMNLQ	G.HELNLQ	AGRGHEMN	NA	8	52.29	752.382	6	1.6	377.199	2	16.4	N	Y	1.01	18.04	1.6	1480000	1131731	1407895	1888522	1476542	1180862	1276825	1736432	2285647	1742271	1663987	1587818	1694526	1215869	1133484	1217355	1037520	1.09739	1.13276	0.779758	0.645815	0.26564	0.0916301	0.540209	0.179515	0.0909661
>TDP209|TDP209|GenScript	DWFNAGRGHELNLQ	DWFNAGRGHEMNLQ	R.GHELNLQ	NAGRGHEM	NA	7	63.67	809.403	7	0.5	405.709	2	17.14	N	Y	0.9	11.09	1.7	1210000	1131731	1049673	1280510	998586	1103287	871618	1888956	1690226	1192080	976352	1445462	1578027	1195200	1108945	1063907	825511	1.24517	1.16398	0.940155	0.311764	0.260763	0.530408	0.397884	0.17697	0.278413
>TDP209|TDP209|GenScript	DWFNAGRGHELNLQ	DWFNAGRGHEMNLQ	F.NAGRGHELNLQ	XDWFNAGR	NA	3	90.05	1207.61	11	0.1	604.81	2	18.33	N	Y	1.04	8.07	1.3	855000	796900	833074	892672	649508	745581	768205	1134547	1248462	775998	535561	1072051	1069669	877858	809798	687448	875863	1.22844	1.08862	1.02485	0.236556	0.632229	0.78287	0.355357	0.318634	0.347447
>TDP209|TDP209|GenScript	DWFNAGRGHELNLQ	DWFNAGRGHEMNLQ	N.AGRGHELNLQ	DWFNAGRG	NA	4	83.35	1093.56	10	1.9	547.79	2	16.86	N	Y	1	12.71	1.2	650000	392423	514840	679868	718641	491308	621529	784914	1104409	672838	673308	721636	NA	622525	510652	574919	450519	1.30202	1.19571	0.936179	0.296921	0.267596	0.678148	0.386991	0.18017	0.317033
>TDP209|TDP209|GenScript	DWFNAGRGHELNLQ	DWFNAGRGHEMNLQ	DWFNAGRGHELN.L	NA	HEMNLQXX	12	79.53	1414.64	12	0.2	708.326	2	26.31	N	Y	0.32	14.38	1.8	96500	NA	NA	86319	23300	47947	54344	59296	65399	122647	95982	117170	40563	235879	313169	384643	255736	1.03534	1.71668	5.42528	0.927789	0.313544	0.0106693	0.629058	0.197129	0.0220466
>TDP209|TDP209|GenScript	DWFNAGRGHELNLQ	DWFNAGRGHEMNLQ	DWFNAGRG.H	NA	AGRGHEMN	8	59.28	921.409	8	0.2	461.712	2	24.38	N	Y	0.64	5	1.5	71900	68306	88306	156609	NA	60939	70489	105007	168062	87343	NA	66688	61956	NA	NA	124804	69698	0.968558	0.689567	0.931461	0.931581	0.309123	0.869926	0.629613	0.19536	0.372321
>TDP211|TDP211|GenScript	NPTSTYDAQRWKNI	NPTSTYDAQRWKNI	NPTSTYDAQRWKNI	NA	NA		104.37	1692.82	14	0.2	847.418	2	26.29	Y	Y	0.87	28.24	1.9	41100000	40447673	37821567	NA	35249246	39476993	54977341	10078345	5166714	45390750	32398149	25952618	31242815	38907821	58310159	62504546	55784903	0.724768	0.891822	1.42383	0.494543	0.453801	0.050396	0.487564	0.254752	0.0625385
>TDP211|TDP211|GenScript	NPTSTYDAQRWKNI	NPTSTYDAQRWKNI	D.AQRWKNI	STYDAQRW	NA	7	48.76	914.509	7	2.9	458.26	2	19.21	N	Y	0.64	11.28	2.8	763000	683057	1182965	1335784	972982	1120526	510730	905760	752919	301459	1005004	833331	NA	328285	341214	330425	337890	0.788048	0.683402	0.320451	0.290699	0.233085	0.00241286	0.384741	0.16305	0.00841123
>TDP211|TDP211|GenScript	NPTSTYDAQRWKNI	NPTSTYDAQRWKNI	NPTSTYDAQR.W	NA	DAQRWKNI	10	104.39	1151.52	10	2	576.766	2	9.44	N	Y	0.35	1.91	1.7	403000	383048	428200	337170	305550	445625	278580	280410	429279	428690	495890	571615	407745	323421	260584	274161	400167	0.986194	1.30948	0.865448	0.927642	0.048992	0.282205	0.629058	0.0566762	0.184632
>TDP40|TDP40|generation1	AAPYHKLETNITSG	AAPYHKMETNITSG	AAPYHKLETNITSG	NA	NA		87.14	1500.76	14	1.1	751.385	2	21.38	Y	Y	1.12	9.85	1.3	381000000	261168750	378215670	474433532	408822978	402527413	447416364	524449377	378380171	293435155	322879509	307708255	350554973	380567126	459236326	387712324	333914384	1.15114	0.837084	1.02547	0.335501	0.228437	0.857021	0.408074	0.160977	0.368178
>TDP40|TDP40|generation1	AAPYHKLETNITSG	AAPYHKMETNITSG	Y.HKLETNITSG	AAPYHKME	NA	4	102.61	1098.57	10	0.8	550.291	2	15.4	N	Y	0.97	12.88	1.7	2200000	1593799	2382592	2128042	2773851	2327246	1857200	2358262	2679393	2567558	2369252	2255797	2266428	2492532	2150114	1595861	1497314	1.03873	1.06541	0.871319	0.783907	0.593476	0.43468	0.58398	0.304892	0.243436
>TDP40|TDP40|generation1	AAPYHKLETNITSG	AAPYHKMETNITSG	AAPYHKLETNIT.S	NA	TNITSGXX	12	46.57	1356.7	12	0.3	679.359	2	21.75	N	Y	0.95	14.61	1.5	567000	340859	536500	597878	626464	651629	613087	657028	853756	434422	476054	484011	440577	510665	609978	782586	504847	1.3206	0.873133	1.14577	0.0920512	0.348185	0.433816	0.260957	0.213276	0.243436
>TDP40|TDP40|generation1	AAPYHKLETNITSG	AAPYHKMETNITSG	AAPYHKLE.T	NA	HKMETNIT	8	92.02	927.481	8	0.3	464.748	2	13.96	N	Y	0.91	35.07	0.7	510000	355591	518172	502070	449791	527509	615197	571380	893131	652205	456219	583660	672515	317342	343551	412264	286212	1.42812	1.29523	0.744605	0.0734057	0.0694027	0.0425227	0.243859	0.0717729	0.0552951
>TDP40|TDP40|generation1	AAPYHKLETNITSG	AAPYHKMETNITSG	A.APYHKLETNITSG	XXXAAPYH	NA	1	67.26	1429.72	13	0.3	715.867	2	19.44	N	Y	0.65	6.09	2.5	312000	105137	211601	161215	50015	277546	260641	217054	399508	356478	339409	358080	374914	607935	482607	571850	545924	2.18716	2.70638	4.18267	0.0243189	0.000736227	7.33349e-05	0.152742	0.00378229	0.000598029
>TDP40|TDP40|generation1	AAPYHKLETNITSG	AAPYHKMETNITSG	AAPYHKLET.N	NA	KMETNITS	9	82.66	1028.53	9	1.4	515.273	2	15.56	N	Y	0.87	19.17	1.4	247000	212283	301573	157530	209106	261169	250089	273371	321719	303751	333899	323039	298660	193323	146068	214827	145756	1.25651	1.43028	0.794981	0.146005	0.022428	0.239676	0.295129	0.0330729	0.167871
>TDP40|TDP40|generation1	AAPYHKLETNITSG	AAPYHKMETNITSG	H.KLETNITSG	APYHKMET	NA	5	79.12	961.508	9	1.4	481.761	2	16.43	N	Y	0.86	15.66	1.2	241000	220319	319067	233071	307257	210314	174112	301529	339006	229246	257863	271572	258415	228583	151910	190276	106402	0.949289	0.942005	0.627176	0.776027	0.579655	0.0324288	0.580296	0.300236	0.0459911
>TDP40|TDP40|generation1	AAPYHKLETNITSG	AAPYHKMETNITSG	AAPYHKLETN.I	NA	METNITSG	10	72.94	1142.57	10	1.7	572.292	2	13.71	N	Y	0.86	11.21	1.4	182000	138620	198272	195301	180087	153426	160395	187722	283305	238416	238027	NA	242529	136177	116036	158563	109052	1.10188	1.34586	0.729809	0.6019	0.0129171	0.0346188	0.525401	0.0233768	0.0483464
>TDP40|TDP40|generation1	AAPYHKLETNITSG	AAPYHKMETNITSG	A.PYHKLETNITSG	XXAAPYHK	NA	2	74.48	1358.68	12	2.9	680.351	2	18.36	N	Y	0.39	2.05	1.6	245000	103798	177445	316903	200571	113776	196272	236999	723148	169642	199458	146736	NA	277218	170607	297689	110245	1.59029	0.861108	1.07142	0.445918	0.6283	0.827459	0.461532	0.317323	0.360566
>TDP95|TDP95|generation1aar	HQVVQDKHEIYGDP	HQVVQDKHEIYGDP	HQVVQDKHEIYGD.P	NA	IYGDPXXX	13	101.15	1566.74	13	1	784.378	2	15.38	N	Y	0.61	2.88	4.2	84000000	84377596	99135825	92123016	64780092	71799858	86317591	89754759	121004826	81955522	93888513	84428137	75406387	88150532	65671963	65471210	71553082	1.0836	0.986082	0.854385	0.596585	0.891776	0.223742	0.524316	0.396288	0.159944
>TDP95|TDP95|generation1aar	HQVVQDKHEIYGDP	HQVVQDKHEIYGDP	D.KHEIYGDP	VVQDKHEI	NA	6	71.55	957.456	8	0.4	479.735	2	14.19	N	Y	0.79	7.62	3.8	1280000	1171911	1449549	1492393	1058331	1146384	1329586	1314057	1651812	1364015	1586848	1423561	1578027	1004308	870562	1115057	915614	1.05214	1.15086	0.755105	0.667659	0.153759	0.0370689	0.549931	0.125363	0.0497886
>TDP95|TDP95|generation1aar	HQVVQDKHEIYGDP	HQVVQDKHEIYGDP	D.KHEIYGD.P	VVQDKHEI	IYGDPXXX	6 ; 13	86.91	860.403	7	0.6	431.209	2	10.49	N	Y	0.97	11.87	1.5	552000	460728	573155	510362	387486	480964	661628	759102	665527	664814	631433	654838	619561	482700	401978	512517	447869	1.32897	1.33075	0.955135	0.0641743	0.00768778	0.65354	0.230338	0.0171638	0.312509
>TDP95|TDP95|generation1aar	HQVVQDKHEIYGDP	HQVVQDKHEIYGDP	HQVVQDKHEIYGDP	NA	NA		103.04	1663.8	14	0.7	832.906	2	18.12	Y	Y	0.57	1.96	3.3	126000000	119869760	133291866	138184524	126316912	95675681	115019773	149004633	190150441	87228185	98737215	127025472	126030338	121100594	95820302	106390717	87056250	1.06218	0.848083	0.792732	0.7163	0.116945	0.0183192	0.566288	0.103854	0.0325516
>TDP95|TDP95|generation1aar	HQVVQDKHEIYGDP	HQVVQDKHEIYGDP	HQVVQDKHEIYG.D	NA	EIYGDPXX	12	97.94	1451.72	12	1.7	726.866	2	15.74	N	Y	0.98	11.79	1.2	1800000	1459866	1591172	2072768	1741125	1560117	1456214	2064946	2938689	1937131	1939481	1883481	2160520	1738693	1320451	1657240	1391310	1.16825	1.15378	0.889695	0.456958	0.11989	0.298429	0.466937	0.10491	0.191677
>TDP95|TDP95|generation1aar	HQVVQDKHEIYGDP	HQVVQDKHEIYGDP	HQVVQDK.H	NA	VQDKHEIY	7	91.53	852.445	7	1.4	427.229	2	4.49	N	Y	0.59	4.71	1.9	254000	519659	234927	189773	156189	146530	NA	198282	371658	346162	310758	396407	386564	NA	218517	277230	166957	0.868016	1.30834	0.802878	0.762186	0.358807	0.617214	0.577864	0.218104	0.300812
>TDP95|TDP95|generation1aar	HQVVQDKHEIYGDP	HQVVQDKHEIYGDP	HQVVQDKHEI.Y	NA	KHEIYGDP	10	66.78	1231.63	10	1.9	616.824	2	14.44	N	Y	0.48	5.76	2.8	248000	278580	193273	256102	309818	185318	263807	354326	240089	170788	16970	424878	764655	216425	25474	193345	NA	1.00556	1.32716	0.559203	0.974333	0.625885	0.106538	0.640618	0.316438	0.0982548
>TDP95|TDP95|generation1aar	HQVVQDKHEIYGDP	HQVVQDKHEIYGDP	HQVVQDKHEIY.G	NA	HEIYGDPX	11	92.34	1394.69	11	0.5	698.354	2	16.06	N	Y	0.73	6.49	1.9	802000	857169	815580	778439	938842	718861	703837	994929	1046788	947933	780200	897939	1143805	628604	410158	636298	343190	1.02194	1.11205	0.595349	0.853372	0.297316	0.0060063	0.608642	0.190929	0.0150013
>TDP95|TDP95|generation1aar	HQVVQDKHEIYGDP	HQVVQDKHEIYGDP	HQVVQDKH.E	NA	QDKHEIYG	8	109.6	989.504	8	0.3	495.76	2	4.39	N	Y	0.73	2.12	1.7	198000	196211	169947	230308	118635	106881	180444	381311	244891	247586	157583	292378	174748	234663	182292	165724	133831	1.27748	1.21982	1.00197	0.459869	0.356522	0.991466	0.468598	0.216992	0.402987
>TDP95|TDP95|generation1aar	HQVVQDKHEIYGDP	HQVVQDKHEIYGDP	HQVVQDKHE.I	NA	DKHEIYGD	9	100.41	1118.55	9	0.6	560.28	2	4.36	N	Y	0.67	2.66	1.9	139000	127236	102468	135421	128877	125844	139290	80369	254494	244147	169705	150021	131326	120371	137888	100457	86526	1.21456	1.40728	0.901296	0.508916	0.0986901	0.397342	0.489795	0.0924548	0.230563
>TDP114|TDP114|generation1aar	DPGSFKNNPIDWHH	DPGSFKNNPIDWHH	DPGSFKNNPID.W	NA	NPIDWHHX	11	99.7	1202.56	11	1	602.285	2	18.77	N	Y	0.34	1.02	2.9	7750000	NA	9247123	9672917	8705625	8878014	NA	12553934	11236162	7645361	8804803	894654	9055121	11915520	NA	10158267	10388447	1.18253	0.716723	1.17508	0.204876	0.306527	0.0595997	0.328459	0.194233	0.0703287
>TDP114|TDP114|generation1aar	DPGSFKNNPIDWHH	DPGSFKNNPIDWHH	P.GSFKNNPIDWHH	XXDPGSFK	NA	2	85.45	1450.67	12	0.3	484.565	3	22.69	N	Y	0.67	3.92	1	8960000	6696635	8330742	13818452	7809458	8102265	9739748	10535918	12676696	6797150	6060878	6132264	5157712	8596197	11521807	12275852	10070434	1.12002	0.658786	1.15848	0.574137	0.102468	0.446953	0.514514	0.0950622	0.248913
>TDP114|TDP114|generation1aar	DPGSFKNNPIDWHH	DPGSFKNNPIDWHH	DPGSFKNNPIDWHH	NA	NA		105.59	1662.75	14	1	832.383	2	24.9	Y	Y	0.54	2.23	2.4	77700000	48282736	78642201	139105754	81252500	81626009	101512864	17129666	11716340	74963512	72840736	74572712	63438800	73681686	114633800	115597606	103486958	0.610409	0.823005	1.17311	0.296	0.45311	0.507684	0.386597	0.254689	0.271393
>TDP114|TDP114|generation1aar	DPGSFKNNPIDWHH	DPGSFKNNPIDWHH	DPGSFKNN.P	NA	FKNNPIDW	8	57.29	877.393	8	3.5	439.702	2	7.15	N	Y	0.55	11.3	2	410000	294652	764762	291109	188622	209452	504399	294489	824946	516950	342715	918745	988120	159279	90445	85829	NA	1.19111	1.79745	0.290683	0.709508	0.180262	0.136439	0.564948	0.1378	0.117549
>TDP114|TDP114|generation1aar	DPGSFKNNPIDWHH	DPGSFKNNPIDWHH	D.PGSFKNNPID.W	XXXDPGSF	NPIDWHHX	1 ; 11	73.15	1087.53	10	1.7	544.771	2	17.17	N	Y	0.9	23.73	1.3	351000	368315	397376	422845	416504	268064	247978	371925	541641	342723	315166	375601	324078	268707	302652	307919	268987	0.890699	0.845816	0.715412	0.544278	0.0142601	0.000404639	0.50387	0.0244199	0.00236904
>TDP114|TDP114|generation1aar	DPGSFKNNPIDWHH	DPGSFKNNPIDWHH	G.SFKNNPIDWHH	XDPGSFKN	NA	3	85.9	1393.65	11	1.7	697.835	2	23.28	N	Y	0.84	8.93	1.9	689000	526355	622306	NA	622196	346501	722831	1003141	979563	645328	469443	519052	427868	516745	871731	716091	748657	1.29261	0.873175	1.20841	0.387619	0.280283	0.234755	0.43063	0.185475	0.165695
>TDP114|TDP114|generation1aar	DPGSFKNNPIDWHH	DPGSFKNNPIDWHH	D.PGSFKNNPIDWHH	XXXDPGSF	NA	1	112.47	1547.73	13	1.1	774.87	2	24.14	N	Y	0.76	8.85	1.4	4110000	3087149	3890456	6752617	4139439	3352959	4706314	3977368	3793405	3152135	1917441	3339894	2626515	3659767	5842701	5595743	4332937	0.885862	0.617582	1.08738	0.567278	0.0928564	0.694918	0.512446	0.0885524	0.320876
>TDP114|TDP114|generation1aar	DPGSFKNNPIDWHH	DPGSFKNNPIDWHH	N.NPIDWHH	SFKNNPID	NA	7	53.47	917.414	7	2	459.715	2	17.69	N	Y	0.68	4.78	1.2	60100	NA	57732	152003	84325	37753	48435	75089	105639	55821	53997	NA	56767	41826	84485	38874	NA	0.680769	0.5665	0.561739	0.338042	0.204691	0.246793	0.408081	0.149765	0.170385
>TDP197|TDP197|GenScript	WEIRDLKNLAPAND	WEIRDMKNLAPAND	D.LKNLAPAND	EIRDMKNL	NA	5	82.67	954.513	9	1	478.264	2	17.14	N	Y	1.29	16.92	1.5	6220000	5759106	7131115	6540734	6367055	5654347	5845959	6969193	8585581	6006251	6391472	6504580	7074644	5520047	4814386	5094479	4783456	1.04873	1.00694	0.783486	0.68177	0.904765	0.00548101	0.556236	0.399747	0.014385
>TDP197|TDP197|GenScript	WEIRDLKNLAPAND	WEIRDMKNLAPAND	WEIRDLKNLAPAN.D	NA	APANDXXX	13	73.79	1538.82	13	2.4	770.416	2	33.26	N	Y	0.46	2.55	3.3	9720000	11384279	12246190	13357837	9047022	9998540	8083041	8600031	3639748	11576934	10016979	5957057	11120324	11818251	7291691	10741370	8811630	0.658654	0.840035	0.839854	0.0548012	0.286172	0.224136	0.227758	0.186604	0.159944
>TDP197|TDP197|GenScript	WEIRDLKNLAPAND	WEIRDMKNLAPAND	WEIRDLKNLAPAND	NA	NA		113.24	1653.85	14	3.8	827.934	2	33.81	Y	Y	0.45	2.62	2.6	157000000	214961971	232427691	116996230	153628676	173250557	215266364	183029313	92194153	140986422	125625475	129215566	131325730	124018680	135550671	146287236	139130993	0.924411	0.734182	0.75902	0.729707	0.127903	0.163186	0.570123	0.109711	0.132365
>TDP197|TDP197|GenScript	WEIRDLKNLAPAND	WEIRDMKNLAPAND	W.EIRDLKNLAPAND	XXXWEIRD	NA	1	113.11	1467.77	13	1.2	734.892	2	23.25	N	Y	0.99	14.37	2.4	7860000	2685350	5939819	9304425	9047022	8964208	8716177	10183939	8988930	5513371	5796403	6197967	6174427	8997434	11580234	9462636	12044769	1.36612	0.877878	1.56006	0.17109	0.617056	0.071582	0.307781	0.313495	0.0775231
>TDP197|TDP197|GenScript	WEIRDLKNLAPAND	WEIRDMKNLAPAND	WEIRDLKNLAPA.N	NA	LAPANDXX	12	65.17	1424.78	12	0.2	713.396	2	35.7	N	Y	0.74	7.85	3.3	528000	593322	670625	691844	469421	524923	555050	655855	444645	677423	580742	283617	589907	382999	425349	417379	368366	0.899086	0.87897	0.6573	0.393678	0.488866	0.00722254	0.431962	0.266327	0.0167426
>TDP197|TDP197|GenScript	WEIRDLKNLAPAND	WEIRDMKNLAPAND	R.DLKNLAPAND	WEIRDMKN	NA	4	100.08	1069.54	10	0.4	535.777	2	18.6	N	Y	0.91	2.9	1.4	466000	344207	378216	391523	435281	394770	387268	488078	678972	494026	484870	560664	575080	492427	477933	520701	463770	1.2581	1.36496	1.26181	0.205736	0.0031072	0.00401053	0.328459	0.00983145	0.0122098
>TDP197|TDP197|GenScript	WEIRDLKNLAPAND	WEIRDMKNLAPAND	L.KNLAPAND	IRDMKNLA	NA	6	86.03	841.429	8	2.1	421.721	2	9.05	N	Y	0.91	60	0.9	422000	NA	284078	235835	303843	291337	300740	402430	427358	402327	393406	415023	426809	339228	222023	280299	230560	1.29456	1.49094	0.976117	0.128421	0.000857643	0.863093	0.288132	0.00410032	0.37021
>TDP197|TDP197|GenScript	WEIRDLKNLAPAND	WEIRDMKNLAPAND	E.IRDLKNLAPAND	XXWEIRDM	NA	2	89.06	1338.73	12	0.2	670.37	2	22.11	N	Y	0.87	17.04	1.6	247000	187506	213267	248732	221908	301680	316568	347286	399508	173081	215988	189443	241470	224936	186966	259839	230560	1.56647	0.94098	1.03545	0.00262865	0.536732	0.706976	0.0597551	0.283357	0.323289
>TDP197|TDP197|GenScript	WEIRDLKNLAPAND	WEIRDMKNLAPAND	WEIRDLKNLA.P	NA	KNLAPAND	10	70.48	1256.69	10	1.2	629.35	2	35.63	N	Y	0.49	4.56	3	148000	204917	173279	215568	138266	184456	NA	75793	61463	254463	166399	156592	146153	182380	181124	NA	215984	0.585972	0.988494	1.05549	0.105961	0.946948	0.673392	0.268989	0.408331	0.316404
>TDP197|TDP197|GenScript	WEIRDLKNLAPAND	WEIRDMKNLAPAND	WEIRDLK.N	NA	RDMKNLAP	7	62.58	958.524	7	0.9	480.269	2	26.46	N	Y	0.68	6.24	1.2	72400	87056	104134	102257	125463	85332	91277	NA	NA	84477	80555	66688	58991	55930	NA	87056	85731	0.843184	0.69397	0.727975	0.24254	0.0176557	0.0738294	0.358434	0.0287257	0.0795175
>TDP197|TDP197|GenScript	WEIRDLKNLAPAND	WEIRDMKNLAPAND	I.RDLKNLAPAND	XWEIRDMK	NA	3	73.92	1225.64	11	1.2	613.827	2	16.33	N	Y	0.43	7.43	1.5	39500	NA	84974	48641	120342	51684	44556	74450	83359	95596	NA	NA	76042	51674	39029	18925	NA	0.750272	1.01378	0.431679	0.34857	0.969049	0.102371	0.415644	0.41561	0.0961587
>TDP169|TDP169|GenScript	QYELPSRNGWHHNP	QYELPSRNGWHHNP	Q.YELPSRNGWHHNP	XXXQYELP	NA	1	56.2	1605.74	13	0.7	803.88	2	21.03	N	Y	0.38	2.63	4.1	1240000	654931	1324588	1151538	826181	1732506	1414005	1466581	2314457	999513	829789	1008538	974352	1300980	1180226	1350344	1338308	1.7506	0.963347	1.30643	0.0274111	0.825664	0.101476	0.163696	0.379383	0.0961587
>TDP169|TDP169|GenScript	QYELPSRNGWHHNP	QYELPSRNGWHHNP	QYELPSRNGWHHNP	NA	NA		66.23	1733.8	14	1.8	867.907	2	22.01	Y	Y	0.62	2.59	3.5	13500000	11853043	11663038	19898571	10156562	12153397	16144977	16308381	20167471	12264672	9697405	10643858	10802600	12888216	14957315	13401138	13648088	1.20912	0.810296	1.02471	0.346628	0.304764	0.887664	0.415367	0.19363	0.376735
>TDP169|TDP169|GenScript	QYELPSRNGWHHNP	QYELPSRNGWHHNP	QYELPSRNG.W	NA	SRNGWHHN	9	68.67	1062.51	9	0.1	532.262	2	17.11	N	Y	0.36	3.8	2.9	156000	279250	NA	226623	NA	182732	161450	213534	307314	NA	286514	222295	177925	141041	115919	125827	NA	0.854987	0.905015	0.504457	0.510924	0.631699	0.0104018	0.489795	0.318634	0.0215917
>TDP57|TDP57|generation2	GRDLHTVTAESLLS	GRDLHTVTAESLMS	GRDLHTVTAESLLS	NA	NA		97.92	1497.78	14	0.8	500.266	3	29.35	Y	Y	0.89	13.73	2.3	584000000	542427404	570655801	813446230	767289890	774024876	806193636	171296664	109480557	546752222	558702769	524527594	532716469	609150576	606472399	564689189	695654966	0.690839	0.802837	0.919129	0.338307	0.101908	0.487928	0.408081	0.0947263	0.263761
>TDP57|TDP57|generation2	GRDLHTVTAESLLS	GRDLHTVTAESLMS	GRDLHTVTAE.S	NA	VTAESLMS	10	98.03	1097.55	10	1.2	549.781	2	14.04	N	Y	0.71	3.21	4.5	1560000	1151821	1424557	1409482	1314379	1646311	1677811	1443116	2237629	1868357	1818263	1949184	2107566	1459043	1084405	1493562	1001743	1.32161	1.46095	0.950665	0.0571615	0.000473397	0.659441	0.228487	0.00289972	0.313109
>TDP57|TDP57|generation2	GRDLHTVTAESLLS	GRDLHTVTAESLMS	R.DLHTVTAESLLS	XXGRDLHT	NA	2	93.95	1284.66	12	1	643.336	2	33.28	N	Y	0.86	13.6	1.7	1320000	1319237	1457880	1013353	1382658	1344631	1867752	1466581	1181238	1364015	1355433	1237403	1154396	NA	1215282	1022988	1229653	1.13282	0.988038	0.89383	0.366551	0.892477	0.332905	0.421877	0.396288	0.205016
>TDP57|TDP57|generation2	GRDLHTVTAESLLS	GRDLHTVTAESLMS	GRDLHTVTA.E	NA	TVTAESLM	9	79.75	968.504	9	0.4	485.259	2	12.89	N	Y	1.09	14.16	1.1	856000	NA	831408	833713	852639	824018	775592	764969	NA	1109552	1041369	1105998	1143805	783020	529349	745758	524723	0.93916	1.3109	0.769389	0.0578828	0.00016533	0.0642018	0.228487	0.00151906	0.0725797
>TDP57|TDP57|generation2	GRDLHTVTAESLLS	GRDLHTVTAESLMS	GRDLHTVTAESL.L	NA	AESLMSXX	12	91.92	1297.66	12	0.8	649.839	2	22.76	N	Y	0.74	2.77	3.2	623000	NA	499011	516810	509535	749029	626805	729771	960356	550191	568621	594611	567666	659001	990922	674149	719506	1.5075	1.12159	1.49649	0.0264737	0.00318693	0.0407332	0.159616	0.00995193	0.0537615
>TDP57|TDP57|generation2	GRDLHTVTAESLLS	GRDLHTVTAESLMS	GRDLHTVTAES.L	NA	TAESLMSX	11	99.33	1184.58	11	0.8	593.296	2	13.67	N	Y	0.84	7.29	2.2	573000	450014	562325	633806	522337	603360	576154	465786	872963	763390	784608	NA	790073	482700	356405	501264	315364	1.1613	1.43761	0.763545	0.390759	0.0035713	0.0761854	0.431962	0.0108037	0.0812882
>TDP57|TDP57|generation2	GRDLHTVTAESLLS	GRDLHTVTAESLMS	GRDLHTVT.A	NA	HTVTAESL	8	76.88	897.467	8	NA	449.741	2	12.64	N	Y	0.99	12.9	0.8	416000	266526	359055	362965	292748	445625	456913	490425	570451	480271	504706	555189	588848	346523	378607	381574	280912	1.53237	1.66161	1.08298	0.00370001	0.000833407	0.458819	0.0641838	0.00410032	0.252443
>TDP57|TDP57|generation2	GRDLHTVTAESLLS	GRDLHTVTAESLMS	L.HTVTAESLLS	GRDLHTVT	NA	4	80.84	1056.55	10	1.8	529.279	2	28.19	N	Y	0.4	2.9	1.6	296000	341528	510674	NA	629878	436143	415760	60071	46289	299166	NA	415023	324078	548357	566742	NA	NA	0.484925	0.700547	1.12858	0.140544	0.178446	0.598451	0.289851	0.136964	0.294814
>TDP57|TDP57|generation2	GRDLHTVTAESLLS	GRDLHTVTAESLMS	GRDLHTVTAESLL.S	NA	ESLMSXXX	13	99.97	1410.75	13	2.8	706.383	2	31.82	N	Y	0.64	2.7	1.5	2020000	2437575	2432577	NA	2184941	2628926	2543098	2135342	1181238	1742271	1807244	1642571	1874569	1945391	1554159	1687930	1643071	0.902391	0.751229	0.72613	0.589562	0.00135373	0.00318038	0.522552	0.00548119	0.010228
>TDP57|TDP57|generation2	GRDLHTVTAESLLS	GRDLHTVTAESLMS	G.RDLHTVTAESLLS	XXXGRDLH	NA	1	79.17	1440.76	13	1.5	721.385	2	29.71	N	Y	0.45	2.32	3.2	975000	877259	991358	1391058	1229029	1611834	1530080	199455	81246	841334	754855	787339	904453	893664	1018967	1063907	1246879	0.762495	0.732501	0.940899	0.558078	0.0468407	0.645338	0.508885	0.0553947	0.309889
>TDP88|TDP88|generation1aar	LPEEVASHRLGKNF	MPEEVASHRMGKNF	LPEEVASHRLGKNF	NA	NA		112.91	1595.84	14	0.1	798.928	2	25.08	Y	Y	1.61	18.87	1.4	112000000	87056250	122461902	157530357	145947243	140496720	137179545	18068278	14405336	95481048	106891851	98006722	110144161	131313897	164764178	110482667	159006849	0.604586	0.800248	1.10248	0.23767	0.159091	0.536058	0.356295	0.127067	0.280108
>TDP88|TDP88|generation1aar	LPEEVASHRLGKNF	MPEEVASHRMGKNF	P.EEVASHRLGKNF	XXMPEEVA	NA	2	98.4	1385.71	12	1.5	693.859	2	19.06	N	Y	0.57	16.54	1.5	517000	53270	124961	46523	54990	277546	265917	482212	404310	339284	555397	359175	432104	1677900	1238653	1616321	1523816	5.11176	6.0268	21.6508	0.00200161	0.00052456	6.46307e-06	0.0520827	0.00309411	0.000140546
>TDP88|TDP88|generation1aar	LPEEVASHRLGKNF	MPEEVASHRMGKNF	LPEEVASH.R	NA	VASHRMGK	8	73.89	880.429	8	0.1	441.222	2	13.97	N	Y	0.42	11.76	0.9	117000	51564	43736	38600	42931	355982	56033	205321	228565	NA	111300	316469	247824	NA	33771	94831	40812	4.78367	5.09408	1.27741	0.0347554	0.0158678	0.489502	0.188968	0.0263239	0.263824
>TDP88|TDP88|generation1aar	LPEEVASHRLGKNF	MPEEVASHRMGKNF	LPEEVASHRLG.K	NA	HRMGKNFX	11	107.3	1206.64	11	0.4	604.325	2	21.55	N	Y	0.78	5.79	1.5	605000	384387	600646	842004	715227	772301	612032	870562	863360	458492	548785	351510	641802	525256	669574	330425	475695	1.22657	0.786932	0.787074	0.254411	0.284702	0.301492	0.367286	0.186536	0.192165
>TDP88|TDP88|generation1aar	LPEEVASHRLGKNF	MPEEVASHRMGKNF	LPEEVASHRLGK.N	NA	RMGKNFXX	12	68.5	1334.73	12	1.4	668.374	2	20.15	N	Y	0.84	7.96	1	103000	73663	95804	114233	142533	87056	76926	140792	203595	86999	135543	79610	89704	80247	69178	121736	30344	1.1927	0.919347	0.707371	0.551349	0.672347	0.23784	0.50582	0.330826	0.167355
>TDP88|TDP88|generation1aar	LPEEVASHRLGKNF	MPEEVASHRMGKNF	LPEEVASHRL.G	NA	SHRMGKNF	10	73.75	1149.61	10	1.2	575.814	2	23	N	Y	0.74	9.42	1.1	97300	45336	84974	NA	113515	180146	135069	167777	164221	86311	114606	69535	98812	70642	127371	NA	132506	1.99081	1.13585	1.35556	0.0101085	0.605203	0.360258	0.101507	0.309254	0.215903
>TDP88|TDP88|generation1aar	LPEEVASHRLGKNF	MPEEVASHRMGKNF	LPEEVASHRLGKN.F	NA	MGKNFXXX	13	48.22	1448.77	13	0.4	725.394	2	18.37	N	Y	0.68	1.27	1.5	47100	50359	NA	65039	49673	32495	42104	61948	71835	34960	45952	70083	56873	66022	46391	37032	32729	0.946784	0.944448	0.827707	0.808151	0.768399	0.373548	0.592946	0.363849	0.221829
>TDP179|TDP179|GenScript	LWQPVSARINTTFD	LWQPVSARINTTFD	LWQPVSARINTTFD	NA	NA		60.79	1646.84	14	0.4	824.428	2	38.12	Y	Y	0.55	3.04	2.9	64400000	64220726	92471232	65223095	69132904	61973707	71860977	31326171	85375627	61094116	55098892	57489976	43845849	38299887	50013523	46545939	52074743	0.860808	0.747399	0.642279	0.474388	0.052536	0.0119427	0.479413	0.0591994	0.0238158
>TDP179|TDP179|GenScript	LWQPVSARINTTFD	LWQPVSARINTTFD	LWQPVSARINTTF.D	NA	NTTFDXXX	13	52.84	1531.81	13	1.7	766.916	2	39.85	N	Y	0.68	4.4	3.4	474000	611403	572322	787652	359320	320643	358777	466959	677051	518096	341613	480726	355850	239526	459236	543206	319339	0.782354	0.727802	0.669888	0.327115	0.158352	0.134782	0.403971	0.127067	0.116794
>TDP179|TDP179|GenScript	LWQPVSARINTTFD	LWQPVSARINTTFD	A.RINTTFD	PVSARINT	NA	7	112.63	865.429	7	1	433.721	2	18.39	N	Y	0.93	31.3	1.3	467000	1011192	474019	361122	443816	268064	336618	436455	486900	372525	400018	473060	517889	392726	384450	409195	420043	0.667222	0.770034	0.701445	0.268038	0.419222	0.293114	0.375548	0.242782	0.189061
>TDP179|TDP179|GenScript	LWQPVSARINTTFD	LWQPVSARINTTFD	S.ARINTTFD	QPVSARIN	NA	6	105.69	936.466	8	1.2	469.24	2	20.32	N	Y	0.85	10.4	1.5	442000	NA	448194	489173	448937	287027	449527	390697	687615	298020	375774	412833	418336	419475	343551	345770	315364	0.981855	0.814195	0.77048	0.93711	0.0562985	0.0139859	0.631009	0.0625047	0.0267235
>TDP179|TDP179|GenScript	LWQPVSARINTTFD	LWQPVSARINTTFD	V.SARINTTFD	WQPVSARI	NA	5	65.13	1023.5	9	1.9	512.758	2	18.78	N	Y	0.5	60	1.2	48500	55595	73249	60038	69600	107743	75132	146658	72411	63387	43087	50920	47553	66022	49312	61686	48895	1.55502	0.792887	0.874007	0.09104	0.0665931	0.222095	0.26016	0.0699799	0.15922
>TDP232|TDP232|GenScript	HWAFRSRYHGPLAH	HWAFRSRYHGPLAH	W.AFRSRYHGPLAH	XXHWAFRS	NA	2	95.16	1410.73	12	1.2	353.688	4	18.71	N	Y	0.95	2.37	2.4	6080000	4680948	4406962	5186526	4079695	4697590	4769627	6253502	7942142	6636678	6810223	7183509	7095826	8036897	6789219	8327120	6983051	1.28924	1.51063	1.64193	0.148101	0.000119261	0.000586963	0.295621	0.00126622	0.00308099
>TDP232|TDP232|GenScript	HWAFRSRYHGPLAH	HWAFRSRYHGPLAH	HWAFRSRYHGPLAH	NA	NA		61.59	1733.87	14	0.5	347.78	5	25.15	Y	Y	0.58	1.66	3.2	25800000	1473260	18494246	12528730	36614835	30254202	43158795	1007834	2487321	37367133	31406369	37669623	33466880	16900585	37510143	46034445	44256906	1.11282	2.02442	2.09376	0.883604	0.056385	0.105749	0.615994	0.0625047	0.0981547
>TDP232|TDP232|GenScript	HWAFRSRYHGPLAH	HWAFRSRYHGPLAH	Y.HGPLAH	RSRYHGPL	NA	8	63.67	630.324	6	2.5	316.168	2	6.45	N	Y	0.48	4.28	1.3	1760000	3776902	1516195	1510817	2125197	1223959	1340139	1501779	1507759	1730809	1917441	1576868	1948704	1434726	1624271	1074137	1081247	0.62421	0.80342	0.583975	0.170669	0.448799	0.143314	0.307781	0.252563	0.120995
>TDP232|TDP232|GenScript	HWAFRSRYHGPLAH	HWAFRSRYHGPLAH	S.RYHGPLAH	AFRSRYHG	NA	6	79.3	949.488	8	1.8	475.75	2	12.87	N	Y	0.77	6.04	1.4	91200	79020	89139	80792	80058	79040	82519	85296	NA	128378	108324	120455	132385	63468	62283	85726	56447	1.0004	1.48793	0.814336	0.99208	0.000446333	0.0670492	0.64135	0.00276945	0.0741383
>TDP174|TDP174|GenScript	WFQHNPKTVFGSDL	WFQHNPKTVFGSDL	WFQHNPKTVFGSDL	NA	NA		100.3	1674.82	14	3.4	838.418	2	37.13	Y	Y	0.67	3.25	2.6	105000000	109155144	143288756	147396825	84751820	124981745	130848182	105124528	81918347	109808937	95761875	70083019	85255817	90095924	100961879	86135561	97789212	0.913908	0.744769	0.77381	0.593777	0.119855	0.122296	0.524316	0.10491	0.108866
>TDP174|TDP174|GenScript	WFQHNPKTVFGSDL	WFQHNPKTVFGSDL	WFQHNPKTVFGSD.L	NA	FGSDLXXX	13	63.32	1561.73	13	2.4	781.871	2	28.51	N	Y	0.35	3.4	2.9	2120000	3227778	2707491	3611222	580375	1077429	NA	857657	836470	2074678	1697046	1861580	338905	2978880	1191911	3396319	NA	0.364911	0.589739	0.996308	0.10157	0.232336	0.992759	0.267152	0.162764	0.402987
>TDP174|TDP174|GenScript	WFQHNPKTVFGSDL	WFQHNPKTVFGSDL	N.PKTVFGSDL	FQHNPKTV	NA	5	83.68	962.507	9	1.9	482.26	2	28.78	N	Y	0.93	20.56	2.2	947000	1004495	908051	1206812	1305844	1163623	1234616	241693	190150	801216	1005004	968022	721232	1068749	1161529	988206	1025594	0.639537	0.789902	0.95907	0.230175	0.0862109	0.661752	0.348826	0.0837188	0.313109
>TDP174|TDP174|GenScript	WFQHNPKTVFGSDL	WFQHNPKTVFGSDL	WFQHNPKTVFG.S	NA	TVFGSDLX	11	80.8	1359.67	11	0.9	680.843	2	31.11	N	Y	0.87	30.5	1.2	640000	837079	676456	1271298	781799	826603	868452	82481	35533	609795	509114	607751	522126	504586	511821	633229	630727	0.508342	0.630507	0.63936	0.146423	0.0487433	0.0554879	0.295129	0.0565254	0.0668587
>TDP174|TDP174|GenScript	WFQHNPKTVFGSDL	WFQHNPKTVFGSDL	H.NPKTVFGSDL	WFQHNPKT	NA	4	81.93	1076.55	10	2.5	539.281	2	29.03	N	Y	0.53	1.85	2	291000	489524	321567	NA	414797	455968	361943	62183	29387	367940	321778	307708	229820	359897	NA	472620	312713	0.556422	0.750831	0.934204	0.230293	0.11262	0.712346	0.348826	0.102101	0.324531
>TDP174|TDP174|GenScript	WFQHNPKTVFGSDL	WFQHNPKTVFGSDL	W.FQHNPKTVFGSDL	XXXWFQHN	NA	1	103.46	1488.74	13	0.6	745.376	2	31.31	N	Y	0.89	12.92	2.1	2840000	2745620	2474230	3251942	3883392	3964938	4157595	715692	370697	2349774	2468430	2551460	2615924	3769195	3120003	2895055	3961921	0.745349	0.80821	1.11258	0.488011	0.109341	0.419605	0.48603	0.0995062	0.238927
>TDP174|TDP174|GenScript	WFQHNPKTVFGSDL	WFQHNPKTVFGSDL	F.QHNPKTVFGSDL	XXWFQHNP	NA	2	63.17	1341.67	12	0.3	671.841	2	27.17	N	Y	0.54	1.78	2.5	94800	35827	106633	125287	151922	138773	120296	13023	5916	90896	98296	89356	69793	128882	133214	107414	119123	0.662446	0.830037	1.16433	0.439938	0.51165	0.523947	0.459206	0.27436	0.276612
>TDP119|TDP119|generation2aar	YHFQFPLHNGRVPD	YHFQFPMHNGRVPD	YHFQFPLHNGRVPD	NA	NA		98.71	1725.84	14	0.5	432.466	4	34.3	Y	Y	0.65	2.26	2.8	500000000	508274567	603978768	482724603	512949081	637837871	680621591	552607732	325560604	527266294	386794225	425973349	421513230	426770164	522337500	413287015	520747432	1.04208	0.835677	0.893362	0.799367	0.0748297	0.20581	0.589311	0.0752673	0.150862
>TDP119|TDP119|generation2aar	YHFQFPLHNGRVPD	YHFQFPMHNGRVPD	Y.HFQFPLHNGRVPD	XXXYHFQF	NA	1	99.91	1562.77	13	0.1	521.932	3	31.35	N	Y	0.42	1.31	3.3	2540000	1955417	2499222	1225236	1263169	1448064	6067557	2534252	1824676	1535950	3052479	2485757	2605333	1945391	1764496	3641836	4823208	1.71028	1.39413	1.75354	0.30534	0.171938	0.148711	0.394612	0.133141	0.12404
>TDP119|TDP119|generation2aar	YHFQFPLHNGRVPD	YHFQFPMHNGRVPD	YHFQFPLHNG.R	NA	MHNGRVPD	10	101.86	1258.59	10	0.5	630.301	2	33.8	N	Y	0.81	6.57	1.1	1200000	1412990	1466211	1004141	998586	1439445	NA	NA	1440534	1295241	1796224	1160750	2022840	1124679	1191911	1176436	1338308	1.17985	1.28536	0.989636	0.313319	0.197348	0.928397	0.397884	0.146184	0.387731
>TDP119|TDP119|generation2aar	YHFQFPLHNGRVPD	YHFQFPMHNGRVPD	F.PLHNGRVPD	HFQFPMHN	NA	5	90.14	1003.52	9	0.1	502.767	2	13.83	N	Y	1.09	26	0.7	678000	583947	662294	705662	601712	650767	691174	597192	969959	983466	930069	825666	959525	471757	371596	554459	230560	1.13921	1.44843	0.637673	0.350212	0.000677993	0.0216924	0.416239	0.00363967	0.0361122
>TDP119|TDP119|generation2aar	YHFQFPLHNGRVPD	YHFQFPMHNGRVPD	H.FQFPLHNGRVPD	XXYHFQFP	NA	2	92.33	1425.72	12	0.2	713.865	2	31.93	N	Y	0.86	9.13	2.1	1930000	1305844	1266273	NA	1322914	2378963	2268739	1877224	665527	2682181	2369252	2332450	2171111	3197737	2804497	2455170	2835622	1.38454	1.83984	2.17451	0.331573	0.000356158	0.00037709	0.403971	0.00233102	0.00226585
>TDP119|TDP119|generation2aar	YHFQFPLHNGRVPD	YHFQFPMHNGRVPD	YHFQFPL.H	NA	QFPMHNGR	7	86.51	950.465	7	0.8	476.239	2	44.45	N	Y	0.53	18.01	1.4	586000	NA	122462	222016	NA	105157	128738	60071	363975	134109	117912	95598	177925	171438	191641	164701	83744	0.954983	0.762812	0.88761	0.945438	0.366291	0.700842	0.635133	0.22093	0.322307
>TDP119|TDP119|generation2aar	YHFQFPLHNGRVPD	YHFQFPMHNGRVPD	L.HNGRVPD	QFPMHNGR	NA	7	52.39	793.383	7	2	397.698	2	7.35	N	Y	0.49	1.15	1.8	469000	462068	390712	159373	573547	239620	261696	665241	800937	351893	171909	1204552	467054	410964	234877	577988	NA	1.24077	1.3845	1.02905	0.588073	0.553812	0.934168	0.522523	0.288864	0.388882
>TDP119|TDP119|generation2aar	YHFQFPLHNGRVPD	YHFQFPMHNGRVPD	Q.FPLHNGRVPD	YHFQFPMH	NA	4	84.45	1150.59	10	0.8	576.302	2	22.45	N	Y	0.64	4.68	1.3	152000	148665	185776	NA	212520	269788	166726	NA	310195	NA	NA	179588	205461	178733	295641	NA	238510	1.3652	1.05597	1.30335	0.225867	0.718641	0.224155	0.34598	0.346819	0.159944
>TDP119|TDP119|generation2aar	YHFQFPLHNGRVPD	YHFQFPMHNGRVPD	F.QFPLHNGRVPD	XYHFQFPM	NA	3	88.53	1278.65	11	0.2	640.331	2	23.18	N	Y	0.83	11.42	1.3	147000	71654	132459	232150	218494	180146	134014	251079	257375	107058	107663	96255	134503	99093	126202	100355	91429	1.25637	0.680373	0.636998	0.415674	0.224679	0.174072	0.4464	0.159742	0.136078
>TDP119|TDP119|generation2aar	YHFQFPLHNGRVPD	YHFQFPMHNGRVPD	YHFQFPLHNGR.V	NA	HNGRVPDX	11	79.88	1414.69	11	1.9	472.57	3	31.07	N	Y	0.42	60	1.6	67700	65694	96637	130815	51210	143083	181499	36606	NA	81497	83420	66907	95423	62069	53644	60194	46203	1.39851	0.950316	0.645001	0.449663	0.825819	0.140929	0.462663	0.379383	0.120008
>TDP108|TDP108|generation1aar	KQDDLLSEQFTNLY	KQDDLMSEQFTNMY	KQDDLLSEQFTNL.Y	NA	FTNMYXXX	13	85.64	1549.76	13	3.6	775.886	2	38.44	N	Y	0.5	1.83	1.5	8110000	7634163	7639290	6356488	9815165	10084734	9581464	6464689	8335888	5685306	6435551	7533925	7000509	7696453	6789219	5667352	7473322	1.09609	0.847677	0.878558	0.510196	0.194363	0.304479	0.489795	0.144823	0.193119
>TDP108|TDP108|generation1aar	KQDDLLSEQFTNLY	KQDDLMSEQFTNMY	Q.DDLLSEQFTNLY	XXKQDDLM	NA	2	46.8	1456.67	12	0.5	729.343	2	44.64	N	Y	1.2	21	1.4	1860000	2189800	2565868	1630577	1869149	2146238	1582841	1560442	2833050	1478638	1520729	1653521	2012249	1617106	1554159	1411723	1444312	0.983911	0.807368	0.730104	0.929896	0.143402	0.0368488	0.629058	0.11999	0.0497886
>TDP108|TDP108|generation1aar	KQDDLLSEQFTNLY	KQDDLMSEQFTNMY	KQDDLLSEQF.T	NA	SEQFTNMY	10	85.69	1221.59	10	1.6	611.8	2	30.79	N	Y	0.98	24.63	1.3	733000	883956	825576	1151538	850079	1042951	750267	168950	120044	596040	641351	654838	670397	711284	828495	658804	952716	0.561069	0.690521	0.849144	0.137542	0.00986948	0.210848	0.289023	0.0196476	0.153324
>TDP108|TDP108|generation1aar	KQDDLLSEQFTNLY	KQDDLMSEQFTNMY	KQDDLLSEQ.F	NA	MSEQFTNM	9	77.21	1074.52	9	2.7	538.268	2	18.79	N	Y	0.62	10.65	2.6	519000	NA	328231	488252	316646	168941	341894	326168	665527	366794	NA	327419	410922	266275	317843	392827	349815	0.994501	0.975295	0.878161	0.988029	0.884697	0.449025	0.64135	0.395036	0.249238
>TDP108|TDP108|generation1aar	KQDDLLSEQFTNLY	KQDDLMSEQFTNMY	KQDDLLSEQFTNLY	NA	NA		86.81	1712.83	14	0.1	857.42	2	41.37	Y	Y	0.68	3.8	2.2	113000000	143977644	140789533	112390079	122049449	120672030	87056250	103481958	160379413	96971149	92015150	95159599	108026004	103835248	94768616	84089586	98584247	0.908289	0.755329	0.734347	0.520697	0.00878377	0.0071695	0.492748	0.0184876	0.0167044
>TDP108|TDP108|generation1aar	KQDDLLSEQFTNLY	KQDDLMSEQFTNMY	KQDDLLSEQFT.N	NA	EQFTNMYX	11	89.46	1322.64	11	1.6	662.326	2	28.29	N	Y	0.71	4.21	2.4	412000	527025	423202	491016	541114	628356	631026	78491	55124	333553	513522	364651	300778	375704	278113	472620	380291	0.702697	0.762983	0.760069	0.405405	0.0719529	0.0468435	0.440845	0.0732996	0.0589308
>TDP108|TDP108|generation1aar	KQDDLLSEQFTNLY	KQDDLMSEQFTNMY	KQDDLLSE.Q	NA	LMSEQFTN	8	70.81	946.461	8	0.3	474.238	2	18.79	N	Y	0.88	8.92	1.6	408000	340859	399043	393365	365295	342191	379882	506850	598302	342723	405528	448969	616384	410964	355236	368276	290187	1.21932	1.21023	0.950687	0.222491	0.237741	0.539442	0.342708	0.165579	0.280895
>TDP26|TDP26|generation1	FGSLGANHTWVVKA	FGSMGANHTWVVKA	FGSLGANHTWVVKA	NA	NA		106.32	1485.77	14	0.9	743.894	2	33.34	Y	Y	0.73	5.18	2.2	60100000	53305212	90805084	86503512	39004614	57750186	56349136	74854296	66840761	68200749	48817619	37669623	48399886	50336994	57258473	68540173	50617180	0.948727	0.753242	0.841014	0.804494	0.284333	0.452449	0.591454	0.186536	0.250446
>TDP26|TDP26|generation1	FGSLGANHTWVVKA	FGSMGANHTWVVKA	FGSLGANH.T	NA	GANHTWVV	8	71.96	801.377	8	1.6	401.695	2	16.08	N	Y	1.04	12.85	1.5	836000	703147	916382	739748	818499	675763	717555	953864	1200445	982320	936681	948311	963761	791531	654383	803045	597601	1.11639	1.20558	0.895771	0.503653	0.0147786	0.277845	0.489795	0.0249502	0.183092
>TDP26|TDP26|generation1	FGSLGANHTWVVKA	FGSMGANHTWVVKA	FGSLGANHTWVV.K	NA	TWVVKAXX	12	64.25	1286.64	12	2.1	644.326	2	37.68	N	Y	0.31	60	0.8	265000	42616	77640	67670	43031	NA	NA	46813	142133	590309	375774	297853	225584	634684	864720	905344	747332	1.6362	6.44934	13.6479	0.315806	0.0074052	2.20916e-05	0.397884	0.0168535	0.000288242
>TDP26|TDP26|generation1	FGSLGANHTWVVKA	FGSMGANHTWVVKA	F.GSLGANHTWVVKA	XXXFGSMG	NA	1	85.26	1338.7	13	3.1	670.362	2	27.81	N	Y	0.75	21.41	1.4	172000	255142	239092	317824	178380	137911	174112	NA	NA	169642	145461	117170	75618	136177	287461	264954	177558	0.630071	0.512794	0.874512	0.108003	0.0137814	0.523045	0.272107	0.0240309	0.276455
>TDP26|TDP26|generation1	FGSLGANHTWVVKA	FGSMGANHTWVVKA	G.ANHTWVVKA	GSMGANHT	NA	5	86.4	1024.55	9	1.3	513.281	2	21.68	N	Y	0.68	3.78	1	131000	91074	123295	185167	89617	NA	136124	124366	301552	137548	131135	169732	83667	81220	107623	163678	45052	1.53201	1.06732	0.812778	0.287547	0.782761	0.520032	0.382995	0.368096	0.2755
>TDP26|TDP26|generation1	FGSLGANHTWVVKA	FGSMGANHTWVVKA	G.SLGANHTWVVKA	XXFGSMGA	NA	2	114.11	1281.68	12	2.7	641.847	2	27.38	N	Y	0.73	11.66	1.5	436000	649574	548163	848453	458326	324091	549773	NA	NA	440153	332797	397502	354791	374488	543371	528885	416068	0.697831	0.608997	0.743781	0.257514	0.0306992	0.137198	0.367878	0.0407427	0.117549
>TDP195|TDP195|GenScript	WGVLHDHESKYFLQ	WGVMHDHESKYFMQ	WGVLHDHESKYFLQ	NA	NA		112.37	1757.85	14	1.9	879.935	2	34.8	Y	Y	0.53	3.37	3.9	68200000	83707933	88305861	93965476	72120129	87056250	94970455	50802367	23336645	76338989	64465704	50810189	64603786	39029408	46741611	58003400	71553082	0.757664	0.757821	0.636876	0.28027	0.0262049	0.0109895	0.38239	0.0369184	0.0225046
>TDP195|TDP195|GenScript	WGVLHDHESKYFLQ	WGVMHDHESKYFMQ	W.GVLHDHESKYFLQ	XXXWGVMH	NA	1	76.71	1571.77	13	0.6	786.894	2	27.41	N	Y	0.71	14.16	0.8	764000	1071462	849736	839241	1391193	524061	553994	NA	NA	700347	949905	917650	621679	NA	1090248	1094597	NA	0.51934	0.768272	1.05252	0.062102	0.16568	0.792693	0.228487	0.129768	0.349355
>TDP195|TDP195|GenScript	WGVLHDHESKYFLQ	WGVMHDHESKYFMQ	G.VLHDHESKYFLQ	XXWGVMHD	NA	2	88.27	1514.75	12	1.7	758.384	2	25.53	N	Y	0.65	2.92	2.6	971000	640868	1332919	1123901	1357053	1267056	1097436	429415	121965	944494	1509710	804860	881153	882721	631012	983091	1196527	0.654555	0.929396	0.829083	0.272022	0.745312	0.385391	0.37967	0.356807	0.226215
>TDP195|TDP195|GenScript	WGVLHDHESKYFLQ	WGVMHDHESKYFMQ	WGVLHDHESKYF.L	NA	SKYFMQXX	12	59.19	1516.71	12	1.2	759.361	2	31.55	N	Y	0.5	60	1.7	201000	49587	77996	74790	54546	66897	52318	149005	51430	236124	393406	270477	253120	NA	650877	657781	637352	1.24417	4.48829	10.0992	0.543634	0.000848019	2.52375e-08	0.50387	0.00410032	2.88129e-06
>TDP195|TDP195|GenScript	WGVLHDHESKYFLQ	WGVMHDHESKYFMQ	WGVLHDHESK.Y	NA	HESKYFMQ	10	100.15	1206.58	10	0.9	604.297	2	18.78	N	Y	0.4	4.68	3.9	160000	NA	NA	154767	128877	137911	NA	214707	415834	171935	134441	221200	164157	267491	244225	249609	209359	1.80614	1.21937	1.7111	0.365212	0.330988	0.00713766	0.421877	0.20591	0.0167044
>TDP195|TDP195|GenScript	WGVLHDHESKYFLQ	WGVMHDHESKYFMQ	WGVLHDHE.S	NA	HDHESKYF	8	68.48	991.451	8	1.3	496.732	2	21.77	N	Y	0.62	3.83	1.7	126000	93083	31574	55274	NA	66628	106578	199455	145014	165057	121218	142356	145094	128882	179955	272115	133831	2.15781	2.39144	2.9794	0.116948	0.00614044	0.0369328	0.279594	0.0151701	0.0497886
>TDP222|TDP222|GenScript	QNALDASHQTHVLL	QNALDASHQTHVLL	D.ASHQTHVLL	NALDASHQ	NA	5	88.33	1004.54	9	2.2	503.279	2	22.79	N	Y	1.17	15.52	1.5	2640000	1633979	2407584	3325641	2654362	2930606	2901875	3320339	3438074	1799583	2027639	1883481	1927523	2747865	3517306	3181492	3113884	1.25638	0.762179	1.25335	0.137387	0.141913	0.148746	0.289023	0.119205	0.12404
>TDP222|TDP222|GenScript	QNALDASHQTHVLL	QNALDASHQTHVLL	A.SHQTHVLL	ALDASHQT	NA	6	101.59	933.503	8	1.2	467.758	2	23.39	N	Y	1.05	16.06	1.4	1120000	683057	1041343	1317359	1169285	1215340	1160750	1443116	1536569	851650	839707	843186	875858	1085771	1355507	1421953	1314457	1.27184	0.809871	1.22955	0.128925	0.190847	0.167482	0.288132	0.142919	0.132632
>TDP222|TDP222|GenScript	QNALDASHQTHVLL	QNALDASHQTHVLL	Q.NALDASHQTHVLL	XXXQNALD	NA	1	119.6	1417.73	13	0.3	709.873	2	30.19	Y	Y	1.15	17.11	1.2	12500000	13862034	11912961	18424603	16557757	16721696	15406318	2604648	1786262	12608542	11680965	9964929	10209516	12049266	14957315	13196541	14045605	0.601062	0.731828	0.892875	0.205285	0.0408451	0.338906	0.328459	0.050296	0.207671
>TDP222|TDP222|GenScript	QNALDASHQTHVLL	QNALDASHQTHVLL	L.DASHQTHVLL	QNALDASH	NA	4	102.85	1119.57	10	2	560.79	2	24.98	N	Y	1	6.89	1.3	907000	510284	614809	958079	1024191	965376	995079	977330	1075598	806947	753753	834426	825022	1017683	1101933	1053677	1351558	1.29157	1.0363	1.45617	0.128888	0.832378	0.0526367	0.288132	0.38107	0.0645276
>TDP222|TDP222|GenScript	QNALDASHQTHVLL	QNALDASHQTHVLL	N.ALDASHQTHVLL	XXQNALDA	NA	2	97.87	1303.69	12	0.8	652.851	2	29.53	N	Y	0.87	25.39	2.3	764000	910742	958035	1068627	904702	999854	1028847	132579	93251	557068	609394	757773	531657	810985	913798	846011	853337	0.586796	0.639205	0.891212	0.182243	0.00154417	0.053344	0.317548	0.00594976	0.0649611
>TDP222|TDP222|GenScript	QNALDASHQTHVLL	QNALDASHQTHVLL	A.LDASHQTHVLL	XQNALDAS	NA	3	91.6	1232.65	11	0.2	617.333	2	27.03	N	Y	0.83	10.01	1.6	516000	525686	586484	769227	745953	643871	677456	69223	48018	425252	545479	401882	400332	603071	514158	539114	646628	0.547536	0.674804	0.876538	0.157265	0.0211742	0.270693	0.298383	0.0319135	0.179466
>TDP222|TDP222|GenScript	QNALDASHQTHVLL	QNALDASHQTHVLL	S.HQTHVLL	LDASHQTH	NA	7	83.45	846.471	7	2.4	424.242	2	24.59	N	Y	0.8	6.8	1.9	221000	226346	188275	274527	196303	269788	240592	289796	337085	150156	159787	152212	167334	171438	244225	219942	213334	1.28439	0.710925	0.958765	0.0667097	0.0182822	0.72443	0.233667	0.0291162	0.328524
>TDP222|TDP222|GenScript	QNALDASHQTHVLL	QNALDASHQTHVLL	QNALDASHQTHVLL	NA	NA		91.14	1545.79	14	1	773.901	2	29.5	N	Y	0.69	4.32	2.3	10700000	12120909	12079575	NA	15874963	15256392	17094682	2276134	1411723	9284472	10083097	7610578	8599717	10116034	10914166	7836085	10799215	0.674458	0.665829	0.742328	0.426895	0.0147025	0.0513906	0.452727	0.0249097	0.0634281
>TDP69|TDP69|generation3	GWKTLADSQESARD	GWKTMADSQESARD	GWKTLADSQESARD	NA	NA		119.12	1562.73	14	1.4	782.375	2	20.32	Y	Y	1.42	19.5	1.9	56400000	53506111	66895855	84108313	46515349	39649381	52972409	58780568	83070774	50892660	40442587	44349410	37809101	49242711	64386569	71302240	53532306	0.934061	0.69114	0.949958	0.747769	0.0687269	0.756824	0.572291	0.071383	0.338508
>TDP69|TDP69|generation3	GWKTLADSQESARD	GWKTMADSQESARD	W.KTLADSQESARD	XXGWKTMA	NA	2	111.17	1319.63	12	0.2	660.823	2	8.96	N	Y	0.42	2.78	2.8	16100000	9442255	9247123	15108175	644387	18531776	19416182	17950952	19591258	25102461	21047777	21791439	1969886	21642476	16359564	16879296	18683305	2.19181	2.02984	2.1359	0.0142843	0.192004	0.0226707	0.122436	0.143561	0.0369748
>TDP69|TDP69|generation3	GWKTLADSQESARD	GWKTMADSQESARD	GWKTLADSQESAR.D	NA	ESARDXXX	13	95.73	1447.71	13	1.8	724.861	2	21.29	N	Y	0.56	5.1	2.4	245000	256481	345726	401656	244099	186180	297574	353153	507068	NA	195050	251861	223466	155631	218517	NA	180208	1.07694	0.716237	0.592279	0.764517	0.114895	0.0422472	0.577864	0.102798	0.0551225
>TDP69|TDP69|generation3	GWKTLADSQESARD	GWKTMADSQESARD	W.KTLADSQESAR.D	XXGWKTMA	ESARDXXX	2 ; 13	67.14	1204.6	11	0.3	603.31	2	9.08	N	Y	0.54	4.28	2.1	53900	20693	21577	26808	27995	44218	53922	44232	59350	51466	49699	46978	53060	49972	NA	21380	393542	2.07804	2.0727	6.38549	0.000766632	2.50639e-05	0.248374	0.0280262	0.000520651	0.170385
>TDP69|TDP69|generation3	GWKTLADSQESARD	GWKTMADSQESARD	T.LADSQESARD	GWKTMADS	NA	4	79.53	1090.49	10	0.2	546.252	2	8.38	N	Y	0.31	1.22	2.6	136000	72324	92471	102257	79289	106019	121351	146658	139252	152449	202764	137976	144035	212777	100845	244494	222610	1.48201	1.83987	2.25421	0.0102598	0.00418859	0.0162386	0.101507	0.0120245	0.0300228
>TDP61|TDP61|generation3	QKESAEYNPTRLHS	QKESAEYNPTRLHS	Y.NPTRLHS	SAEYNPTR	NA	7	82.12	823.43	7	2.6	412.721	2	7.18	N	Y	0.97	15.18	1.4	4360000	NA	3373950	4136323	3004294	5300950	5413316	5842859	5013057	6843000	4507089	5223375	4850579	4547352	3096632	3396319	3537902	1.53859	1.52817	1.03986	0.00278857	0.0400961	0.776025	0.0597551	0.0495014	0.345741
>TDP61|TDP61|generation3	QKESAEYNPTRLHS	QKESAEYNPTRLHS	N.PTRLHS	AEYNPTRL	NA	8	68.71	709.387	6	2	355.7	2	7.52	N	Y	0.65	2.36	0.9	2710000	1667462	2490892	2763690	2543408	2663404	3070711	3660586	2977103	4195206	3680606	2299599	3060737	2054819	2722699	1831148	2504358	1.30705	1.39836	0.962767	0.0624084	0.0939271	0.789179	0.228487	0.0893949	0.349217
>TDP61|TDP61|generation3	QKESAEYNPTRLHS	QKESAEYNPTRLHS	Q.KESAEYNPTRLHS	XXXQKESA	NA	1	107.32	1530.74	13	0.4	766.378	2	15.66	N	Y	0.56	1.11	2.6	6730000	4272453	2999067	9147815	6153682	5930168	5993691	8283250	10755985	7920457	5113177	6449828	7159370	6614330	6088095	6854017	5724247	1.37169	1.1803	1.11995	0.278105	0.51282	0.636374	0.381581	0.274679	0.3072
>TDP61|TDP61|generation3	QKESAEYNPTRLHS	QKESAEYNPTRLHS	E.SAEYNPTRLHS	XQKESAEY	NA	3	101.87	1273.61	11	0.1	637.81	2	15.47	N	Y	0.47	6.89	2.2	1240000	776810	701448	958079	947377	505961	568767	862350	960356	664814	646861	754488	791132	863267	448719	NA	527373	0.856288	0.844426	0.724789	0.377261	0.119314	0.133977	0.429262	0.10479	0.116538
>TDP61|TDP61|generation3	QKESAEYNPTRLHS	QKESAEYNPTRLHS	E.YNPTRLHS	ESAEYNPT	NA	6	96.57	986.493	8	0.1	494.254	2	12.92	N	Y	0.65	5.86	2.3	480000	703147	450693	362965	506975	553367	585651	412989	558927	NA	928967	419403	328314	340443	213843	334517	217309	1.04306	1.10465	0.546557	0.799171	0.778223	0.0288402	0.589311	0.366775	0.0434063
>TDP61|TDP61|generation3	QKESAEYNPTRLHS	QKESAEYNPTRLHS	S.AEYNPTRLHS	QKESAEYN	NA	4	89.53	1186.57	10	0.1	594.294	2	15.82	N	Y	0.87	9.15	1.1	459000	324117	455692	443112	398581	499065	518117	525623	607905	405766	524541	493866	509417	278434	487281	515586	406793	1.32637	1.19247	1.04107	0.013484	0.0983625	0.793651	0.119806	0.0923289	0.349355
>TDP61|TDP61|generation3	QKESAEYNPTRLHS	QKESAEYNPTRLHS	QKESAEYNPTRLHS	NA	NA		112.11	1658.8	14	1.7	830.409	2	16.67	Y	Y	0.89	12.73	1.7	11900000	11920010	5248367	15016052	13655882	11205260	12768250	14783137	14597408	11187215	11019778	11717005	11861679	11964155	8869221	9534245	9394655	1.16391	0.998808	0.867409	0.44978	0.995193	0.528584	0.462663	0.422274	0.277775
>TDP61|TDP61|generation3	QKESAEYNPTRLHS	QKESAEYNPTRLHS	K.ESAEYNPTRLHS	XXQKESAE	NA	2	111.32	1402.65	12	1.3	702.33	2	17.46	N	Y	0.75	22.56	1.1	2460000	2524631	3773826	3344065	2799456	1879036	1962723	3367270	4408033	2831191	3052479	1752075	2128748	750191	NA	768264	702280	0.933699	0.784802	0.237983	0.767825	0.155005	0.000821068	0.578506	0.126163	0.00388954
>TDP4|TDP4|generation1	GIQSTYFHDLNPYL	GIQSTYFHDLNPYM	GIQSTYFHDLNPYL	NA	NA		106.82	1666.8	14	0.5	834.407	2	42.36	Y	Y	0.91	25.85	2.4	172000000	213622644	232427691	166742659	192035846	192213304	140345227	129059131	226643960	140986422	111299763	164257075	145093750	171437587	151910235	147310223	141781107	0.855165	0.697834	0.760956	0.319183	0.0145122	0.0212817	0.399855	0.0246747	0.0358401
>TDP4|TDP4|generation1	GIQSTYFHDLNPYL	GIQSTYFHDLNPYM	GIQSTYFHD.L	NA	YFHDLNPY	9	77.3	1066.47	9	2.4	534.242	2	23.33	N	Y	0.88	15.2	1.4	574000	524346	NA	657758	553917	599912	654241	607751	888329	404620	386794	480726	503062	593344	680090	509448	687705	1.18816	0.766927	1.06735	0.267425	0.0367077	0.545053	0.37541	0.0467956	0.282208
>TDP4|TDP4|generation1	GIQSTYFHDLNPYL	GIQSTYFHDLNPYM	GIQSTYFHDL.N	NA	FHDLNPYM	10	86.72	1179.56	10	1.6	590.784	2	32.09	N	Y	0.86	19.9	1.2	485000	342868	519838	168585	436135	395632	452693	476346	136371	473393	495890	612131	389741	776941	896270	696655	817560	0.99565	1.34327	2.17212	0.988746	0.203234	0.0024583	0.64135	0.14934	0.00849859
>TDP4|TDP4|generation1	GIQSTYFHDLNPYL	GIQSTYFHDLNPYM	GIQSTYFHDLN.P	NA	HDLNPYMX	11	66.2	1293.6	11	0.9	647.807	2	27.76	N	Y	0.81	12.04	2	352000	608054	603979	518653	446377	369774	326065	90693	60694	213199	281004	309898	167334	389078	335371	326333	303438	0.38916	0.446214	0.62204	0.00930303	0.000974911	0.00292706	0.101507	0.00427331	0.00961648
>TDP4|TDP4|generation1	GIQSTYFHDLNPYL	GIQSTYFHDLNPYM	Q.STYFHDLNPYL	XGIQSTYF	NA	3	80.59	1368.63	11	1.9	685.323	2	40.09	N	Y	0.73	13.6	1.9	230000	NA	266584	159373	170699	177560	77454	97381	154617	130670	127829	123740	137680	249253	116854	159586	194783	0.637317	0.653541	0.905642	0.129812	0.0613192	0.685381	0.289023	0.0658359	0.31808
>TDP4|TDP4|generation1	GIQSTYFHDLNPYL	GIQSTYFHDLNPYM	GIQSTYFH.D	NA	TYFHDLNP	8	73.43	951.445	8	2.2	476.729	2	22.01	N	Y	0.81	3.31	1.7	157000	131254	159117	127130	148508	128430	139290	140792	NA	110611	149869	131406	124971	NA	211506	209712	214659	0.962322	0.91316	1.49792	0.596177	0.308868	0.000525906	0.524316	0.19536	0.0027926
>TDP43|TDP43|generation2	KARSAFAELWPDHG	KARSAFAEMWPDHG	KARSAFAELWPDHG	NA	NA		97	1583.78	14	2.6	792.902	2	33.28	Y	Y	0.95	18.32	2.3	61700000	68975337	65562937	74711766	61536820	51630390	67006932	49394449	66936797	NA	43748521	39750212	39821350	98728596	62750612	65573509	42931849	0.867725	0.607218	0.997037	0.156415	0.000611143	0.987095	0.298142	0.00343518	0.402117
>TDP43|TDP43|generation2	KARSAFAELWPDHG	KARSAFAEMWPDHG	KARSAFAEL.W	NA	FAEMWPDH	9	51.85	991.545	9	NA	496.78	2	25.7	N	Y	0.92	23.75	1.6	2230000	2504541	2390923	2174103	3251807	2672024	2490336	530316	449446	1765196	1862343	2102491	2298200	2723547	2909665	2577929	2583861	0.595088	0.777826	1.04589	0.158425	0.0721866	0.648268	0.299026	0.0733503	0.310361
>TDP43|TDP43|generation2	KARSAFAELWPDHG	KARSAFAEMWPDHG	KARSAFA.E	NA	SAFAEMWP	7	61.6	749.418	7	2.2	375.716	2	10.31	N	Y	0.94	33.5	1	825000	1225484	633136	1114688	607687	766267	834685	1005488	863360	968565	791220	837711	1053783	626173	477933	628114	519422	0.968949	1.01963	0.628776	0.874064	0.92163	0.0903466	0.613505	0.403608	0.0898874
>TDP43|TDP43|generation2	KARSAFAELWPDHG	KARSAFAEMWPDHG	KARSAFAE.L	NA	AFAEMWPD	8	75.34	878.461	8	2.2	440.237	2	12.01	N	Y	0.82	8.63	2	595000	1158518	472353	573005	399435	492169	627860	599538	712584	624696	618210	678929	665101	365977	365753	465459	398842	0.934253	0.99371	0.613077	0.818835	0.981948	0.199133	0.59658	0.418657	0.148559
>TDP43|TDP43|generation2	KARSAFAELWPDHG	KARSAFAEMWPDHG	KARSAFAELWPD.H	NA	MWPDHGXX	12	79.29	1389.7	12	2.6	695.861	2	37.63	N	Y	0.86	25.26	1.4	223000	267196	264918	346383	218494	143944	293353	109700	259296	289996	217090	187253	127089	138609	238382	229149	162982	0.735004	0.748801	0.70112	0.208752	0.160376	0.0638336	0.331353	0.127707	0.0725797
>TDP32|TDP32|generation1	RGSPLDGYAQNKHA	RGSPMDGYAQNKHA	RGSPLDG.Y	NA	PMDGYAQN	7	76.22	700.35	7	1.9	351.182	2	9.73	N	Y	0.81	52.89	1.6	7390000	NA	1857755	2468897	2748246	1241198	1952170	1724699	3053931	3312608	2920241	1445462	3293734	950810	786428	1019919	784434	0.8451	1.16313	0.375439	0.501246	0.527722	0.00140269	0.489536	0.280149	0.00615924
>TDP32|TDP32|generation1	RGSPLDGYAQNKHA	RGSPMDGYAQNKHA	D.GYAQNKHA	SPMDGYAQ	NA	6	92.02	887.425	8	1.6	444.719	2	4.62	N	Y	0.92	16.61	1.4	5470000	4607285	4023748	1768762	5462353	5516436	7745368	9045872	6876147	6258422	5234395	6581233	6333289	5605158	4989667	4552295	4465442	1.83984	1.53872	1.23644	0.0218396	0.044555	0.302545	0.145979	0.053756	0.19223
>TDP32|TDP32|generation1	RGSPLDGYAQNKHA	RGSPMDGYAQNKHA	RGSPLD.G	NA	SPMDGYAQ	6	56.46	643.329	6	1.1	322.671	2	9.18	N	Y	1.11	21.92	1.1	2820000	2109440	2724153	2588657	2543408	2878890	NA	3824843	3159570	4390065	3603468	3745061	3484368	2091295	1694383	1933447	1788827	1.31964	1.52754	0.753382	0.0371765	0.00160864	0.00826474	0.195001	0.00600446	0.0184109
>TDP32|TDP32|generation1	RGSPLDGYAQNKHA	RGSPMDGYAQNKHA	P.LDGYAQNKHA	RGSPMDGY	NA	4	90.51	1115.54	10	1	558.775	2	11.19	N	Y	0.49	2.97	1.9	1930000	1479956	1441218	3122970	652068	1835939	3492802	2064946	2324061	1799583	1884382	2255797	2255837	1471202	960540	1626550	1404561	1.45123	1.22392	0.815812	0.280217	0.508329	0.58776	0.38239	0.273809	0.292673
>TDP32|TDP32|generation1	RGSPLDGYAQNKHA	RGSPMDGYAQNKHA	RGSPLDGYAQNKHA	NA	NA		117.25	1512.74	14	0.1	505.255	3	17.45	Y	Y	0.85	6.4	2.1	187000000	194202404	114964234	206355556	188621875	146530322	159339318	221747052	280423883	213198980	188438212	214629245	226642792	175085196	149573154	179022841	139130993	1.14755	1.19707	0.912899	0.510787	0.169	0.527293	0.489795	0.131935	0.277416
>TDP32|TDP32|generation1	RGSPLDGYAQNKHA	RGSPMDGYAQNKHA	RGSPLDGYAQ.N	NA	GYAQNKHA	10	85.97	1062.51	10	1.3	532.261	2	17.73	N	Y	0.58	5.85	1.6	420000	117191	319900	83832	NA	151702	220542	335554	278503	421813	547683	434734	511535	930140	848360	807137	870562	1.42003	2.75823	4.97607	0.388918	0.00787683	0.00016778	0.43063	0.0172712	0.00117876
>TDP32|TDP32|generation1	RGSPLDGYAQNKHA	RGSPMDGYAQNKHA	G.SPLDGYAQNKHA	XXRGSPMD	NA	2	100.15	1299.62	12	1.4	650.817	2	15.63	N	Y	0.69	2.53	2.2	3130000	2544721	3282312	3684921	3038434	2663404	2690830	3777913	4235169	3140673	3416131	3394646	3314916	2772182	2874609	2659768	2716367	1.06509	1.05705	0.878294	0.673507	0.494989	0.16673	0.552588	0.268439	0.132632
>TDP32|TDP32|generation1	RGSPLDGYAQNKHA	RGSPMDGYAQNKHA	RGSPLDGYAQNK.H	NA	AQNKHAXX	12	101.73	1304.65	12	0.8	653.331	2	16.01	N	Y	0.51	4.01	2.5	986000	434612	729773	625515	567573	472345	551884	781394	916179	751928	812158	773103	906571	802474	NA	882838	1107748	1.15454	1.37595	1.57969	0.474431	0.0199031	0.0230424	0.479413	0.0304784	0.0370297
>TDP32|TDP32|generation1	RGSPLDGYAQNKHA	RGSPMDGYAQNKHA	S.PLDGYAQNKHA	XRGSPMDG	NA	3	65.85	1212.59	11	1	607.302	2	13.9	N	Y	0.41	3.43	2.4	165000	NA	232428	NA	169845	212900	205769	206495	NA	301459	255659	NA	NA	252901	153079	229149	132506	1.03605	1.38493	0.954122	0.777886	0.183958	0.855835	0.580296	0.139288	0.368015
>TDP32|TDP32|generation1	RGSPLDGYAQNKHA	RGSPMDGYAQNKHA	RGSPLDGYA.Q	NA	DGYAQNKH	9	81.58	934.451	9	0.4	468.233	2	20.68	N	Y	0.43	7.3	1.2	133000	NA	199938	209119	218494	NA	86212	NA	82975	168496	154277	245291	205461	NA	95236	87772	64133	0.404398	0.924457	0.393818	0.000390017	0.547956	0.000300719	0.0202968	0.28702	0.00190734
>TDP32|TDP32|generation1	RGSPLDGYAQNKHA	RGSPMDGYAQNKHA	R.GSPLDGYAQNKHA	XXXRGSPM	NA	1	83.16	1356.64	13	3.1	679.331	2	16.57	N	Y	0.51	2.91	2.5	952000	1205394	1166304	1096264	947377	770577	769261	1094656	1430930	894060	786812	965832	781600	846245	759551	762126	634702	0.92075	0.776453	0.680044	0.620984	0.014197	0.0026261	0.533328	0.0243994	0.00894964
>TDP32|TDP32|generation1	RGSPLDGYAQNKHA	RGSPMDGYAQNKHA	RGSPLDGY.A	NA	MDGYAQNK	8	50.61	863.414	8	0.1	432.714	2	18.83	N	Y	0.35	60	2.1	53300	46542	47389	49806	76589	57842	60582	62520	74227	NA	NA	79172	97541	173869	195146	196414	156357	1.15815	1.6041	3.27599	0.32106	0.0523382	4.43013e-05	0.399855	0.0591994	0.000481689
>TDP32|TDP32|generation1	RGSPLDGYAQNKHA	RGSPMDGYAQNKHA	RGSPLDGYAQNKH.A	NA	QNKHAXXX	13	96.53	1441.71	13	1.4	481.577	3	15.38	N	Y	0.37	3.3	1.9	705000	363627	874728	637491	394314	827465	733383	886988	1219652	701493	366959	323039	416218	761134	669574	1217355	1081247	1.61552	0.796291	1.64275	0.0709855	0.460624	0.0838691	0.240549	0.255605	0.0862537
>TDP101|TDP101|generation1aar	LEFHWRILQGKKAP	MEFHWRIMQGKKAP	LEFHWRILQGKKAP	NA	NA		109.14	1721.97	14	0.7	861.993	2	36.31	Y	Y	1.15	17.23	1.4	135000000	154022596	136624163	207276786	126316912	120672030	165670682	156044222	97956288	194859282	123421519	92312476	105907847	97147966	125033809	118666569	115809989	0.865601	0.827407	0.731542	0.413803	0.389835	0.0693352	0.445984	0.229377	0.075786
>TDP101|TDP101|generation1aar	LEFHWRILQGKKAP	MEFHWRIMQGKKAP	W.RILQGKKAP	EFHWRIMQ	NA	5	58.57	1009.64	9	2.2	337.553	3	14.04	N	Y	1.42	20.08	1.2	12000000	9643154	11996268	10778393	11607500	9912345	12979295	10524185	14885514	16734974	16750063	15330660	16415716	10954983	7525399	8695395	8188853	1.09713	1.48168	0.803279	0.42874	0.000138944	0.0544673	0.454022	0.00135479	0.0658026
>TDP101|TDP101|generation1aar	LEFHWRILQGKKAP	MEFHWRIMQGKKAP	LEFHWRILQG.K	NA	IMQGKKAP	10	70.42	1297.69	10	0.9	649.854	2	42.42	N	Y	0.69	0.96	1.9	121000	166077	NA	121602	115222	97400	77981	143138	217040	119208	131135	160972	90657	87178	154247	140149	124820	0.996943	0.934421	0.942652	0.991993	0.703084	0.73725	0.64135	0.341667	0.332029
>TDP101|TDP101|generation1aar	LEFHWRILQGKKAP	MEFHWRIMQGKKAP	LEFHWRILQGKK.A	NA	QGKKAPXX	12	54.33	1553.88	12	2.6	777.951	2	34.42	N	Y	0.47	60	0.9	82400	50872	76688	48169	43141	42794	50082	67897	73248	347308	98737	29238	153566	141041	273438	285414	164307	1.06922	2.87316	3.94846	0.728176	0.186269	0.0052288	0.570123	0.140815	0.0141291
>TDP25|TDP25|generation1	SGPDYQKERLFFWA	SGPDYQKERLFFWA	SGPDYQKERLFFWA	NA	NA		113.51	1742.84	14	3	872.426	2	44.28	Y	Y	0.69	4.43	1.2	25800000	26116875	26408451	NA	26031526	4654493	20682455	22057379	39854764	NA	21488568	23215000	22982003	18116454	26292156	12275852	21200913	0.832987	0.861613	0.743589	0.629374	0.0027996	0.11078	0.536248	0.00903774	0.101179
>TDP25|TDP25|generation1	SGPDYQKERLFFWA	SGPDYQKERLFFWA	SGPDYQKERLFF.W	NA	RLFFWAXX	12	101	1485.73	12	7.2	743.875	2	35.15	N	Y	0.4	2.63	4.4	238000	398450	282412	33256	187768	284441	328176	NA	NA	191421	282106	238720	354791	274786	376270	169816	377641	1.35852	1.18312	1.3289	0.526226	0.643021	0.449678	0.494936	0.322035	0.249238
>TDP25|TDP25|generation1	SGPDYQKERLFFWA	SGPDYQKERLFFWA	SGPDYQKER.L	NA	QKERLFFW	9	98.42	1078.5	9	1.6	540.26	2	7.6	N	Y	0.61	3.19	2.1	99000	68306	106633	85859	74083	77661	109744	132579	99877	92042	103035	165352	174748	77694	68710	82964	92621	1.25376	1.59811	0.961503	0.185032	0.0702016	0.754183	0.317946	0.0719759	0.337657
>TDP220|TDP220|GenScript	HEQEYFRLIRWAVL	HEQEYFRMIRWAVL	HEQEYFRLIRWAVL	NA	NA		62.51	1858.98	14	0.6	620.668	3	48.92	Y	Y	0.43	2.67	1.5	40500000	52099817	37321722	20727679	51807004	48958366	12768250	24521235	23240609	61094116	59506804	22886486	21817016	47662081	41132617	62504546	57242466	0.676037	1.02067	1.28764	0.265233	0.951665	0.235838	0.374342	0.409177	0.166202
>TDP63|TDP63|generation3	SKLGQRPTDNYEPS	SKLGQRPTDNYEPS	SKLGQRPTDNYEPS	NA	NA		92.7	1590.76	14	0.7	796.39	2	14.41	Y	Y	0.78	6.37	1.8	203000000	220988942	228262321	236756151	181793934	206004394	176222955	195935226	260256412	231538677	229211392	201488679	191693203	171437587	158921477	168792964	151056507	0.966142	0.984018	0.74926	0.746547	0.832718	0.0058361	0.572291	0.38107	0.0149728
>TDP63|TDP63|generation3	SKLGQRPTDNYEPS	SKLGQRPTDNYEPS	SKLGQRPTD.N	NA	RPTDNYEP	9	117.33	1000.53	9	1.7	501.272	2	10.31	N	Y	0.74	2.88	5.2	2410000	1667462	2449238	1971433	2031313	2318627	463245	3578458	3591731	2922889	3008400	3208488	3187826	2674913	1647642	2107355	2345351	1.22571	1.51828	1.08077	0.566369	0.000961991	0.56509	0.512446	0.00425572	0.288011
>TDP63|TDP63|generation3	SKLGQRPTDNYEPS	SKLGQRPTDNYEPS	K.LGQRPTDNYEPS	XXSKLGQR	NA	2	77.42	1375.64	12	4	688.828	2	15.89	N	Y	0.93	4.69	2.2	1120000	964315	1116319	1188387	729736	694726	1118541	982023	1594191	1192080	1399512	1423561	1090851	NA	1122967	1125286	1132924	1.09771	1.2769	1.12741	0.663127	0.0766578	0.336988	0.548394	0.0766302	0.206843
>TDP63|TDP63|generation3	SKLGQRPTDNYEPS	SKLGQRPTDNYEPS	S.KLGQRPTDNYEPS	XXXSKLGQ	NA	1	65.05	1503.73	13	1.4	752.874	2	14.44	N	Y	0.88	32.85	1.7	718000	937529	958035	766463	689622	636976	603590	651162	NA	814970	826483	649363	640742	592128	473259	497172	445219	0.752556	0.874661	0.599042	0.0456622	0.252014	0.00364099	0.208912	0.17275	0.0113772
>TDP63|TDP63|generation3	SKLGQRPTDNYEPS	SKLGQRPTDNYEPS	SKLGQRPTDN.Y	NA	PTDNYEPS	10	91.61	1114.57	10	1.6	558.293	2	7.03	N	Y	0.59	1.36	2.5	618000	NA	787255	771991	631585	787816	662683	NA	843192	787461	751549	843186	781600	724658	472090	614816	626752	1.04695	1.08308	0.834723	0.662345	0.255085	0.164754	0.548394	0.174106	0.132632
>TDP63|TDP63|generation3	SKLGQRPTDNYEPS	SKLGQRPTDNYEPS	SKLGQRPTDNYE.P	NA	DNYEPSXX	12	78.05	1406.68	12	0.1	704.347	2	13	N	Y	0.77	9.79	2.2	301000	339519	371551	404420	310671	285303	288077	326168	353411	363355	333899	227770	301837	223720	197483	226080	172257	0.878554	0.860254	0.574648	0.14676	0.209932	0.000712192	0.295129	0.152665	0.00353516
>TDP63|TDP63|generation3	SKLGQRPTDNYEPS	SKLGQRPTDNYEPS	G.QRPTDNYEPS	SKLGQRPT	NA	4	78.45	1205.53	10	0.4	603.773	2	9.85	N	Y	0.4	0.83	1.4	308000	245097	264085	265314	236417	256859	280690	NA	269860	320945	303044	307708	276419	316126	491955	405103	397517	1.06492	1.19507	1.59331	0.169517	0.00572747	0.00640793	0.307781	0.0144786	0.0156486
>TDP63|TDP63|generation3	SKLGQRPTDNYEPS	SKLGQRPTDNYEPS	L.GQRPTDNYEPS	XSKLGQRP	NA	3	62.29	1262.55	11	0.3	632.283	2	11.05	N	Y	0.75	5.26	1.9	183000	154692	204936	170428	144240	159459	186775	215881	248732	225808	223702	196013	235115	131314	139056	166747	140456	1.20251	1.30601	0.856557	0.193581	0.016747	0.166115	0.323481	0.0274961	0.132632
>TDP63|TDP63|generation3	SKLGQRPTDNYEPS	SKLGQRPTDNYEPS	SKLGQRP.T	NA	GQRPTDNY	7	79.64	784.456	7	2.1	393.234	2	8.8	N	Y	0.83	13.53	1.3	170000	119870	162449	180561	151068	193075	190996	268678	229525	243001	195050	237625	164157	159279	NA	130942	114220	1.43705	1.36792	0.878339	0.0238112	0.0465754	0.363079	0.152658	0.0552176	0.217308
>TDP63|TDP63|generation3	SKLGQRPTDNYEPS	SKLGQRPTDNYEPS	Q.RPTDNYEPS	KLGQRPTD	NA	5	60.9	1077.47	9	0.4	539.743	2	10.21	N	Y	0.46	7.96	1.9	70800	NA	99969	73054	74937	101709	72916	115097	110441	109580	89370	91984	97012	NA	40081	61584	NA	1.21037	1.17341	0.615008	0.249167	0.171846	0.103964	0.363799	0.133141	0.0970897
>TDP63|TDP63|generation3	SKLGQRPTDNYEPS	SKLGQRPTDNYEPS	SKLGQRPTDNY.E	NA	TDNYEPSX	11	67.78	1277.64	11	0.1	639.826	2	14.98	N	Y	0.35	6.3	2.8	115000	130584	176612	123445	92177	109467	137180	114628	154617	137548	146563	136881	135562	60429	45690	54832	29284	0.986753	1.06453	0.363865	0.934872	0.648888	0.00435701	0.630719	0.322978	0.0128368
>TDP12|TDP12|generation1	VLFLREKQYDPVSL	VMFLREKQYDPVSL	VLFLREKQYD.P	NA	KQYDPVSL	10	89.73	1309.7	10	0.5	655.859	2	28.02	N	Y	0.7	5.03	2.7	33600000	44465654	40570712	45232401	42418585	41976627	41048341	5971918	3918252	28885023	29422809	29237759	NA	34409104	37860705	31712618	43726884	0.538054	0.675947	0.855357	0.10943	9.95567e-05	0.0670439	0.272107	0.00118397	0.0741383
>TDP12|TDP12|generation1	VLFLREKQYDPVSL	VMFLREKQYDPVSL	VLFLREKQYDPVSL	NA	NA		90.68	1705.94	14	0.2	853.977	2	41.78	Y	Y	1.37	16.62	2.5	280000000	308045192	316568182	305848413	304696875	317195050	241647045	192415431	344767719	268218071	246843038	283617217	287010265	249253230	289797987	219942347	222609589	0.887356	0.878987	0.794718	0.358128	0.00783658	0.00838433	0.419488	0.0172712	0.0184968
>TDP12|TDP12|generation1	VLFLREKQYDPVSL	VMFLREKQYDPVSL	F.LREKQYDPVSL	XVMFLREK	NA	3	64.92	1346.72	11	2.3	674.369	2	27.64	N	Y	0.35	11.9	2.7	623000	870562	280746	318746	69730	362016	6289155	NA	NA	123793	84081	252956	370677	207914	199820	NA	208034	8.6391	0.540015	0.533207	0.183886	0.370332	0.414897	0.317548	0.222003	0.237431
>TDP12|TDP12|generation1	VLFLREKQYDPVSL	VMFLREKQYDPVSL	L.FLREKQYDPVSL	XXVMFLRE	NA	2	79	1493.79	12	0.9	747.902	2	30.67	N	Y	0.41	21.81	1.9	500000	94423	143289	NA	NA	517166	NA	614791	NA	748489	687634	788434	698992	1150212	990922	1053677	1431062	4.76188	6.14935	9.72999	0.0145791	8.69676e-05	0.00210255	0.123511	0.00109345	0.0077219
>TDP12|TDP12|generation1	VLFLREKQYDPVSL	VMFLREKQYDPVSL	VLFLREKQ.Y	NA	REKQYDPV	8	61.31	1031.61	8	0.4	516.814	2	26.99	N	Y	0.65	5.67	1.2	1290000	1627282	1516195	1888522	1835009	1206720	1350691	259292	134450	1028169	1032553	989923	916103	1775169	1787867	1473102	1576818	0.429758	0.577653	0.963004	0.024096	0.000214301	0.605432	0.152658	0.00179629	0.296653
>TDP28|TDP28|generation1	HGTPKFAWDESNGA	HGTPKFAWDESNGA	HGTPKFA.W	NA	PKFAWDES	7	84.96	756.392	7	1.5	379.203	2	14.17	N	Y	1.2	14.05	1.3	2450000	2384002	1941063	2745266	2603153	2249671	2859666	2369995	2852257	2899965	2490470	2726667	2859512	2334469	1928091	2117584	1722574	1.06803	1.13471	0.837621	0.513973	0.151653	0.123034	0.4904	0.12471	0.108886
>TDP28|TDP28|generation1	HGTPKFAWDESNGA	HGTPKFAWDESNGA	HGTPKFAWDESNGA	NA	NA		88.13	1515.67	14	1.1	758.843	2	25.06	Y	Y	1.33	24.41	1.8	22500000	20893500	25325455	42745079	21081268	21462382	29229795	6640679	3428470	23612360	20055997	19491840	17898426	20912954	30615755	29871240	25043579	0.552148	0.736593	0.96727	0.174906	0.221949	0.878686	0.31051	0.15829	0.375016
>TDP28|TDP28|generation1	HGTPKFAWDESNGA	HGTPKFAWDESNGA	HGTPKF.A	NA	TPKFAWDE	6	64.9	685.355	6	4	343.683	2	14.6	N	Y	0.59	16.21	2	342000	NA	495679	415475	388339	466311	445306	412989	588698	487148	535561	459920	521067	69037	266427	53062	59643	1.10426	1.15643	0.25866	0.431615	0.100194	0.00482347	0.455385	0.0934969	0.0134312
>TDP28|TDP28|generation1	HGTPKFAWDESNGA	HGTPKFAWDESNGA	HGTPKFAWDESN.G	NA	DESNGAXX	12	61.53	1387.62	12	4.1	694.812	2	24.62	N	Y	0.68	9.6	2.2	122000	149335	115797	252417	128024	160321	181499	117092	125807	118062	117912	95598	85785	NA	97924	115598	NA	0.905736	0.646491	0.661496	0.675194	0.126476	0.309669	0.552828	0.108878	0.19552
>TDP109|TDP109|generation1aar	TPHHVNWYKRAPNQ	TPHHVNWYKRAPNQ	P.HHVNWYKRAPNQ	XXTPHHVN	NA	2	97.41	1548.77	12	1.6	775.393	2	15.58	Y	Y	0.61	2.68	2.4	39000000	20692601	25242147	52694365	35078548	25858292	35350114	56668691	78845208	52497383	40773180	38217146	42786770	23952627	30849463	45932146	28488727	1.47129	1.3034	0.966459	0.296088	0.23831	0.899846	0.386597	0.165734	0.379966
>TDP109|TDP109|generation1aar	TPHHVNWYKRAPNQ	TPHHVNWYKRAPNQ	W.YKRAPNQ	HVNWYKRA	NA	7	75.46	875.461	7	0.5	438.738	2	4.29	N	Y	0.75	4.01	1.8	839000	716540	849736	766463	718641	782644	1024626	1255393	922902	703786	668901	930790	1164986	830439	752540	799976	609526	1.30615	1.13669	0.980698	0.0664903	0.415223	0.808037	0.233667	0.24105	0.35366
>TDP109|TDP109|generation1aar	TPHHVNWYKRAPNQ	TPHHVNWYKRAPNQ	TPHHVNWYKRAPNQ	NA	NA		101.53	1746.87	14	3.1	583.295	3	18.63	N	Y	0.76	6.08	1.5	16700000	14464731	14828720	NA	12973088	10084734	15300795	18654911	30347242	25790199	14105316	17739764	16521624	12158694	13555067	15856309	10494452	1.31997	1.31588	0.923861	0.417578	0.202282	0.485246	0.446748	0.148915	0.263178
>TDP109|TDP109|generation1aar	TPHHVNWYKRAPNQ	TPHHVNWYKRAPNQ	H.VNWYKRAPNQ	TPHHVNWY	NA	4	75.92	1274.65	10	0.1	638.333	2	17.73	N	Y	0.37	60	1.8	160000	48396	71078	44996	77546	137911	186775	NA	NA	332407	264475	308803	350555	306399	302652	391804	243811	2.68318	5.19073	5.14291	0.00616517	1.609e-05	0.000210377	0.0863801	0.000366069	0.00141283
>TDP3|TDP3|generation1	AVRAVEGIKLWQSL	AVRAVEGIKMWQSM	AVRAVEGIKLWQSL	NA	NA		81.21	1568.9	14	2.2	523.976	3	43.71	Y	Y	0.72	4.31	3	11100000	1921934	11746346	24873214	13399835	12929146	9549807	8975476	20935756	8654045	7824043	7950042	9838839	8134166	10727200	7355281	14045605	1.00864	0.659725	0.775149	0.984241	0.385867	0.576023	0.64135	0.228449	0.29163
>TDP3|TDP3|generation1	AVRAVEGIKLWQSL	AVRAVEGIKMWQSM	AVRAVEGIKLWQS.L	NA	MWQSMXXX	13	52.24	1455.82	13	16.6	728.929	2	32.83	N	Y	0.64	6.38	3	131000	117191	191607	49286	302136	155150	215266	125539	123886	84363	93889	75558	75195	80734	107038	67415	196108	0.93884	0.498326	0.683552	0.868019	0.17834	0.427645	0.612795	0.136964	0.241996
>TDP3|TDP3|generation1	AVRAVEGIKLWQSL	AVRAVEGIKMWQSM	AVRAVEG.I	NA	AVEGIKMW	7	61.43	700.387	7	1.8	351.2	2	8.66	N	Y	0.37	8.5	0.8	106000	NA	149120	234914	NA	156012	168836	183029	221842	149010	161991	141261	NA	57269	62070	47981	177558	0.950071	0.785108	0.44902	0.791149	0.298755	0.11596	0.586974	0.191339	0.104654
>TDP3|TDP3|generation1	AVRAVEGIKLWQSL	AVRAVEGIKMWQSM	A.VRAVEGIKLWQSL	XXXAVRAV	NA	1	63.22	1497.87	13	1.4	749.942	2	43.12	N	Y	0.34	2.49	2.3	49600	NA	84974	105020	NA	41201	NA	83184	135410	52497	46834	NA	47235	62374	NA	80714	72348	0.91159	0.514283	0.75594	0.830375	0.00976549	0.106111	0.600782	0.0195311	0.0982548
>TDP84|TDP84|generation1aar	PDFYLGRSVPQWHE	PDFYLGRSVPQWHE	PDFYLGRSVPQWHE	NA	NA		108.06	1729.82	14	0.1	865.918	2	36.41	Y	Y	1.1	17.77	1.9	60600000	76341635	71894300	94886706	56757261	58353546	80513841	35784577	23912859	94907933	49589003	28142712	58884763	48999537	59244992	58003400	52207249	0.662148	0.772057	0.728476	0.137493	0.326054	0.0479531	0.289023	0.20337	0.0598322
>TDP84|TDP84|generation1aar	PDFYLGRSVPQWHE	PDFYLGRSVPQWHE	PDFYLGRSVPQ.W	NA	SVPQWHEX	11	107.47	1277.64	11	0.5	639.827	2	29.64	N	Y	0.7	8.22	2.2	587000	1192001	723941	939655	731443	650767	639468	82832	33228	405766	362551	416118	415159	537414	566742	574919	605551	0.392049	0.445937	0.636911	0.0359558	0.00422816	0.0264111	0.191215	0.0120245	0.041024
>TDP84|TDP84|generation1aar	PDFYLGRSVPQWHE	PDFYLGRSVPQWHE	PDFYLGR.S	NA	YLGRSVPQ	7	84.39	866.429	7	1	434.222	2	25.2	N	Y	0.84	10.18	2.2	480000	500239	572322	543526	698157	496479	510730	146658	121965	359917	438587	356985	454345	592128	605304	582080	650603	0.551295	0.69562	1.05007	0.0646432	0.0121155	0.54475	0.230338	0.0227895	0.282208
>TDP84|TDP84|generation1aar	PDFYLGRSVPQWHE	PDFYLGRSVPQWHE	PDFYLGRSVPQW.H	NA	VPQWHEXX	12	78.96	1463.72	12	0.1	732.867	2	39.85	N	Y	0.5	60	2.1	110000	50076	55816	65145	63746	47471	47389	51065	75877	262487	137747	203679	92034	268707	390292	360092	302113	0.944711	2.96421	5.62734	0.688783	0.0218643	6.51282e-05	0.559539	0.0327024	0.000572879
>TDP84|TDP84|generation1aar	PDFYLGRSVPQWHE	PDFYLGRSVPQWHE	Y.LGRSVPQ.W	PDFYLGRS	SVPQWHEX	4 ; 11	74.26	755.429	7	0.6	378.721	2	11.6	N	Y	0.42	9.54	0.8	40800	NA	89972	106863	NA	93952	105101	92101	NA	88833	43916	55877	77416	77937	57101	48895	66096	0.986119	0.6758	0.635123	0.878152	0.118655	0.0282277	0.614008	0.104708	0.0428261
>TDP24|TDP24|generation1	LGWHALFRKYPILA	LGWHAMFRKYPIMA	LGWHALFRKYPILA	NA	NA		89.84	1683.96	14	0.4	842.987	2	46.18	Y	Y	0.62	3.62	1.8	60500000	75671971	55482739	96729167	55903768	64645730	46535523	67110748	56660990	70493211	51903157	58475519	40456797	41217973	48961837	59844778	61880166	0.827918	0.77991	0.746702	0.303176	0.228232	0.151215	0.393582	0.160977	0.125099
>TDP24|TDP24|generation1	LGWHALFRKYPILA	LGWHAMFRKYPIMA	W.HALFRKYPILA	XLGWHAMF	NA	3	80.11	1327.78	11	0.7	664.895	2	33.5	N	Y	1.02	24.99	1.7	947000	1145125	1332919	1188387	998586	1111907	1171302	660548	300591	1131330	960925	676739	791132	876642	927821	746781	830811	0.695463	0.763154	0.724982	0.151363	0.0623664	0.00657769	0.297248	0.06681	0.015806
>TDP24|TDP24|generation1	LGWHALFRKYPILA	LGWHAMFRKYPIMA	L.FRKYPILA	WHAMFRKY	NA	6	57.29	1006.6	8	2.8	504.304	2	29.81	N	Y	0.49	5.28	3.6	139000	253802	257420	218332	NA	194799	186775	NA	NA	149010	163093	160972	170512	132530	114400	NA	137806	0.784535	0.661624	0.527358	0.0493318	0.000893963	0.00131567	0.216517	0.00414675	0.00589044
>TDP178|TDP178|GenScript	YWLSTHLAGKRRDW	YWMSTHLAGKRRDW	YWLSTHLAGKRRDW	NA	NA		51.27	1787.92	14	0.4	447.988	4	31.92	Y	Y	0.61	4.64	2	9840000	NA	3915449	3169032	11692849	11205260	19205136	8341913	8787255	14786381	17741843	7194460	5464845	5617317	15424732	12071254	14443122	1.89881	1.80487	1.89949	0.194203	0.281135	0.165211	0.323778	0.185781	0.132632
>TDP54|TDP54|generation2	ESIEYKGKPTRWQR	ESIEYKGKPTRWQR	E.SIEYKGKPTRWQR	XXXESIEY	NA	1	85.84	1647.88	13	2.1	550.303	3	17.42	N	Y	0.82	5.66	1.5	382000	287955	325732	633806	203985	217210	303905	536182	791333	535290	426465	402977	399273	231015	265259	402034	166957	1.27362	1.21532	0.733917	0.55604	0.460609	0.398049	0.507663	0.255605	0.23068
>TDP54|TDP54|generation2	ESIEYKGKPTRWQR	ESIEYKGKPTRWQR	ESIEYKGKPTRWQ.R	NA	TRWQRXXX	13	58.93	1620.83	13	1.2	811.421	2	18.94	N	Y	0.4	1.97	3.1	282000	NA	336562	420081	NA	285303	334507	459920	332283	254463	153175	463205	148271	331932	442877	467505	311388	0.933077	0.673444	1.02671	0.702378	0.337233	0.88217	0.564203	0.20925	0.375578
>TDP54|TDP54|generation2	ESIEYKGKPTRWQR	ESIEYKGKPTRWQR	ESIEYKGKPTRWQR	NA	NA		113.22	1776.93	14	1.1	445.239	4	17.88	Y	Y	0.98	18.14	1.6	57200000	64756457	43319856	97650397	44637665	30598979	50967477	71803807	88640837	60177131	NA	62089175	58884763	41825908	57141619	56264321	39619207	0.966636	0.964733	0.77827	0.910785	0.888875	0.343457	0.624442	0.396161	0.209157
>TDP54|TDP54|generation2	ESIEYKGKPTRWQR	ESIEYKGKPTRWQR	ESIEYKGK.P	NA	YKGKPTRW	8	89.71	952.486	8	0.5	477.25	2	10.44	N	Y	0.74	6.25	2.4	128000	175452	121629	117917	95591	106881	139290	183029	126767	158180	144359	153307	153566	103227	80045	99025	78443	1.08887	1.19355	0.706517	0.64483	0.200583	0.0839609	0.540209	0.147892	0.0862537
>TDP54|TDP54|generation2	ESIEYKGKPTRWQR	ESIEYKGKPTRWQR	ESIEYKGKPTR.W	NA	KPTRWQRX	11	100.71	1306.69	11	1.1	654.351	2	12.78	N	Y	0.74	11.55	1.6	313000	482158	310737	371256	227883	341329	354556	322648	469614	377110	337205	393122	204402	169006	204495	181069	96067	1.06905	0.94239	0.4674	0.715869	0.779741	0.0192198	0.566288	0.367038	0.0333728
>TDP54|TDP54|generation2	ESIEYKGKPTRWQR	ESIEYKGKPTRWQR	ESIEYK.G	NA	IEYKGKPT	6	53.72	767.37	6	0.9	384.692	2	12.55	N	Y	0.5	60	1.1	46700	NA	81558	73606	NA	80850	98980	NA	96996	106370	NA	90122	111203	52885	50245	53356	60129	1.18939	1.32202	0.69802	0.162925	0.0648078	0.00419633	0.304555	0.0685491	0.0124437
>TDP127|TDP127|GenScript	GFSIHEWELDTQKW	GFSIHEWELDTQKW	GFSIHEWELDTQKW	NA	NA		92.12	1774.83	14	0.4	888.423	2	41.94	Y	Y	0.67	3.49	2.8	8620000	11384279	7172769	13081468	8406903	7119650	6268050	9409584	12580661	10866271	7846082	6504580	6153246	5811856	8869221	7754246	6068761	0.883445	0.783365	0.711794	0.572292	0.255504	0.108929	0.513525	0.174143	0.0996875
>TDP229|TDP229|GenScript	ADARKYWNVHGTHQ	ADARKYWNVHGTHQ	ADARKYWNVHGTHQ	NA	NA		98.76	1681.81	14	0.5	841.911	2	17.76	Y	Y	0.87	17.59	2.3	59100000	61274207	52733594	79041548	34822500	31029950	48962545	55847406	89121015	73931904	49699201	55628396	59837933	41704321	26993280	65368912	44256906	0.987226	1.04926	0.78256	0.963444	0.798964	0.346349	0.639007	0.37351	0.210048
>TDP229|TDP229|GenScript	ADARKYWNVHGTHQ	ADARKYWNVHGTHQ	D.ARKYWNVHGTHQ	XXADARKY	NA	2	91.98	1495.74	12	NA	499.588	3	16.59	N	Y	0.77	7.53	2	1290000	716540	1316257	1916159	1442403	578364	1245168	1736432	957475	1891281	1399512	1631620	1450937	910686	864720	1299194	714206	0.837904	1.18214	0.702755	0.552364	0.399467	0.197596	0.50582	0.23418	0.148322
>TDP229|TDP229|GenScript	ADARKYWNVHGTHQ	ADARKYWNVHGTHQ	ADARKYWNVHG.T	NA	NVHGTHQX	11	55.5	1315.64	11	0.8	658.829	2	18.23	N	Y	0.62	8.59	2.3	131000	111834	72894	140948	NA	65852	64158	82011	NA	62470	89921	86071	73818	57754	137888	170839	123230	0.651018	0.71915	1.12776	0.138566	0.152294	0.688026	0.289023	0.124807	0.318983
>TDP229|TDP229|GenScript	ADARKYWNVHGTHQ	ADARKYWNVHGTHQ	Y.WNVHGTHQ	ARKYWNVH	NA	6	49.88	977.447	8	0.2	489.731	2	14.02	N	Y	0.49	60	1.5	25700	29666	37822	44772	NA	30168	51812	41064	49842	NA	40112	NA	40033	76367	57297	72995	68064	1.15504	1.07088	1.8354	0.438244	0.669991	0.0037691	0.458095	0.330007	0.0116299
>TDP76|TDP76|generation1aar	DDRQKEYSWLNLIQ	DDRQKEYSWMNLIQ	DDRQKEYSWLNLIQ	NA	NA		72.38	1806.89	14	0.6	904.453	2	44.57	Y	Y	1.25	22.86	1	33200000	NA	37321722	37494067	38748566	22410520	23003955	31091518	45905006	27165676	29533006	33070425	22982003	27721823	34822500	25267795	26898659	0.808425	0.744629	0.757571	0.314273	0.0124239	0.0150053	0.397884	0.0230073	0.0280836
>TDP161|TDP161|GenScript	RNLEFKHDWYGTPL	RNMEFKHDWYGTPL	RNLEFKHDWYGTPL	NA	NA		102.07	1774.88	14	0.3	888.447	2	36.9	Y	Y	0.62	3.09	2.3	71300000	79689952	92471232	104099008	63755901	77574876	85156841	46578614	27466175	108433460	64135111	43582877	61002920	58726493	74319161	72836722	66915382	0.696369	0.815121	0.802308	0.158177	0.37222	0.122611	0.299026	0.222491	0.108886
>TDP161|TDP161|GenScript	RNLEFKHDWYGTPL	RNMEFKHDWYGTPL	RNLEFKHD.W	NA	FKHDWYGT	8	89.39	1057.53	8	0.8	353.517	3	15.43	N	Y	0.92	13.31	1.7	10400000	9375288	9996890	10225655	10156562	8576334	10024659	9491712	13733087	12150049	12121756	12812052	13026665	9374353	8343378	9165969	8427363	1.0521	1.2605	0.88823	0.668005	0.000136025	0.0139738	0.549931	0.00135479	0.0267235
>TDP161|TDP161|GenScript	RNLEFKHDWYGTPL	RNMEFKHDWYGTPL	RNLEFK.H	NA	MEFKHDWY	6	49.22	805.445	6	0.2	403.73	2	16.06	N	Y	0.85	41.13	1.5	557000	NA	380715	462458	445523	324953	326065	441148	689535	487148	495890	435829	NA	347739	285124	349862	257061	1.03692	1.10101	0.721535	0.884374	0.236287	0.0177571	0.615994	0.164807	0.0320516
>TDP161|TDP161|GenScript	RNLEFKHDWYGTPL	RNMEFKHDWYGTPL	RNLEFKH.D	NA	EFKHDWYG	7	51.02	942.504	7	2.9	472.258	2	15.74	N	Y	0.58	1.73	1.4	563000	543097	514840	583139	435281	536129	533945	405950	914259	646474	589558	756678	679928	511881	437034	557528	314039	1.15119	1.28718	0.876767	0.517676	0.0190369	0.339701	0.492196	0.0299515	0.207671
>TDP161|TDP161|GenScript	RNLEFKHDWYGTPL	RNMEFKHDWYGTPL	RNLEFKHDWYG.T	NA	DWYGTPLX	11	80.51	1463.69	11	1.7	732.853	2	26.59	N	Y	0.39	3.45	2.3	168000	165407	112465	354674	157043	145668	184665	NA	40911	194859	185132	142356	113321	85962	202157	252678	178883	0.626898	0.805062	0.911462	0.359219	0.524485	0.794082	0.420091	0.279362	0.349355
>TDP166|TDP166|GenScript	VLRFIENLTLGQDY	VLRFIENMTLGQDY	VLRFIENLTLGQDY	NA	NA		95.62	1679.89	14	1	840.952	2	47.78	Y	Y	0.65	5.37	2.2	43400000	47546106	57648732	53062857	42674632	61111764	28174568	44584063	56084777	27968038	60718979	40407241	35585036	34287517	25006762	23426417	39619207	0.945369	0.819576	0.608861	0.743319	0.285001	0.00801129	0.572291	0.186536	0.0179338
>TDP166|TDP166|GenScript	VLRFIENLTLGQDY	VLRFIENMTLGQDY	VLRFIENLTLGQD.Y	NA	LGQDYXXX	13	69.85	1516.83	13	0.2	759.42	2	44.08	N	Y	0.87	49.36	1.5	602000	NA	899720	840162	870562	811088	742880	430588	1363705	276242	353735	406263	377032	310047	319011	518655	233210	0.96198	0.406044	0.396749	0.891301	2.93796e-05	0.000836628	0.61852	0.000561477	0.00389857
>TDP166|TDP166|GenScript	VLRFIENLTLGQDY	VLRFIENMTLGQDY	VLRFIENL.T	NA	IENMTLGQ	8	59.6	1002.59	8	2	502.299	2	41.51	N	Y	0.39	7.82	1.6	378000	NA	204936	205434	NA	370636	89589	NA	173824	555922	73612	347130	184280	NA	480270	NA	502197	1.03004	1.41451	2.3941	0.957877	0.61744	0.00146652	0.637918	0.313495	0.00630601
>TDP166|TDP166|GenScript	VLRFIENLTLGQDY	VLRFIENMTLGQDY	VLRFIENLTLG.Q	NA	MTLGQDYX	11	51.81	1273.74	11	2	637.876	2	45.94	N	Y	0.79	7.87	2	303000	109155	387379	504834	261169	451658	427367	246386	133489	285412	483768	434734	252061	122803	274607	201529	316689	0.997119	1.15321	0.725229	0.993886	0.651861	0.396579	0.641948	0.323425	0.230413
>TDP166|TDP166|GenScript	VLRFIENLTLGQDY	VLRFIENMTLGQDY	VLRFIEN.L	NA	FIENMTLG	7	53.78	889.502	7	1.6	445.758	2	28.87	N	Y	0.31	12.38	2.8	235000	2330429	56901	50802	51238	51889	59444	74708	78116	76454	NA	NA	50624	56595	52691	60109	139131	0.106114	0.102097	0.123937	0.366299	0.548645	0.375547	0.421877	0.28702	0.222438
>TDP166|TDP166|GenScript	VLRFIENLTLGQDY	VLRFIENMTLGQDY	VLRFIENLTLGQ.D	NA	TLGQDYXX	12	53.17	1401.8	12	1.8	701.905	2	44.12	N	Y	0.42	60	2.2	46600	NA	NA	63381	47027	40684	71544	160737	261217	NA	43749	NA	44375	70647	71884	70698	51853	2.41913	0.798167	1.20047	0.352614	0.306419	0.276391	0.416376	0.194233	0.182397
>TDP106|TDP106|generation1aar	TNLYQAGDNSKFQP	TNMYQAGDNSKFQP	G.DNSKFQP	YQAGDNSK	NA	7	64.42	834.387	7	0.3	418.201	2	13.67	N	Y	1.29	12.59	0.8	2270000	2156316	2182654	2008282	1963033	2163477	2564202	2205738	2842653	2762417	2776984	2496708	2997192	1848122	1635956	2086895	1669572	1.17638	1.32767	0.871275	0.0736358	0.00107532	0.0617283	0.243859	0.00457052	0.0714122
>TDP106|TDP106|generation1aar	TNLYQAGDNSKFQP	TNMYQAGDNSKFQP	TNLYQAGDNSKFQP	NA	NA		91.08	1581.74	14	0.3	791.879	2	24.5	Y	Y	0.62	5.76	3.7	100000000	109155144	92471232	136342063	120342463	114638428	109743636	111577485	NA	73014919	60278188	52452759	57613869	130098027	139056292	124804495	143106164	0.977385	0.530993	1.17184	0.823124	0.00190849	0.100119	0.599106	0.00665572	0.0958515
>TDP106|TDP106|generation1aar	TNLYQAGDNSKFQP	TNMYQAGDNSKFQP	TNLYQAGDNSKF.Q	NA	NSKFQPXX	12	89.67	1356.63	12	5.4	679.319	2	22.87	N	Y	0.41	60	1.9	215000	61452	59877	65278	59088	NA	NA	66172	140212	136401	276596	128121	175807	860836	952360	1084367	NA	1.68	2.91795	15.7244	0.140433	0.0135687	1.4258e-05	0.289851	0.023877	0.000217038
>TDP106|TDP106|generation1aar	TNLYQAGDNSKFQP	TNMYQAGDNSKFQP	TNLYQAGDNSK.F	NA	DNSKFQPX	11	84.39	1209.56	11	0.1	605.788	2	12.11	N	Y	0.69	3.14	2.2	148000	131924	150786	83095	92177	60939	121351	112751	159419	166204	137747	144546	145094	241958	151910	337586	190808	0.99231	1.2961	2.01375	0.973964	0.0966169	0.0363815	0.640618	0.0910482	0.049607
>TDP98|TDP98|generation1aar	NQIIWFDYTLKGEH	NQIIWFDYTLKGEH	NQIIWFDYTLKGEH	NA	NA		99.37	1762.87	14	1.8	882.443	2	40.22	Y	Y	0.39	2.23	4.2	36500000	34621601	49317990	47903968	34737151	38959827	25430977	24521235	51763176	35074671	28100435	30661321	33572787	27721823	38211267	35088477	29548773	0.844487	0.76485	0.783826	0.426801	0.0639357	0.104334	0.452727	0.0679727	0.0972361
>TDP98|TDP98|generation1aar	NQIIWFDYTLKGEH	NQIIWFDYTLKGEH	Y.TLKGEH	WFDYTLKG	NA	8	59.51	683.36	6	0.7	342.688	2	4.23	N	Y	0.91	19.49	1.5	1670000	NA	2440907	1925371	1689915	1689408	2004932	3132617	1949522	1604724	1410532	1982035	1895750	1775169	1437305	1237815	1196527	1.08688	0.853635	0.699303	0.694906	0.277232	0.054329	0.561918	0.184735	0.0658026
>TDP98|TDP98|generation1aar	NQIIWFDYTLKGEH	NQIIWFDYTLKGEH	D.YTLKGEH	IWFDYTLK	NA	7	94.2	846.423	7	2.9	424.218	2	10.86	N	Y	0.63	9.05	1.1	733000	676360	494013	499307	379804	443901	628915	700439	1008374	2246613	1278294	1259304	730764	436497	389124	428632	404142	1.35723	2.69091	0.809177	0.216346	0.0359305	0.166966	0.338975	0.0465224	0.132632
>TDP107|TDP107|generation1aar	ENFPHLWERTIVNH	ENFPHLWERTIVNH	W.ERTIVNH	PHLWERTI	NA	7	55.44	867.456	7	1.9	434.735	2	10.19	N	Y	1.19	13.01	1.3	6530000	4305936	5731550	6264365	5897634	6292184	8431266	7508895	8057385	8791592	8286873	7862439	7561820	6662964	4288543	5207007	4876210	1.36443	1.46412	0.947532	0.0188656	0.00223495	0.675867	0.137338	0.00762722	0.31656
>TDP107|TDP107|generation1aar	ENFPHLWERTIVNH	ENFPHLWERTIVNH	ENFPHLWERTIVNH	NA	NA		93.77	1790.89	14	2.4	896.448	2	33.38	Y	Y	0.89	11.25	2.1	208000000	249784471	263251435	174112500	196303309	208590223	272248636	227613376	113321980	194859282	196152057	169732311	202283987	162926501	230202433	220965335	201408676	0.930186	0.863689	0.923087	0.710838	0.228271	0.537214	0.565389	0.160977	0.2803
>TDP107|TDP107|generation1aar	ENFPHLWERTIVNH	ENFPHLWERTIVNH	ENFPHL.W	NA	FPHLWERT	6	51.71	755.36	6	0.8	378.687	2	27.64	N	Y	0.91	60	1	2500000	2102743	NA	2091192	2125197	1749744	1582841	355499	301552	1215005	1465631	1390710	NA	1994026	1694383	1626550	1656321	0.473519	0.644289	0.827402	0.0603992	0.000562455	0.0154196	0.228487	0.00319915	0.0287412
>TDP134|TDP134|GenScript	GEWHWPSLNKVGQA	GEWHWPSMNKVGQA	GEWHWPSLNKVGQA	NA	NA		111.16	1607.78	14	0.6	804.9	2	36.76	Y	Y	0.82	5.04	2.1	19400000	21697096	17244635	37494067	15618915	14739226	22054250	22292032	17382439	NA	13884921	11388491	12497126	12401868	20098893	22096533	15370662	0.830679	0.547074	0.760069	0.491884	0.139697	0.350933	0.486919	0.117714	0.212264
>TDP134|TDP134|GenScript	GEWHWPSLNKVGQA	GEWHWPSMNKVGQA	W.PSLNKVGQA	EWHWPSMN	NA	5	87.74	912.503	9	1.8	457.258	2	15.76	N	Y	0.58	2.11	2.5	5580000	5069352	5864842	5324710	6213426	6145654	5117852	5713800	6780112	NA	6556768	5661394	5782568	5544365	4405397	4102181	4187180	1.05719	1.06802	0.811626	0.488687	0.367146	0.0462927	0.48603	0.22093	0.0587232
>TDP155|TDP155|GenScript	RLVHRETQWSKING	RLVHRETQWSKING	RLVHRETQWSKING	NA	NA		92.51	1722.93	14	0.2	862.471	2	22.22	Y	Y	1.34	7.64	1.3	92200000	56720495	88305861	135420833	75022004	65852450	101723909	107119079	146934432	88374416	74934494	96364151	67569206	73803273	128539430	104344741	82683562	1.18612	0.920592	1.09537	0.510095	0.708915	0.697587	0.489795	0.342471	0.321458
>TDP155|TDP155|GenScript	RLVHRETQWSKING	RLVHRETQWSKING	RLVHRETQ.W	NA	RETQWSKI	8	67.27	1037.57	8	1	519.793	2	8.64	N	Y	1	16.16	1.2	1650000	1426383	1941063	1842460	1229029	1637692	1836095	2205738	1757451	1833970	1641947	1686373	2065203	1726535	1001439	1227585	1351558	1.155	1.12247	0.824223	0.276922	0.348779	0.259126	0.381581	0.213366	0.174277
>TDP11|TDP11|generation1	PVIWTHNAGLSFLL	PVIWTHNAGMSFMM	W.THNAGLSFLL	PVIWTHNA	NA	4	98.81	1071.57	10	0.2	536.793	2	45.74	N	Y	0.99	25.5	1.5	623000	573232	866397	1050202	601712	830913	628915	342593	314036	687739	723999	584755	545425	419475	649708	435793	560499	0.684596	0.822217	0.668105	0.195946	0.299906	0.0878876	0.323949	0.191818	0.0895878
>TDP11|TDP11|generation1	PVIWTHNAGLSFLL	PVIWTHNAGMSFMM	P.VIWTHNAGLSFLL	XXXPVIWT	NA	1	56.03	1469.8	13	4	735.906	2	55.79	N	Y	0.6	4.16	3.9	356000	486176	523171	387838	125463	330124	148787	231133	176705	598333	586252	452254	151448	370840	350562	491034	229235	0.582373	1.17446	0.946818	0.156729	0.64581	0.852812	0.298142	0.322418	0.367753
>TDP11|TDP11|generation1	PVIWTHNAGLSFLL	PVIWTHNAGMSFMM	PVIWTHNAGLSF.L	NA	GMSFMMXX	12	53.17	1340.69	12	1.9	671.352	2	40.69	N	Y	0.61	60	1.6	226000	69389	64664	54539	60565	75334	82624	63122	NA	403473	251251	318659	326196	449872	730338	648574	533998	1.18308	5.2159	9.48311	0.117916	0.000156147	0.000142	0.279594	0.00146282	0.00108078
>TDP11|TDP11|generation1	PVIWTHNAGLSFLL	PVIWTHNAGMSFMM	PVIWTHNAGLSFLL	NA	NA		99.95	1566.86	14	1.1	784.434	2	58.07	Y	Y	0.31	3.54	2.3	31400000	66631514	38238104	43021448	24324540	22669103	14773182	22526685	13060838	45505374	26447468	28471226	17686610	16171063	36224748	28029862	35644035	0.42406	0.68583	0.673979	0.0352354	0.247169	0.208635	0.18942	0.170161	0.152443
>TDP5|TDP5|generation1	SLNQAYGDLPSVDL	SLNQAYGDMPSVDM	SLNQAYGDLPSVDL	NA	NA		94.95	1490.73	14	0.6	746.37	2	40.94	Y	Y	0.86	25.68	2	47300000	54711505	71394456	47996091	51550956	51802778	31445773	44584063	61942947	37137887	36365269	40297736	52318476	43163364	40080931	33860892	40811758	0.841006	0.736172	0.699822	0.318253	0.0578891	0.0224149	0.399776	0.063435	0.0366886
>TDP5|TDP5|generation1	SLNQAYGDLPSVDL	SLNQAYGDMPSVDM	SLNQAYGDLPSVD.L	NA	PSVDMXXX	13	83.42	1377.64	13	NA	689.828	2	30.95	N	Y	0.82	11.98	1.7	364000	630823	517339	566557	440402	399080	431588	NA	NA	262487	278800	246386	269006	415827	368090	310988	437269	0.770878	0.490311	0.710946	0.113442	0.000520875	0.0191172	0.276879	0.00309411	0.0333213
>TDP5|TDP5|generation1	SLNQAYGDLPSVDL	SLNQAYGDMPSVDM	S.LNQAYGDLPSVDL	XXXSLNQA	NA	1	72.67	1403.69	13	1.9	702.855	2	40.63	N	Y	0.78	11.29	1.7	180000	173443	305738	208198	196303	234449	131903	174816	297710	138694	122320	166447	158862	160495	137888	74780	106667	0.949299	0.6635	0.542989	0.81731	0.0525309	0.0268154	0.596065	0.0591994	0.0412852
>TDP19|TDP19|generation1	DLFPGQHRISDAEL	DMFPGQHRISDAEL	DLFPGQHRISDAEL	NA	NA		90.4	1596.79	14	0.9	799.403	2	32.38	Y	Y	0.84	4.58	3.1	388000000	371663221	NA	358358532	349931985	488721720	508619545	334380475	281384239	333553242	371366535	325229009	359027600	370840171	449888003	361114645	412092751	1.12026	0.964747	1.10695	0.545485	0.400051	0.179777	0.504347	0.234235	0.138914
>TDP19|TDP19|generation1	DLFPGQHRISDAEL	DMFPGQHRISDAEL	DLFPGQHRISD.A	NA	RISDAELX	11	99.11	1283.63	11	NA	428.883	3	25.09	N	Y	1.11	8.54	2.2	13900000	8102928	14578798	19806448	14509375	16549307	17938864	6241769	3217192	12608542	13003339	12702547	13344389	17265346	19280914	16470101	21465925	0.771035	0.906334	1.30676	0.485189	0.598363	0.149245	0.48603	0.306743	0.124145
>TDP19|TDP19|generation1	DLFPGQHRISDAEL	DMFPGQHRISDAEL	G.QHRISDAEL	MFPGQHRI	NA	5	51.67	1067.54	9	0.1	534.775	2	18.16	N	Y	1.01	8.13	1.3	715000	506266	598147	677104	715227	555091	590927	986716	1162030	704932	716286	870562	825022	711284	684765	695632	590975	1.31962	1.24835	1.07446	0.248905	0.0456018	0.419316	0.363799	0.0548805	0.238927
>TDP19|TDP19|generation1	DLFPGQHRISDAEL	DMFPGQHRISDAEL	D.LFPGQHRISDAEL	XXXDMFPG	NA	1	48.34	1481.76	13	1.5	741.89	2	29.01	N	Y	0.51	2.38	2.2	9940000	10982481	10246812	15200298	12034246	11636231	15511841	4153357	2612168	9387632	9014179	9231248	8991576	9289242	9009445	7263212	11567748	0.699771	0.755711	0.766131	0.306017	0.0355066	0.0902223	0.394612	0.0460985	0.0898874
>TDP19|TDP19|generation1	DLFPGQHRISDAEL	DMFPGQHRISDAEL	Q.HRISDAEL	FPGQHRIS	NA	6	47.59	939.477	8	0.5	470.746	2	17.73	N	Y	0.74	4.98	2	545000	387065	684787	576690	412237	618013	494902	797820	859518	536436	391202	415023	719114	610366	516495	437839	263686	1.34427	1.00048	0.887231	0.155503	0.998147	0.588916	0.298142	0.422403	0.292673
>TDP19|TDP19|generation1	DLFPGQHRISDAEL	DMFPGQHRISDAEL	DLFPGQHRISDA.E	NA	ISDAELXX	12	85.29	1354.66	12	2	678.34	2	25.27	N	Y	0.49	5.39	1.6	1050000	723237	1049673	364807	1186355	1146384	968699	141965	130608	687739	667799	928600	866326	1037137	1226967	1421953	NA	0.718293	0.947772	1.47853	0.498434	0.83073	0.152691	0.488625	0.380906	0.126092
>TDP19|TDP19|generation1	DLFPGQHRISDAEL	DMFPGQHRISDAEL	DLFPGQHR.I	NA	GQHRISDA	8	78.99	968.483	8	1.7	485.248	2	21.51	N	Y	0.72	3.76	2.7	208000	120539	120796	140948	102419	140497	193107	244039	280424	198298	206070	273762	222406	306399	306158	317126	327289	1.7703	1.85792	2.59329	0.0251329	0.00143616	8.38584e-07	0.155179	0.0056862	4.25092e-05
>TDP19|TDP19|generation1	DLFPGQHRISDAEL	DMFPGQHRISDAEL	DLFPGQH.R	NA	PGQHRISD	7	64.83	812.382	7	2.7	407.197	2	21.62	N	Y	0.58	4.53	1.6	161000	NA	239092	214647	108394	280131	244813	241693	339966	151303	143257	NA	158862	166574	176450	NA	140456	1.47643	0.80661	0.860081	0.0930136	0.420127	0.562119	0.261075	0.243011	0.287459
>TDP19|TDP19|generation1	DLFPGQHRISDAEL	DMFPGQHRISDAEL	DLFPGQHRISDAE.L	NA	SDAELXXX	13	59.66	1483.71	13	0.9	742.859	2	27.16	N	Y	0.45	2.31	3.2	783000	582607	1082996	665128	1280239	913660	1202959	144312	88833	614380	747141	706305	594143	982422	774742	906367	891763	0.650729	0.737189	0.984581	0.368853	0.214124	0.938223	0.421877	0.154771	0.38976
>TDP37|TDP37|generation1	WAGTAKNSSADIQG	WAGTAKNSSADIQG	G.TAKNSSADIQG	XWAGTAKN	NA	3	63.01	1090.53	11	1.9	546.271	2	8.21	N	Y	0.82	2.35	1.7	1630000	1024585	1432888	1473968	1331449	NA	1646155	1924154	1872694	2040291	1862343	2135342	2044021	1799487	1776181	1329884	1550317	1.37896	1.53566	1.22668	0.0161029	0.000924593	0.0935841	0.126743	0.00420714	0.0915683
>TDP37|TDP37|generation1	WAGTAKNSSADIQG	WAGTAKNSSADIQG	A.GTAKNSSADIQG	XXWAGTAK	NA	2	46.37	1147.55	12	2.9	574.782	2	6.77	N	Y	0.92	5.69	2	919000	NA	813080	770148	771557	760234	938097	1095829	1017977	1215005	1031451	1138849	1228531	1006740	934832	891022	936815	1.21417	1.46951	1.20056	0.107586	0.00109908	0.0036623	0.272107	0.00460627	0.0113772
>TDP37|TDP37|generation1	WAGTAKNSSADIQG	WAGTAKNSSADIQG	WAGTAKNSSAD.I	NA	SSADIQGX	11	66.39	1106.5	11	1	554.256	2	10.63	N	Y	1.02	16.69	1	585000	382378	660628	648546	375537	541300	682732	708652	581015	860820	715184	701925	780541	449872	283955	558551	583025	1.21606	1.4796	0.907268	0.256844	0.0299045	0.663451	0.367641	0.0401454	0.313315
>TDP37|TDP37|generation1	WAGTAKNSSADIQG	WAGTAKNSSADIQG	WAGTAKNSSADIQG	NA	NA		83.89	1404.66	14	0.8	703.34	2	16.22	Y	Y	0.91	22.99	2.3	65600000	75671971	69311770	95807937	59061691	49303144	55610477	73563705	86816161	61437986	61380166	59132547	62167906	56537928	51883188	69460862	49027112	0.884744	0.814127	0.756734	0.48216	0.123203	0.0881935	0.483867	0.106719	0.0895961
>TDP37|TDP37|generation1	WAGTAKNSSADIQG	WAGTAKNSSADIQG	W.AGTAKNSSADIQG	XXXWAGTA	NA	1	61.06	1218.58	13	0.4	610.299	2	9.1	N	Y	0.54	0.94	0.9	5030000	1881754	3723842	5011492	3798042	5214756	6046452	6887065	5310767	7473427	5763344	6482679	5305983	5459254	5001352	4603444	5472486	1.62739	1.73605	1.42465	0.0239447	0.0160809	0.0648449	0.152658	0.026585	0.0725797
>TDP49|TDP49|generation2	KSHTNDLPLISVLR	KSHTNDLPLISVMR	L.PLISVLR	TNDLPLIS	NA	7	50.62	796.517	7	2.9	399.265	2	33.52	N	Y	1.17	13.71	1.1	1350000	1332630	1741125	844768	1493612	1560117	1498423	1513512	NA	1249392	1686026	1105998	2001658	1083340	1238653	1053677	1117023	1.12637	1.11658	0.830115	0.480259	0.59211	0.279568	0.483867	0.304518	0.183697
>TDP49|TDP49|generation2	KSHTNDLPLISVLR	KSHTNDLPLISVMR	H.TNDLPLISVLR	XKSHTNDL	NA	3	82.02	1239.72	11	0.3	620.867	2	45.77	N	Y	0.96	8.42	1.6	561000	625466	377383	500228	708399	654215	437919	425895	704901	622403	498094	625272	486117	592128	590113	535023	539298	1.00518	1.00923	1.02039	0.978588	0.952336	0.884136	0.641032	0.409177	0.375936
>TDP49|TDP49|generation2	KSHTNDLPLISVLR	KSHTNDLPLISVMR	S.HTNDLPLISVLR	XXKSHTND	NA	2	88.25	1376.78	12	1.1	689.397	2	42.65	N	Y	1.01	9.51	2	2450000	2082653	2699160	1971433	2918945	2551351	1878305	2334797	3332435	2750955	2578628	2409104	2287609	2565484	2337081	2005056	2583861	1.04391	1.03661	0.981317	0.790259	0.737733	0.871538	0.586974	0.3546	0.372661
>TDP49|TDP49|generation2	KSHTNDLPLISVLR	KSHTNDLPLISVMR	T.NDLPLISVLR	KSHTNDLP	NA	4	86.36	1138.67	10	0.1	570.343	2	44.06	N	Y	0.79	7.79	1.6	305000	198220	304905	314139	372123	402527	264862	319128	494583	320945	NA	NA	320901	206698	245393	236310	235860	1.24526	1.07929	0.77709	0.283328	0.686838	0.125073	0.382995	0.336916	0.110051
>TDP49|TDP49|generation2	KSHTNDLPLISVLR	KSHTNDLPLISVMR	KSHTNDLPLISVLR	NA	NA		113.26	1591.9	14	0.3	531.642	3	40.77	Y	Y	0.42	1.9	1.9	778000000	696450000	841404904	724086905	887632353	870562500	718609773	673454009	960355764	797776827	768078560	738061792	766772810	707635999	798113003	680286795	768533105	1.02331	0.974954	0.938085	0.827972	0.692195	0.395314	0.600235	0.338026	0.230012
>TDP49|TDP49|generation2	KSHTNDLPLISVLR	KSHTNDLPLISVMR	KSHTNDLPL.I	NA	DLPLISVM	9	92.49	1023.53	9	1.5	512.775	2	24.4	N	Y	0.85	10.67	1.4	178000	105807	183276	159373	209959	207728	180444	248732	272741	118062	117912	133596	150389	172653	211506	227103	161657	1.38157	0.789713	1.17391	0.0832936	0.19063	0.330958	0.249734	0.142919	0.20424
>TDP49|TDP49|generation2	KSHTNDLPLISVLR	KSHTNDLPLISVMR	KSHTNDLPLISVL.R	NA	ISVMRXXX	13	63.92	1435.8	13	0.2	718.909	2	44.94	N	Y	0.7	22.89	2.4	2370000	396441	289910	506677	485637	1620453	1276825	820112	1354102	3530392	2810044	3438448	3283143	5665951	5538881	5258157	5737497	3.02115	7.7812	13.2251	0.00274905	2.66929e-06	9.23453e-09	0.0597551	0.00014145	2.10855e-06
>TDP49|TDP49|generation2	KSHTNDLPLISVLR	KSHTNDLPLISVMR	K.SHTNDLPLISVLR	XXXKSHTN	NA	1	102.65	1463.81	13	1.1	732.911	2	42.64	N	Y	0.62	0.54	2.4	831000	533722	793087	624594	716080	810226	590927	664068	1056391	1048801	841911	1006348	742414	1034705	1122967	815321	1269405	1.17025	1.36439	1.59041	0.369469	0.0368562	0.0118238	0.421919	0.0468327	0.0238133
>TDP196|TDP196|GenScript	WPLGLYASQKHWEE	WPMGMYASQKHWEE	WPLGLYASQKHWEE	NA	NA		101.41	1742.84	14	1.2	872.429	2	38.12	Y	Y	0.68	3.16	2.9	24700000	27590135	32989737	29663611	20569173	24565377	22054250	23113317	29482922	26936430	21598766	20367877	18110242	16900585	24773054	24449405	21200913	0.895348	0.785229	0.788032	0.385278	0.114561	0.116214	0.43063	0.102762	0.104677
>TDP221|TDP221|GenScript	QQWGSHFLIELHVI	QQWGSHFMIEMHVI	W.GSHFLIELHVI	XQQWGSHF	NA	3	67.19	1263.7	11	1.4	632.855	2	46.56	Y	Y	0.73	17.56	1.7	178000	87726	182443	415475	226176	168941	213156	192415	359173	165057	244639	121550	139798	NA	83551	64448	141781	1.02398	0.735939	0.423739	0.948465	0.447123	0.177636	0.635133	0.252374	0.137725
>TDP184|TDP184|GenScript	LALYSFTPHILWDE	LAMYSFTPHILWDE	LALYSFTPHILWDE	NA	NA		82.29	1703.86	14	1.6	852.937	2	52.95	Y	Y	0.9	16.6	2.1	3870000	6308230	1174635	3417764	3012829	3568444	1983827	NA	1872694	5777005	6292294	2781420	2192292	4255543	5141577	5462754	4624449	0.711538	1.22493	1.40039	0.486946	0.616972	0.250637	0.48603	0.313495	0.170385
>TDP184|TDP184|GenScript	LALYSFTPHILWDE	LAMYSFTPHILWDE	LALYSFTPHIL.W	NA	PHILWDEX	11	93.48	1273.71	11	0.5	637.861	2	49.89	N	Y	0.88	28.81	1.9	939000	1285754	1191296	1372633	1049796	1284295	317623	547915	432160	861966	657881	940646	434222	1186689	945349	964677	1187251	0.526993	0.590821	0.874372	0.0445128	0.00924504	0.16122	0.208706	0.0191215	0.131471
>TDP177|TDP177|GenScript	LEYFPIWEVNDDVK	LEYFPIWEVNDDVK	LEYFPIWEVNDDVK	NA	NA		88.86	1765.86	14	0.6	589.626	3	46.55	Y	Y	0.86	6.79	2.2	82700000	87725913	80141734	114232540	80313658	85504752	63102591	56199385	90273442	109579691	64355506	73039646	60897012	87421011	89276477	83782689	91958961	0.814208	0.849504	0.972477	0.19691	0.360582	0.772731	0.323949	0.218905	0.34461
>TDP177|TDP177|GenScript	LEYFPIWEVNDDVK	LEYFPIWEVNDDVK	W.EVNDDVK	FPIWEVND	NA	7	59.81	817.382	7	1.5	409.697	2	6.94	N	Y	0.61	1.42	1.1	2840000	2805890	2274292	2026706	2321500	2465157	2690830	3449399	2909878	3450156	2854123	3898368	3876227	3039674	3201800	2066435	2848873	1.22134	1.49324	1.18332	0.0979196	0.00749555	0.199416	0.262933	0.0168925	0.148559
>TDP177|TDP177|GenScript	LEYFPIWEVNDDVK	LEYFPIWEVNDDVK	LEYFPIWEVND.D	NA	EVNDDVKX	11	46.6	1423.67	11	0.6	712.841	2	48.7	N	Y	0.58	3.92	3	77500	NA	26075	54260	38919	69990	15195	34259	60310	154741	90252	45006	NA	74654	107973	103322	85599	1.13049	2.43178	2.3367	0.762343	0.158357	0.00559299	0.577864	0.127067	0.0144777
>TDP132|TDP132|GenScript	EPLDLQKQRYFDWL	EPLDMQKQRYFDWL	EPLDLQKQRYFDWL	NA	NA		85.67	1849.94	14	0.2	925.975	2	46.47	Y	Y	1.24	16.77	2.6	19200000	26384740	14328876	30953333	17325901	20514245	16883636	8060329	21992147	24529345	15537888	18396792	15992085	12049266	21033725	20050558	16960731	0.75793	0.836653	0.787639	0.320555	0.439392	0.320831	0.399855	0.249622	0.201254
>TDP132|TDP132|GenScript	EPLDLQKQRYFDWL	EPLDMQKQRYFDWL	EPLDLQKQRYF.D	NA	QRYFDWLX	11	94.27	1435.75	11	1	718.88	2	29.66	N	Y	0.59	5.07	3.6	1310000	1828181	2032701	856744	1766730	1801461	1255720	821285	785571	1203543	1774184	1160750	947875	997013	766562	962631	693005	0.719275	0.784404	0.527302	0.244502	0.309933	0.0301953	0.360011	0.195613	0.0443382
>TDP132|TDP132|GenScript	EPLDLQKQRYFDWL	EPLDMQKQRYFDWL	EPLDLQKQRYFD.W	NA	RYFDWLXX	12	79.5	1550.77	12	2.2	776.392	2	28.86	N	Y	0.68	5.74	3.4	1940000	2390699	2665837	2984786	2620222	2465157	1994380	195935	105639	1421327	1300334	1730175	1164986	2334469	2278654	2066435	2544110	0.446569	0.52683	0.865134	0.0549001	0.000326518	0.0617689	0.227758	0.00223732	0.0714122
>TDP132|TDP132|GenScript	EPLDLQKQRYFDWL	EPLDMQKQRYFDWL	EPLDLQK.Q	NA	DMQKQRYF	7	72.88	841.455	7	0.4	421.734	2	17.61	N	Y	0.81	9.41	1.4	226000	233043	222431	NA	246659	174974	155118	290970	319798	161619	238027	228865	306074	177517	141393	119690	166957	1.005	0.998299	0.64684	0.981873	0.991474	0.00403905	0.64135	0.42182	0.0122152
>TDP132|TDP132|GenScript	EPLDLQKQRYFDWL	EPLDMQKQRYFDWL	EPLDLQKQ.R	NA	MQKQRYFD	8	71.83	969.513	8	1.9	485.763	2	17.77	N	Y	0.36	60	1.4	166000	213623	231595	300321	263729	NA	NA	273371	398548	60814	62170	55255	61347	254117	222023	233241	192133	1.3315	0.237386	0.893235	0.155176	5.6001e-05	0.286506	0.298142	0.000810789	0.186644
>TDP132|TDP132|GenScript	EPLDLQKQRYFDWL	EPLDMQKQRYFDWL	EPLDLQKQRY.F	NA	KQRYFDWL	10	87.57	1288.68	10	1	645.345	2	22.73	N	Y	0.62	3.97	1.7	121000	170764	119130	146476	139119	118086	71755	NA	159419	100868	86175	118265	102413	49729	141393	115598	102559	0.80919	0.708477	0.711185	0.316201	0.0154215	0.108461	0.397884	0.02574	0.0994587
>TDP132|TDP132|GenScript	EPLDLQKQRYFDWL	EPLDMQKQRYFDWL	EPLDLQKQR.Y	NA	QKQRYFDW	9	94.49	1125.61	9	1.9	563.815	2	16.54	N	Y	0.71	5.72	1.9	1050000	1279057	1257942	1566091	1135145	822294	1076332	1372720	688575	835602	1019330	1105998	1009302	863267	919641	793838	783109	0.755965	0.757933	0.64141	0.119727	0.0255275	0.00282531	0.280481	0.0365163	0.00941771
>TDP102|TDP102|generation1aar	AQNEAHLKTDWWAY	AQNEAHMKTDWWAY	AQNEAHLKTDWWAY	NA	NA		89.74	1731.8	14	1.3	866.909	2	36.64	Y	Y	0.78	7.28	2.2	10500000	13393269	10080197	21004048	7246153	8067787	12662727	10125275	4465654	19371305	9510069	5234325	8578536	1957550	11264728	12378151	9924678	0.682887	0.825429	0.686825	0.277989	0.614446	0.326898	0.381581	0.313008	0.202987
>TDP102|TDP102|generation1aar	AQNEAHLKTDWWAY	AQNEAHMKTDWWAY	AQNEAHLKTD.W	NA	MKTDWWAY	10	107.87	1125.54	10	1.2	563.777	2	7.89	N	Y	0.47	1.01	1.9	4750000	3013486	3865464	4348206	3704158	4301096	4959568	5807661	4917022	6716914	5708245	6230818	5041214	4839160	4580678	4848962	5180973	1.33849	1.58708	1.30262	0.0226066	0.00288979	0.0096501	0.149732	0.00920451	0.0206062
>TDP102|TDP102|generation1aar	AQNEAHLKTDWWAY	AQNEAHMKTDWWAY	AQNEAHLKT.D	NA	HMKTDWWA	9	83.25	1010.51	9	NA	506.264	2	10.54	N	Y	0.95	19.75	0.9	230000	155362	218265	208198	185208	220657	288077	328514	305393	303751	294228	259526	257356	221288	128539	190276	176233	1.48969	1.45347	0.933905	0.0133356	0.00317932	0.613813	0.119806	0.00995193	0.299474
>TDP102|TDP102|generation1aar	AQNEAHLKTDWWAY	AQNEAHMKTDWWAY	AQNEAHL.K	NA	EAHMKTDW	7	78.81	781.372	7	1.2	391.693	2	11.6	N	Y	0.39	7.68	1.7	129000	117191	177445	170428	152775	231863	181499	NA	266019	240709	163093	94174	NA	72757	73545	155494	50035	1.46614	1.07466	0.569454	0.0393602	0.778416	0.0476605	0.196066	0.366775	0.05963
>TDP102|TDP102|generation1aar	AQNEAHLKTDWWAY	AQNEAHMKTDWWAY	AQNEAHLK.T	NA	AHMKTDWW	8	79.99	909.467	8	2	455.74	2	6.95	N	Y	0.42	2.43	1.4	437000	262508	424868	407184	324327	380117	453748	558474	514751	637304	532255	604466	540130	391510	419506	353954	337890	1.34407	1.63096	1.05918	0.0648109	0.00265933	0.635013	0.230338	0.00864332	0.307192
>TDP150|TDP150|GenScript	TDHRSHVGLYWTLN	TDHRSHVGMYWTLN	TDHRSHVGLYWTLN	NA	NA		84.35	1697.83	14	1.9	849.923	2	34.66	Y	Y	0.37	2.14	3.6	28800000	31675082	35488959	41086865	25604779	29564647	33450705	17246993	11620305	38169495	28871820	19163325	21287477	21277715	28979799	34065489	27163670	0.686431	0.803045	0.832887	0.134573	0.267741	0.230472	0.289023	0.18017	0.163177
>TDP150|TDP150|GenScript	TDHRSHVGLYWTLN	TDHRSHVGMYWTLN	TDHRSHVGL.Y	NA	HVGMYWTL	9	102.01	1020.51	9	0.2	511.262	2	14.5	N	Y	1.02	29.16	1.4	1200000	1171911	1374572	1464756	1544822	1025712	1023570	1196730	1459741	1146231	1388492	1259304	1249713	1148997	842518	873631	769858	0.846958	0.907791	0.654241	0.154238	0.223626	0.00594833	0.298072	0.15923	0.0150013
>TDP150|TDP150|GenScript	TDHRSHVGLYWTLN	TDHRSHVGMYWTLN	TDHRSHVG.L	NA	SHVGMYWT	8	55.35	907.426	8	1.8	454.719	2	4.21	N	Y	0.68	12	0.7	1010000	400459	1016350	1391058	1263169	1241198	1371795	1712967	1632605	NA	NA	1686373	1694526	NA	725664	261885	295488	1.46365	1.66095	0.420216	0.103592	0.11111	0.096384	0.268591	0.100924	0.0934509
>TDP233|TDP233|GenScript	HPTKSFGDILELLY	HPTKSFGDIMEMLY	HPTKSFGDILELLY	NA	NA		73.05	1631.86	14	0.4	816.935	2	54.21	Y	Y	0.87	7.71	3.5	106000000	109824808	68895233	93965476	74680607	149978094	44425068	63473627	58485666	109808937	120115585	114979953	NA	143472591	123865268	130942421	160331906	0.910746	1.32388	1.60814	0.773394	0.0558054	0.00513375	0.580296	0.0622957	0.0139548
>TDP233|TDP233|GenScript	HPTKSFGDILELLY	HPTKSFGDIMEMLY	HPTKSFG.D	NA	KSFGDIME	7	77.04	772.387	7	2.2	387.2	2	9.91	N	Y	1.15	11.06	1.4	2830000	1620586	2565868	2533383	2330035	2844412	3228995	3578458	3178778	3977422	3757744	3558903	3537322	2820817	1869664	2332412	2544110	1.41777	1.63885	1.05714	0.0121353	0.00100898	0.679543	0.114824	0.00436276	0.317305
>TDP233|TDP233|GenScript	HPTKSFGDILELLY	HPTKSFGDIMEMLY	HPTKSFGD.I	NA	SFGDIMEM	8	76.15	887.414	8	1.1	444.714	2	8.52	N	Y	1.16	9.76	0.8	1060000	508944	991358	870562	862028	1086048	1224064	1267126	1382912	1386940	1377472	NA	1376802	1112521	731506	916597	963316	1.53428	1.70795	1.15189	0.011703	0.00559741	0.38265	0.11219	0.0143138	0.225475
>TDP233|TDP233|GenScript	HPTKSFGDILELLY	HPTKSFGDIMEMLY	P.TKSFGDILELLY	XXHPTKSF	NA	2	100.6	1397.74	12	0.3	699.879	2	55.35	N	Y	0.75	5.24	2	22300000	27924966	26241836	17411250	14424026	29478453	9813614	14783137	8614391	17995828	34932698	25733608	18110242	26992301	26409010	26188484	NA	0.728931	1.12523	1.23392	0.355088	0.622702	0.254453	0.417943	0.315162	0.172404
>TDP233|TDP233|GenScript	HPTKSFGDILELLY	HPTKSFGDIMEMLY	HPTKSF.G	NA	TKSFGDIM	6	76.76	715.365	6	1.8	358.689	2	9.56	N	Y	0.96	13.14	1.7	681000	505596	605645	573926	520631	672316	728107	955038	825906	923862	781302	827856	887508	661433	440540	638344	499547	1.44227	1.5507	1.01544	0.0102789	0.000243873	0.888723	0.101507	0.00194195	0.376834
>TDP233|TDP233|GenScript	HPTKSFGDILELLY	HPTKSFGDIMEMLY	HPTKSFGDIL.E	NA	GDIMEMLY	10	68.4	1113.58	10	0.1	557.798	2	32.02	N	Y	0.5	18	1.6	586000	4680948	142456	505755	NA	301680	77652	59753	77320	367940	187336	209154	284892	150768	NA	NA	329939	0.0726763	0.147676	0.135305	0.234885	0.269365	0.473959	0.353576	0.180754	0.258592
>TDP233|TDP233|GenScript	HPTKSFGDILELLY	HPTKSFGDIMEMLY	HPTKSFGDILEL.L	NA	IMEMLYXX	12	51.56	1355.71	12	2.7	678.863	2	40.13	N	Y	0.78	2.38	1.5	297000	401128	NA	152924	246659	287027	138235	248732	337085	307190	267781	293473	478703	294240	392630	297689	356440	0.947045	1.26183	1.25607	0.864202	0.438296	0.353187	0.612795	0.249622	0.212782
>TDP99|TDP99|generation1aar	QPGLRHSAVEPNGW	QPGMRHSAVEPNGW	P.GLRHSAVEPNG.W	XXQPGMRH	EPNGWXXX	2 ; 13	112.12	1135.57	11	0.3	568.794	2	12.58	N	Y	1.18	14.61	1.3	1800000	1546923	1641156	1796399	1638706	1827319	2078798	2064946	2314457	2051754	2104778	2102491	2213474	1592789	1215282	1544711	1139549	1.25099	1.27922	0.829258	0.0100137	0.00029848	0.0653552	0.101507	0.00216072	0.072972
>TDP99|TDP99|generation1aar	QPGLRHSAVEPNGW	QPGMRHSAVEPNGW	Q.PGLRHSAVEPNGW	XXXQPGMR	NA	1	97.7	1418.71	13	1.8	710.359	2	26.9	N	Y	0.67	5.51	3.4	358000	431263	421536	NA	460033	367188	521282	NA	NA	365648	299738	249671	239352	382999	303820	417379	359090	1.01514	0.659495	0.835953	0.918156	0.00851162	0.0613243	0.625764	0.0181548	0.0714122
>TDP99|TDP99|generation1aar	QPGLRHSAVEPNGW	QPGMRHSAVEPNGW	QPGLRHSAVEPNG.W	NA	EPNGWXXX	13	68.36	1360.68	13	0.5	681.349	2	15.7	Y	Y	0.82	6.59	2.1	343000	238400	322400	329800	309818	401665	327120	436455	505147	379402	461729	406263	458581	271139	215011	233241	206709	1.3915	1.42115	0.771481	0.0328406	0.00487721	0.0355732	0.185479	0.013018	0.0493772
>TDP99|TDP99|generation1aar	QPGLRHSAVEPNGW	QPGMRHSAVEPNGW	P.GLRHSAVE.P	XXQPGMRH	SAVEPNGW	2 ; 10	58.49	867.456	8	0.9	434.736	2	9.99	N	Y	0.7	7.7	0.9	310000	NA	184942	206356	185208	NA	325010	333207	340926	388572	260067	323039	300778	277218	149573	170839	173582	1.7331	1.65539	1.0033	7.59147e-05	0.0114634	0.986005	0.00553093	0.0220003	0.402032
>TDP99|TDP99|generation1aar	QPGLRHSAVEPNGW	QPGMRHSAVEPNGW	P.GLRHSAVEPNGW	XXQPGMRH	NA	2	103.54	1321.65	12	0.9	661.833	2	25.52	Y	Y	0.93	20.25	2.1	4440000	4714431	4182032	NA	4088230	3939080	5286689	5221028	823025	5329974	3647547	3756012	2743013	3404434	5363600	5892409	4253433	0.88199	0.89393	1.09247	0.699155	0.515439	0.581794	0.562655	0.275157	0.292673
>TDP99|TDP99|generation1aar	QPGLRHSAVEPNGW	QPGMRHSAVEPNGW	Q.PGLRHSAVEPNG.W	XXXQPGMR	EPNGWXXX	1 ; 13	75.07	1232.63	12	0.5	617.321	2	14.42	N	Y	0.5	2.34	3.8	126000	NA	154952	149239	173259	213762	148787	180683	NA	147864	164195	180683	176866	113319	71164	111506	75926	1.13778	1.05185	0.584221	0.336794	0.473617	0.00629393	0.408081	0.260996	0.0155716
>TDP60|TDP60|generation3	RKWQSPQVDLYDKS	RKWQSPQVDLYDKS	W.QSPQVDLYDKS	XRKWQSPQ	NA	3	83.35	1278.61	11	NA	640.312	2	18.9	N	Y	1.04	27.71	1.4	833000	1084855	1058004	1059415	NA	798159	831519	886988	900814	596040	548785	729301	670397	846245	803956	750873	695655	0.800403	0.595949	0.72528	0.000769347	0.000278065	0.000683233	0.0280262	0.00207583	0.00342868
>TDP117|TDP117|generation2aar	HHFTQRAGILKLLP	HHFTQRAGILKLMP	HHFTQRAGILKLLP	NA	NA		72.59	1629.95	14	0.8	408.494	4	40.51	Y	Y	0.46	2.75	1.3	402000000	271213702	523170574	467984921	464300000	261168750	256420227	496291021	680892237	482563282	394508070	434733726	441635721	323421264	293303607	270068743	386916667	0.981527	1.0155	0.737669	0.947565	0.911935	0.111276	0.635133	0.401114	0.101227
>TDP117|TDP117|generation2aar	HHFTQRAGILKLLP	HHFTQRAGILKLMP	HHFTQRA.G	NA	TQRAGILK	7	85.55	895.441	7	1.6	448.727	2	10.17	N	Y	1.09	17.63	1.1	1030000	756720	849736	795022	862028	982615	1255720	1155666	1315687	1421327	1355433	1346908	1493301	894880	576090	784632	826836	1.44314	1.72115	0.944517	0.00331169	8.1792e-06	0.557702	0.0634948	0.000252777	0.286484
>TDP117|TDP117|generation2aar	HHFTQRAGILKLLP	HHFTQRAGILKLMP	F.TQRAGILKLLP	XHHFTQRA	NA	3	58.29	1208.76	11	0.2	605.388	2	41.08	N	Y	1.02	21.7	1.3	548000	431263	609810	576690	723762	574054	306016	581939	757721	498611	519032	618702	760418	365977	483776	433747	458470	0.947985	1.02359	0.743947	0.792976	0.876125	0.0616765	0.587171	0.393276	0.0714122
>TDP117|TDP117|generation2aar	HHFTQRAGILKLLP	HHFTQRAGILKLMP	HHFTQRAGILKL.L	NA	ILKLMPXX	12	65.29	1419.81	12	2.1	710.911	2	29.76	N	Y	0.73	50.37	1.6	5440000	NA	NA	60617	46686	3637400	4716866	735637	537799	6980547	6788184	7468222	7339414	10188986	16242710	14424126	19478339	44.8622	133.157	281.139	0.20814	7.29413e-06	0.00664546	0.331102	0.000249226	0.015806
>TDP117|TDP117|generation2aar	HHFTQRAGILKLLP	HHFTQRAGILKLMP	HHFTQR.A	NA	FTQRAGIL	6	51.86	824.404	6	2.2	413.209	2	6.4	N	Y	0.6	4.45	1.7	401000	NA	212434	381389	367002	248240	213156	362539	377420	505488	688736	886988	754064	336796	459236	193345	356440	0.937753	2.21316	1.05052	0.775736	0.0135932	0.845817	0.580296	0.023877	0.366383
>TDP117|TDP117|generation2aar	HHFTQRAGILKLLP	HHFTQRAGILKLMP	H.FTQRAGILKLLP	XXHHFTQR	NA	2	48.06	1355.83	12	0.1	678.922	2	43.95	N	Y	0.96	51.7	1.4	2030000	425906	883059	692765	981517	2111761	1477318	1349255	2535339	3255296	2611688	2879974	2562970	NA	3038205	2946204	3074132	2.50521	3.79115	4.04863	0.0101157	4.65938e-05	2.13451e-05	0.101507	0.000742049	0.000286693
>TDP117|TDP117|generation2aar	HHFTQRAGILKLLP	HHFTQRAGILKLMP	HHFTQRAGILK.L	NA	GILKLMPX	11	73.89	1306.73	11	1.1	654.371	2	19.06	N	Y	0.78	4.76	1.1	563000	NA	583985	493779	320913	477516	550829	583113	NA	662522	856237	758868	764655	505802	442877	672103	524723	1.15213	1.63134	1.15046	0.442307	0.0141395	0.453708	0.46036	0.0243882	0.250661
>TDP117|TDP117|generation2aar	HHFTQRAGILKLLP	HHFTQRAGILKLMP	HHFTQRAG.I	NA	QRAGILKL	8	87.93	952.463	8	0.7	477.238	2	8.83	N	Y	0.87	16.87	1	1670000	763416	1266273	1630577	1391193	1775603	1709468	NA	1776658	2418548	2270074	2365302	2351154	1483361	1191911	1360574	1497314	1.38883	1.86185	1.09536	0.0732118	0.00108098	0.561627	0.243859	0.00457052	0.287459
>TDP75|TDP75|generation3	NFLAFLKWHEGQYE	NFMAFMKWHEGQYE	NFLAFLKWHEGQYE	NA	NA		87.77	1780.86	14	2.6	891.434	2	49.77	Y	Y	0.57	2.19	2.8	27500000	24308784	27491447	48088214	33030165	24737766	23637091	21822726	14981550	36794017	20937579	27266675	23935173	29180866	28629237	23835613	32198887	0.640837	0.81955	0.856499	0.0814443	0.37747	0.422996	0.248779	0.224871	0.240259
>TDP75|TDP75|generation3	NFLAFLKWHEGQYE	NFMAFMKWHEGQYE	NFLAFLK.W	NA	AFMKWHEG	7	47.69	851.49	7	0.3	426.753	2	43.13	N	Y	0.96	34.35	1.7	1510000	1513439	2149331	1722700	2022778	1913514	1498423	1912422	1555776	853942	1421551	1215502	1397984	967832	1367192	1007643	1077271	0.928713	0.659937	0.596624	0.496516	0.0178277	0.0045927	0.488625	0.0287602	0.0131083
>TDP94|TDP94|generation1aar	LHSPWTLANFLRGP	MHSPWTMANFLRGP	LHSPWTLANFLRGP	NA	NA		100.74	1607.86	14	0.3	536.96	3	53	Y	Y	0.31	2.01	2.8	122000000	NA	135791089	142790675	139119301	145668379	67745591	81776558	66360583	163911043	86064470	120455189	59943841	115142833	126202349	136057359	121640240	0.64918	0.772756	0.896053	0.0795924	0.288736	0.0456476	0.248779	0.18718	0.0584512
>TDP94|TDP94|generation1aar	LHSPWTLANFLRGP	MHSPWTMANFLRGP	W.TLANFLRGP	HSPWTMAN	NA	5	89.5	987.55	9	0.1	494.782	2	35.58	N	Y	1.39	22.1	1.1	5250000	5531420	5373328	6614433	5624517	6774873	6742902	5490879	2410493	6774226	6446570	3000429	6047338	4413606	4440453	3590687	3895668	0.925485	0.962187	0.706042	0.699309	0.818536	0.0027866	0.562655	0.378585	0.00935695
>TDP94|TDP94|generation1aar	LHSPWTLANFLRGP	MHSPWTMANFLRGP	LHSPWTLANF.L	NA	MANFLRGP	10	100.24	1184.6	10	0.3	593.306	2	44.55	N	Y	0.84	60	0.7	1330000	471443	59030	74354	48265	NA	516006	437628	872003	2303924	1686026	1992986	1355620	2407421	4218430	4245399	3272891	3.72717	11.2366	21.6572	0.0430909	0.000329357	0.000294549	0.206545	0.00223732	0.00189452
>TDP94|TDP94|generation1aar	LHSPWTLANFLRGP	MHSPWTMANFLRGP	A.NFLRGP	WTMANFLR	NA	8	80.73	702.381	6	0.8	352.198	2	21	N	Y	0.67	13.84	1.7	1260000	736630	591483	750803	NA	713689	701726	850617	937307	657937	610496	NA	566607	549573	414832	449092	386917	1.15565	0.882691	0.649526	0.232512	0.229208	0.00973557	0.350728	0.161282	0.0206787
>TDP94|TDP94|generation1aar	LHSPWTLANFLRGP	MHSPWTMANFLRGP	L.HSPWTLANFLRGP	XXXMHSPW	NA	1	72.53	1494.77	13	2.4	748.396	2	45.67	N	Y	0.88	7.18	1.5	1290000	1131731	1332919	1520030	1203425	1361870	975030	1122814	1277273	1421327	1112998	1171700	1270894	1531995	1682698	1411723	1253504	0.913048	0.959294	1.13335	0.386208	0.644253	0.214624	0.43063	0.322314	0.154593
>TDP94|TDP94|generation1aar	LHSPWTLANFLRGP	MHSPWTMANFLRGP	LHSPWTLANFLR.G	NA	NFLRGPXX	12	99.88	1453.78	12	0.4	485.601	3	48.19	N	Y	0.52	17.06	3.6	2830000	97101	158284	312297	221055	2146238	904330	1525244	2285647	4607849	5465810	5968007	2287609	4802684	6438657	6966546	5856752	8.6993	23.2388	30.5103	0.00318579	0.00170657	1.61088e-05	0.0627319	0.0062586	0.000229887
>TDP94|TDP94|generation1aar	LHSPWTLANFLRGP	MHSPWTMANFLRGP	LHSPWTLA.N	NA	WTMANFLR	8	61.37	923.486	8	0.4	462.75	2	34.92	N	Y	0.59	15.47	1.9	428000	192863	NA	81713	NA	182732	301795	NA	NA	1059118	685430	NA	719114	806121	1297080	1360574	844061	1.76464	5.98174	7.84452	0.326374	0.023331	0.0133247	0.403971	0.0341934	0.0261157
>TDP94|TDP94|generation1aar	LHSPWTLANFLRGP	MHSPWTMANFLRGP	H.SPWTLANFLRGP	XXMHSPWT	NA	2	89.49	1357.71	12	1.2	679.864	2	50.39	N	Y	0.85	14.13	1.7	312000	186836	137457	177797	186061	332710	107633	210014	162300	654498	380182	423783	178984	539846	490787	556505	561824	1.18093	2.37949	3.12281	0.551764	0.0522053	1.7214e-06	0.50582	0.0591994	6.04695e-05
>TDP94|TDP94|generation1aar	LHSPWTLANFLRGP	MHSPWTMANFLRGP	L.ANFLRGP	PWTMANFL	NA	7	84	773.418	7	1.6	387.716	2	23.38	N	Y	0.95	28.69	1	281000	231034	306571	350067	320060	329262	302850	407123	366856	124939	267781	235435	142976	231015	352899	234264	275612	1.16424	0.638495	0.905656	0.195152	0.0442903	0.482058	0.323949	0.0537079	0.262071
>TDP94|TDP94|generation1aar	LHSPWTLANFLRGP	MHSPWTMANFLRGP	LHSPWTLANFLRG.P	NA	FLRGPXXX	13	58.03	1510.8	13	0.2	756.41	2	48.73	N	Y	0.42	1.74	3.5	250000	194202	110799	329800	255194	287889	105101	214707	195913	532997	385692	351510	96694	154415	331865	295643	222610	0.902938	1.53584	1.1287	0.730093	0.286206	0.654899	0.570123	0.186604	0.312509
>TDP89|TDP89|generation1aar	GPKLTYDFWIQNLP	GPKLTYDFWIQNLP	GPKLTYDFWIQNLP	NA	NA		83.55	1690.87	14	0.4	846.443	2	50.69	Y	Y	1.27	16.51	1	26400000	36027894	19244013	31598194	25178033	30943756	10467855	20062829	13733087	38971856	27990237	27157170	11755771	30883083	30498901	NA	30343807	0.671207	0.944907	1.0915	0.164499	0.825311	0.581294	0.305425	0.379383	0.292673
>TDP89|TDP89|generation1aar	GPKLTYDFWIQNLP	GPKLTYDFWIQNLP	GPKLTYDF.W	NA	TYDFWIQN	8	97.15	939.47	8	0.5	470.742	2	30.76	N	Y	0.77	60	1.5	653000	NA	241592	312297	214227	47811	186775	45753	51988	392011	190642	143451	153566	145904	140225	104345	NA	0.324489	0.858923	0.508353	0.0150896	0.642303	0.0170191	0.12493	0.322035	0.031213
>TDP89|TDP89|generation1aar	GPKLTYDFWIQNLP	GPKLTYDFWIQNLP	GPKLTYD.F	NA	LTYDFWIQ	7	96.06	792.402	7	0.1	397.208	2	17.3	N	Y	0.9	60	1	305000	NA	324066	201749	237271	179284	217377	285103	339966	249878	239129	260621	245706	169006	163596	171862	173582	1.00421	0.978265	0.666418	0.984377	0.864855	0.0388321	0.64135	0.390422	0.0518519
>TDP125|TDP125|GenScript	EVDNTKPKVLYWHF	EVDNTKPKVMYWHF	EVDNTKPKVLYWHF	NA	NA		107.66	1774.9	14	0.7	888.459	2	38.18	Y	Y	0.54	1.75	2	36400000	43126327	43319856	NA	41735790	37408329	41364909	20766787	45040685	43212911	26888259	36246061	22982003	34044344	36224748	37952842	36571575	0.84595	0.756713	0.847195	0.347662	0.113491	0.00153591	0.415644	0.102309	0.00637636
>TDP125|TDP125|GenScript	EVDNTKPKVLYWHF	EVDNTKPKVMYWHF	EVDNTKPKVL.Y	NA	PKVMYWHF	10	70.59	1141.63	10	2.4	571.823	2	19.37	N	Y	0.9	35.87	1.7	530000	451353	653130	716717	809965	541300	447416	822459	657844	224661	395610	373411	438458	621309	438203	386689	385592	0.938375	0.544299	0.696191	0.727307	0.0151186	0.0783109	0.570123	0.0254342	0.0825912
>TDP74|TDP74|generation3	AYNLWSLYRLIRQE	AYNMWSLYRMIRQE	W.SLYRLIRQE	YNMWSLYR	NA	5	58.35	1176.66	9	0.5	589.338	2	28.46	N	Y	0.92	33	0.8	534000	558499	638968	760936	623050	590431	679566	27454	NA	342723	526745	480726	470231	617662	733843	685402	743357	0.67014	0.705194	1.07702	0.285262	0.0165784	0.368481	0.382995	0.0273131	0.219678
>TDP74|TDP74|generation3	AYNLWSLYRLIRQE	AYNMWSLYRMIRQE	L.YRLIRQE	MWSLYRMI	NA	7	45.77	976.545	7	0.3	489.28	2	19.21	N	Y	0.58	8.07	2.7	416000	NA	132459	116075	92177	158598	155118	208841	237208	325530	204968	240910	258415	203050	373933	NA	575075	1.67245	2.26693	3.38133	0.0305892	0.00598381	0.0667128	0.174293	0.0148903	0.0741253
>TDP223|TDP223|GenScript	VYHKWDTQDPNLDH	VYHKWDTQDPNLDH	D.PNLDH	DTQDPNLD	NA	9	46.21	594.276	5	0.2	298.145	2	7.09	N	Y	0.49	1.91	1.1	36300000	51430154	25075532	28650258	31579228	25944486	32395477	37427148	32171918	40003464	59727199	44020896	42892678	27478649	37042727	30485032	27958704	0.93567	1.36501	0.899294	0.740996	0.141965	0.604361	0.572291	0.119205	0.296446
>TDP223|TDP223|GenScript	VYHKWDTQDPNLDH	VYHKWDTQDPNLDH	VYHKWDTQD.P	NA	DTQDPNLD	9	75.3	1190.54	9	2.8	596.273	2	14.74	N	Y	0.55	1.44	3.2	3330000	4500138	4290332	NA	2790921	2870270	3946550	3789645	5579667	5570683	3812843	NA	NA	2954563	2874609	3805514	2424854	1.0482	1.21534	0.780964	0.826265	0.448073	0.194631	0.600193	0.252452	0.147786
>TDP223|TDP223|GenScript	VYHKWDTQDPNLDH	VYHKWDTQDPNLDH	D.TQDPNLDH	HKWDTQDP	NA	6	83.71	938.409	8	0.6	470.212	2	8.62	N	Y	1.07	12.21	2.5	3210000	2049170	2840783	3169032	2722642	2766837	4780180	3625388	3995080	4023271	3901002	3679358	3537322	3209895	2313710	2721147	2941627	1.40679	1.40433	1.03754	0.0622702	0.00566242	0.748994	0.228487	0.0143903	0.336032
>TDP223|TDP223|GenScript	VYHKWDTQDPNLDH	VYHKWDTQDPNLDH	W.DTQDPNLDH	YHKWDTQD	NA	5	64.48	1053.44	9	1.1	527.726	2	9.13	N	Y	0.54	1.4	2.6	2920000	NA	2749145	2809752	2807991	3197809	3619430	4012566	2737014	3645015	3327973	3285142	3664411	3489545	1869664	2291492	2809121	1.21612	1.248	0.937609	0.122913	0.00225835	0.691317	0.284137	0.00765242	0.320184
>TDP223|TDP223|GenScript	VYHKWDTQDPNLDH	VYHKWDTQDPNLDH	VYHKWDTQDPNLDH	NA	NA		100.85	1766.8	14	2.1	884.41	2	19.92	Y	Y	0.6	2.17	2.7	47200000	43059361	50234372	53984087	42077188	31374728	51600614	57255323	65688334	37825625	39120214	40188231	46387637	44865581	52000042	59844778	41209275	1.08748	0.863572	1.04523	0.616424	0.109323	0.684415	0.530861	0.0995062	0.317955
>TDP223|TDP223|GenScript	VYHKWDTQDPNLDH	VYHKWDTQDPNLDH	VYHKWD.T	NA	HKWDTQDP	6	50.62	846.402	6	0.9	424.208	2	13.89	N	Y	0.31	9.97	1.3	304000	370994	57149	255181	NA	771439	501233	70631	263137	1558874	103035	641698	NA	NA	68009	156517	NA	1.76319	3.37118	0.492869	0.41343	0.281969	0.416299	0.445984	0.185801	0.237935
>TDP140|TDP140|GenScript	EEPLLKHWFAWDQN	EEPMLKHWFAWDQN	EEPLLKHWFAWDQN	NA	NA		94.61	1811.86	14	0.1	906.939	2	44.12	Y	Y	0.82	7.85	1.8	8990000	9040457	5331675	12805099	12204945	11119066	9855823	5608206	18054688	8046542	6810223	9866375	7455912	361113	13905629	7723557	1122323	1.13345	0.817097	0.58688	0.686572	0.365042	0.302658	0.558902	0.22093	0.19223
>TDP140|TDP140|GenScript	EEPLLKHWFAWDQN	EEPMLKHWFAWDQN	EEPLLKH.W	NA	MLKHWFAW	7	78.04	864.471	7	0.5	433.242	2	15.87	N	Y	1.19	24.4	1	1820000	1794698	2016039	2312288	2039847	1568736	1540632	1912422	2362475	1776658	1961521	2058689	2033431	1702217	1262023	1319654	1146174	0.904616	0.959258	0.665215	0.408561	0.526507	0.00533247	0.442955	0.279815	0.0142407
>TDP181|TDP181|GenScript	LNLKWTRVLFDGYQ	LNMKWTRVLFDGYQ	LNLKWTRVLFD.G	NA	VLFDGYQX	11	71.52	1403.79	11	0.8	702.904	2	45.1	N	Y	1.06	18.06	1.4	1280000	1526833	849736	2201740	1101006	1336012	1224064	958557	1354102	1421327	1112998	1511165	1143805	913118	1180226	1401493	1003068	0.857979	0.913718	0.79198	0.538817	0.708153	0.384262	0.502839	0.342449	0.226001
>TDP181|TDP181|GenScript	LNLKWTRVLFDGYQ	LNMKWTRVLFDGYQ	LNLKWTRVLFDG.Y	NA	LFDGYQXX	12	49.37	1460.81	12	0.4	731.414	2	46.59	N	Y	0.49	0.42	3.3	110000	64154	28824	256102	NA	169803	116075	140792	NA	150156	125625	135786	89068	58848	161259	184138	129988	1.22227	1.07562	1.1478	0.738623	0.891048	0.808513	0.572291	0.396288	0.35366
>TDP181|TDP181|GenScript	LNLKWTRVLFDGYQ	LNMKWTRVLFDGYQ	LNLKWTRVLFDGYQ	NA	NA		97.37	1751.94	14	4.3	876.979	2	47.06	Y	Y	0.56	2.51	2.5	27900000	26920471	27991292	42284464	21166618	27582178	24059182	22057379	27562210	27853415	26116875	24967075	22134740	21277715	32251711	6424363	27428682	0.855513	0.853918	0.738259	0.397295	0.388125	0.322433	0.4342	0.229121	0.201339
>TDP235|TDP235|GenScript	ALETGTIFLPVRHD	ALETGTIFLPVRHD	G.TIFLPVRHD	LETGTIFL	NA	5	90.97	1096.6	9	1.4	549.308	2	30.34	N	Y	0.75	13.81	2.5	8640000	5163105	4873484	6771042	6111007	6749014	6721798	11720916	917140	5559221	12782943	45772972	4384585	4681097	NA	5094479	5313479	1.1392	2.98882	0.877833	0.735254	0.286295	0.250727	0.572291	0.186604	0.170385
>TDP235|TDP235|GenScript	ALETGTIFLPVRHD	ALETGTIFLPVRHD	ALETGTIFLPVRH.D	NA	PVRHDXXX	13	95.16	1452.81	13	2.3	727.41	2	36.65	N	Y	1.16	12.96	1.8	7160000	9040457	6589617	7867306	6520684	8412564	8241325	8083795	NA	8596733	8209735	5081019	6301517	6553536	6123151	5871949	7115557	1.09879	0.939068	0.854958	0.34569	0.669492	0.148848	0.414925	0.330007	0.12404
>TDP235|TDP235|GenScript	ALETGTIFLPVRHD	ALETGTIFLPVRHD	E.TGTIFLPVRHD	XALETGTI	NA	3	108.47	1254.67	11	1.5	628.342	2	31.21	N	Y	0.88	18.32	1.6	708000	790203	730606	1022565	990051	939518	988748	187722	83167	742758	739427	582565	534835	751407	657888	687448	682404	0.622386	0.735713	0.786531	0.232209	0.0409799	0.0456943	0.350728	0.0503323	0.0584512
>TDP235|TDP235|GenScript	ALETGTIFLPVRHD	ALETGTIFLPVRHD	ALETGTIFLPVR.H	NA	LPVRHDXX	12	79.06	1315.75	12	2.7	658.88	2	41.38	N	Y	0.86	4.95	2.1	411000	252463	357389	324273	490758	471483	316568	425895	593500	450469	442995	455540	390800	359897	361079	437839	528698	1.26849	1.22102	1.18432	0.25499	0.181468	0.344234	0.367286	0.13828	0.209321
>TDP235|TDP235|GenScript	ALETGTIFLPVRHD	ALETGTIFLPVRHD	ALETGTIFLPVRHD	NA	NA		107.35	1567.84	14	0.4	784.925	2	37.63	Y	Y	0.8	1.95	2.1	683000000	696450000	NA	785809325	746806066	849013923	886390909	794300286	494583218	875720540	720693513	515767217	642860630	736816865	687101678	616861560	734081621	1.01756	0.926972	0.933641	0.908297	0.579633	0.26842	0.623712	0.300236	0.178686
>TDP235|TDP235|GenScript	ALETGTIFLPVRHD	ALETGTIFLPVRHD	T.GTIFLPVRHD	ALETGTIF	NA	4	68.5	1153.62	10	0.9	577.82	2	29.57	N	Y	0.37	0.91	1	140000	NA	129960	198064	173259	151702	158284	229960	91330	193713	232517	144546	82502	132530	108674	149356	159007	0.94449	0.977409	0.822241	0.814368	0.93154	0.219206	0.594829	0.404958	0.157396
>TDP235|TDP235|GenScript	ALETGTIFLPVRHD	ALETGTIFLPVRHD	T.IFLPVRHD	ETGTIFLP	NA	6	55.43	995.555	8	NA	498.785	2	27.26	N	Y	0.74	7.75	0.9	70700	103128	84974	69277	85349	93952	76504	NA	NA	52956	78240	71069	54013	60064	98157	98821	72613	0.994701	0.747759	0.961856	0.970831	0.0600971	0.792052	0.640618	0.0651089	0.349355
>TDP235|TDP235|GenScript	ALETGTIFLPVRHD	ALETGTIFLPVRHD	L.ETGTIFLPVRHD	XXALETGT	NA	2	99.49	1383.71	12	3.9	692.862	2	30.26	N	Y	0.5	2.64	2.1	674000	598679	763929	760015	827888	743857	972920	NA	NA	696908	732815	605561	621679	831655	659057	867494	1171350	1.16372	0.900509	1.19625	0.299689	0.249004	0.262923	0.389901	0.170932	0.176514
>TDP216|TDP216|GenScript	QAVRPNGLYWHYLL	QAVRPNGMYWHYLM	QAVRPNGLYWHYLL	NA	NA		58.78	1728.91	14	0.9	865.463	2	46	Y	Y	1.03	24.92	2	5350000	6663151	6256387	8364770	5940309	NA	2743591	3120884	2660185	6579366	4661366	5168623	4458720	4243384	5433712	4542065	6121764	0.417498	0.766515	0.747152	0.00171587	0.0698063	0.0467361	0.0504957	0.0718791	0.0589308
>TDP216|TDP216|GenScript	QAVRPNGLYWHYLL	QAVRPNGMYWHYLM	Q.AVRPNGLYWHYLL	XXXQAVRP	NA	1	53.69	1600.85	13	3.1	801.431	2	45.26	N	Y	0.68	1.96	2.8	211000	177461	221598	299400	232150	184456	123462	113689	294829	285412	147665	213534	182161	182380	234877	255747	209359	0.769857	0.89057	0.948157	0.313403	0.534818	0.699612	0.397884	0.282973	0.322066
>TDP38|TDP38|generation1	EAWLTFIVPPRSAG	EAWMTFIVPPRSAG	W.LTFIVPPRSAG	XEAWMTFI	NA	3	89.41	1156.66	11	0.3	579.338	2	34.61	N	Y	1.34	19.11	1.8	7760000	10915514	8580664	8908296	7894807	10170928	10974364	4951178	2804239	9880512	8088517	4971514	5549571	7599184	7244950	5892409	7102306	0.796179	0.784867	0.766926	0.410576	0.18765	0.0299511	0.444478	0.141635	0.0441215
>TDP38|TDP38|generation1	EAWLTFIVPPRSAG	EAWMTFIVPPRSAG	EAWLTFIVPPRSAG	NA	NA		107.59	1542.82	14	2.2	772.419	2	48.54	Y	Y	0.62	3.23	2.9	48000000	57992856	38321411	62275159	45576507	50165087	21421114	26515785	36013341	64647433	53335728	60227594	21499293	53741428	62516904	62402247	48364583	0.656894	0.978175	1.11196	0.0819282	0.924098	0.414738	0.248779	0.404316	0.237431
>TDP38|TDP38|generation1	EAWLTFIVPPRSAG	EAWMTFIVPPRSAG	F.IVPPRSAG	WMTFIVPP	NA	6	62.43	795.46	8	0.7	398.738	2	11.98	N	Y	0.93	60	1.6	1890000	NA	469854	514968	471981	457692	480128	569033	678972	1352553	624821	629652	942580	356250	306158	362138	NA	1.12532	1.82743	0.703284	0.362534	0.105745	0.00334057	0.421877	0.0973463	0.010668
>TDP38|TDP38|generation1	EAWLTFIVPPRSAG	EAWMTFIVPPRSAG	L.TFIVPPRSAG	EAWMTFIV	NA	4	81.41	1043.58	10	0.4	522.795	2	26.46	N	Y	1.02	19.81	1.5	693000	632162	774759	890830	964447	887801	830464	190069	151736	574262	580742	606656	685224	789099	858877	777471	822860	0.631498	0.750072	0.995742	0.206028	0.0379623	0.964483	0.328459	0.047488	0.396442
>TDP38|TDP38|generation1	EAWLTFIVPPRSAG	EAWMTFIVPPRSAG	T.FIVPPRSAG	AWMTFIVP	NA	5	68.91	942.529	9	0.4	472.272	2	25.1	N	Y	0.42	15.52	2.5	334000	2082653	NA	109626	194596	NA	NA	307395	352451	236124	272189	198204	201225	218856	NA	NA	340540	0.414671	0.285229	0.351545	0.614548	0.339829	0.579368	0.529872	0.210042	0.292631
>TDP38|TDP38|generation1	EAWLTFIVPPRSAG	EAWMTFIVPPRSAG	A.WLTFIVPPRSAG	XXEAWMTF	NA	2	81.16	1342.74	12	5.7	672.373	2	46.4	N	Y	0.72	3.4	2.3	147000	169425	98303	218332	155336	162907	125572	73094	87008	179958	146563	151117	122853	164142	160090	158563	161657	0.699382	0.936225	1.00476	0.18185	0.721192	0.976352	0.317548	0.347348	0.399881
>TDP38|TDP38|generation1	EAWLTFIVPPRSAG	EAWMTFIVPPRSAG	E.AWLTFIVPPRSAG	XXXEAWMT	NA	1	82.55	1413.78	13	0.1	707.896	2	47.58	N	Y	0.75	3.57	1.7	117000	94423	76393	133578	117782	80592	43159	61831	168062	240709	128931	145641	104319	111860	165933	134011	99777	0.83767	1.46763	1.21177	0.593115	0.178416	0.289426	0.524316	0.136964	0.187867
>TDP38|TDP38|generation1	EAWLTFIVPPRSAG	EAWMTFIVPPRSAG	EAWLTFIVPPRS.A	NA	PPRSAGXX	12	87.55	1414.76	12	NA	708.388	2	48.39	N	Y	0.5	60	1.8	91400	63849	62030	77724	69632	NA	NA	14079	38606	183397	81877	174112	32302	229799	331865	327356	257061	0.385639	1.72631	4.19449	0.0102905	0.225928	0.000147709	0.101507	0.160153	0.00108796
>TDP38|TDP38|generation1	EAWLTFIVPPRSAG	EAWMTFIVPPRSAG	EAWLTFIVPPRSA.G	NA	PRSAGXXX	13	79.43	1485.8	13	5.4	743.902	2	49.97	N	Y	0.44	16.91	3.9	35400	75672	NA	25242	23130	40517	49715	53234	17767	107402	42757	80486	14615	34288	73501	72121	NA	0.974854	1.4829	1.45037	0.954115	0.509654	0.434223	0.636576	0.273905	0.243436
>TDP52|TDP52|generation2	PSFNLYGYDLQTAK	PSFNMYGYDLQTAK	PSFNLYGYDLQTA.K	NA	LQTAKXXX	13	80.81	1487.69	13	0.1	744.854	2	39.82	N	Y	0.61	28.56	1.6	4850000	68986	57027	77015	42978	2680643	2068245	2792370	3390056	6602291	5818443	6679788	7974861	12523455	12737089	10639072	13648088	44.4352	110.06	201.409	6.27123e-05	5.4944e-06	1.17336e-06	0.00553093	0.000238646	4.46529e-05
>TDP52|TDP52|generation2	PSFNLYGYDLQTAK	PSFNMYGYDLQTAK	Y.GYDLQTAK	FNMYGYDL	NA	6	106.84	894.445	8	1.7	448.229	2	15.19	N	Y	1.22	24.46	0.9	1650000	2049170	1841094	1870097	1493612	1396348	1709468	1736432	2103179	1707884	1641947	1773976	1821615	1373932	1070383	1350344	1075946	0.957465	0.957465	0.67144	0.691927	0.55228	0.00591366	0.560754	0.288379	0.0150013
>TDP52|TDP52|generation2	PSFNLYGYDLQTAK	PSFNMYGYDLQTAK	PSFNLYGYDLQTAK	NA	NA		114.74	1615.79	14	0.1	808.901	2	36	Y	Y	0.66	4.54	3.7	169000000	258490096	184109390	227543849	186061397	205142450	165670682	187722372	122925538	183396972	155378877	106876604	101459717	119033616	133213591	124804495	156356735	0.795909	0.638997	0.622992	0.133686	0.0271983	0.0063423	0.289023	0.0377755	0.0155716
>TDP52|TDP52|generation2	PSFNLYGYDLQTAK	PSFNMYGYDLQTAK	PSFNLYGYDL.Q	NA	GYDLQTAK	10	68.82	1187.55	10	0.6	594.783	2	42.49	N	Y	0.82	35	0.8	380000	242418	71361	62423	74119	209452	109744	119673	273701	460785	457321	508102	520008	986070	959372	820436	1024269	1.58236	4.32184	8.41655	0.303598	0.000191439	1.04485e-05	0.393582	0.001663	0.000164533
>TDP52|TDP52|generation2	PSFNLYGYDLQTAK	PSFNMYGYDLQTAK	S.FNLYGYDLQTAK	XXPSFNMY	NA	2	89.43	1431.7	12	2.8	716.861	2	34.83	N	Y	0.8	5.9	1.6	139000	188175	208269	130815	87910	168941	147732	57490	30731	245293	177418	105344	110144	171438	118023	98105	153707	0.658183	1.03744	0.879877	0.271772	0.89759	0.585571	0.37967	0.397605	0.292673
>TDP52|TDP52|generation2	PSFNLYGYDLQTAK	PSFNMYGYDLQTAK	PSFNLYGYDLQT.A	NA	DLQTAKXX	12	47.03	1416.66	12	1.3	709.336	2	39.49	N	Y	0.48	60	2.4	87800	42432	68450	50777	57735	68092	74942	58813	80382	120354	102815	128121	117558	240742	271101	227103	321989	1.2864	2.13701	4.83575	0.0721908	0.000181859	6.98779e-05	0.242379	0.0016394	0.000580886
>TDP52|TDP52|generation2	PSFNLYGYDLQTAK	PSFNMYGYDLQTAK	Y.DLQTAK	MYGYDLQT	NA	8	53.97	674.36	6	1.9	338.187	2	6.87	N	Y	0.41	3.01	1.1	1280000	NA	1157973	1077839	1246099	1370489	1171302	1372720	1661415	2028829	NA	2003936	2054612	1300980	1262023	980022	852012	1.20105	1.74829	0.946686	0.123453	6.83688e-05	0.666406	0.284137	0.000907364	0.314061
>TDP52|TDP52|generation2	PSFNLYGYDLQTAK	PSFNMYGYDLQTAK	L.YGYDLQTAK	SFNMYGYD	NA	5	91.96	1057.51	9	2.2	529.76	2	19.72	N	Y	0.32	10.35	2.7	65400	381039	NA	64486	42163	NA	NA	83302	112362	NA	NA	41393	42151	NA	38679	NA	79901	0.601811	0.256959	0.364721	0.678821	0.455386	0.519958	0.555073	0.25477	0.2755
>TDP52|TDP52|generation2	PSFNLYGYDLQTAK	PSFNMYGYDLQTAK	PSFNLYGYDLQ.T	NA	YDLQTAKX	11	52.17	1315.61	11	1.5	658.812	2	38.69	N	Y	0.5	5.56	1.5	46300	43504	80058	48187	75995	64536	39643	42271	88833	70837	116810	NA	65345	97877	101780	81225	99909	0.949702	1.36158	1.53703	0.840294	0.258962	0.0193664	0.603167	0.175998	0.0333735
>TDP34|TDP34|generation1	SALLKIGEVARPLG	SAMMKIGEVARPLG	G.EVARPLG	MKIGEVAR	NA	7	51.98	740.418	7	1.1	371.217	2	14.62	N	Y	0.77	4.83	2	1340000	1841575	1441218	2118829	NA	1198101	NA	1454848	2276043	NA	1190136	1511165	1842797	1629265	1600900	1841378	1364809	0.912502	0.841247	0.893669	0.699678	0.353185	0.384531	0.562655	0.215235	0.226001
>TDP34|TDP34|generation1	SALLKIGEVARPLG	SAMMKIGEVARPLG	S.ALLKIGEVARPLG	XXXSAMMK	NA	1	64.84	1335.82	13	1.2	668.92	2	37.2	N	Y	1.16	20.25	0.9	3970000	3750115	5015106	4136323	4557651	4456246	5117852	1689501	4504069	3450156	3460210	3241340	3314916	3538180	795776	4184020	3511401	0.903115	0.77132	0.689	0.621483	0.011413	0.141119	0.533328	0.0220003	0.120008
>TDP34|TDP34|generation1	SALLKIGEVARPLG	SAMMKIGEVARPLG	SALLKIGEVAR.P	NA	EVARPLGX	11	88.68	1155.7	11	0.5	578.856	2	32.26	N	Y	0.95	56.66	1.4	561000	729933	728940	874247	796309	772301	749211	523276	316917	396596	468341	341655	396095	346523	391461	337586	439919	0.754676	0.512134	0.48427	0.138845	0.000116001	6.99607e-05	0.289023	0.00125961	0.000580886
>TDP34|TDP34|generation1	SALLKIGEVARPLG	SAMMKIGEVARPLG	SALLKIGEVA.R	NA	GEVARPLG	10	64.37	999.596	10	NA	500.805	2	35.14	N	Y	0.94	6.46	1.2	481000	334162	369885	363886	NA	543024	549773	249905	199754	711809	542173	399692	652392	577538	602967	552413	587000	1.08325	1.61953	1.62926	0.799961	0.0428476	2.91746e-05	0.589311	0.0522235	0.000341617
>TDP34|TDP34|generation1	SALLKIGEVARPLG	SAMMKIGEVARPLG	SALLKIGEVARP.L	NA	VARPLGXX	12	70.89	1252.75	12	0.7	627.382	2	32.64	N	Y	0.78	60	1.4	287000	55539	70875	57087	67978	139635	216322	172470	160379	303751	574130	399692	544366	558084	703461	628114	749982	2.73902	7.2449	10.4965	0.000596686	0.000819088	8e-06	0.0271705	0.00407648	0.000151666
>TDP34|TDP34|generation1	SALLKIGEVARPLG	SAMMKIGEVARPLG	K.IGEVARPLG	AMMKIGEV	NA	5	73.97	910.524	9	0.1	456.269	2	20.99	N	Y	0.93	5.85	1	211000	114512	243258	187010	197157	204281	205769	240519	313076	204029	189540	200394	209698	251685	226697	232218	210684	1.29882	1.08319	1.24173	0.183283	0.588026	0.159755	0.317548	0.303215	0.130509
>TDP34|TDP34|generation1	SALLKIGEVARPLG	SAMMKIGEVARPLG	SALLKIGE.V	NA	KIGEVARP	8	56.94	829.491	8	2.2	415.752	2	29.27	N	Y	0.56	2.98	2.1	182000	NA	271582	122524	339690	392184	344004	NA	NA	246440	292024	208059	232997	122803	123865	NA	119388	1.50489	1.00115	0.498853	0.24095	0.996289	0.128578	0.357834	0.422364	0.112701
>TDP34|TDP34|generation1	SALLKIGEVARPLG	SAMMKIGEVARPLG	SALLKIGEVARPL.G	NA	ARPLGXXX	13	69.82	1365.83	13	1	683.925	2	39.43	N	Y	0.84	6.78	1.4	919000	736630	1182965	898199	1211960	956757	632081	1012528	1277273	861966	869461	942836	811254	742896	896270	798953	749982	0.9625	0.864945	0.79114	0.836452	0.29227	0.130166	0.602785	0.18815	0.113874
>TDP34|TDP34|generation1	SALLKIGEVARPLG	SAMMKIGEVARPLG	SALLKIGEVARPLG	NA	NA		94.01	1422.86	14	0.5	712.435	2	39.92	Y	Y	0.4	0.96	1.5	102000000	NA	104134270	91938770	99005147	105157054	102884659	115214606	101797711	83904115	95872073	103481958	86208987	143472591	121528188	114574618	133830765	1.08036	0.939074	1.30492	0.152001	0.371994	0.0143263	0.297698	0.222491	0.0271467
>TDP46|TDP46|generation2	HTNKRISQWLWEIR	HTNKRISQWMWEIR	HTNKRISQWLWEIR	NA	NA		67.85	1866	14	0.4	623.007	3	39.51	Y	Y	0.66	1.4	2	10300000	NA	6689586	18332480	9644467	7292038	8990536	10840967	17766582	17537335	10237374	10227741	8324357	4048845	10949222	13094242	8904384	0.971184	1.00227	0.800412	0.936775	0.99475	0.561598	0.631009	0.422274	0.287459
>TDP46|TDP46|generation2	HTNKRISQWLWEIR	HTNKRISQWMWEIR	HTNKRISQ.W	NA	RISQWMWE	8	57.04	982.531	8	3	492.271	2	4.36	N	Y	0.37	1.25	1.9	691000	816989	771427	445875	218494	344777	801973	1114602	800937	817263	683226	869467	1000829	858404	649708	501264	524723	1.35933	1.49627	1.12487	0.377666	0.123432	0.681987	0.429262	0.106719	0.317473
>TDP237|TDP237|GenScript	ANLQILDPDNFKRE	ANMQILDPDNFKRE	ANLQILDPDNFKRE	NA	NA		113.99	1671.86	14	1.9	836.935	2	34.74	Y	Y	1.14	6.14	2.7	293000000	291303606	343226555	280975198	238977941	360292203	399931136	332033945	82014382	273949226	299737975	251860849	309250912	320989525	308494631	282344595	331264269	1.01714	0.98295	1.07675	0.949556	0.850749	0.389587	0.635279	0.385644	0.227508
>TDP237|TDP237|GenScript	ANLQILDPDNFKRE	ANMQILDPDNFKRE	D.PDNFKRE	QILDPDNF	NA	7	88.29	904.44	7	1.7	453.227	2	8.35	N	Y	0.82	2.67	1.2	43200000	NA	44736083	45048155	41223695	46717314	43791932	60188486	6789715	59374770	58184430	53438302	58672947	46203038	42184304	41533299	38691667	0.901591	1.31483	0.965279	0.764208	0.000781248	0.502569	0.577864	0.00392908	0.26969
>TDP237|TDP237|GenScript	ANLQILDPDNFKRE	ANMQILDPDNFKRE	ANLQILD.P	NA	QILDPDNF	7	61.98	785.428	7	1.7	393.721	2	30.57	N	Y	0.99	17.28	1.4	928000	924136	1008020	818052	1339983	1068809	924379	400083	315957	659083	1432571	1086287	513653	916766	703461	1411723	1227003	0.662372	0.902548	1.04126	0.165588	0.689221	0.835043	0.305425	0.337434	0.362801
>TDP237|TDP237|GenScript	ANLQILDPDNFKRE	ANMQILDPDNFKRE	L.DPDNFKRE	MQILDPDN	NA	6	71.75	1019.47	8	1.5	510.74	2	9.85	N	Y	1	12.8	0.8	347000	NA	344060	328879	319206	324953	362998	506850	411032	484856	403324	435829	400332	320990	258247	298712	265011	1.21391	1.30349	0.864007	0.191742	0.00866229	0.0585976	0.323335	0.0183126	0.0695651
>TDP237|TDP237|GenScript	ANLQILDPDNFKRE	ANMQILDPDNFKRE	ANLQILDPDNFK.R	NA	DNFKREXX	12	93.33	1386.71	12	0.1	694.364	2	37.88	N	Y	0.78	3.37	1.8	172000	195542	119963	182404	133145	226691	174112	188896	103718	308336	204968	134691	171571	151984	141393	160609	161657	1.09882	1.29873	0.975579	0.639593	0.300936	0.846057	0.537925	0.19222	0.366383
>TDP237|TDP237|GenScript	ANLQILDPDNFKRE	ANMQILDPDNFKRE	N.LQILDPDNFKRE	XXANMQIL	NA	2	73.83	1486.78	12	0.2	496.6	3	31.48	N	Y	0.34	6.64	3.8	9880000	28125865	499011	471670	21508015	6137035	29124273	3672319	227604	11920803	4804623	19820354	837731	4316336	10248098	381574	4014923	0.773868	0.738738	0.374688	0.778068	0.703675	0.328466	0.580296	0.341667	0.203157
>TDP237|TDP237|GenScript	ANLQILDPDNFKRE	ANMQILDPDNFKRE	Q.ILDPDNFKRE	ANMQILDP	NA	4	87.93	1245.64	10	1.2	623.824	2	23.21	N	Y	0.41	4.14	2.1	143000	47814	123295	157530	180087	188766	157229	165430	315957	95137	143257	119360	54543	98485	99092	160609	212009	1.62638	0.81045	1.12083	0.140613	0.511568	0.712783	0.289851	0.27436	0.324531
>TDP20|TDP20|generation1	QLKKTLVLYNEWNL	QMKKTLVMYNEWNL	QLKKTLVLYNEWNL	NA	NA		60.53	1760.98	14	1.4	881.5	2	43.25	Y	Y	1.18	41.26	2.3	4690000	6897534	6348025	6476248	4344278	4852739	4242014	5502612	7087426	4229593	3350013	3383696	2976010	2747865	NA	2577929	2756119	0.901052	0.57921	0.447762	0.503222	0.00688028	0.00440962	0.489795	0.016171	0.0128412
>TDP13|TDP13|generation1	GLYYKRFLAHWVGI	GMYYKRFMAHWVGI	GLYYKRFLAHWVGI	NA	NA		62.72	1721.94	14	0.8	861.978	2	47.94	Y	Y	0.44	1.88	2.5	25900000	25246313	19244013	35743730	22190809	27926955	18677523	27454397	35149021	26134068	23912919	25295590	20334307	17994867	26525864	22608027	26633647	1.06622	0.934118	0.915426	0.742501	0.673874	0.619179	0.572291	0.331237	0.301448
>TDP13|TDP13|generation1	GLYYKRFLAHWVGI	GMYYKRFMAHWVGI	GLYYKRFLAH.W	NA	FMAHWVGI	10	82.49	1266.69	10	1.5	634.352	2	27.42	N	Y	0.59	3.38	1.9	315000	158710	469021	367571	382365	276684	433698	21001	8125	237270	329491	335084	222406	443792	449888	386689	424018	0.536783	0.816054	1.23715	0.240953	0.414179	0.270771	0.357834	0.240737	0.179466
>TDP13|TDP13|generation1	GLYYKRFLAHWVGI	GMYYKRFMAHWVGI	GLYYKRFLA.H	NA	RFMAHWVG	9	72.33	1129.63	9	2.5	565.823	2	32.8	N	Y	0.65	4.87	1.5	69500	100450	111632	NA	76132	104295	95498	68401	88353	60521	68984	NA	51471	77208	NA	74985	100704	0.927818	0.627922	0.877463	0.605613	0.0372139	0.426823	0.525401	0.047037	0.241831
>TDP13|TDP13|generation1	GLYYKRFLAHWVGI	GMYYKRFMAHWVGI	GLYYKRF.L	NA	YKRFMAHW	7	56.84	945.507	7	1.1	473.76	2	24.13	N	Y	0.58	4.36	1.6	67200	290634	50068	NA	NA	52837	NA	52797	NA	40233	56642	71507	57402	74776	91614	62505	NA	0.310048	0.331351	0.447889	0.431547	0.199941	0.374232	0.455385	0.147646	0.221947
>TDP8|TDP8|generation1	ELFDNRVGKWSYRL	ELFDNRVGKWSYRM	ELFDNRVG.K	NA	NRVGKWSY	8	75.16	948.466	8	1.7	475.241	2	25.04	N	Y	0.88	13.01	1.7	1870000	1131731	1416226	1510817	1485077	1801461	1772782	1560442	2055161	1329628	1630927	1839679	1694526	2626278	3131688	3017814	2968128	1.2969	1.17152	2.11837	0.0216581	0.136168	3.14277e-05	0.145979	0.115556	0.000358799
>TDP8|TDP8|generation1	ELFDNRVGKWSYRL	ELFDNRVGKWSYRM	ELFDNRVGK.W	NA	RVGKWSYR	9	72.52	1076.56	9	0.1	539.288	2	19.47	N	Y	0.69	3.29	3.1	1620000	1741125	1907740	1814823	1741125	1568736	1614498	1619105	NA	1237930	1300334	1368809	1419165	1690058	1577529	1493562	1283980	0.888728	0.739261	0.83904	0.00919304	0.000155602	0.021968	0.101507	0.00146282	0.036348
>TDP8|TDP8|generation1	ELFDNRVGKWSYRL	ELFDNRVGKWSYRM	ELFDNRVGKWSYRL	NA	NA		86.18	1781.92	14	2	594.982	3	37.46	Y	Y	0.67	2.25	2.7	65900000	40648572	81141423	104099008	36444136	63439010	81358023	43762778	70202006	77943713	60718979	65483821	51047582	52403972	69878708	58514894	47437043	0.986386	0.972786	0.870018	0.96232	0.920973	0.634353	0.639007	0.403608	0.307192
>TDP149|TDP149|GenScript	FRIHGFDEAHNAWL	FRIHGFDEAHNAWM	FRIHGFDEAHNAWL	NA	NA		83.02	1711.82	14	1.7	856.92	2	39.58	Y	Y	0.57	1.53	2.9	50600000	15536192	64729862	78120317	55135625	51975167	36510864	51975632	70874255	69461603	34602104	48291580	48399886	31734192	55038247	47978121	45979481	0.989762	0.940208	0.846424	0.97247	0.841329	0.587923	0.640618	0.383192	0.292673
>TDP149|TDP149|GenScript	FRIHGFDEAHNAWL	FRIHGFDEAHNAWM	FRIHG.F	NA	RIHGFDEA	5	56.34	628.345	5	0.8	315.179	2	15.54	N	Y	0.82	33.04	1.4	2560000	NA	1582841	1501605	1817939	1473923	1255720	1701234	2650582	1788120	1895402	1839679	1811024	995797	828495	854195	773833	1.08337	1.12204	0.528159	0.729195	0.0635226	0.000510645	0.570123	0.0677448	0.00276364
>TDP149|TDP149|GenScript	FRIHGFDEAHNAWL	FRIHGFDEAHNAWM	FRIHGFD.E	NA	HGFDEAHN	7	97.13	890.44	7	0.7	446.227	2	26.9	N	Y	1.12	21.19	1.3	1700000	1935327	1724464	2385986	2210546	2008327	2036589	323821	241049	1352553	1741125	1598769	1556845	1945391	1963148	1779999	2120091	0.558334	0.75691	0.945776	0.132244	0.0238205	0.515508	0.289023	0.0346979	0.274377
>TDP149|TDP149|GenScript	FRIHGFDEAHNAWL	FRIHGFDEAHNAWM	FRIHGFDEAHNA.W	NA	AHNAWMXX	12	101.77	1412.66	12	1.8	707.335	2	24.69	N	Y	0.76	9.22	2.9	3710000	2538025	3273981	4090262	3064039	4025274	3619430	2827568	747157	2200764	2512509	2890925	3484368	6286045	7011242	5524133	7393818	0.865276	0.855183	2.0218	0.603795	0.311217	0.000732289	0.525401	0.196164	0.00359583
>TDP149|TDP149|GenScript	FRIHGFDEAHNAWL	FRIHGFDEAHNAWM	FRIHGFDEAH.N	NA	DEAHNAWM	10	101.02	1227.58	10	0.4	410.2	3	24.39	N	Y	0.71	12.06	2.1	1890000	437960	516506	1354208	646094	1137765	2268739	1184997	292909	2154914	3217775	2003936	3092509	3878623	2792811	2935975	5154472	1.65306	3.54313	4.99595	0.330755	0.00248735	0.00230694	0.403971	0.0082528	0.00823051
>TDP149|TDP149|GenScript	FRIHGFDEAHNAWL	FRIHGFDEAHNAWM	FRIHGFDEAHNAW.L	NA	HNAWMXXX	13	85.91	1598.74	13	14.6	533.928	3	31.04	N	Y	0.56	3.12	2.8	4580000	5129622	7047807	9580794	3396901	2146238	5708780	2006283	3015517	3461618	3889982	4073575	2859512	4790525	4919555	5380915	3908918	0.511896	0.567864	0.75531	0.10017	0.0914803	0.301644	0.266355	0.0877656	0.192165
>TDP149|TDP149|GenScript	FRIHGFDEAHNAWL	FRIHGFDEAHNAWM	FRIHGFDEAHN.A	NA	EAHNAWMX	11	63.32	1341.62	11	0.7	671.817	2	24.27	N	Y	0.86	19.82	1.7	388000	222328	306571	451403	425039	487860	445306	512717	611747	251025	338307	366841	274301	330716	361079	417379	462445	1.46415	0.87557	1.11832	0.0434526	0.492018	0.519893	0.206917	0.267435	0.2755
>TDP149|TDP149|GenScript	FRIHGFDEAHNAWL	FRIHGFDEAHNAWM	FRIHGF.D	NA	IHGFDEAH	6	69.52	775.413	6	1.3	388.713	2	29.27	N	Y	0.82	6.94	0.8	339000	395771	NA	393365	378097	337020	376716	193589	NA	363355	266679	545333	399273	313694	361079	398965	412093	0.77733	1.01178	0.954714	0.196075	0.949285	0.53609	0.323949	0.408601	0.280108
>TDP72|TDP72|generation3	KYVLGWLNTSRQAE	KYVLGWLNTSRQAE	KYVLGWLNTSRQAE	NA	NA		100.16	1663.87	14	0.1	555.63	3	35.51	Y	Y	0.41	3.06	3.7	46500000	66966346	53566669	73514167	38492518	41890433	52550318	36488536	19591258	60177131	40332389	29675778	32513709	39394169	53285436	47466627	39486701	0.64729	0.699661	0.772483	0.0951987	0.143068	0.168742	0.261075	0.11992	0.132632
>TDP72|TDP72|generation3	KYVLGWLNTSRQAE	KYVLGWLNTSRQAE	W.LNTSRQAE	VLGWLNTS	NA	6	71.63	917.457	8	3	459.734	2	7.32	N	Y	0.43	1.35	1.7	4790000	3120632	3873795	4799609	3968741	4447626	5328898	5713800	3351642	6361582	5333573	6756441	6545105	4741891	5725847	4214709	4213682	1.19535	1.58581	1.19878	0.265636	0.00258152	0.164563	0.374342	0.00849458	0.132632
>TDP164|TDP164|GenScript	IGDNVEWIPFYRDT	IGDNVEWIPFYRDT	W.IPFYRDT	NVEWIPFY	NA	7	52.62	910.455	7	0.8	456.235	2	23.6	N	Y	0.71	7.26	1.5	1140000	2196496	1041343	1271298	1066866	965376	927545	1349255	1402119	879159	589558	974592	NA	730738	961709	794861	1201827	0.832908	0.584244	0.661609	0.46636	0.145671	0.157319	0.474548	0.12129	0.129213
>TDP164|TDP164|GenScript	IGDNVEWIPFYRDT	IGDNVEWIPFYRDT	G.DNVEWIPFYRDT	XXIGDNVE	NA	2	70.88	1553.71	12	1.2	777.864	2	40.26	N	Y	0.88	19.74	2.3	959000	1285754	1182965	1317359	822767	834361	570878	881122	1200445	1272316	657881	845376	718055	837734	1041169	878746	685055	0.756547	0.758027	0.746978	0.153858	0.170626	0.0742067	0.298072	0.132771	0.0797359
>TDP164|TDP164|GenScript	IGDNVEWIPFYRDT	IGDNVEWIPFYRDT	IGDNVEWIPFYRDT	NA	NA		95.62	1723.82	14	1.6	862.916	2	43.8	Y	Y	0.94	15.63	2.8	37900000	52702514	34322656	51220397	31920625	27065012	26275159	34845965	51090927	NA	31957358	30551816	30925091	33071648	36809018	42453988	36174058	0.818477	0.732102	0.872727	0.368411	0.138972	0.387173	0.421877	0.117311	0.226597
>TDP164|TDP164|GenScript	IGDNVEWIPFYRDT	IGDNVEWIPFYRDT	D.NVEWIPFYRDT	XIGDNVEW	NA	3	80.18	1438.69	11	2	720.35	2	41.58	N	Y	0.65	4.72	2.6	127000	264517	145788	151082	80314	68955	101829	NA	218961	179958	78681	134691	75406	103592	63218	147310	116208	0.809816	0.730459	0.670605	0.627974	0.380289	0.255307	0.536248	0.225987	0.172726
>TDP18|TDP18|generation1	YLDSIRHQGPFWLL	YMDSIRHQGPFWML	YLDSIRHQGPFWLL	NA	NA		88.57	1743.91	14	0.2	872.962	2	54.15	Y	Y	0.37	1.23	2.1	45300000	4821577	32656507	60064206	30896434	69386417	24270227	32616762	24297001	57540800	57853837	47306038	28701026	52039211	64853985	59844778	73540668	1.17231	1.49022	1.94862	0.734854	0.277878	0.0461031	0.572291	0.184908	0.0587232
>TDP18|TDP18|generation1	YLDSIRHQGPFWLL	YMDSIRHQGPFWML	D.SIRHQGPFWLL	XYMDSIRH	NA	3	70.18	1352.74	11	0.7	677.375	2	47.41	N	Y	1	14.02	2.1	1770000	1372810	1891078	2404411	1945963	2103141	891667	1152146	1920712	2200764	2556589	2332450	956348	1434726	1834608	1667470	1510565	0.796882	1.05672	0.846749	0.325519	0.804215	0.249668	0.403971	0.374868	0.170385
>TDP18|TDP18|generation1	YLDSIRHQGPFWLL	YMDSIRHQGPFWML	YLDSIRHQG.P	NA	RHQGPFWM	9	106.46	1087.54	9	1.4	544.777	2	16.73	N	Y	0.64	13.91	1.7	852000	612742	76670	59584	57875	1111907	904330	1349255	1690226	1272316	1201156	1127899	1440347	1010387	819147	905344	866587	6.26583	6.24848	4.4635	0.00274655	0.000442829	0.00274906	0.0597551	0.00276945	0.00929929
>TDP18|TDP18|generation1	YLDSIRHQGPFWLL	YMDSIRHQGPFWML	YLDSIRH.Q	NA	SIRHQGPF	7	62.2	902.461	7	1.1	452.238	2	15.33	N	Y	0.61	10.38	1.4	342000	158041	574821	378626	448084	423214	375661	451707	NA	200590	277698	301138	259474	186028	154247	144241	141781	1.06917	0.666144	0.401583	0.807459	0.197835	0.037803	0.592946	0.146318	0.0506257
>TDP18|TDP18|generation1	YLDSIRHQGPFWLL	YMDSIRHQGPFWML	L.DSIRHQGPFWLL	XXYMDSIR	NA	2	56.82	1467.76	12	3.9	734.891	2	47.26	N	Y	0.46	10.42	2.4	180000	NA	NA	138185	60001	109467	33556	NA	88929	285412	405528	378886	119676	263844	514158	378505	398842	0.78025	3.00097	3.92396	0.634504	0.117875	0.0228044	0.536689	0.104292	0.0370297
>TDP18|TDP18|generation1	YLDSIRHQGPFWLL	YMDSIRHQGPFWML	YLDSIRHQGPF.W	NA	QGPFWMLX	11	103.62	1331.66	11	0.6	666.839	2	28.9	N	Y	0.31	3.41	5.3	435000	626135	574821	610776	617929	472345	480128	33673	19111	332407	321778	376696	270065	508233	537529	459321	504847	0.413744	0.535443	0.827247	0.0341424	2.66526e-05	0.00179123	0.187031	0.000530585	0.00711437
>TDP71|TDP71|generation3	FYAWKFGIFYLNGD	FYAWKFGIFYLNGD	FYAWKFGIFYLNGD	NA	NA		63.71	1739.83	14	0.2	870.925	2	55.83	Y	Y	0.46	3.42	3.5	11200000	12991471	14828720	13265714	8705625	9998540	5244480	6300432	5733324	14786381	14876701	14016604	NA	11185999	9652143	10639072	17623259	0.54782	1.16967	0.986121	0.0161784	0.23592	0.940918	0.126743	0.164791	0.390269
>TDP200|TDP200|GenScript	WHSVQPQEYEGDNN	WHSVQPQEYEGDNN	WHSVQPQEYEGDNN	NA	NA		111.84	1701.7	14	0.2	851.858	2	19.93	Y	Y	1.7	8.61	1	29400000	29197327	32989737	31966687	20739871	21203800	29651886	36957842	41871511	27165676	29202413	25514599	24041081	27721823	31316879	32428709	30343807	1.12874	0.921929	1.06021	0.510868	0.481943	0.579744	0.489795	0.264668	0.292631
>TDP200|TDP200|GenScript	WHSVQPQEYEGDNN	WHSVQPQEYEGDNN	WHSVQPQEYEGD.N	NA	YEGDNNXX	12	60.4	1473.62	12	1.2	737.814	2	19.96	N	Y	0.74	4.64	2.1	310000	302688	386546	371256	208252	229277	522337	355499	440803	310629	228109	217914	241470	192107	241888	342701	356440	1.22004	0.786702	0.893118	0.385966	0.189304	0.572446	0.43063	0.142434	0.290794
>TDP200|TDP200|GenScript	WHSVQPQEYEGDNN	WHSVQPQEYEGDNN	WHSVQPQEYEG.D	NA	EYEGDNNX	11	48.38	1358.59	11	3.2	680.3	2	20.28	N	Y	0.74	4.95	2.2	267000	236391	357389	362965	200571	237034	272249	302702	479218	217784	208274	209154	191693	193323	285124	291551	182858	1.11569	0.714502	0.823333	0.64013	0.0963101	0.35238	0.537925	0.0909384	0.212726
>TDP151|TDP151|GenScript	TQNGYPNLAWPGDI	TQNGYPNLAWPGDI	TQNGYPNLAWPGDI	NA	NA		85.18	1544.73	14	1.5	773.371	2	41.91	Y	Y	0.48	1.36	3.3	15500000	21228332	18161017	1013353	15106820	15945947	12873773	15604422	23336645	17193466	13003339	14016604	10908508	13617737	20098893	17493089	14840639	1.22071	0.993017	1.18989	0.562396	0.984064	0.59484	0.511542	0.419041	0.294305
>TDP151|TDP151|GenScript	TQNGYPNLAWPGDI	TQNGYPNLAWPGDI	Y.PNLAWPG.D	QNGYPNLA	AWPGDIXX	5 ; 12	49.34	753.381	7	7.6	377.695	2	9.96	N	Y	0.97	15.03	1	1110000	567205	1041343	1160750	930307	1241198	NA	1255393	1229255	1329628	1454611	1325007	1503891	877858	772405	977976	878513	1.34279	1.51723	0.947872	0.0910559	0.0124978	0.732982	0.26016	0.0230548	0.330433
>TDP175|TDP175|GenScript	YQLLTLNEIFRKWH	YQLLTMNEIFRKWH	YQLLTLNEIFRK.W	NA	IFRKWHXX	12	69.51	1536.87	12	0.4	513.296	3	44.93	N	Y	0.7	10.5	2.2	516000	253802	202437	185167	83557	468035	234260	324994	304433	596040	574130	801575	774186	881505	1110113	1063907	1018969	1.83695	3.78768	5.62028	0.0464523	0.000329486	9.19417e-06	0.208912	0.00223732	0.000155506
>TDP175|TDP175|GenScript	YQLLTLNEIFRKWH	YQLLTMNEIFRKWH	YQLLTLNEIFRKWH	NA	NA		94.07	1860	14	4.5	931.005	2	49.42	Y	Y	0.46	1.25	2.3	29600000	17880014	36238726	21280417	34139706	24479183	17938864	36371210	21031791	28885023	12893141	52890778	21181569	32220539	47793297	40510311	39221689	0.911284	1.05762	1.45835	0.704303	0.876865	0.0655192	0.564505	0.393276	0.0729766
>TDP175|TDP175|GenScript	YQLLTLNEIFRKWH	YQLLTMNEIFRKWH	YQLLTLNEIFR.K	NA	EIFRKWHX	11	52.89	1408.77	11	1.9	705.394	2	49.95	N	Y	0.44	14.38	2.5	35800	NA	18827	NA	17070	39132	NA	21705	NA	42411	NA	37560	NA	112954	90912	115598	147081	1.69477	2.22779	6.49838	0.290485	0.0134281	0.00471407	0.384741	0.02385	0.0132777
>TDP79|TDP79|generation1aar	GHTFQESLLDIPKQ	GHTFQESMLDIPKQ	L.LDIPKQ	QESMLDIP	NA	8	50.6	712.412	6	0.1	357.213	2	17.17	N	Y	0.33	14.89	3.4	64100000	NA	240758	265314	26543621	366326	233205	691053	317878	372525	376876	NA	5051804	207914	477933	187207	262361	0.0445974	0.214465	0.0314814	0.292993	0.470745	0.287121	0.385728	0.260013	0.186778
>TDP79|TDP79|generation1aar	GHTFQESLLDIPKQ	GHTFQESMLDIPKQ	G.HTFQESLLDIPKQ	XXXGHTFQ	NA	1	85.74	1554.8	13	1	778.409	2	33.62	N	Y	0.31	1.33	2.2	4390000	NA	NA	7222444	7126664	8076407	6426334	828325	721227	4974643	5300513	4270684	4829398	5301191	4382026	3918043	243811	0.559348	0.675137	0.482437	0.329492	0.00197265	0.0896896	0.403971	0.00682962	0.0898874
>TDP79|TDP79|generation1aar	GHTFQESLLDIPKQ	GHTFQESMLDIPKQ	H.TFQESLLDIPKQ	XXGHTFQE	NA	2	109.78	1417.75	12	0.4	709.88	2	36.87	N	Y	0.64	2.94	0.8	3160000	2986699	3940441	3408552	3046969	3878744	3471698	3402468	2045558	3874261	3603468	NA	3632639	2869452	3003148	2506320	2795870	0.956347	1.10694	0.83502	0.759095	0.240848	0.0634553	0.577302	0.167147	0.0725797
>TDP79|TDP79|generation1aar	GHTFQESLLDIPKQ	GHTFQESMLDIPKQ	GHTFQESLLD.I	NA	SMLDIPKQ	10	87.55	1145.54	10	1.4	573.774	2	28.77	N	Y	1.1	13.62	1.2	1790000	1647372	1932732	2257014	2347105	2223813	2310948	468133	381261	1501563	1708066	1609719	1323848	2139930	2360451	1953906	2424854	0.65787	0.750614	1.08491	0.254807	0.02968	0.402148	0.367286	0.0401454	0.231458
>TDP79|TDP79|generation1aar	GHTFQESLLDIPKQ	GHTFQESMLDIPKQ	GHTFQESLLDIPKQ	NA	NA		120.74	1611.83	14	2.4	806.918	2	35.02	Y	Y	0.58	1.08	2.5	505000000	517649856	633969438	338091468	407969485	641285644	667958864	544394879	295789575	460784891	494788054	397502123	538011861	517960370	512989178	479781213	559174087	1.13266	0.996526	1.09076	0.576771	0.982287	0.542909	0.51624	0.418657	0.281737
>TDP79|TDP79|generation1aar	GHTFQESLLDIPKQ	GHTFQESMLDIPKQ	E.SLLDIPKQ	TFQESMLD	NA	6	79.82	912.528	8	0.2	457.271	2	28.83	N	Y	0.41	14.54	2.4	14700000	14665630	9163816	21096171	27397114	12929146	11924068	2463856	2074368	31865224	57192650	13140566	9912974	3963734	4230116	3958962	4544946	0.406393	1.55015	0.230878	0.0720426	0.422372	0.012519	0.242379	0.243426	0.0246422
>TDP79|TDP79|generation1aar	GHTFQESLLDIPKQ	GHTFQESMLDIPKQ	GHTFQESLLDIPK.Q	NA	DIPKQXXX	13	87.38	1483.77	13	2.7	742.893	2	34.68	N	Y	0.83	4.96	1.9	758000	655601	NA	574848	594031	982615	1076332	759102	244891	676276	760365	440209	874799	748976	843686	673126	783109	1.2591	1.13114	1.25333	0.507605	0.503887	0.0216092	0.489795	0.27203	0.0361122
>TDP79|TDP79|generation1aar	GHTFQESLLDIPKQ	GHTFQESMLDIPKQ	GHTFQESLL.D	NA	ESMLDIPK	9	112.81	1030.51	9	2.2	516.263	2	30.16	N	Y	0.86	13.23	1.8	656000	689753	648965	1022565	844104	823156	931766	606578	392786	483710	666697	560664	425750	550789	570248	556505	520747	0.859268	0.666634	0.685811	0.470928	0.036412	0.0258022	0.477862	0.0467956	0.0403528
>TDP79|TDP79|generation1aar	GHTFQESLLDIPKQ	GHTFQESMLDIPKQ	GHTFQESL.L	NA	QESMLDIP	8	89.84	917.424	8	0.3	459.719	2	23.03	N	Y	0.93	60	1.1	314000	NA	162449	182404	178380	218072	215266	197108	256415	NA	187336	187253	177925	203050	199820	241425	189483	1.27122	1.05596	1.19513	0.0290342	0.227131	0.0642676	0.170593	0.160767	0.0725797
>TDP79|TDP79|generation1aar	GHTFQESLLDIPKQ	GHTFQESMLDIPKQ	Q.ESLLDIPKQ	HTFQESML	NA	5	88.67	1041.57	9	0.5	521.792	2	30.76	N	Y	0.76	7.18	1.1	278000	218980	217432	427451	348225	374083	284911	42824	15270	244147	220396	210249	205461	232231	257079	NA	312713	0.591614	0.726229	0.882249	0.273535	0.163683	0.602227	0.380019	0.128837	0.296036
>TDP79|TDP79|generation1aar	GHTFQESLLDIPKQ	GHTFQESMLDIPKQ	S.LLDIPKQ	FQESMLDI	NA	7	46.04	825.496	7	0.6	413.755	2	25.98	N	Y	0.8	13.94	1.5	168000	214292	187442	197143	235564	187904	234260	198282	55413	154741	221498	166447	170512	166574	NA	210735	NA	0.809954	0.854702	0.90434	0.365785	0.146275	0.392245	0.421877	0.121332	0.228768
>TDP79|TDP79|generation1aar	GHTFQESLLDIPKQ	GHTFQESMLDIPKQ	T.FQESLLDIPKQ	XGHTFQES	NA	3	74.99	1316.7	11	0.6	659.356	2	34.51	N	Y	0.76	6.3	1.9	143000	112503	184942	212804	158750	183594	130848	70748	44849	174227	167501	95488	145094	128882	137888	188230	126808	0.64281	0.87042	0.869669	0.164286	0.465136	0.43001	0.305425	0.257809	0.242713
>TDP182|TDP182|GenScript	LQGISQEHYNAPDN	LQGISQEHYNAPDN	G.ISQEHYNAPDN	XLQGISQE	NA	3	86.16	1286.55	11	1.3	644.283	2	11.09	N	Y	0.97	7.5	1.6	1050000	770113	1099658	1013353	760462	999854	1224064	1156839	1344498	1237930	1047981	1116948	1323848	988502	828495	1094597	991143	1.29687	1.29727	1.07113	0.0522765	0.0427786	0.548662	0.2233	0.0522235	0.283114
>TDP182|TDP182|GenScript	LQGISQEHYNAPDN	LQGISQEHYNAPDN	LQGISQEHYNA.P	NA	HYNAPDNX	11	59.86	1258.59	11	2	630.303	2	19.29	N	Y	0.92	24.88	1.6	568000	607385	764762	753566	568426	381841	463245	691053	805738	486002	500298	522337	505180	386646	414832	531954	579050	0.869249	0.747481	0.709868	0.455394	0.0153095	0.0284043	0.465993	0.0256651	0.0429513
>TDP182|TDP182|GenScript	LQGISQEHYNAPDN	LQGISQEHYNAPDN	LQGISQEHYNAPDN	NA	NA		100.57	1584.72	14	0.6	793.366	2	17.21	Y	Y	0.51	2.35	2.8	206000000	199559712	229928469	218331548	217640625	156873639	206824545	267504380	298670643	166203506	149868987	187253066	119675867	224935841	210337248	217896372	226584760	1.07443	0.71985	1.01652	0.634977	0.00805102	0.641319	0.536689	0.0175644	0.308608
>TDP182|TDP182|GenScript	LQGISQEHYNAPDN	LQGISQEHYNAPDN	LQGISQEHYNAPD.N	NA	NAPDNXXX	13	49.13	1470.67	13	1.4	736.343	2	19.29	N	Y	0.5	3.03	2.7	2290000	2919733	2790798	2901875	2219081	1844558	2131559	2205738	3169174	1719347	1697046	1609719	1758070	2443898	2208541	2383561	1802078	0.863319	0.626339	0.815962	0.307598	0.00095636	0.0638707	0.395701	0.00425572	0.0725797
>TDP182|TDP182|GenScript	LQGISQEHYNAPDN	LQGISQEHYNAPDN	LQGISQEHY.N	NA	QEHYNAPD	9	79.35	1073.51	9	0.5	537.765	2	19.96	N	Y	0.63	5.09	0.9	225000	269205	317401	174112	182647	237034	173057	357846	490742	160472	219294	NA	281715	NA	177618	252678	196108	1.33424	0.934924	0.885347	0.352252	0.772924	0.575248	0.416376	0.365268	0.291561
>TDP182|TDP182|GenScript	LQGISQEHYNAPDN	LQGISQEHYNAPDN	LQGISQEH.Y	NA	SQEHYNAP	8	80.86	910.451	8	2.6	456.231	2	13.45	N	Y	0.34	1.77	4.4	1600000	1272361	1449549	NA	1664311	1723886	1783334	1935887	2141593	1948593	1663987	1971085	1525073	1629265	1191911	1493562	943441	1.29691	1.21552	0.899096	0.0306209	0.10659	0.504349	0.174293	0.0974975	0.270011
>TDP39|TDP39|generation1	HAWFSVIIPNLGDG	HAWFSVIIPNLGDG	W.FSVIIPNLGDG	XHAWFSVI	NA	3	110.09	1130.6	11	2	566.305	2	45.56	N	Y	0.66	0.82	1.1	2880000	3582700	2832452	NA	3533460	4585537	NA	1830293	4215962	NA	2920241	3350844	2901875	3209895	3061576	2966664	3127135	1.06867	0.922034	0.932186	0.812064	0.412971	0.336615	0.59462	0.240327	0.206843
>TDP39|TDP39|generation1	HAWFSVIIPNLGDG	HAWFSVIIPNLGDG	HAWFSVIIPNLGD.G	NA	NLGDGXXX	13	107.78	1467.75	13	9.5	734.89	2	51.76	N	Y	0.76	8.04	2.6	735000	1506743	274914	849374	366148	815398	253255	439974	355332	1079750	923457	894654	309251	735601	900945	1043447	812260	0.621904	1.07004	1.16518	0.392652	0.87849	0.684246	0.431962	0.393367	0.317955
>TDP39|TDP39|generation1	HAWFSVIIPNLGDG	HAWFSVIIPNLGDG	HAWFSVIIPNLG.D	NA	PNLGDGXX	12	57.83	1352.72	12	1.3	677.369	2	52.8	N	Y	0.56	3.32	2.1	120000	NA	26825	157530	62305	217210	23848	66876	65400	308336	210478	189443	62697	158063	NA	276207	194783	1.13517	2.34418	2.55028	0.860183	0.165476	0.0716381	0.611419	0.129768	0.0775231
>TDP39|TDP39|generation1	HAWFSVIIPNLGDG	HAWFSVIIPNLGDG	F.SVIIPNLGDG	HAWFSVII	NA	4	95.94	983.529	10	0.8	492.771	2	35.57	N	Y	0.59	10.71	1.4	119000	NA	154952	130815	150215	149978	115020	116271	38126	213199	155379	72054	NA	44136	NA	146287	NA	0.721466	1.01067	0.655152	0.2172	0.972081	0.291472	0.33907	0.416164	0.188535
>TDP39|TDP39|generation1	HAWFSVIIPNLGDG	HAWFSVIIPNLGDG	HAWFSVIIPNLGDG	NA	NA		116.13	1524.77	14	1.1	763.393	2	53.14	Y	Y	0.41	1.48	4.1	23300000	33148341	8830586	27176290	12034246	32064282	9539255	15135116	13156874	33355324	27329051	29128255	12920757	28208170	30966317	28439057	34053967	0.860894	1.26535	1.49856	0.726564	0.491403	0.143637	0.570123	0.267405	0.121022
>TDP92|TDP92|generation1aar	VDYIEHKDQVRRLN	VDYIEHKDQVRRMN	VDYIEHKD.Q	NA	EHKDQVRR	8	102.1	1017.48	8	0.7	509.745	2	10.92	N	Y	1.17	17.63	1.1	2170000	2062563	2349269	2257014	1954498	1956611	2142111	2369995	2679393	2556095	2633727	2518608	2552379	1811645	1250338	1933447	1523816	1.06085	1.18989	0.756	0.493073	0.00458215	0.0250796	0.487434	0.0127892	0.0396298
>TDP92|TDP92|generation1aar	VDYIEHKDQVRRLN	VDYIEHKDQVRRMN	VDYIEHKDQVRRLN	NA	NA		86.75	1783.93	14	2.1	892.972	2	19.44	Y	Y	0.65	2.15	1.9	355000000	337510385	373217225	430214484	327741176	283579270	367219091	478692049	454248276	284265306	312961709	328514151	346318659	303967353	328359815	325310076	364390696	1.07834	0.866123	0.900145	0.586882	0.11464	0.213442	0.522523	0.102762	0.154228
>TDP92|TDP92|generation1aar	VDYIEHKDQVRRLN	VDYIEHKDQVRRMN	VDYIEHKDQVRRL.N	NA	VRRMNXXX	13	50.83	1669.89	13	2.3	835.954	2	20.42	N	Y	0.81	4.08	1.6	482000	306706	360721	280054	527458	541300	263807	626523	1027581	433275	402222	423783	449049	596992	545708	601517	430644	1.66733	1.15824	1.47454	0.191872	0.340465	0.0427427	0.323335	0.210164	0.0552951
>TDP92|TDP92|generation1aar	VDYIEHKDQVRRLN	VDYIEHKDQVRRMN	VDYIEHK.D	NA	IEHKDQVR	7	90.55	902.45	7	1.7	452.231	2	12.44	N	Y	0.7	7.84	1.2	161000	NA	203270	207277	139119	205142	197328	208841	224723	191421	238027	214629	255238	101039	NA	127873	97259	1.14074	1.22708	0.593399	0.247322	0.153391	0.0364992	0.362559	0.125277	0.049607
>TDP92|TDP92|generation1aar	VDYIEHKDQVRRLN	VDYIEHKDQVRRMN	VDYIEHKDQVRR.L	NA	QVRRMNXX	12	57.56	1556.81	12	1	779.409	2	14.94	N	Y	0.74	5.55	1.6	81700	65158	81058	63196	42760	77575	85790	87408	133489	104766	103806	NA	105272	66022	38562	83578	60025	1.52381	1.65942	0.984197	0.0685199	0.00658255	0.937387	0.236596	0.0158883	0.38976
>TDP92|TDP92|generation1aar	VDYIEHKDQVRRLN	VDYIEHKDQVRRMN	VDYIEHKDQVR.R	NA	DQVRRMNX	11	89.36	1400.7	11	2.3	701.358	2	15.62	N	Y	0.44	21.14	3.4	77500	66698	115797	144633	55306	87056	94337	NA	203595	99378	71739	97788	110144	17752	NA	18516	NA	1.34224	0.991149	0.189669	0.451804	0.971202	0.069369	0.463622	0.41616	0.075786
>TDP92|TDP92|generation1aar	VDYIEHKDQVRRLN	VDYIEHKDQVRRMN	Y.IEHKDQVRRLN	XVDYIEHK	NA	3	68.98	1406.77	11	1.6	704.395	2	12.26	N	Y	0.58	3.86	3	4010000	2042474	2474230	3270367	2398314	4145946	4505820	3883507	5570063	6682527	7405291	6044660	5899067	3720560	2302024	3324710	2252597	1.77758	2.55577	1.13888	0.0046714	9.31381e-05	0.462352	0.0747479	0.00114101	0.25347
>TDP92|TDP92|generation1aar	VDYIEHKDQVRRLN	VDYIEHKDQVRRMN	D.YIEHKDQVRRLN	XXVDYIEH	NA	2	49.03	1569.84	12	0.6	785.926	2	14.07	N	Y	0.82	5.5	1.4	2680000	2002294	2149331	2303075	2219081	1913514	2711934	2452123	3793405	4057658	3834883	3526052	4024498	2443898	1729440	2199423	2239346	1.25331	1.78043	0.99289	0.219106	1.75494e-05	0.928107	0.340372	0.000381124	0.387731
>TDP42|TDP42|generation2	PASQTARWNDVDGG	PASQTARWNDVDGG	PASQTARWNDVD.G	NA	NDVDGGXX	12	62.45	1358.62	12	0.3	680.318	2	19.14	N	Y	0.78	4.96	2.7	576000	631493	536500	877932	471128	279270	527614	627697	942109	581139	390100	510292	495649	352602	698787	800999	413418	0.944235	0.785514	0.900182	0.837281	0.215616	0.670676	0.602785	0.155502	0.315748
>TDP42|TDP42|generation2	PASQTARWNDVDGG	PASQTARWNDVDGG	PASQTARWNDVDG.G	NA	DVDGGXXX	13	69.7	1415.64	13	2.4	708.83	2	17.67	N	Y	0.78	6.9	1.7	435000	535061	559826	605248	355053	245654	339783	506850	690496	387426	326185	402977	413041	480268	362247	399988	233210	0.867455	0.744277	0.718043	0.566081	0.0648507	0.102546	0.512446	0.0685491	0.0961587
>TDP42|TDP42|generation2	PASQTARWNDVDGG	PASQTARWNDVDGG	PASQTARWNDVDGG	NA	NA		95.16	1472.66	14	1.8	737.338	2	18.59	Y	Y	0.84	4.36	2.3	56700000	57658024	57482117	85858651	31664577	34305334	47801795	71334501	86143912	NA	49038014	50262665	49247149	48877950	66256233	71813734	42534332	1.02975	0.851289	0.986327	0.917647	0.538243	0.953455	0.625764	0.283842	0.394037
>TDP42|TDP42|generation2	PASQTARWNDVDGG	PASQTARWNDVDGG	A.SQTARWNDVDGG	XXPASQTA	NA	2	50.02	1304.57	12	3.2	653.292	2	16.26	N	Y	0.63	2.15	2.4	78700	72324	56482	183325	14339	45769	72600	93509	109481	118062	90362	68221	50306	83895	65555	108437	34584	0.984345	1.00147	0.895859	0.974658	0.997633	0.835765	0.640618	0.422403	0.362801
>TDP146|TDP146|GenScript	TWRGVSWNSEDILT	TWRGVSWNSEDILT	T.WRGVSWNSEDILT	XXXTWRGV	NA	1	99.11	1561.75	13	1.5	781.885	2	38.83	N	Y	1.24	13.22	1	2800000	2665261	2707491	NA	2765316	2275530	2680277	1548710	3927855	3301145	2765964	3055182	2075794	1835963	3190115	2813216	2676615	0.961442	1.03201	0.969141	0.866272	0.793422	0.814772	0.612795	0.372053	0.355716
>TDP146|TDP146|GenScript	TWRGVSWNSEDILT	TWRGVSWNSEDILT	TWRGVSWNSEDILT	NA	NA		84	1662.8	14	1.4	832.406	2	39.47	Y	Y	0.65	1.68	3.6	18100000	16071923	15495179	19069464	14424026	14653032	14351091	12319281	22472325	22809998	13444130	14016604	11438047	15319955	23137097	22914924	21465925	0.980559	0.948482	1.27324	0.901396	0.767742	0.0772461	0.620665	0.363849	0.0818462
>TDP146|TDP146|GenScript	TWRGVSWNSEDILT	TWRGVSWNSEDILT	W.RGVSWNSEDILT	XXTWRGVS	NA	2	66.09	1375.67	12	2.4	688.846	2	33.77	N	Y	0.61	3	1.7	119000	207596	101635	15200	80314	77747	90116	71452	71643	129524	113504	198204	104319	207914	160090	135034	156357	0.768281	1.34789	1.62916	0.580873	0.466186	0.187535	0.519273	0.258092	0.143934
>TDP162|TDP162|GenScript	IPTNIRASVPQLWW	IPTNIRASVPQLWW	IPTNIRA.S	NA	NIRASVPQ	7	48.16	783.46	7	0.5	392.737	2	18.7	N	Y	1.15	13.78	1	1550000	1901844	1316257	1621365	1305844	1508400	1329586	1888956	2410493	1386940	1663987	1500215	1683935	1349615	1215282	1360574	1106423	1.16144	1.01461	0.818819	0.406865	0.892148	0.121495	0.441774	0.396288	0.108364
>TDP162|TDP162|GenScript	IPTNIRASVPQLWW	IPTNIRASVPQLWW	IPTNIRAS.V	NA	IRASVPQL	8	50.47	870.492	8	0.7	436.253	2	15.72	N	Y	0.72	11.62	1.8	458000	527025	516506	471670	576961	363740	311292	536182	850875	444738	651269	517957	558134	222504	216180	232218	NA	0.985626	1.03821	0.427565	0.953462	0.692639	8.44623e-05	0.636576	0.338026	0.000676686
>TDP162|TDP162|GenScript	IPTNIRASVPQLWW	IPTNIRASVPQLWW	IPTNIRASVPQLWW	NA	NA		74.6	1679.91	14	3.5	840.962	2	50.87	Y	Y	0.34	1.28	3.3	7760000	6897534	89972	12712976	7399781	7386852	4073177	5232761	5445217	15130250	7901181	8431863	2753604	5130969	7490343	13708035	8957386	0.816893	1.2626	1.30208	0.659444	0.640998	0.540876	0.547212	0.322035	0.281001
>TDP162|TDP162|GenScript	IPTNIRASVPQLWW	IPTNIRASVPQLWW	IPTNIRASVPQL.W	NA	VPQLWWXX	12	56.44	1307.76	12	0.8	654.886	2	34.41	N	Y	0.73	2.49	1.9	3070000	2564811	2440907	2432048	2073987	3301242	3408384	1548710	1277273	4355678	4385872	2211995	3272552	4340654	3645846	4449996	4942463	1.00251	1.49563	1.8271	0.99204	0.0671779	0.000478443	0.64135	0.0702322	0.0026645
>TDP185|TDP185|GenScript	LLNNFADPGLIQYL	LMNNFADPGMIQYL	LLNNFADPGLIQYL	NA	NA		79.55	1589.85	14	0.8	795.931	2	55.07	Y	Y	0.5	2.85	2.2	87200000	166076538	84973565	62920020	67425919	139634777	37249523	54908794	27850317	96283410	113503718	91107925	126030338	85961968	100611317	71609136	11554498	0.680771	1.11938	0.707236	0.418863	0.669218	0.402433	0.447466	0.330007	0.231458
>TDP185|TDP185|GenScript	LLNNFADPGLIQYL	LMNNFADPGMIQYL	LLNNFADPGLIQ.Y	NA	GMIQYLXX	12	81.29	1313.7	12	0.9	657.856	2	41.76	N	Y	1.04	6.86	1.2	632000	475461	681455	614461	693036	662834	505454	584286	869122	596040	597272	602276	602616	721011	739686	559574	655903	1.06382	0.973134	1.08593	0.686407	0.751893	0.442704	0.558902	0.358732	0.247149
>TDP185|TDP185|GenScript	LLNNFADPGLIQYL	LMNNFADPGMIQYL	LLNNFADPG.L	NA	ADPGMIQY	9	77.48	959.471	9	NA	480.743	2	28.47	N	Y	0.88	48.91	1.3	592000	1500046	698949	718560	520631	642148	822022	134925	83263	359917	400018	422688	377032	477837	611147	564689	520747	0.489316	0.453627	0.632432	0.174761	0.0751946	0.200935	0.31051	0.0754755	0.148961
>TDP185|TDP185|GenScript	LLNNFADPGLIQYL	LMNNFADPGMIQYL	D.PGLIQYL	NFADPGMI	NA	7	72.93	802.459	7	0.9	402.236	2	41.89	N	Y	0.84	11.93	1.6	330000	620778	491514	280975	302990	308576	131903	191242	421596	183397	235823	327419	265829	345307	293304	300758	357765	0.620965	0.596884	0.764704	0.170559	0.0946925	0.271393	0.307781	0.0899443	0.179618
>TDP185|TDP185|GenScript	LLNNFADPGLIQYL	LMNNFADPGMIQYL	LLNNFAD.P	NA	NFADPGMI	7	71.86	805.397	7	1.7	403.705	2	26.06	N	Y	0.69	2.63	2.4	258000	239070	224097	155688	203985	209452	249034	245212	121005	354185	229211	82786	355850	228583	416000	536046	371016	1.00226	1.24208	1.88572	0.989773	0.487017	0.0329278	0.64135	0.265976	0.0464106
>TDP96|TDP96|generation1aar	GQYPLFVKISTTHW	GQYPMFVKISTTHW	GQYPLFVKISTTHW	NA	NA		118.63	1675.87	14	0.2	838.943	2	45.47	Y	Y	0.78	6.93	1.4	28400000	34420702	28657751	39889266	29018750	30168007	21210068	16425708	45616899	33011455	24684304	25624104	19698859	18724389	26642718	26290783	23188499	0.859336	0.780525	0.718607	0.528792	0.106449	0.0279934	0.495834	0.0974975	0.0426121
>TDP96|TDP96|generation1aar	GQYPLFVKISTTHW	GQYPMFVKISTTHW	GQYPLFVKISTT.H	NA	ISTTHWXX	12	71.42	1352.73	12	2.3	677.373	2	38.49	N	Y	0.82	60	2.1	756000	40425	60268	50110	45398	482688	445306	600712	667447	1030462	1075530	1237403	1143805	1568472	1869664	1534481	1921333	11.1934	22.8704	35.1372	7.00328e-05	3.68675e-07	2.93112e-06	0.00553093	3.52289e-05	7.87379e-05
>TDP96|TDP96|generation1aar	GQYPLFVKISTTHW	GQYPMFVKISTTHW	GQYPLFVKISTTH.W	NA	STTHWXXX	13	92.91	1489.79	13	0.1	497.605	3	35.12	N	Y	0.83	9.48	1.8	1030000	1419687	1591172	1216024	955912	1068809	1192407	526796	278503	1055679	804444	598991	1069669	NA	1108945	1104827	1114373	0.591672	0.680865	0.856203	0.0852597	0.0581537	0.301714	0.252511	0.063435	0.192165
>TDP15|TDP15|generation1	ALTDRGWYLAIQAV	AMTDRGWYLAIQAV	ALTDRG.W	NA	TDRGWYLA	6	55.61	631.329	6	2	316.671	2	6.38	N	Y	0.31	4.62	0.8	1840000	NA	1616164	1658214	NA	930899	2237082	1912422	1133220	4493226	3129617	2682866	5623707	2176406	383281	2404021	336564	0.948825	2.43243	0.809356	0.866232	0.0796598	0.728739	0.612795	0.0786357	0.329496
>TDP15|TDP15|generation1	ALTDRGWYLAIQAV	AMTDRGWYLAIQAV	ALTDRGWYLAIQAV	NA	NA		67.59	1575.84	14	0.2	788.928	2	47.12	Y	Y	0.49	2.54	3.6	15600000	15134394	4740192	32887917	13911930	15342587	11818545	10723640	22472325	298020	16860261	16316203	11543955	10116034	18696644	17595388	13250571	0.905251	0.675198	0.894775	0.814799	0.470245	0.787057	0.594829	0.260013	0.348954
>TDP194|TDP194|GenScript	PQLIGHVKLFRFNW	PQMIGHVKLFRFNW	PQLIGHVKLFRFN.W	NA	FRFNWXXX	13	96.52	1567.9	13	1.2	784.956	2	39.42	N	Y	0.73	4.49	1.5	4160000	2805890	4731861	3896804	4122369	5852593	3703848	5678602	6347952	4390065	3361032	4325436	4077452	3051832	NA	2935975	2862123	1.38736	1.03838	0.758499	0.0770763	0.759531	0.106466	0.248779	0.361082	0.0982548
>TDP194|TDP194|GenScript	PQLIGHVKLFRFNW	PQMIGHVKLFRFNW	PQLIGHVKLFRFNW	NA	NA		103.54	1753.98	14	NA	877.996	2	47.4	Y	Y	0.31	1.78	2.3	25800000	31474183	23492691	30216349	27141066	33701974	14456614	12553934	30251207	31406731	32398149	32413396	NA	22736758	21384287	26290783	15105651	0.809831	1.14215	0.761344	0.383317	0.119002	0.0624744	0.43063	0.104708	0.0720454
>TDP194|TDP194|GenScript	PQLIGHVKLFRFNW	PQMIGHVKLFRFNW	PQLIGHVKLFRF.N	NA	LFRFNWXX	12	68.33	1453.86	12	0.3	727.935	2	42.29	N	Y	1.01	60	1	1980000	NA	417370	478118	376390	1792842	1498423	1642571	2640978	2326849	2567608	3766962	3018374	3100467	3996408	3191722	3657158	4.46671	6.88733	8.22352	0.00474977	0.00116132	6.25697e-05	0.0747479	0.0048248	0.000572879
>TDP194|TDP194|GenScript	PQLIGHVKLFRFNW	PQMIGHVKLFRFNW	PQLIGH.V	NA	MIGHVKLF	6	71.98	663.37	6	1.9	332.693	2	16.41	N	Y	0.34	60	1.6	75800	NA	174112	182404	209959	174112	180444	219401	NA	55863	72393	52130	60541	46225	63890	65035	58174	1.01321	0.318982	0.308916	0.895514	6.29103e-05	5.70232e-05	0.619481	0.000858775	0.000572879
>TDP194|TDP194|GenScript	PQLIGHVKLFRFNW	PQMIGHVKLFRFNW	PQLIGHVKL.F	NA	HVKLFRFN	9	67.98	1003.62	9	0.9	502.816	2	33.11	N	Y	0.41	60	3	37100	160719	32573	NA	NA	NA	NA	76028	70298	39117	78349	55468	68327	62860	48494	49819	46775	0.75702	0.624084	0.537912	0.749365	0.428147	0.32273	0.572291	0.245864	0.201339
>TDP172|TDP172|GenScript	FDWWGNRSPLEKLV	FDWWGNRSPLEKMV	FDWWGNRSPLEKLV	NA	NA		82.51	1745.89	14	1.8	873.95	2	46.88	Y	Y	0.48	1.24	2.5	25500000	20491702	19410628	40718373	26287574	28444121	4843493	19710849	39950800	13525527	31626764	29456769	25735607	15319955	33653960	32837904	24381050	0.86943	0.938605	0.993308	0.707812	0.804813	0.978986	0.564715	0.374868	0.400601
>TDP172|TDP172|GenScript	FDWWGNRSPLEKLV	FDWWGNRSPLEKMV	W.GNRSPLEKLV	FDWWGNRS	NA	4	70.48	1111.63	10	1.1	556.824	2	29.63	N	Y	1.59	24.01	0.8	7820000	9710120	9330431	11975992	8790974	9912345	9729195	1830293	1123616	5582145	6755124	7347767	5581344	8498927	9605401	8163442	8705625	0.567618	0.634714	0.878563	0.137666	0.00461313	0.165424	0.289023	0.0127892	0.132632
>TDP172|TDP172|GenScript	FDWWGNRSPLEKLV	FDWWGNRSPLEKMV	R.SPLEKLV	WGNRSPLE	NA	7	76.61	784.469	7	0.4	393.242	2	28.08	N	Y	0.96	33.2	1.4	725000	1212091	899720	1040990	760462	834361	883225	178336	109481	511219	700858	663599	576139	641979	736180	728367	694330	0.512463	0.62654	0.715734	0.0819506	0.0135542	0.0308487	0.248779	0.023877	0.04514
>TDP172|TDP172|GenScript	FDWWGNRSPLEKLV	FDWWGNRSPLEKMV	N.RSPLEKLV	WWGNRSPL	NA	6	49.99	940.571	8	0.9	471.293	2	27.56	N	Y	0.82	8.57	1.2	570000	648904	679789	782124	710959	607670	711223	113220	86816	406912	NA	501532	533776	620093	634517	633229	NA	0.538288	0.681472	0.892033	0.0965123	0.00470732	0.0750323	0.261398	0.0127983	0.0803951
>TDP172|TDP172|GenScript	FDWWGNRSPLEKLV	FDWWGNRSPLEKMV	W.WGNRSPLEKLV	XFDWWGNR	NA	3	85.05	1297.71	11	2.7	649.863	2	33.92	N	Y	0.7	5	2.3	215000	326126	364886	64210	186061	350811	220542	321475	55316	120354	163093	222295	294424	118304	190472	179023	156357	1.00729	0.85008	0.684338	0.986294	0.668722	0.333113	0.64135	0.330007	0.205016
>TDP172|TDP172|GenScript	FDWWGNRSPLEKLV	FDWWGNRSPLEKMV	G.NRSPLEKLV	DWWGNRSP	NA	5	76.87	1054.61	9	1.6	528.315	2	28.09	N	Y	0.79	3.55	1.5	3520000	4017981	NA	4523240	3960206	4395910	4526925	922186	634795	3175060	3537349	3526052	2488834	4206908	4510565	4286318	4717203	0.628717	0.763551	1.06314	0.277176	0.0296751	0.2504	0.381581	0.0401454	0.170385
>TDP187|TDP187|GenScript	LDQIYKLSNWFFEQ	MDQIYKLSNWFFEQ	LDQIYKLSN.W	NA	KLSNWFFE	9	57.96	1092.58	9	1	547.298	2	23.41	N	Y	0.33	4.55	5.9	168000	188845	184942	349146	145947	295646	230040	NA	NA	105109	NA	154402	111203	181165	148405	329402	178883	1.21003	0.568876	0.964293	0.552633	0.148388	0.902462	0.50582	0.122658	0.380539
>TDP187|TDP187|GenScript	LDQIYKLSNWFFEQ	MDQIYKLSNWFFEQ	LDQIYKLS.N	NA	YKLSNWFF	8	65.31	978.539	8	3.1	490.275	2	27.2	N	Y	0.48	7.64	3.3	82900	185497	136624	151082	81082	92228	127682	11392	NA	43671	45512	78077	81973	47905	71047	62402	NA	0.556397	0.449648	0.436247	0.172167	0.0192456	0.0312535	0.308955	0.0299515	0.0451645
>TDP187|TDP187|GenScript	LDQIYKLSNWFFEQ	MDQIYKLSNWFFEQ	LDQIYKLSNWFFEQ	NA	NA		91.46	1829.9	14	0.5	915.956	2	51.97	Y	Y	0.33	2.26	2.4	22600000	21295298	17827787	25057460	16984504	26116875	NA	16543034	7519586	31521355	22810941	19929858	12179402	22371997	26058448	28745953	25573602	0.82432	1.06501	1.26594	0.507211	0.77437	0.0541	0.489795	0.36559	0.0657066
>TDP135|TDP135|GenScript	GNGTFPTKLDELQF	GNGTFPTKLDELQF	N.GTFPTKLDELQF	XXGNGTFP	NA	2	72.97	1394.71	12	1.4	698.36	2	40.58	N	Y	1.19	7.62	2.8	7170000	6314926	7106123	6678919	7971621	7904018	5128405	7602756	9353865	6613753	6182096	6997351	8493809	7064201	7350118	6608500	7354067	1.06831	1.00767	1.01088	0.630775	0.933192	0.854075	0.536248	0.404958	0.367888
>TDP135|TDP135|GenScript	GNGTFPTKLDELQF	GNGTFPTKLDELQF	G.TFPTKLDELQF	XGNGTFPT	NA	3	60.25	1337.69	11	0.5	669.851	2	41.23	N	Y	1.34	10.76	1.3	3580000	3200991	4048740	3390127	3994346	3921841	2405918	3519794	5041868	3129211	3107578	3307042	NA	3307165	3575733	3161032	3405397	1.01744	0.869546	0.919034	0.916652	0.123521	0.246067	0.625764	0.106719	0.170385
>TDP135|TDP135|GenScript	GNGTFPTKLDELQF	GNGTFPTKLDELQF	GNGTFPTKLDELQF	NA	NA		96.25	1565.77	14	0.1	783.894	2	41.02	Y	Y	1.61	6.91	1.4	556000000	498229615	578153469	603405754	547088787	580087686	443195455	481038578	689535438	545605991	454014873	537668160	635447080	569026885	579595973	522746695	640002568	0.985172	0.975687	1.03794	0.894439	0.765938	0.546718	0.619481	0.363404	0.28243
>TDP135|TDP135|GenScript	GNGTFPTKLDELQF	GNGTFPTKLDELQF	G.NGTFPTKLDELQF	XXXGNGTF	NA	1	71.36	1508.75	13	1	755.384	2	41.28	N	Y	0.91	8.28	2.3	1140000	984405	1291265	1197599	1169285	1146384	346115	939785	1526966	1203543	985168	1105998	1292076	1483361	1484046	1094597	1041495	0.852817	0.987987	1.09929	0.527628	0.884573	0.431066	0.49538	0.395036	0.242729
>TDP135|TDP135|GenScript	GNGTFPTKLDELQF	GNGTFPTKLDELQF	GNGTFPTKLDEL.Q	NA	LDELQFXX	12	87.68	1290.65	12	0.9	646.331	2	33.14	N	Y	1.1	6.96	1.1	1010000	1212091	1107989	297557	1297309	1275676	1129093	1208463	530116	943348	956517	952691	935166	1057806	1147507	924781	1232303	1.05834	0.967503	1.11429	0.848867	0.894713	0.656981	0.606929	0.396912	0.312522
>TDP135|TDP135|GenScript	GNGTFPTKLDELQF	GNGTFPTKLDELQF	GNGTFPTKLDELQ.F	NA	DELQFXXX	13	65.69	1418.7	13	1.2	710.359	2	29.35	N	Y	0.66	4.06	3.5	4310000	5002386	4456947	7830456	5359934	5128561	6173080	970290	709703	3885723	4231595	3996922	4130406	4632462	5188319	NA	4796707	0.573148	0.717212	0.860495	0.179698	0.0766658	0.417154	0.317148	0.0766302	0.238125
>TDP135|TDP135|GenScript	GNGTFPTKLDELQF	GNGTFPTKLDELQF	F.PTKLDELQF	NGTFPTKL	NA	5	91.76	1089.57	9	1	545.792	2	32.36	N	Y	0.96	14.91	1.5	768000	783506	941374	332564	1169285	1155004	846292	1011354	385103	571969	485972	796099	740296	676023	855371	663919	751307	1.053	0.804014	0.913191	0.866267	0.439324	0.71393	0.612795	0.249622	0.324729
>TDP135|TDP135|GenScript	GNGTFPTKLDELQF	GNGTFPTKLDELQF	GNGTFPTKL.D	NA	PTKLDELQ	9	94.07	933.492	9	1.1	467.753	2	25.47	N	Y	0.9	14.2	1.7	410000	308715	468188	560108	506975	507684	511785	124366	100837	394303	372469	347130	426809	408532	535191	460344	543273	0.67499	0.835533	1.05605	0.282335	0.229756	0.695671	0.382995	0.16143	0.320899
>TDP135|TDP135|GenScript	GNGTFPTKLDELQF	GNGTFPTKLDELQF	T.FPTKLDELQF	GNGTFPTK	NA	4	54	1236.64	10	0.3	619.327	2	40.6	N	Y	0.44	4.11	1.8	299000	340189	319900	350989	361027	511994	NA	NA	494583	NA	NA	416118	314546	303967	491955	382597	347165	1.4672	1.06503	1.11193	0.000355351	0.545226	0.386829	0.0199153	0.286891	0.226597
>TDP111|TDP111|generation1aar	FPNLWSYEKQRFHP	FPNMWSYEKQRFHP	FPNLWSYEKQRFHP	NA	NA		74.62	1847.91	14	0.6	462.985	4	40.28	Y	Y	0.66	2.06	2.7	59000000	34487668	68145467	81620992	54623529	63611399	45480295	53618202	74811714	70722457	65126891	66031344	56978422	52039211	66373087	50024097	42799344	0.994323	1.08365	0.884284	0.978174	0.649636	0.559967	0.641032	0.322978	0.287324
>TDP111|TDP111|generation1aar	FPNLWSYEKQRFHP	FPNMWSYEKQRFHP	W.SYEKQRFHP	PNMWSYEK	NA	5	76.93	1190.58	9	0.3	596.299	2	14.9	N	Y	1.09	26.82	1.4	1760000	1962114	2249300	1870097	2022778	1844558	1572289	1795095	2324061	1650573	1840303	1697323	1874569	1361774	1113619	1227585	1160750	0.929878	0.871485	0.600142	0.454257	0.0367291	0.000161181	0.465483	0.0467956	0.00115009
>TDP111|TDP111|generation1aar	FPNLWSYEKQRFHP	FPNMWSYEKQRFHP	Y.EKQRFHP	MWSYEKQR	NA	7	48.63	940.488	7	0.3	471.251	2	11.42	N	Y	0.41	4.69	1.8	2210000	1667462	1957724	2551808	1698450	2137619	3070711	2745440	2929085	2945814	2986360	2847123	2827740	1483361	1191911	1319654	1195201	1.38187	1.47383	0.659027	0.0411565	0.00421418	0.0209531	0.199903	0.0120245	0.0354392
>TDP180|TDP180|GenScript	LDGYWDHKFELLTW	LDGYWDHKFEMLTW	LDGYWDHKFELLTW	NA	NA		75.83	1821.87	14	0.3	911.943	2	50.97	Y	Y	0.84	4.7	2	7750000	1747822	3423935	9672917	7963086	10257123	3598325	6394293	5426010	14213265	6799203	8672774	3240780	10687492	11393268	14117230	12044769	1.12575	1.44363	2.11519	0.769092	0.424543	0.0193045	0.578862	0.244382	0.0333735
>TDP156|TDP156|GenScript	WTILGPDAFNLYAL	WTIMGPDAFNLYAL	WTILGPDAFNLYAL	NA	NA		114.71	1592.82	14	3.1	797.422	2	64.05	Y	Y	0.51	2.67	2.7	22200000	4587195	11496423	18516726	11180754	9998540	10267361	24169255	44080330	31292108	45070894	22995991	22028832	15684715	28512383	51353981	20273373	1.93345	2.65148	2.52996	0.256479	0.0203626	0.0827354	0.367641	0.0309834	0.0856746
>TDP156|TDP156|GenScript	WTILGPDAFNLYAL	WTIMGPDAFNLYAL	WTILGPDAFNL.Y	NA	AFNLYALX	11	81.13	1245.64	11	0.5	623.827	2	56.29	N	Y	0.57	16.91	2.3	1970000	NA	57482	90281	60086	93952	NA	NA	61943	NA	76698	191633	402450	164142	186966	208689	NA	1.12506	3.22725	2.69329	0.664573	0.183113	0.00212414	0.548967	0.138869	0.0077219
>TDP156|TDP156|GenScript	WTILGPDAFNLYAL	WTIMGPDAFNLYAL	W.TILGPDAFNLYAL	XXXWTIMG	NA	1	46.14	1406.74	13	1.8	704.378	2	54.68	N	Y	0.85	12.68	1.7	391000	373672	407373	101335	222762	498203	76082	167777	125807	459639	235823	479631	617443	761134	638023	627091	662529	0.785301	1.622	2.43297	0.635778	0.156324	0.00214748	0.536743	0.126474	0.0077219
>TDP156|TDP156|GenScript	WTILGPDAFNLYAL	WTIMGPDAFNLYAL	G.PDAFNLYAL	TIMGPDAF	NA	5	102.15	1022.51	9	1.1	512.261	2	44.17	N	Y	0.72	4.43	1.6	241000	NA	313236	285581	268850	342191	176223	96560	353411	265926	249047	316469	178984	200618	220854	181069	209359	0.837059	0.873399	0.701796	0.560169	0.34741	0.00203675	0.510154	0.213074	0.0077219
>TDP152|TDP152|GenScript	TEIWEPIDRGPWRF	TEIWEPIDRGPWRF	TEIWEPIDRGPWRF	NA	NA		48.84	1800.89	14	1.9	901.456	2	45.23	Y	Y	0.73	2.9	2.3	11500000	12053942	6273048	19161587	9815165	9481374	9602568	6793203	10659949	NA	9939840	9165545	8567945	8669149	14606753	17083894	4611199	0.772393	0.780018	0.950686	0.380075	0.457778	0.886724	0.43063	0.255212	0.376686
>TDP31|TDP31|generation1	QGHETRWLIFVSNA	QGHETRWLIFVSNA	Q.GHETRWLIFVSNA	XXXQGHET	NA	1	85.1	1528.78	13	2.1	765.398	2	41.5	Y	Y	0.73	3.94	2.7	857000	910742	1058004	976504	518070	859357	542387	614791	1632605	912400	912438	925315	NA	631036	751371	788723	667829	1.05365	1.05877	0.819722	0.872212	0.734273	0.25891	0.612795	0.353293	0.174277
>TDP31|TDP31|generation1	QGHETRWLIFVSNA	QGHETRWLIFVSNA	G.HETRWLIFVSNA	XXQGHETR	NA	2	64.6	1471.76	12	4.3	736.889	2	41.6	N	Y	0.49	4.3	3.7	101000	NA	NA	153845	155336	128430	64791	141965	286186	129524	NA	142356	54013	38786	98391	81532	48497	1.00487	0.702702	0.432119	0.991952	0.287001	0.0137533	0.64135	0.186604	0.0266131
>TDP204|TDP204|GenScript	WLDLSPTPFNIGYK	WMDLSPTPFNIGYK	D.LSPTPFNIGYK	XWMDLSPT	NA	3	91.59	1235.65	11	0.7	618.834	2	34.07	N	Y	1.11	28.34	1	1140000	2591598	1616164	669734	981517	1275676	1308482	1048899	367816	800069	933375	883703	1143805	869347	1029484	791792	981867	0.682858	0.641909	0.62681	0.367825	0.268676	0.248243	0.421877	0.180545	0.170385
>TDP204|TDP204|GenScript	WLDLSPTPFNIGYK	WMDLSPTPFNIGYK	W.LDLSPTPFNIGYK	XXXWMDLS	NA	1	90.9	1463.77	13	1.5	732.891	2	41.23	N	Y	0.97	18.91	1.4	646000	977709	770594	474434	571840	565435	290187	470479	567570	543314	511318	573805	739237	840166	656720	771333	891763	0.677623	0.847239	1.13076	0.131923	0.417387	0.484377	0.289023	0.242012	0.263019
>TDP204|TDP204|GenScript	WLDLSPTPFNIGYK	WMDLSPTPFNIGYK	WLDLSPTPFNIG.Y	NA	FNIGYKXX	12	63	1358.69	12	1.5	680.35	2	52.29	N	Y	0.9	30.66	1.9	640000	756720	303239	518653	322620	803331	192051	309742	265058	825286	766977	756678	NA	1023762	1007282	1104827	1249529	0.825876	1.64731	2.30661	0.652346	0.0589413	0.00200195	0.542558	0.0640019	0.0077219
>TDP204|TDP204|GenScript	WLDLSPTPFNIGYK	WMDLSPTPFNIGYK	L.DLSPTPFNIGYK	XXWMDLSP	NA	2	69.91	1350.68	12	NA	676.348	2	35.68	N	Y	0.68	5.01	2.7	171000	288625	276581	196222	136559	193075	161450	76849	31308	178812	173011	NA	170512	183596	178787	112529	169607	0.515244	0.775564	0.717738	0.0799078	0.287852	0.158704	0.248779	0.18686	0.129883
>TDP204|TDP204|GenScript	WLDLSPTPFNIGYK	WMDLSPTPFNIGYK	WLDLSPTPFNIGYK	NA	NA		98.04	1649.85	14	0.8	825.929	2	50.42	Y	Y	0.57	1.18	2.7	74600000	99110192	64063403	47811845	74509908	95675681	34505932	61713730	49842464	89864516	82868734	102934434	684165	78423577	73033767	68130978	87188756	0.846731	0.967973	1.07454	0.540737	0.931624	0.659981	0.503149	0.404958	0.313109
>TDP67|TDP67|generation3	LFNDVNIFEIHGVD	LFNDVNIFEIHGVD	LFNDVNIFEIHGVD	NA	NA		83.6	1630.8	14	2.1	816.409	2	48.31	Y	Y	0.7	1.82	1.7	167000000	160049567	20077087	205434325	150214706	280131498	153007955	71686481	248732143	196005513	195050079	171922406	162039005	145904330	177618121	163678026	164307078	1.40648	1.35321	1.21601	0.412797	0.289308	0.500222	0.445984	0.187296	0.268747
>TDP67|TDP67|generation3	LFNDVNIFEIHGVD	LFNDVNIFEIHGVD	LFNDVNIFEIHGV.D	NA	IHGVDXXX	13	54.34	1515.77	13	0.3	758.893	2	49.56	N	Y	0.78	4.67	3.3	1170000	1125035	1532856	888066	1510682	1999708	567712	953864	667447	1215005	1586848	1456413	600497	927708	1250338	1043447	1132924	0.828363	0.960868	0.861129	0.572185	0.860119	0.343505	0.513525	0.389153	0.209157
>TDP67|TDP67|generation3	LFNDVNIFEIHGVD	LFNDVNIFEIHGVD	D.VNIFEIHGVD	LFNDVNIF	NA	4	75.41	1141.58	10	0.7	571.795	2	37.56	N	Y	1.05	29.48	1.1	887000	NA	1091327	1096264	1049796	1310153	1086884	1057112	757721	1064849	698654	519052	728646	648058	709304	714045	561824	0.975757	0.6976	0.610036	0.85377	0.0606769	0.000206453	0.608642	0.0655884	0.00140717
>TDP67|TDP67|generation3	LFNDVNIFEIHGVD	LFNDVNIFEIHGVD	LFNDVNIFEIHG.V	NA	EIHGVDXX	12	77.56	1416.7	12	0.2	709.359	2	45.25	N	Y	0.81	2.25	1.9	686000	603367	777258	976504	40712	1051571	615197	363712	937307	NA	688736	689880	705346	508233	836675	704838	642653	1.23769	1.1588	1.12284	0.596275	0.705873	0.740764	0.524316	0.342039	0.333283
>TDP67|TDP67|generation3	LFNDVNIFEIHGVD	LFNDVNIFEIHGVD	LFNDVNIFEIH.G	NA	FEIHGVDX	11	59.7	1359.68	11	1.1	680.849	2	44.79	N	Y	0.95	10.87	1.9	680000	379030	632303	1040990	850079	1086048	632081	456400	393746	756513	885990	539858	576139	550789	815641	650620	643978	0.884879	0.95042	0.916836	0.706628	0.83348	0.706556	0.564715	0.38107	0.323289
>TDP67|TDP67|generation3	LFNDVNIFEIHGVD	LFNDVNIFEIHGVD	F.NDVNIFEIHGVD	XXLFNDVN	NA	2	87.38	1370.65	12	1.5	686.33	2	37.7	N	Y	0.73	4.96	2.9	259000	237731	325732	313218	334569	355982	329231	287450	221842	302605	218192	98883	218170	161711	261753	219942	186833	0.986175	0.691723	0.68544	0.912804	0.096292	0.0217464	0.624672	0.0909384	0.0361122
>TDP67|TDP67|generation3	LFNDVNIFEIHGVD	LFNDVNIFEIHGVD	LFNDVNIF.E	NA	VNIFEIHG	8	53.41	980.497	8	1.1	491.255	2	45.68	N	Y	0.35	60	2.6	140000	338850	88306	NA	904702	237034	NA	37896	86912	143279	NA	51577	NA	62980	72485	70340	55399	0.271682	0.219456	0.14709	0.263548	0.349816	0.119822	0.373567	0.213722	0.107502
>TDP67|TDP67|generation3	LFNDVNIFEIHGVD	LFNDVNIFEIHGVD	N.DVNIFEIHGVD	XLFNDVNI	NA	3	75.13	1256.6	11	1.7	629.308	2	37.6	N	Y	0.5	8.38	2.7	95100	70315	252421	NA	208252	187042	102463	131406	118124	113935	NA	NA	118617	64548	126202	45684	51646	0.761366	0.656941	0.406902	0.443522	0.454288	0.0938117	0.460966	0.254752	0.0915683
>TDP202|TDP202|GenScript	DHNQIRYRWAETLW	DHNQIRYRWAETMW	DHNQIR.Y	NA	NQIRYRWA	6	59.9	781.383	6	2.9	391.698	2	4.39	N	Y	0.44	60	1.2	348000	NA	394877	198986	128877	178422	300740	712172	641518	810385	719592	877133	850440	78239	40805	51604	70427	1.90198	3.38042	0.250168	0.250045	0.000734161	0.0437326	0.364351	0.00378229	0.0562569
>TDP137|TDP137|GenScript	DITSQVWPVEYLQD	DITSQVWPVEYMQD	DITSQVWPVEYLQD	NA	NA		83.66	1691.8	14	1.2	846.908	2	45.13	Y	Y	0.84	3.41	2.1	26500000	25447212	14662105	39797143	28079908	30081813	22476341	11204679	26313748	42410550	21929359	28142712	25735607	20912954	32485419	28234459	26501142	0.834148	1.09475	1.00137	0.521443	0.720846	0.995036	0.492748	0.347348	0.40312
>TDP137|TDP137|GenScript	DITSQVWPVEYLQD	DITSQVWPVEYMQD	W.PVEYLQD	SQVWPVEY	NA	7	51.82	862.407	7	0.2	432.211	2	20.2	N	Y	0.77	9.87	1.5	106000	137281	144955	143712	114368	98262	66690	151351	121005	33699	67661	78186	111203	NA	100494	102299	99512	0.809356	0.538109	0.745996	0.22953	0.0117821	0.00965632	0.348826	0.0224271	0.0206062
>TDP80|TDP80|generation1aar	PNITREWLHPFKVH	PNITREWLHPFKVH	W.LHPFKVH	TREWLHPF	NA	7	76.43	876.497	7	3.2	439.254	2	19.57	N	Y	0.6	4.02	0.8	49600000	10982481	13995646	18885218	NA	12929146	NA	19945502	23912859	59374770	NA	67345401	57296145	40366865	15775294	117643581	95801627	1.29465	4.19522	4.60956	0.336881	0.000259764	0.118963	0.408081	0.00203458	0.106942
>TDP80|TDP80|generation1aar	PNITREWLHPFKVH	PNITREWLHPFKVH	PNITREWLHPFKVH	NA	NA		90.6	1772.95	14	0.2	591.99	3	34.82	Y	Y	0.64	2.43	1.6	114000000	108485481	87472787	153845437	113514522	83263700	104573023	91631983	76636390	182250741	124523497	90779410	89809854	90825445	128539430	127873458	116472517	0.768597	1.0519	1.00085	0.126674	0.823165	0.995428	0.286619	0.379383	0.40312
>TDP80|TDP80|generation1aar	PNITREWLHPFKVH	PNITREWLHPFKVH	PNITRE.W	NA	ITREWLHP	6	47.42	728.382	6	0.8	365.198	2	8.3	N	Y	1.15	7.14	1.1	9430000	6321623	9830275	7443540	7638759	9395179	10868841	12319281	9795629	12264672	12562547	10052533	11014416	10578064	6847646	7897465	8771878	1.35681	1.46936	1.09159	0.0297463	0.00782341	0.531665	0.173379	0.0172712	0.278753
>TDP80|TDP80|generation1aar	PNITREWLHPFKVH	PNITREWLHPFKVH	L.HPFKVH	REWLHPFK	NA	8	73.08	763.413	6	1.9	382.713	2	11.01	N	Y	0.61	5.13	1.7	851000	487515	696450	1308147	596591	701622	681677	827152	1526966	1029316	913540	NA	972234	593344	449888	643459	397517	1.21003	1.25839	0.674784	0.572329	0.404299	0.240189	0.513525	0.236432	0.167973
>TDP227|TDP227|GenScript	QHSHDSWKAETIEP	QHSHDSWKAETIEP	W.KAETIEP	HDSWKAET	NA	7	84.02	786.412	7	1.4	394.213	2	15.09	Y	Y	1.06	12.39	1.5	3670000	2886250	2690830	3813893	3883392	3654639	4242014	4118160	4648122	4229593	4264654	4128328	4321040	4425765	2839553	2772297	2318850	1.25527	1.27642	0.930852	0.0622483	0.0258122	0.693309	0.228487	0.0367038	0.320781
>TDP136|TDP136|GenScript	GLYFRYEIPQADQW	GLYFRYEIPQADQW	GLYFRYEIPQADQW	NA	NA		81.29	1784.85	14	NA	893.433	2	45.04	Y	Y	0.73	3.15	1.4	11500000	11920010	10580042	11239008	10839357	11119066	11079886	4493604	15173621	17766582	11350372	8672774	10421332	10651016	9336637	10434474	13780594	0.939158	1.08149	0.991572	0.771316	0.666532	0.928084	0.579937	0.329663	0.387731
>TDP136|TDP136|GenScript	GLYFRYEIPQADQW	GLYFRYEIPQADQW	GLYFRYEIPQAD.Q	NA	PQADQWXX	12	67.02	1470.71	12	2.7	736.366	2	36.95	N	Y	0.94	16.11	1.7	659000	723237	801417	782124	529165	825741	717555	847097	504187	NA	514624	484011	540130	680887	579596	567758	540623	1.02068	0.723458	0.8353	0.888391	0.0471129	0.143211	0.618201	0.055579	0.120995
>TDP136|TDP136|GenScript	GLYFRYEIPQADQW	GLYFRYEIPQADQW	GLYFRYEIPQA.D	NA	IPQADQWX	11	88.29	1355.69	11	1.7	678.85	2	38.18	N	Y	0.74	8.42	2.1	177000	130584	308237	122524	273118	232725	162505	97029	218001	152449	168603	206964	173689	144688	144899	114575	121110	0.851158	0.840906	0.629473	0.605512	0.525822	0.162765	0.525401	0.279762	0.132259
>TDP214|TDP214|GenScript	NEIDGWTYWPEAVN	NEIDGWTYWPEAVN	NEIDGWTYWPEAVN	NA	NA		63.35	1692.74	14	1.2	847.377	2	42.95	Y	Y	1.05	11.15	2.4	4420000	4017981	3149020	NA	3388366	3154712	3091816	4470139	7000994	7679748	3361032	3602705	2181702	2808658	5024723	6097006	3219889	1.25891	1.1955	1.21859	0.446542	0.651889	0.44972	0.461532	0.323425	0.249238
>TDP201|TDP201|GenScript	WDAGLFNYNQLRGF	WDAGLFNYNQMRGF	Y.NQLRGF	LFNYNQMR	NA	8	57.71	733.387	6	0.5	367.701	2	20.12	N	Y	1.04	6.83	1.1	2730000	1694249	2057693	2247802	1903289	2577210	3978207	2980093	3476488	3553316	2314153	2551460	4299859	2395263	3108317	2833676	2756119	1.64646	1.60936	1.40369	0.00777859	0.0442884	0.00543036	0.098395	0.0537079	0.0143345
>TDP201|TDP201|GenScript	WDAGLFNYNQLRGF	WDAGLFNYNQMRGF	D.AGLFNYNQLRGF	XXWDAGLF	NA	2	94.41	1398.7	12	1.6	700.361	2	41.78	N	Y	1	33.3	1.9	1290000	1754518	1657818	1317359	1485077	1370489	1030957	1133374	1805469	1015561	1012718	1478314	1143805	1095498	695281	866471	1233628	0.85929	0.748281	0.626069	0.310409	0.0366128	0.00915676	0.39746	0.0467956	0.0199123
>TDP201|TDP201|GenScript	WDAGLFNYNQLRGF	WDAGLFNYNQMRGF	WDAGLFNYNQLRGF	NA	NA		81.69	1699.81	14	2.3	850.915	2	47.69	Y	Y	0.7	1.05	2.8	29400000	26116875	25741992	27176290	30298989	40683713	13929000	17598972	32940203	32209093	39010016	38655165	19169320	27235475	35523624	30485032	34318978	0.961748	1.18027	1.16673	0.875722	0.339491	0.0785359	0.614008	0.210042	0.0826376
>TDP201|TDP201|GenScript	WDAGLFNYNQLRGF	WDAGLFNYNQMRGF	G.LFNYNQLRGF	WDAGLFNY	NA	4	80.12	1270.65	10	6.8	636.335	2	39.3	N	Y	0.82	6.27	2.3	513000	643547	446528	540762	634999	548196	464300	423549	694337	455054	483768	459920	617443	441361	426517	363161	394867	0.940219	0.889819	0.717574	0.670054	0.338854	0.017756	0.550996	0.209983	0.0320516
>TDP201|TDP201|GenScript	WDAGLFNYNQLRGF	WDAGLFNYNQMRGF	W.DAGLFNYNQLRGF	XXXWDAGL	NA	1	97.1	1513.73	13	2.1	757.875	2	43.09	N	Y	0.75	8.44	1.7	308000	412513	484016	NA	278239	270650	201548	246386	342847	215491	257863	262811	245706	359897	319011	286437	377641	0.677643	0.62685	0.857394	0.094848	0.0375596	0.364442	0.261075	0.0473486	0.217701
>TDP201|TDP201|GenScript	WDAGLFNYNQLRGF	WDAGLFNYNQMRGF	A.GLFNYNQLRGF	XWDAGLFN	NA	3	88.69	1327.67	11	0.1	664.841	2	42.63	N	Y	0.81	5.61	2.1	203000	261838	234927	193458	194596	215486	143511	213534	304433	161619	189540	204774	193811	150768	193978	137080	194783	0.991122	0.847342	0.764686	0.959307	0.125755	0.0581438	0.638287	0.108453	0.0693273
>TDP201|TDP201|GenScript	WDAGLFNYNQLRGF	WDAGLFNYNQMRGF	F.NYNQLRGF	AGLFNYNQ	NA	6	84.34	1010.49	8	1.6	506.253	2	26.9	N	Y	0.35	17.82	2.2	154000	NA	149953	235835	223615	148254	102990	NA	NA	NA	149869	114980	105272	49874	45176	82964	60978	0.618418	0.60735	0.29413	0.137677	0.0567164	0.00208309	0.289023	0.0627265	0.0077219
>TDP157|TDP157|GenScript	KWLIHPTFSYLRWP	KWLIHPTFSYMRWP	W.LIHPTFSYLRWP	XXKWLIHP	NA	2	54.08	1528.82	12	1.9	765.415	2	47.13	N	Y	0.46	2.36	3	158000	111834	82641	334407	132291	150840	33029	26868	207437	327822	127829	174112	130267	133746	255910	207666	115015	0.632473	1.14952	1.07738	0.434799	0.750391	0.852699	0.456062	0.358558	0.367753
>TDP138|TDP138|GenScript	NVDWTAPQLIEYLD	NVDWTAPQLIEYLD	NVDWTAPQLIEYLD	NA	NA		98.64	1675.81	14	1	838.911	2	50.17	Y	Y	0.86	9.56	2.4	30300000	31139351	28157907	33072163	22873603	39994158	12662727	24755888	18726937	43786027	32177753	31756368	14721191	34773865	37626997	42249390	39486701	0.834235	1.06246	1.33749	0.475205	0.787505	0.0117588	0.479531	0.369963	0.0238133
>TDP138|TDP138|GenScript	NVDWTAPQLIEYLD	NVDWTAPQLIEYLD	D.WTAPQLIEYLD	XNVDWTAP	NA	3	48.36	1347.67	11	1.1	674.842	2	49.31	N	Y	0.85	10	2.2	523000	1366113	292409	491937	431867	769715	144566	328514	286186	508927	490380	690975	248883	434065	483776	434770	507497	0.592094	0.750937	0.720323	0.381161	0.559203	0.488055	0.43063	0.291357	0.263761
>TDP73|TDP73|generation3	LYFKYIWYVQTADD	MYFKYIWYVQTADD	LYFKYIWYVQTADD	NA	NA		56.29	1823.88	14	0.2	912.946	2	47.46	Y	Y	0.65	0.82	2.6	4010000	4098340	941374	5960359	3268877	5231994	3440041	2205738	4955436	2613407	5917621	4960564	3738547	3769195	5001352	4020342	4200431	1.10963	1.20753	1.19079	0.766179	0.579761	0.54969	0.577864	0.300236	0.283324
>TDP206|TDP206|GenScript	DNQEPWTWYGVKFR	DNQEPWTWYGVKFR	DNQEPWTWYGVKFR	NA	NA		101.34	1824.86	14	0.8	913.436	2	38.96	Y	Y	0.62	0.42	3	21900000	4044767	18827476	31137579	20142426	16807890	14878705	19476196	35149021	30375123	23912919	21462925	17898426	16535824	26876426	27006874	20935902	1.16398	1.26293	1.23199	0.688891	0.458461	0.508119	0.559539	0.255294	0.271393
>TDP206|TDP206|GenScript	DNQEPWTWYGVKFR	DNQEPWTWYGVKFR	W.YGVKFR	PWTWYGVK	NA	8	82.74	768.428	6	0.5	385.221	2	17.09	N	Y	1.04	46.85	1.2	1400000	NA	1407895	1575304	1485077	991235	1097436	1478314	1661415	1012122	1112998	1193601	1249713	1073613	964046	858287	971267	0.877587	0.766812	0.649112	0.383578	0.00514895	0.000514399	0.43063	0.0135168	0.00276364
>TDP41|TDP41|generation1	NAKHYSRQWWELFG	NAKHYSRQWWEMFG	NAKHYSRQWWELFG	NA	NA		75.45	1820.87	14	0.2	911.445	2	44.02	Y	Y	1.07	2.87	1.9	11100000	NA	5981472	16858512	13655882	10946677	9043298	6980926	17190368	15015627	11680965	12155024	10696693	7404645	10505177	13401138	13780594	0.907526	1.01823	0.926644	0.776479	0.942291	0.792748	0.580296	0.407426	0.349355

## Sheet: 070123_Miceday5_pH7.4_protein-p
Protein	MatchSequence	RealSequence	Annotated_Sequence	N-term	C-term	Cleave_Loc	X.10lgP	Mass	Length	ppm	m.z	z	RT	Used	Candidate	Quality	Significance	Avg..ppm	Avg..Area	T0_1	T0_2	T0_3	T0_4	T15_1	T15_2	T15_3	T15_4	T60_1	T60_2	T60_3	T60_4	T120_1	T120_2	T120_3	T120_4		foldchange 1	foldchange 2	foldchange 3		t-test_pvalue 1	t-test_pvalue 2	t-test_pvalue 3		t-test_qvalue 1	t-test_qvalue 2	t-test_qvalue 3
>TDP53|TDP53|generation2	YTRLNGEAVLFLSK	YTRLNGEAVMFMSK	YTRLNGEAVLFLS.K	NA	MFMSKXXX	13	73.5	1481.79	13	1.7	741.903	2	43	N	Y	0.59	24.24	1.7	9080000	66968	99969	62443	49368	5180278	3756609	4352813	7778882	11691557	12121756	NA	11967587	20548193	25123616	21687338	24116039		75.5829	171.151	328.164		0.00109001	1.08535e-09	6.50283e-07		0.0378165	5.18556e-07	4.24232e-05
>TDP117|TDP117|generation2aar	HHFTQRAGILKLLP	HHFTQRAGILKLMP	HHFTQRAGILKL.L	NA	ILKLMPXX	12	65.29	1419.81	12	2.1	710.911	2	29.76	N	Y	0.73	50.37	1.6	5440000	NA	NA	60617	46686	3637400	4716866	735637	537799	6980547	6788184	7468222	7339414	10188986	16242710	14424126	19478339		44.8622	133.157	281.139		0.20814	7.29413e-06	0.00664546		0.331102	0.000249226	0.015806
>TDP52|TDP52|generation2	PSFNLYGYDLQTAK	PSFNMYGYDLQTAK	PSFNLYGYDLQTA.K	NA	LQTAKXXX	13	80.81	1487.69	13	0.1	744.854	2	39.82	N	Y	0.61	28.56	1.6	4850000	68986	57027	77015	42978	2680643	2068245	2792370	3390056	6602291	5818443	6679788	7974861	12523455	12737089	10639072	13648088		44.4352	110.06	201.409		6.27123e-05	5.4944e-06	1.17336e-06		0.00553093	0.000238646	4.46529e-05
>TDP59|TDP59|generation2	AKGLGPFHIVKWAS	AKGMGPFHIVKWAS	AKGLGPFHIVKW.A	NA	IVKWASXX	12	55.63	1351.78	12	1.5	676.894	2	38.64	N	Y	0.38	60	1.4	1060000	40944	57818	66569	63397	343915	756598	875256	124846	3564779	1983560	1598769	1052724	1775169	2792811	2496090	1735825		9.1839	35.8497	38.4732		0.0372031	0.0101941	0.000187168		0.195001	0.0199612	0.00129505
>TDP96|TDP96|generation1aar	GQYPLFVKISTTHW	GQYPMFVKISTTHW	GQYPLFVKISTT.H	NA	ISTTHWXX	12	71.42	1352.73	12	2.3	677.373	2	38.49	N	Y	0.82	60	2.1	756000	40425	60268	50110	45398	482688	445306	600712	667447	1030462	1075530	1237403	1143805	1568472	1869664	1534481	1921333		11.1934	22.8704	35.1372		7.00328e-05	3.68675e-07	2.93112e-06		0.00553093	3.52289e-05	7.87379e-05
>TDP94|TDP94|generation1aar	LHSPWTLANFLRGP	MHSPWTMANFLRGP	LHSPWTLANFLR.G	NA	NFLRGPXX	12	99.88	1453.78	12	0.4	485.601	3	48.19	N	Y	0.52	17.06	3.6	2830000	97101	158284	312297	221055	2146238	904330	1525244	2285647	4607849	5465810	5968007	2287609	4802684	6438657	6966546	5856752		8.6993	23.2388	30.5103		0.00318579	0.00170657	1.61088e-05		0.0627319	0.0062586	0.000229887
>TDP45|TDP45|generation2	GSQVFSWLNHYHRK	GSQVFSWLNHYHRK	GSQVFSWLNHYH.R	NA	NHYHRKXX	12	77.3	1473.68	12	0.1	737.847	2	36.97	N	Y	0.67	60	1.1	606000	60447	50326	66269	39823	203419	296519	219401	122926	1306703	897010	807050	688401	1386091	1694383	1728849	1656321		3.88382	17.0575	29.8141		0.00489773	0.000643175	1.03719e-06		0.0747479	0.00353212	4.30589e-05
>TDP53|TDP53|generation2	YTRLNGEAVLFLSK	YTRLNGEAVMFMSK	YTRLNGEAVLFL.S	NA	VMFMSKXX	12	79.73	1394.76	12	0.5	698.385	2	46.25	N	Y	0.82	60	1.3	1440000	NA	76226	190695	102419	922279	603590	316782	1037184	1856894	2292114	2047738	2054612	2954563	3786070	3621376	3763162		5.84793	16.7556	28.6833		0.0279166	1.04421e-05	2.71556e-05		0.16536	0.000277168	0.000332137
>TDP141|TDP141|GenScript	WILAGLQGHVNSTQ	WILAGMQGHVNSTQ	WILAGLQGHVNS.T	NA	HVNSTQXX	12	78.82	1293.68	12	2.6	647.847	2	37.82	N	Y	0.81	60	1.7	610000	73430	41706	69431	77433	275822	319734	166604	408151	774852	796730	NA	800663	1507678	1787867	1769769	1404561		4.46684	12.0725	24.6942		0.00425822	2.06959e-08	3.54444e-06		0.0705095	4.94403e-06	8.99238e-05
>TDP203|TDP203|GenScript	WWYHYGPTVNKQLR	WWYHYGPTVNKQLR	Y.GPTVNKQL.R	WYHYGPTV	NKQLRXXX	5 ; 13	84.35	855.481	8	2.2	428.747	2	14.34	N	Y	0.64	60	1.4	673000	55152	75981	67456	60654	339606	337673	NA	NA	1134769	1062307	1182651	1217940	NA	1495732	1483332	1457563		5.22505	17.735	22.8184		2.22843e-06	6.27066e-08	4.93932e-10		0.00162357	9.98661e-06	2.25562e-07
>TDP94|TDP94|generation1aar	LHSPWTLANFLRGP	MHSPWTMANFLRGP	LHSPWTLANF.L	NA	MANFLRGP	10	100.24	1184.6	10	0.3	593.306	2	44.55	N	Y	0.84	60	0.7	1330000	471443	59030	74354	48265	NA	516006	437628	872003	2303924	1686026	1992986	1355620	2407421	4218430	4245399	3272891		3.72717	11.2366	21.6572		0.0430909	0.000329357	0.000294549		0.206545	0.00223732	0.00189452
>TDP88|TDP88|generation1aar	LPEEVASHRLGKNF	MPEEVASHRMGKNF	P.EEVASHRLGKNF	XXMPEEVA	NA	2	98.4	1385.71	12	1.5	693.859	2	19.06	N	Y	0.57	16.54	1.5	517000	53270	124961	46523	54990	277546	265917	482212	404310	339284	555397	359175	432104	1677900	1238653	1616321	1523816		5.11176	6.0268	21.6508		0.00200161	0.00052456	6.46307e-06		0.0520827	0.00309411	0.000140546
>TDP45|TDP45|generation2	GSQVFSWLNHYHRK	GSQVFSWLNHYHRK	GSQVFSWLNH.Y	NA	WLNHYHRK	10	90.58	1173.56	10	1	587.785	2	36.12	N	Y	0.71	43.52	0.9	481000	50264	55084	51865	76186	238758	261696	292143	NA	1490100	688736	465395	506240	981207	1507417	1155976	1078596		4.52785	13.4982	20.2366		3.42144e-05	0.0225534	6.56835e-05		0.00498552	0.0331555	0.000572879
>TDP110|TDP110|generation1aar	THATPGIHDVLLRP	THATPGIHDVLLRP	THATPGIHDVLL.R	NA	DVLLRPXX	12	92.88	1272.68	12	0.5	637.348	2	33.18	N	Y	0.56	15.41	1.4	3410000	439299	495679	186088	550503	2327246	2332052	2147075	NA	4126432	4826663	4533495	4183360	7635660	9301581	7621258	9169395		5.42913	10.5709	20.1774		1.24079e-05	5.83433e-07	2.65664e-06		0.00232319	4.64585e-05	7.80117e-05
>TDP183|TDP183|GenScript	LHAEGVKNQDRLGN	LHAEGVKNQDRMGN	L.HAEGVKNQDRLGN	XXXLHAEG	NA	1	78.41	1436.71	13	1.9	479.91	3	9.39	N	Y	0.51	14.87	1.8	166000	10447	30824	16029	16899	78351	109744	97850	99877	294581	235823	272667	297601	397589	258247	392827	323314		5.19983	14.8341	18.4905		6.14038e-05	2.44215e-06	6.64874e-05		0.00553093	0.00014145	0.000572879
>TDP203|TDP203|GenScript	WWYHYGPTVNKQLR	WWYHYGPTVNKQLR	G.PTVNKQL.R	YHYGPTVN	NKQLRXXX	6 ; 13	69.93	798.46	7	0.3	400.237	2	13.02	N	Y	0.67	60	2.1	581000	62092	64570	51063	44968	384427	378827	408296	541641	1215005	1090958	981162	1270894	1011603	924315	1176436	870562		7.69306	20.4677	17.8852		7.07449e-05	2.96057e-06	8.20445e-06		0.00553093	0.00014145	0.000151666
>TDP234|TDP234|GenScript	ADIVANFTGHGYHQ	ADIVANFTGHGYHQ	ADIVANFTGHGY.H	NA	GHGYHQXX	12	108.54	1263.59	12	0.2	632.802	2	30.93	N	Y	0.79	60	1.2	1140000	257820	110799	168585	154482	713689	827298	165430	76732	1398402	1564809	1730175	1345030	2881611	2699328	2700687	3537902		2.57797	8.73	17.088		0.205618	6.86192e-06	8.95256e-06		0.328459	0.000249226	0.000155506
>TDP106|TDP106|generation1aar	TNLYQAGDNSKFQP	TNMYQAGDNSKFQP	TNLYQAGDNSKF.Q	NA	NSKFQPXX	12	89.67	1356.63	12	5.4	679.319	2	22.87	N	Y	0.41	60	1.9	215000	61452	59877	65278	59088	NA	NA	66172	140212	136401	276596	128121	175807	860836	952360	1084367	NA		1.68	2.91795	15.7244		0.140433	0.0135687	1.4258e-05		0.289851	0.023877	0.000217038
[truncated: 1,111 more rows]
