# Supplementary material for: The impact of pH on proteolytic activity in wound fluid: Implications for acid therapy
Source: J Biol Chem. 2025 Sep 15;301(10):110723. doi: 10.1016/j.jbc.2025.110723 (PMC12550788; doi:10.1016/j.jbc.2025.110723)
Supplement: Supporting File 2 [file mmc2.xlsx]

## Sheet: raw unfiltered
Protein	MatchSequence	RealSequence	Annotated_Sequence	N-term	C-term	Cleave_Loc	X.10lgP	Mass	Length	ppm	m.z	z	RT	Used	Candidate	Quality	Significance	Avg..ppm	Avg..Area	T0_1	T0_2	T0_3	T0_4	T15_1	T15_2	T15_3	T15_4	T60_1	T60_2	T60_3	T60_4	T120_1	T120_2	T120_3	T120_4	foldchange 1	foldchange 2	foldchange 3	t-test_pvalue 1	t-test_pvalue 2	t-test_pvalue 3	t-test_qvalue 1	t-test_qvalue 2	t-test_qvalue 3
>TDP199|TDP199|GenScript	WNPIKILLFYWHEF	WNPIKILMFYWHEF	WNPIKILLFYWHEF	NA	NA		52.68	1905	14	2.8	953.509	2	71.38	Y	Y	0.42	16.7	2.9	657000	29023	28923	31285	41191	NA	690674	923978	NA	NA	160896	51857	173347	NA	1248590	4807805	333496	24.7604	3.94719	65.3253	0.000413175	0.0315362	0.125655	0.0223114	0.139285	0.37209
>TDP74|TDP74|generation3	AYNLWSLYRLIRQE	AYNMWSLYRMIRQE	AYNLWSLYRLIRQE	NA	NA		79.85	1823.97	14	3.8	912.995	2	57.42	Y	Y	0.37	4.41	2.5	64900000	2618982	42783171	14421105	29390880	13831434	149784801	136104630	25281138	80418198	71577914	48616183	64671880	46733206	181101815	80702444	37013318	3.64294	2.97357	3.87327	0.160881	0.00721583	0.109046	0.434341	0.058044	0.347852
>TDP178|TDP178|GenScript	YWLSTHLAGKRRDW	YWMSTHLAGKRRDW	YWLSTHLAGKRRDW	NA	NA		52	1787.92	14	3.7	447.989	4	35.98	Y	Y	0.41	6.53	1.7	19100000	459183	7907676	2797867	16737857	12458100	28396702	20799088	13076451	16481859	35376404	36867272	49337310	12398345	33633194	8413659	16909638	2.67826	4.94803	2.55728	0.0655157	0.0115414	0.151576	0.342664	0.0786111	0.39844
>TDP178|TDP178|GenScript	YWLSTHLAGKRRDW	YWMSTHLAGKRRDW	YWLSTHLAGKRRD.W	NA	KRRDWXXX	13	45.44	1601.84	13	2.8	401.469	4	29.91	N	Y	0.59	1.39	2.8	1090000	NA	1762603	677878	396528	1147715	2277977	624931	1122395	961257	720936	2430809	1233433	937218	2407192	447449	591837	1.36755	1.4134	1.15889	0.548752	0.522132	0.822431	0.618635	0.436655	0.705802
>TDP22|TDP22|generation1	HLIALYWGRDTLFI	HMIALYWGRDTMFI	L.IALYWGRDTLFI	XXHMIALY	NA	2	62.82	1466.79	12	3.2	734.406	2	59.06	N	Y	0.62	1.81	2.6	685000	419554	921360	121759	204242	300172	294369	1801949	697411	740024	668336	424379	1477897	150670	1237342	1151449	418983	1.85606	1.98609	1.7748	0.40495	0.205494	0.356414	0.57402	0.287297	0.512735
>TDP22|TDP22|generation1	HLIALYWGRDTLFI	HMIALYWGRDTMFI	W.GRDTLFI	ALYWGRDT	NA	7	64.67	820.444	7	0.3	411.229	2	38.91	N	Y	0.63	1.25	3	446000	528966	324479	392910	451324	NA	666750	438027	538314	432511	392957	620869	256687	374121	323959	697940	266797	1.29046	1.00315	0.979465	0.163665	0.988216	0.937093	0.435683	0.573193	0.72653
>TDP168|TDP168|GenScript	VFIDLRWLAYEEPW	VFIDLRWMAYEEPW	VFIDLR.W	NA	IDLRWMAY	6	46	761.443	6	1.9	381.728	2	36.13	N	Y	0.65	6.99	2.9	232000	357526	428633	93262	105608	109867	80301	116935	NA	248887	317666	231940	134455	347307	260967	196958	250826	0.415694	0.947127	1.07211	0.218315	0.894333	0.852513	0.471561	0.546623	0.715779
>TDP172|TDP172|GenScript	FDWWGNRSPLEKLV	FDWWGNRSPLEKMV	W.GNRSPLEKLV	FDWWGNRS	NA	4	87.24	1111.63	10	3	371.553	3	34.25	N	Y	1.02	16.77	2.2	7250000	8158475	22433124	2374733	6157140	15695244	10214491	4802001	6363873	NA	3351992	2592863	3300266	7776099	2879631	4333085	4490448	0.947656	0.315075	0.497892	0.921946	0.253393	0.317481	0.727852	0.311387	0.492387
>TDP172|TDP172|GenScript	FDWWGNRSPLEKLV	FDWWGNRSPLEKMV	FDWWGNRSPLEKLV	NA	NA		92.81	1745.89	14	5.4	873.957	2	52.61	Y	Y	0.44	5.63	2.9	53000000	14731776	141008206	89808078	83290765	22365723	18203014	18882121	NA	32742485	54456972	15901543	60004837	29623235	48818750	66460836	71678075	0.241054	0.496005	0.658623	0.0978339	0.18743	0.348887	0.383567	0.278844	0.509921
>TDP172|TDP172|GenScript	FDWWGNRSPLEKLV	FDWWGNRSPLEKMV	G.NRSPLEKLV	DWWGNRSP	NA	5	78.57	1054.61	9	4	528.316	2	31.61	N	Y	0.89	4.07	1.5	1700000	2110693	977443	1744349	1892972	1726477	3755022	1533573	797664	2101714	544570	2542221	570046	3958277	2159724	771673	650082	1.16167	0.856232	1.12108	0.702919	0.687823	0.809875	0.658443	0.494621	0.703072
>TDP172|TDP172|GenScript	FDWWGNRSPLEKLV	FDWWGNRSPLEKMV	N.RSPLEKLV	WWGNRSPL	NA	6	46.05	940.571	8	4.6	471.295	2	31.43	N	Y	0.71	2.25	2.2	262000	384232	109762	340234	174353	387476	157066	365182	115509	421449	128923	483123	162235	135348	181102	420178	188824	1.01651	1.18556	0.917578	0.966769	0.68827	0.828091	0.732195	0.494621	0.707129
>TDP172|TDP172|GenScript	FDWWGNRSPLEKLV	FDWWGNRSPLEKMV	R.SPLEKLV	WGNRSPLE	NA	7	69.3	784.469	7	0.1	393.242	2	34.18	N	Y	0.78	5.43	1.7	231000	286020	399790	287559	135497	223657	98920	142814	369410	150438	128923	NA	162235	118365	470190	72016	243311	0.752842	0.530988	0.815141	0.427279	0.100643	0.640615	0.584477	0.227332	0.649361
>TDP172|TDP172|GenScript	FDWWGNRSPLEKLV	FDWWGNRSPLEKMV	W.WGNRSPLEKLV	XFDWWGNR	NA	3	63	1297.71	11	0.4	649.865	2	37.46	N	Y	0.54	9.92	2.5	189000	74090	261186	262516	489184	217772	416069	NA	115509	NA	423898	290684	222240	245158	33505	33940	41496	0.919186	1.14915	0.325765	0.867101	0.732302	0.115764	0.709446	0.503858	0.353545
>TDP232|TDP232|GenScript	HWAFRSRYHGPLAH	HWAFRSRYHGPLAH	HWAFRSRYHGPLAH	NA	NA		61.85	1733.87	14	7.1	867.946	2	28.97	Y	Y	0.4	3.95	2.6	88000000	856338	75952147	6657887	86777819	60230501	81965572	45336261	80311203	99997319	126859991	178259336	176680909	78910168	NA	90701871	79757124	1.57329	3.41743	1.95303	0.351835	0.0133351	0.191427	0.550699	0.0843893	0.420268
>TDP232|TDP232|GenScript	HWAFRSRYHGPLAH	HWAFRSRYHGPLAH	W.AFRSRYHGPLAH	XXHWAFRS	NA	2	79.71	1410.73	12	1.2	353.689	4	23.87	N	Y	0.73	16.57	2.8	2320000	2679288	2515715	3307355	6605476	2020763	2101148	1916967	1852497	1415891	1959626	2116830	1955713	1672691	1777272	1252453	1324588	0.522337	0.492993	0.398932	0.109184	0.0958893	0.0571918	0.391796	0.22217	0.254186
>TDP232|TDP232|GenScript	HWAFRSRYHGPLAH	HWAFRSRYHGPLAH	Y.HGPLAH	RSRYHGPL	NA	8	62.65	630.324	6	0.5	316.169	2	11.33	N	Y	0.76	3.72	3.3	592000	646131	565635	556983	655566	661162	667791	NA	660361	383839	630174	588458	712280	829961	487063	275742	473470	1.09409	0.954806	0.852297	0.123336	0.725853	0.476739	0.398811	0.503858	0.585712
>TDP232|TDP232|GenScript	HWAFRSRYHGPLAH	HWAFRSRYHGPLAH	R.SRYHGPLAH	WAFRSRYH	NA	5	56.87	1036.52	9	3.1	346.515	3	16.85	N	Y	0.59	4.87	1.5	125000	NA	29243	24352	29989	99076	132102	131312	140572	99665	152645	140784	176681	NA	224971	219179	211370	4.51398	5.1126	7.84265	0.00028728	0.00184852	1.57507e-06	0.0195428	0.0252829	0.000172207
>TDP232|TDP232|GenScript	HWAFRSRYHGPLAH	HWAFRSRYHGPLAH	A.FRSRYHGPLAH	XHWAFRSR	NA	3	46.34	1339.69	11	1.4	335.93	4	21.33	N	Y	0.32	60	2.4	38200	36291	28249	40242	35884	33803	29052	36536	24122	60618	NA	68974	101230	140455	NA	128275	151247	0.878059	2.1879	3.98084	0.291374	0.0116804	1.42567e-05	0.510891	0.0786111	0.000974208
>TDP7|TDP7|generation1	KVHLPAEILQTTQL	KVHLPAEIMQTTQM	KVHLPAEILQTTQL	NA	NA		77.98	1589.91	14	4.4	795.968	2	43.85	Y	Y	0.44	3.32	2.8	860000000	1343951471	977443244	1062153228	1265302296	803400327	954878107	745700016	980733817	569674991	475467121	509457080	956743788	307724117	637793347	571684397	864270366	0.749586	0.540207	0.512271	0.0300651	0.00890865	0.00740639	0.26615	0.0674512	0.0843506
>TDP185|TDP185|GenScript	LLNNFADPGLIQYL	LMNNFADPGMIQYL	LLNNFADPGLIQYL	NA	NA		79.22	1589.85	14	7.7	795.936	2	60.13	Y	Y	0.41	4.13	3.3	178000000	101657868	86527763	298784567	487191199	213847706	323493564	230035995	193967355	133845969	170178037	66745967	16001290	165992262	26209145	240390259	70081054	0.986843	0.39703	0.516006	0.975173	0.194572	0.308924	0.73444	0.2835	0.486822
>TDP219|TDP219|GenScript	HNLFRLQDEQATVG	HNLFRLQDEQATVG	HNLFRLQDEQATVG	NA	NA		116.25	1626.81	14	0.7	814.412	2	33.57	Y	Y	0.44	3.65	3.1	480000000	399739412	429434081	295330410	421435332	566009754	1445839400	908642179	323642160	411493391	190805678	549970565	313358593	367736704	NA	362605474	372012027	2.09849	0.94805	0.950753	0.134125	0.815001	0.626887	0.411541	0.530001	0.648594
>TDP219|TDP219|GenScript	HNLFRLQDEQATVG	HNLFRLQDEQATVG	HNLFRLQD.E	NA	RLQDEQAT	8	88.29	1041.54	8	4.2	521.777	2	32	N	Y	0.83	8.04	2.9	2840000	3101426	2732034	2702878	1305154	5356002	2829268	4476117	2081335	2035344	2537200	4527382	2811338	1723766	3127100	2787719	977001	1.49802	1.21031	0.875435	0.197946	0.469354	0.645055	0.460736	0.412876	0.649361
>TDP219|TDP219|GenScript	HNLFRLQDEQATVG	HNLFRLQDEQATVG	N.LFRLQDEQATVG	XXHNLFRL	NA	2	81.08	1375.71	12	0.1	688.862	2	32.13	N	Y	0.77	7.44	1.9	251000	192116	508751	74437	118560	233467	394225	558796	263708	296452	172241	117489	156679	349861	122609	212109	206673	1.62239	0.831067	0.997078	0.301304	0.73269	0.995407	0.513628	0.503858	0.743961
>TDP219|TDP219|GenScript	HNLFRLQDEQATVG	HNLFRLQDEQATVG	HNLFRLQ.D	NA	FRLQDEQA	7	69.24	926.509	7	0.4	464.262	2	30.57	N	Y	0.6	4.81	2.6	207000	NA	157833	61743	52007	318810	152905	40544	NA	80418	193900	299800	250020	153224	56580	136356	202916	1.8862	2.27593	1.51632	0.411551	0.12391	0.353525	0.574258	0.252585	0.509921
>TDP219|TDP219|GenScript	HNLFRLQDEQATVG	HNLFRLQDEQATVG	HNLFRLQDEQA.T	NA	DEQATVGX	11	46.62	1369.67	11	3.6	685.847	2	30.43	N	Y	0.63	5.29	2.6	171000	240361	372550	230565	95844	170686	242360	123644	294220	158182	57448	35753	201127	91934	83014	140396	110852	0.884587	0.481742	0.453728	0.703927	0.128387	0.068708	0.658443	0.252682	0.277445
>TDP219|TDP219|GenScript	HNLFRLQDEQATVG	HNLFRLQDEQATVG	F.RLQDEQATVG	HNLFRLQD	NA	4	73.48	1115.56	10	1.6	558.787	2	15.98	N	Y	0.74	7.3	1	55900	51087	45507	40155	43140	39336	43479	68915	NA	139377	54148	49426	65339	77123	71203	56461	64726	1.12462	1.71378	1.49822	0.525008	0.180075	0.00418866	0.612686	0.272685	0.0618865
>TDP6|TDP6|generation1	FIVFILWRTEHHAL	FIVFILWRTEHHAM	FIVFILWRTEH.H	NA	RTEHHAMX	11	53.65	1459.8	11	1.9	730.908	2	54.27	N	Y	0.41	7.92	2.9	138000	NA	75391	NA	154427	28742	31205	137063	117688	NA	7405	32512	24891	39455	265466	675719	421802	0.684668	0.187998	3.0512	0.500598	0.057121	0.308416	0.612686	0.178083	0.486822
>TDP165|TDP165|GenScript	IEPPWVDSHAKRNL	IEPPWVDSHAKRNM	IEPPWVDSHAKRNL	NA	NA		100.35	1660.87	14	1.9	831.443	2	33.42	Y	Y	0.55	3.3	2.7	216000000	199869706	232343066	153709979	226160332	215809612	234038752	243454761	261529018	183623395	264033803	304863978	401143447	61034078	67266388	223219526	163459830	1.17578	1.42062	0.634147	0.128653	0.129674	0.13589	0.406272	0.253372	0.384822
>TDP165|TDP165|GenScript	IEPPWVDSHAKRNL	IEPPWVDSHAKRNM	D.SHAKRNL	PWVDSHAK	NA	7	73.54	824.462	7	1.5	413.239	2	10.81	N	Y	1.13	0.7	2	4750000	4557374	4029950	4300425	4144612	4453526	4961622	5204564	4729316	5154729	4899065	5013544	5844916	5835266	4949366	4161378	4528025	1.13602	1.2278	1.14335	0.0259352	0.00690887	0.157345	0.244797	0.0574385	0.407656
>TDP165|TDP165|GenScript	IEPPWVDSHAKRNL	IEPPWVDSHAKRNM	W.VDSHAKRNL	EPPWVDSH	NA	5	87.88	1038.56	9	3.4	520.288	2	14.56	N	Y	0.86	6.82	1.3	917000	1387027	881301	967164	968405	1128096	961119	929729	817278	684716	849859	841668	955633	1224512	694036	542393	787238	0.912539	0.792568	0.772659	0.50835	0.136367	0.245188	0.612686	0.257711	0.442109
>TDP165|TDP165|GenScript	IEPPWVDSHAKRNL	IEPPWVDSHAKRNM	IEPPWVD.S	NA	PWVDSHAK	7	57.91	854.417	7	0.1	428.216	2	37.5	N	Y	0.85	4.24	1.9	468000	231745	572846	539712	624681	336467	NA	360390	334539	504411	619861	608715	496707	472440	516309	393917	367315	0.698429	1.13241	0.888774	0.216688	0.516175	0.58553	0.471561	0.434242	0.642617
>TDP83|TDP83|generation1aar	APSLIAKWVGFEPH	APSLIAKWVGFEPH	APSLIAKWVGFEPH	NA	NA		124.85	1550.82	14	0.7	776.42	2	50.42	Y	Y	0.5	3.2	2.4	223000000	188670110	445457741	259925302	342727551	147142917	238199441	228119028	139482143	152650774	178429093	145848548	208905728	119769802	154105271	337354397	182248316	0.608793	0.554532	0.641567	0.0950636	0.0523754	0.18097	0.383092	0.169521	0.416946
>TDP83|TDP83|generation1aar	APSLIAKWVGFEPH	APSLIAKWVGFEPH	W.VGFEPH	IAKWVGFE	NA	8	74.67	684.323	6	0.3	343.169	2	21.33	N	Y	0.88	8.43	1.6	577000	797756	604092	678742	578851	648410	631385	566464	627670	403750	588919	504393	635607	NA	401574	396947	423680	0.930244	0.801924	0.612761	0.409158	0.112145	0.00702451	0.574258	0.242598	0.0834797
>TDP83|TDP83|generation1aar	APSLIAKWVGFEPH	APSLIAKWVGFEPH	P.SLIAKWVGFEPH	XXAPSLIA	NA	2	99	1382.73	12	0.9	692.374	2	43.03	N	Y	0.57	2.8	3.1	583000	50140	1530260	390320	778111	450257	568974	264541	289861	511048	862235	959157	601160	796763	346456	514112	329738	0.572474	1.06722	0.722878	0.402032	0.894871	0.591286	0.57402	0.546623	0.642617
>TDP83|TDP83|generation1aar	APSLIAKWVGFEPH	APSLIAKWVGFEPH	APSLIAK.W	NA	LIAKWVGF	7	56.9	698.433	7	0.7	350.223	2	22.44	N	Y	0.68	4.79	3.4	187000	245530	176260	173571	236123	225619	187231	161984	185250	NA	185649	181298	185571	273249	114735	142416	162520	0.914129	0.885995	0.833353	0.471411	0.343708	0.416082	0.596068	0.356314	0.542911
>TDP131|TDP131|GenScript	ELKELGRSANAFQT	EMKELGRSANAFQT	ELKELGRSANAFQT	NA	NA		119.78	1562.81	14	3.5	782.413	2	27.95	Y	Y	1.02	8.52	3.1	319000000	326511287	294835339	617430535	199260204	347257284	313091841	367099108	484918387	222339171	340356074	185349196	470037889	218343668	193475230	210088966	250826291	1.05169	0.847045	0.606893	0.855201	0.637111	0.17112	0.703799	0.478963	0.413904
>TDP131|TDP131|GenScript	ELKELGRSANAFQT	EMKELGRSANAFQT	G.RSANAFQT	KELGRSAN	NA	6	70.7	893.436	8	5.5	447.728	2	17.66	N	Y	0.91	1.99	1.2	211000	222269	209109	191706	198264	204038	205954	226202	213582	268798	212465	194465	223351	228559	210348	181808	191643	1.03461	1.09464	0.989055	0.428246	0.301501	0.861281	0.584477	0.337905	0.718253
>TDP131|TDP131|GenScript	ELKELGRSANAFQT	EMKELGRSANAFQT	L.GRSANAFQT	MKELGRSA	NA	5	69.86	950.457	9	6.3	476.239	2	17.71	N	Y	0.85	1.63	1.6	196000	200731	177863	164936	179334	190305	189311	NA	186339	342911	202151	165092	188904	214513	208098	195948	152187	1.04391	1.24374	1.06624	0.40995	0.321795	0.479373	0.574258	0.342817	0.586258
>TDP131|TDP131|GenScript	ELKELGRSANAFQT	EMKELGRSANAFQT	ELKELGR.S	NA	ELGRSANA	7	63.52	843.481	7	0.6	422.748	2	18.53	N	Y	0.68	18.43	2.1	55800	109411	70664	52676	66653	66803	67715	70257	NA	54534	33004	52566	46670	37284	NA	51613	40583	0.911923	0.623819	0.576612	0.666278	0.0748898	0.0855475	0.64878	0.20225	0.309708
>TDP131|TDP131|GenScript	ELKELGRSANAFQT	EMKELGRSANAFQT	ELKELGRSA.N	NA	GRSANAFQ	9	57.93	1001.55	9	NA	501.783	2	19.6	N	Y	0.35	2.51	1.4	77000	114580	165845	35491	44535	36491	105057	85976	68978	58074	NA	126605	19668	134071	24522	38685	144671	0.822586	0.755894	0.94867	0.655525	0.644782	0.919588	0.642438	0.48047	0.72653
>TDP152|TDP152|GenScript	TEIWEPIDRGPWRF	TEIWEPIDRGPWRF	TEIWEPIDRGPWRF	NA	NA		54.02	1800.89	14	6.6	901.461	2	48.63	Y	Y	0.43	3.55	4.4	18900000	8477232	39257966	25906176	22616033	14223815	24548065	8712613	3051172	NA	29291250	30587682	30224659	14173185	12148445	10807461	11554919	0.525005	1.24809	0.505769	0.193387	0.461263	0.110719	0.456951	0.408396	0.347852
>TDP235|TDP235|GenScript	ALETGTIFLPVRHD	ALETGTIFLPVRHD	ALETGTIFLPVRH.D	NA	PVRHDXXX	13	92.92	1452.81	13	1.4	727.411	2	39.99	N	Y	0.54	2.74	3.6	6840000	10768842	9694314	6018868	6655291	6592003	11649929	8233372	2953098	6294079	6477079	5540219	5367099	5809729	3700776	4413888	7008105	0.888074	0.714556	0.63169	0.680407	0.0929727	0.0671916	0.655097	0.21714	0.275004
>TDP235|TDP235|GenScript	ALETGTIFLPVRHD	ALETGTIFLPVRHD	G.TIFLPVRHD	LETGTIFL	NA	5	78.72	1096.6	9	0.8	549.308	2	32.68	N	Y	0.51	2.74	2.1	1110000	807232	519968	708966	343724	932886	1591464	1456895	1133292	737812	1309855	2562478	1344553	878482	1271087	1575667	902787	2.14906	2.50209	1.94464	0.00941854	0.0656108	0.0280913	0.158938	0.189245	0.175219
>TDP235|TDP235|GenScript	ALETGTIFLPVRHD	ALETGTIFLPVRHD	L.ETGTIFLPVRHD	XXALETGT	NA	2	78.43	1383.71	12	4.5	692.868	2	36.09	N	Y	0.62	6.67	2.7	697000	541888	1418094	993070	579847	452219	927834	955608	1122395	749980	669367	498316	651164	250265	418446	130296	516683	0.978815	0.727116	0.372411	0.942981	0.299154	0.0472877	0.732195	0.337905	0.238784
>TDP235|TDP235|GenScript	ALETGTIFLPVRHD	ALETGTIFLPVRHD	ALETGTIFLPVRHD	NA	NA		104.44	1567.84	14	3.9	784.928	2	40.16	Y	Y	0.58	2.92	3.3	817000000	800340331	NA	780639446	787077806	687647899	1466642844	996822644	975285296	886038189	644613776	493251686	877848539	552881920	337456797	351495000	922514673	1.30689	0.919029	0.685482	0.260168	0.596448	0.184575	0.495294	0.462329	0.416946
>TDP235|TDP235|GenScript	ALETGTIFLPVRHD	ALETGTIFLPVRHD	T.GTIFLPVRHD	ALETGTIF	NA	4	60.13	1153.62	10	0.2	385.549	3	33.34	N	Y	0.6	2.01	2.1	81900	125780	149020	NA	66852	95643	91327	50800	NA	154863	86739	97536	102453	38561	35770	NA	52514	0.695942	0.969388	0.37127	0.288547	0.903101	0.0457227	0.510503	0.548047	0.235803
>TDP235|TDP235|GenScript	ALETGTIFLPVRHD	ALETGTIFLPVRHD	ALETGTIFLPVR.H	NA	LPVRHDXX	12	76.77	1315.75	12	4.6	658.885	2	46.32	N	Y	0.5	2.17	3.4	65300	142149	31326	33333	109593	87501	37862	74187	37050	90374	NA	29879	164458	43924	51068	118175	NA	0.747785	1.19979	0.898299	0.538878	0.746695	0.842323	0.615279	0.506365	0.7117
>TDP173|TDP173|GenScript	FNEYALWRLDIIPE	FNEYAMWRLDIIPE	FNEYALWRLDIIPE	NA	NA		76.13	1777.9	14	4.9	889.964	2	59.32	Y	Y	0.41	4.38	2.2	12700000	1516253	5175642	13039442	8418744	2167906	10100072	10543316	8913781	21791451	8612040	10330939	6111604	13534754	29246256	31008323	25834169	1.127	1.66415	3.53901	0.784854	0.313192	0.00843389	0.683582	0.342251	0.0922106
>TDP173|TDP173|GenScript	FNEYALWRLDIIPE	FNEYAMWRLDIIPE	W.RLDIIPE	YAMWRLDI	NA	7	66.05	854.486	7	2.2	428.251	2	34.9	N	Y	0.86	26.72	2	750000	1395642	1506224	340234	749218	596419	534649	608637	NA	893781	1062324	641126	551156	367737	388075	414118	357921	0.581163	0.788809	0.382794	0.256791	0.50779	0.0669897	0.495239	0.430071	0.275004
>TDP220|TDP220|GenScript	HEQEYFRLIRWAVL	HEQEYFRMIRWAVL	HEQEYFRLIRWAVL	NA	NA		74.62	1858.98	14	2.5	930.502	2	57.82	Y	Y	0.36	2.88	2.7	47100000	6702527	30284717	16752661	76416288	23248581	26420375	43610991	15364830	NA	46721607	48514899	46114828	38433593	53318174	130295560	24518975	0.834726	1.44802	1.89439	0.755747	0.460303	0.341944	0.677782	0.408396	0.507226
>TDP215|TDP215|GenScript	NDNTIVYGFLPEIW	NDNTIVYGFLPEIW	NDNTIVYGFLPEIW	NA	NA		76.43	1679.82	14	0.7	840.916	2	63.52	Y	Y	0.33	3.06	3.1	42800000	8167090	22433124	26337946	15841186	14125720	70211626	88851403	18633943	65374353	67452386	23092687	87229254	37156730	37682676	76460263	4800458	2.63567	3.3409	2.14484	0.16957	0.023188	0.219319	0.443596	0.124452	0.425158
>TDP215|TDP215|GenScript	NDNTIVYGFLPEIW	NDNTIVYGFLPEIW	NDNTIVYGFLPEI.W	NA	LPEIWXXX	13	48.91	1493.74	13	10	747.885	2	56.02	N	Y	0.43	3.97	4.4	169000	83566	56483	112260	71435	72983	NA	139939	173263	263267	176366	393994	250020	119004	NA	160597	163460	1.5905	3.34723	1.82474	0.152739	0.00664204	0.0152203	0.427158	0.0574385	0.130007
>TDP237|TDP237|GenScript	ANLQILDPDNFKRE	ANMQILDPDNFKRE	ANLQILDPDNFKRE	NA	NA		106.91	1671.86	14	1	836.937	2	37.79	Y	Y	0.34	2.46	2.8	401000000	397154890	292431790	253016989	400513010	765143168	438952681	473490756	500174247	491137273	475467121	585419865	208905728	254095848	380201325	235340043	185066589	1.62142	1.31108	0.785266	0.0464539	0.285149	0.243689	0.309693	0.327651	0.442109
>TDP237|TDP237|GenScript	ANLQILDPDNFKRE	ANMQILDPDNFKRE	D.PDNFKRE	QILDPDNF	NA	7	81.62	904.44	7	4.2	453.229	2	12.28	N	Y	0.94	1.44	2.2	16400000	15937886	14741767	15716414	15841186	16578102	17162842	17252700	17980120	17919873	14336210	16104110	19668252	19663699	16310412	13938595	15124731	1.10824	1.09305	1.04499	0.0055381	0.266708	0.599792	0.119623	0.316762	0.64407
>TDP237|TDP237|GenScript	ANLQILDPDNFKRE	ANMQILDPDNFKRE	D.NFKRE	LDPDNFKR	NA	9	48.34	692.361	5	2	347.188	2	10.65	N	Y	0.78	0.78	2.4	264000	253283	230741	242655	241105	241314	296449	300964	275695	332956	244438	249158	274467	320493	286838	226250	241432	1.15152	1.13767	1.1108	0.0432672	0.161239	0.268923	0.307425	0.265973	0.457979
>TDP237|TDP237|GenScript	ANLQILDPDNFKRE	ANMQILDPDNFKRE	P.DNFKRE	ILDPDNFK	NA	8	49.48	807.388	6	3.7	404.702	2	9.93	N	Y	0.51	0.91	1.4	226000	153348	148219	195160	208227	NA	283967	281794	281144	371671	225873	192439	212239	240050	242969	214129	193521	1.60182	1.42168	1.26344	0.00187136	0.139188	0.0501295	0.0561409	0.257711	0.242208
>TDP237|TDP237|GenScript	ANLQILDPDNFKRE	ANMQILDPDNFKRE	L.DPDNFKRE	MQILDPDN	NA	6	78.47	1019.47	8	4	510.743	2	12.71	N	Y	0.6	3.29	2.3	31400	20159	27801	21761	23413	23249	NA	29521	27787	74666	34964	41931	33669	50564	42182	36564	27995	1.15328	1.98885	1.68902	0.212466	0.0564534	0.0187708	0.471561	0.177786	0.146591
>TDP107|TDP107|generation1aar	ENFPHLWERTIVNH	ENFPHLWERTIVNH	ENFPHLWERTIVNH	NA	NA		94.82	1790.89	14	7.4	896.457	2	39.06	Y	Y	0.46	2.2	3.3	366000000	199869706	224331236	175298460	438372449	381590631	297489258	445694740	249542271	789801832	391925176	294735607	743393257	547774466	444318116	224229569	189763711	1.32417	2.13885	1.35478	0.30238	0.0761662	0.416145	0.513628	0.204395	0.542911
>TDP107|TDP107|generation1aar	ENFPHLWERTIVNH	ENFPHLWERTIVNH	ENFPHL.W	NA	FPHLWERT	6	51.66	755.36	6	1.2	378.687	2	33.64	N	Y	0.86	18.47	1.9	887000	1119960	468692	819499	825934	1677429	1768293	1178934	1285851	314151	326948	1205276	662276	683122	563553	569664	658536	1.82757	0.775691	0.765247	0.0144022	0.491717	0.214208	0.198563	0.424619	0.422701
>TDP107|TDP107|generation1aar	ENFPHLWERTIVNH	ENFPHLWERTIVNH	W.ERTIVNH	PHLWERTI	NA	7	57.7	867.456	7	3.7	290.16	3	12.22	N	Y	0.83	7.17	1.9	1190000	1723015	1241834	1347121	1364932	1314477	1060976	1207689	1176881	1128288	1093265	1043222	1144537	1455624	944879	708040	914999	0.83849	0.776711	0.708757	0.0980226	0.0254212	0.0729297	0.383567	0.1263	0.2889
>TDP126|TDP126|GenScript	EYPRPQEWADGNHL	EYPRPQEWADGNHL	EYPRPQEWADGNHL	NA	NA		91.54	1710.78	14	7.4	856.401	2	30.73	Y	Y	0.57	3.31	3.5	36200000	18522408	32447911	25992530	28693469	86618130	64906747	31821646	20704381	22565767	34241884	63403605	27335537	35369121	25759202	29897276	10051840	1.93127	1.39648	0.956663	0.161671	0.318096	0.859301	0.434341	0.342577	0.718253
>TDP126|TDP126|GenScript	EYPRPQEWADGNHL	EYPRPQEWADGNHL	W.ADGNHL	PQEWADGN	NA	8	45.65	625.282	6	0.5	313.648	2	11.22	N	Y	0.76	8.12	1.9	175000	263621	182670	209840	167379	231505	187231	161984	158007	161500	188743	180285	191127	242604	127109	NA	131519	0.897047	0.876316	0.811538	0.463475	0.294994	0.380128	0.593073	0.335548	0.524972
>TDP128|TDP128|GenScript	EGADIWYRKHSHQL	EGADIWYRKHSHQL	EGADIWYRKHSHQL	NA	NA		96.68	1738.85	14	3.2	870.437	2	27.4	Y	Y	0.56	2.82	3.6	98400000	52810401	87328946	56561818	69143291	51892402	NA	49936981	43806110	90926765	195962588	202567427	93785338	122834274	160854407	68884940	123064585	0.73043	2.19392	1.78916	0.115951	0.0471373	0.0426821	0.396345	0.167951	0.226533
>TDP106|TDP106|generation1aar	TNLYQAGDNSKFQP	TNMYQAGDNSKFQP	TNLYQAGDNSKFQP	NA	NA		85.99	1581.74	14	4.9	791.882	2	28.12	Y	Y	0.49	3.21	3.5	93200000	113718971	95340775	206385871	73825906	105942900	92263277	84634076	75407533	2776474	94371457	143822873	96452219	81846954	92463162	NA	92627237	0.732206	0.689644	0.727442	0.315155	0.395508	0.380285	0.517276	0.381601	0.524972
>TDP106|TDP106|generation1aar	TNLYQAGDNSKFQP	TNMYQAGDNSKFQP	G.DNSKFQP	YQAGDNSK	NA	7	54.06	834.387	7	2.2	418.202	2	16.38	N	Y	0.91	1.59	1.6	296000	306697	292432	267697	282949	294286	305811	320133	296400	334062	291881	268402	314470	351137	298087	261601	276191	1.05815	1.05135	1.03239	0.148648	0.402295	0.676759	0.427158	0.382658	0.660646
>TDP224|TDP224|GenScript	QDRNTKNLGLVIEG	QDRNTKNLGMVIEG	QDRNTKNLGLVIEG	NA	NA		96.23	1555.83	14	0.9	778.924	2	32.22	Y	Y	0.93	7.37	2.6	153000000	198146691	218722955	123486107	199260204	140276247	266284091	59234269	236465820	152650774	109326496	149899896	86229173	98190808	161979263	68783935	150307890	0.949493	0.673466	0.647988	0.862472	0.0629718	0.0759047	0.707804	0.187584	0.294288
>TDP224|TDP224|GenScript	QDRNTKNLGLVIEG	QDRNTKNLGMVIEG	D.RNTKNLGLVIEG	XXQDRNTK	NA	2	85.52	1312.75	12	0.5	657.38	2	33.09	N	Y	1.09	9.51	1.5	5610000	6349309	7643286	3350532	5350136	7151146	16122670	2166172	6614505	7024148	4919692	3990578	3289154	2987861	3790765	2232195	6143835	1.41251	0.847105	0.667804	0.47362	0.502337	0.179321	0.596068	0.429417	0.416946
>TDP224|TDP224|GenScript	QDRNTKNLGLVIEG	QDRNTKNLGMVIEG	Q.DRNTKNLGLVIEG	XXXQDRNT	NA	1	81.19	1427.77	13	0.7	714.893	2	34.34	N	Y	0.9	8.69	1.9	1640000	1214725	1177739	1226226	NA	1952096	1362626	1629422	1100601	851747	3011636	2562478	2778002	561820	4398187	1737274	635051	1.25282	1.90757	1.51968	0.217296	0.118685	0.580198	0.471561	0.247894	0.639919
>TDP161|TDP161|GenScript	RNLEFKHDWYGTPL	RNMEFKHDWYGTPL	RNLEFKHD.W	NA	FKHDWYGT	8	87.97	1057.53	8	3.8	353.516	3	18.1	N	Y	0.95	1.98	2.2	4240000	4006009	4871193	3652771	4353835	4208287	4254304	3728500	3835759	4446783	4331805	4608409	5133747	4558403	3858256	3999771	4142861	0.949244	1.09695	0.980779	0.489756	0.240789	0.796222	0.605191	0.311387	0.69746
>TDP161|TDP161|GenScript	RNLEFKHDWYGTPL	RNMEFKHDWYGTPL	RNLEFKH.D	NA	EFKHDWYG	7	59.35	942.504	7	0.7	315.175	3	17.51	N	Y	0.48	60	1.6	35500	63321	63614	NA	NA	37799	29593	26324	31374	40154	34964	41931	31669	43669	37908	55754	92533	0.492733	0.585804	0.90544	0.000884873	0.00175074	0.760641	0.0341308	0.0252829	0.69746
>TDP96|TDP96|generation1aar	GQYPLFVKISTTHW	GQYPMFVKISTTHW	GQYPLFVKISTTHW	NA	NA		118.01	1675.87	14	3.5	838.946	2	47.27	Y	Y	0.37	2.45	3.8	43400000	18780860	70744458	27719609	26202717	25308582	59705886	35272186	33127009	46901397	80757214	53477801	89785015	32432334	28233885	30200289	39080051	1.06947	1.88864	0.905881	0.864008	0.0888253	0.788361	0.707988	0.213988	0.69746
>TDP38|TDP38|generation1	EAWLTFIVPPRSAG	EAWMTFIVPPRSAG	EAWLTFIVPPRSAG	NA	NA		102.82	1542.82	14	5	772.421	2	53.73	Y	Y	0.45	2.52	2.8	63300000	29808154	112165618	41449882	139482143	46399066	58561697	65464410	43479199	53317154	60954679	53376517	NA	56309683	61867079	47573030	38610339	0.662436	0.692249	0.632878	0.355532	0.46872	0.31795	0.554876	0.412876	0.492387
>TDP38|TDP38|generation1	EAWLTFIVPPRSAG	EAWMTFIVPPRSAG	W.LTFIVPPRSAG	XEAWMTFI	NA	3	83.17	1156.66	11	NA	579.337	2	39.44	N	Y	0.95	6.71	2.8	3470000	5832405	3052507	2374733	4732430	3109620	2600431	4284420	4119082	3628221	2289668	4314686	4144779	2834637	2260961	3838164	1803695	0.882534	0.89903	0.671424	0.614561	0.673203	0.195123	0.632875	0.489573	0.421042
>TDP38|TDP38|generation1	EAWLTFIVPPRSAG	EAWMTFIVPPRSAG	F.IVPPRSAG	WMTFIVPP	NA	6	58.04	795.46	8	2.9	398.739	2	15.37	N	Y	0.79	60	1.7	272000	55050	53839	38427	50911	90738	97152	101599	98727	365034	287756	276505	334471	761011	685037	616126	700811	1.95844	6.37535	13.9385	3.98676e-05	1.45981e-05	6.86807e-07	0.00538212	0.0014902	0.000155733
>TDP38|TDP38|generation1	EAWLTFIVPPRSAG	EAWMTFIVPPRSAG	A.WLTFIVPPRSAG	XXEAWMTF	NA	2	48.64	1342.74	12	7.2	672.382	2	49.45	N	Y	0.33	1.53	2.8	65800	42042	145014	NA	109593	NA	112339	178278	NA	52432	73641	NA	121121	69334	56580	19191	65196	1.4695	0.833288	0.531691	0.388009	0.674073	0.167162	0.564986	0.489573	0.411804
>TDP87|TDP87|generation1aar	VHSDAYVTELPKTN	VHSDAYVTELPKTN	D.AYVTELPKTN	VHSDAYVT	NA	4	105.36	1134.59	10	3.3	568.305	2	24.96	N	Y	0.54	0.85	1.9	2690000	2446681	2780105	3022387	2231714	2432763	3016499	2482472	2637084	2588426	2537200	2157343	2689106	3038935	2744649	2969527	3231620	1.00839	0.951453	1.14348	0.923468	0.567362	0.112022	0.72799	0.45049	0.349935
>TDP87|TDP87|generation1aar	VHSDAYVTELPKTN	VHSDAYVTELPKTN	H.SDAYVTELPKTN	XXVHSDAY	NA	2	111.16	1336.65	12	0.7	669.333	2	25.99	N	Y	0.84	3.77	2.7	1160000	1076884	1089609	1191684	1574156	NA	1028730	1025577	1079897	1084042	1072637	916618	1144537	918065	1100109	1030244	1099126	0.847254	0.85514	0.840889	0.232533	0.206935	0.165214	0.482954	0.287297	0.411804
>TDP87|TDP87|generation1aar	VHSDAYVTELPKTN	VHSDAYVTELPKTN	Y.VTELPKTN	SDAYVTEL	NA	6	66.55	900.492	8	2.5	451.254	2	18.76	N	Y	0.83	6.63	2.1	677000	NA	701836	670106	586821	NA	611621	634516	586261	682504	620892	507431	586714	951263	589425	391897	472530	0.935487	0.918006	0.920906	0.318718	0.349174	0.742884	0.52095	0.360218	0.695394
>TDP87|TDP87|generation1aar	VHSDAYVTELPKTN	VHSDAYVTELPKTN	VHSDAYVTELPKT.N	NA	LPKTNXXX	13	99.87	1458.74	13	5.6	730.379	2	27.52	N	Y	0.71	6.01	2.4	390000	236915	765130	313465	334757	336467	210115	577965	489277	393795	505377	428430	407811	279633	224971	330284	320344	0.977917	1.0516	0.700027	0.951789	0.867172	0.348649	0.732195	0.541612	0.509921
>TDP87|TDP87|generation1aar	VHSDAYVTELPKTN	VHSDAYVTELPKTN	A.YVTELPKTN	HSDAYVTE	NA	5	88.39	1063.55	9	2.8	532.786	2	23	N	Y	0.7	7.29	1.6	72700	77019	69382	56562	63863	45516	79677	92110	85433	NA	63121	67658	76451	NA	108999	64744	39644	1.13458	1.03553	1.0663	0.454813	0.712506	0.81282	0.591049	0.501566	0.703072
>TDP87|TDP87|generation1aar	VHSDAYVTELPKTN	VHSDAYVTELPKTN	VHSDAYVTELPKTN	NA	NA		118.73	1572.78	14	4.6	787.4	2	27.37	Y	Y	0.76	4.65	2.6	299000000	286020441	482312158	256471145	305864413	301152503	329734597	269333811	283323103	264373442	334167782	264350493	363362623	320492753	233970046	209078922	248947442	0.889436	0.921533	0.760888	0.510138	0.661721	0.206992	0.612686	0.4871	0.421042
>TDP176|TDP176|GenScript	FLKAHSDVWPYQDA	FLKAHSDVWPYQDA	FLKAHSDVWPYQDA	NA	NA		116.99	1675.8	14	2	838.909	2	34.35	Y	Y	0.46	3.61	2.5	93700000	87873750	113767984	135575656	116567219	134390531	59289817	134187664	96329855	58073664	159864217	72822990	28891218	56948115	62429507	61410621	53829013	0.9348	0.704414	0.517023	0.730256	0.303869	0.00154971	0.668436	0.337905	0.033938
>TDP176|TDP176|GenScript	FLKAHSDVWPYQDA	FLKAHSDVWPYQDA	FLKAHSDVWPYQD.A	NA	PYQDAXXX	13	54.29	1604.76	13	0.5	535.928	3	34.29	N	Y	0.46	2.02	3.9	682000	NA	737890	504307	627670	293305	1269010	862635	341077	220127	494032	424379	897850	1851452	784025	543403	729933	1.10945	0.816791	1.56782	0.817124	0.547841	0.364166	0.693784	0.444343	0.517084
>TDP176|TDP176|GenScript	FLKAHSDVWPYQDA	FLKAHSDVWPYQDA	FLKAH.S	NA	LKAHSDVW	5	50.42	614.354	5	3.2	308.183	2	14.54	N	Y	0.72	3.4	2.2	105000	150764	119376	94989	98036	96035	115459	108309	90010	99555	92824	86901	113342	130240	97638	104034	84360	0.88481	0.847694	0.898755	0.380474	0.256322	0.493153	0.562893	0.311387	0.589913
>TDP176|TDP176|GenScript	FLKAHSDVWPYQDA	FLKAHSDVWPYQDA	FLKAHSD.V	NA	AHSDVWPY	7	86.93	816.413	7	1.6	273.145	3	14.94	N	Y	0.78	2.09	1.6	543000	568595	616110	467175	534017	589553	583537	657520	515430	355079	571386	526675	572268	640986	533182	455529	495077	1.07326	0.92658	0.972038	0.384793	0.530631	0.773371	0.564986	0.439997	0.69746
>TDP145|TDP145|GenScript	TVLISLHRNWRAQH	TVMISMHRNWRAQH	TVLISLHRNWRAQH	NA	NA		77.64	1729.95	14	1.5	865.983	2	32.31	Y	Y	0.48	2.36	1.8	101000000	42644614	144212938	13557566	39752411	103980995	65114782	201281495	100252790	113934998	59407606	85280887	91896296	43924106	271090294	108074612	139974222	1.95959	1.45948	2.34446	0.20986	0.406613	0.198283	0.471561	0.383973	0.421042
>TDP145|TDP145|GenScript	TVLISLHRNWRAQH	TVMISMHRNWRAQH	TVLISLHRN.W	NA	MHRNWRAQ	9	70.18	1051.61	9	1.8	526.813	2	29.97	N	Y	0.54	5.18	3.2	255000	378202	454271	NA	183319	936810	497202	207032	94041	165925	NA	428430	NA	340923	NA	129286	174733	1.28108	0.877672	0.634915	0.699113	0.79081	0.297052	0.658443	0.525977	0.484741
>TDP14|TDP14|generation1	LLVDQELSGNTIKV	MMVDQELSGNTIKV	LLVDQELSGNTIKV	NA	NA		90.15	1527.85	14	1.2	764.932	2	40.19	Y	Y	0.48	2.8	3.8	184000000	143010221	88130129	144211048	243097449	190304839	225717374	295212860	377037667	257736452	76631686	74544813	141122487	56820428	244093750	320183664	107094371	1.75968	0.889379	1.17745	0.0659946	0.760989	0.703671	0.342664	0.511346	0.672506
>TDP141|TDP141|GenScript	WILAGLQGHVNSTQ	WILAGMQGHVNSTQ	WILAGLQGHVNSTQ	NA	NA		93.93	1522.79	14	4.2	762.405	2	41.25	Y	Y	0.31	2.24	2.5	128000000	51862743	124183363	77804883	199260204	66999075	91015070	69969282	123136579	263267277	115514789	3332234	18001451	45584029	224971198	252510776	305312901	0.774909	0.883041	1.8282	0.491639	0.851977	0.198866	0.60613	0.538358	0.421042
>TDP141|TDP141|GenScript	WILAGLQGHVNSTQ	WILAGMQGHVNSTQ	W.ILAGLQGHVNSTQ	XXXWILAG	NA	1	89.05	1336.71	13	7.9	669.368	2	27.02	N	Y	0.85	9.31	2.2	569000	NA	495131	574254	506121	567972	345337	492660	398832	503305	567260	332211	447814	1233450	746904	361595	452803	0.859153	0.88095	1.33041	0.286568	0.363218	0.490264	0.510503	0.365807	0.589913
>TDP141|TDP141|GenScript	WILAGLQGHVNSTQ	WILAGMQGHVNSTQ	G.LQGHVNSTQ	ILAGMQGH	NA	5	59.21	982.483	9	2.3	492.25	2	11.16	N	Y	0.84	1.67	2.1	278000	294636	249168	259925	261031	268781	263164	293296	290951	358397	290850	259286	291135	335815	265466	229280	262099	1.0483	1.1267	1.0262	0.342388	0.194319	0.785369	0.545224	0.2835	0.69746
>TDP141|TDP141|GenScript	WILAGLQGHVNSTQ	WILAGMQGHVNSTQ	A.GLQGHVNSTQ	WILAGMQG	NA	4	62.14	1039.5	10	2.1	520.761	2	13.4	N	Y	0.87	1.72	1.3	190000	193839	153026	142484	169371	155971	168508	231953	208134	289815	202151	167118	230019	194083	194600	203019	167218	1.16068	1.34974	1.15211	0.250898	0.0874993	0.115553	0.495239	0.213988	0.353545
>TDP141|TDP141|GenScript	WILAGLQGHVNSTQ	WILAGMQGHVNSTQ	L.AGLQGHVNSTQ	XWILAGMQ	NA	3	79.44	1110.54	11	5.6	556.281	2	14.49	N	Y	0.47	5.04	2.1	102000	66681	60249	NA	51907	74356	76869	79650	97746	276541	NA	90649	114454	181315	210348	165647	162520	1.37816	2.6932	3.0188	0.026293	0.159862	0.000287715	0.244797	0.265973	0.013107
>TDP225|TDP225|GenScript	HLDWPQKPRIGHEL	HLDWPQKPRIGHEM	HLDWPQKPRIGHEL	NA	NA		92.08	1724.91	14	1.1	432.236	4	35.24	Y	Y	0.59	1.92	1.8	209000000	72452768	185073270	126940264	128522832	315866795	286047363	94794000	193967355	240037812	319728433	186362033	305580188	145562446	386950461	185847931	227340683	1.73625	2.05016	1.84351	0.136489	0.0128376	0.10975	0.411541	0.0824719	0.347852
>TDP225|TDP225|GenScript	HLDWPQKPRIGHEL	HLDWPQKPRIGHEM	D.WPQKPRIGHEL	XHLDWPQK	NA	3	82.74	1359.74	11	1.5	680.879	2	30.27	N	Y	0.87	6.85	2.6	4750000	3308188	3485146	4127717	3028755	6121145	7250000	5990521	6211314	2864967	3847055	9338358	4267011	2183437	6377933	5646141	2273407	1.83321	1.45646	1.18144	0.000230389	0.319941	0.594792	0.0195428	0.342577	0.64407
>TDP225|TDP225|GenScript	HLDWPQKPRIGHEL	HLDWPQKPRIGHEM	W.PQKPRIGHEL	HLDWPQKP	NA	4	72.8	1173.66	10	3.2	587.84	2	22.67	N	Y	0.92	8.11	2.1	2840000	3773402	3140637	2961939	2600346	2697620	4836801	2252436	2571702	1825172	2465003	2218113	NA	NA	1631041	1383759	1672175	0.990561	0.695535	0.500893	0.964739	0.034505	0.00349474	0.732195	0.14375	0.0545846
>TDP212|TDP212|GenScript	NWKILYIRFNPFLA	NWKIMYIRFNPFLA	Y.IRFNPFLA	KIMYIRFN	NA	6	63.89	976.549	8	4.1	489.28	2	47.35	N	Y	0.53	4.72	2.6	241000	183501	NA	81086	196271	216791	270445	255915	323642	220127	NA	167118	445591	224728	293587	392907	670749	1.7361	1.80714	2.5745	0.0373528	0.252579	0.0997852	0.282095	0.311387	0.336865
>TDP212|TDP212|GenScript	NWKILYIRFNPFLA	NWKIMYIRFNPFLA	NWKILYIRFNPFLA	NA	NA		90.12	1794	14	6.6	898.012	2	61.25	Y	Y	0.34	2	1.7	16000000	1464562	11537035	3031023	20822691	2511239	29436874	25016414	22012026	18694189	4754671	13470734	16112410	2681413	19909951	17372741	39737648	2.14288	1.43892	2.16256	0.206132	0.481365	0.2705	0.470808	0.419956	0.459233
>TDP160|TDP160|GenScript	INDFLVRTWKLPGL	INDFLVRTWKMPGL	INDFLVRTWKLPGL	NA	NA		91.89	1670.95	14	3.3	836.486	2	55.32	Y	Y	0.43	1.93	2.3	237000000	174024485	262788020	280650243	342727551	215809612	198672896	NA	211402623	429192032	148519014	221811333	248908953	388166521	236219758	267661422	136216525	0.787136	0.988909	0.969886	0.231598	0.967414	0.902588	0.482869	0.566149	0.72591
>TDP160|TDP160|GenScript	INDFLVRTWKLPGL	INDFLVRTWKMPGL	INDFLVRT.W	NA	LVRTWKMP	8	72.58	976.534	8	2.2	489.275	2	35.38	N	Y	0.65	7.18	2.5	549000	783972	725071	248699	349702	1226191	839419	NA	393383	334062	253720	348416	601160	657585	656916	516132	308131	1.55575	0.729489	1.01486	0.304426	0.388431	0.961848	0.513628	0.381601	0.733267
>TDP160|TDP160|GenScript	INDFLVRTWKLPGL	INDFLVRTWKMPGL	D.FLVRTWKLPGL	XINDFLVR	NA	3	61.99	1328.8	11	7.3	665.411	2	50.49	N	Y	0.51	2.34	2.5	62100	93043	34130	29965	76914	33450	NA	10831	118778	51547	146456	73937	33558	45329	56805	113125	81354	0.928905	1.30526	1.2673	0.905039	0.56458	0.497887	0.721892	0.449122	0.594275
>TDP79|TDP79|generation1aar	GHTFQESLLDIPKQ	GHTFQESMLDIPKQ	H.TFQESLLDIPKQ	XXGHTFQE	NA	2	98.79	1417.75	12	0.1	709.88	2	39.65	N	Y	0.97	4.05	2.5	3490000	3316803	3060519	4101811	2899236	3217525	3328551	NA	2691569	3285310	3083832	3281592	4078107	3983814	1552301	1393859	4800458	0.920655	1.0262	0.876821	0.489248	0.808505	0.663235	0.605191	0.529226	0.651448
>TDP79|TDP79|generation1aar	GHTFQESLLDIPKQ	GHTFQESMLDIPKQ	GHTFQESLLD.I	NA	SMLDIPKQ	10	81.2	1145.54	10	0.9	573.775	2	32.7	N	Y	0.87	10.33	1.6	1100000	1128575	1057562	1018976	802022	1706858	2205165	630682	1373027	NA	1217031	927759	1020082	1094272	1248590	431288	1672175	1.4763	1.05308	1.1096	0.207533	0.648212	0.6952	0.470873	0.481334	0.670189
>TDP79|TDP79|generation1aar	GHTFQESLLDIPKQ	GHTFQESMLDIPKQ	GHTFQESLL.D	NA	ESMLDIPK	9	87.38	1030.51	9	1.5	516.262	2	36.23	N	Y	0.6	1.36	2.6	172000	195562	128990	99307	195275	263876	127941	127478	186339	NA	153676	205606	297802	113896	79640	280792	114610	1.13971	1.41506	0.951229	0.611282	0.216582	0.887914	0.632875	0.29433	0.722311
>TDP79|TDP79|generation1aar	GHTFQESLLDIPKQ	GHTFQESMLDIPKQ	E.SLLDIPKQ	TFQESMLD	NA	6	60.56	912.528	8	1.9	457.27	2	33.51	N	Y	0.53	4.55	2.4	86200	NA	NA	101034	99630	NA	126901	107350	NA	172562	155739	223837	NA	NA	84814	NA	110852	1.16738	1.83437	0.975093	0.228753	0.050649	0.865695	0.482869	0.168025	0.718253
>TDP79|TDP79|generation1aar	GHTFQESLLDIPKQ	GHTFQESMLDIPKQ	GHTFQESLLDIPKQ	NA	NA		116.46	1611.83	14	2.3	806.922	2	37.89	Y	Y	0.49	1.82	3.2	642000000	478998088	515160661	469765330	696414413	870105116	613701616	554003354	957850028	695777804	1041695863	456789549	1081198264	444348518	695161002	384826422	452802518	1.38666	1.51618	0.915198	0.109429	0.127527	0.616433	0.391796	0.252682	0.646777
>TDP79|TDP79|generation1aar	GHTFQESLLDIPKQ	GHTFQESMLDIPKQ	GHTFQE.S	NA	TFQESMLD	6	51.54	717.308	6	1.8	359.662	2	14.1	N	Y	0.62	3.09	1.5	20400	NA	23234	NA	24210	24916	21636	NA	25608	19800	25681	28157	33225	33582	28459	22827	27525	1.01397	1.1262	1.18448	0.851287	0.514802	0.257892	0.703799	0.433948	0.453316
>TDP135|TDP135|GenScript	GNGTFPTKLDELQF	GNGTFPTKLDELQF	N.GTFPTKLDELQF	XXGNGTFP	NA	2	75.2	1394.71	12	7.5	698.367	2	44.66	N	Y	0.6	7.38	3	4590000	5754869	3485146	1234861	9564490	2884001	3463774	NA	NA	NA	7570344	7657049	7456157	2604802	8942605	NA	8642704	0.633531	1.50927	1.34336	0.529602	0.279167	0.554991	0.613701	0.324293	0.622988
>TDP135|TDP135|GenScript	GNGTFPTKLDELQF	GNGTFPTKLDELQF	GNGTFPTKLDELQ.F	NA	DELQFXXX	13	83.67	1418.7	13	NA	710.359	2	33.07	N	Y	0.68	60	1.9	956000	26504	28006	28620	24517	305076	NA	NA	306207	1449076	1681153	1985161	2722442	1621617	1856012	1686772	1991580	11.3572	72.8105	66.4764	3.96779e-09	0.000431224	7.46835e-07	2.1426e-06	0.0107552	0.000155733
>TDP135|TDP135|GenScript	GNGTFPTKLDELQF	GNGTFPTKLDELQF	G.NGTFPTKLDELQF	XXXGNGTF	NA	1	62.74	1508.75	13	0.2	755.383	2	44.56	N	Y	0.53	1.28	4.9	576000	635792	261987	481855	719329	381591	526327	715987	262619	601754	542507	339300	1023416	550328	1181099	926210	256463	0.898789	1.19439	1.38835	0.717697	0.581839	0.404351	0.66249	0.454327	0.541549
>TDP135|TDP135|GenScript	GNGTFPTKLDELQF	GNGTFPTKLDELQF	GNGTFPTKLDELQF	NA	NA		98.64	1565.77	14	1.5	783.895	2	47.19	Y	Y	0.42	3.94	3.4	637000000	349771985	498335818	48185488	879733801	1147714752	997525169	831963514	1155086496	737812075	636362720	589471214	915629363	432856746	547804868	16766716	591837316	2.3267	1.62119	0.894843	0.0206178	0.191295	0.836748	0.222672	0.28261	0.709182
>TDP135|TDP135|GenScript	GNGTFPTKLDELQF	GNGTFPTKLDELQF	G.TFPTKLDELQF	XGNGTFPT	NA	3	50.27	1337.69	11	3	669.853	2	45.3	N	Y	0.35	0.75	2.5	1280000	1576558	737890	932622	1414747	425734	1477045	1341877	2811437	789802	1371738	957131	2177953	1200252	1104609	1737274	734630	1.29908	1.13617	1.02466	0.534915	0.68085	0.923269	0.614583	0.491331	0.72653
>TDP135|TDP135|GenScript	GNGTFPTKLDELQF	GNGTFPTKLDELQF	GNGTFPTKL.D	NA	PTKLDELQ	9	75.58	933.492	9	3.8	467.755	2	30.32	N	Y	0.5	6.08	3.7	76000	74520	67219	74178	NA	78672	79885	75241	94041	38553	107264	34118	26040	67035	NA	104034	222644	1.13877	0.715466	1.82345	0.117842	0.400532	0.275811	0.396345	0.382658	0.46536
>TDP21|TDP21|generation1	PLEPHSKVNFQQHI	PMEPHSKVNFQQHI	PLEPHSKVNFQQHI	NA	NA		103.14	1672.87	14	5.9	837.447	2	29.79	Y	Y	0.44	2.18	3	666000000	990733456	794773523	322963665	544976658	945638480	677152122	692024951	630938756	453527662	523942077	924720306	1222320751	314108435	398199021	573704483	529835311	1.11016	1.17753	0.684335	0.667662	0.629105	0.231583	0.64878	0.475473	0.432493
>TDP21|TDP21|generation1	PLEPHSKVNFQQHI	PMEPHSKVNFQQHI	P.LEPHSKVNFQQHI	XXXPMEPH	NA	1	68.41	1575.82	13	0.4	526.279	3	27.03	N	Y	0.61	2.79	2.3	2560000	1929776	1482189	NA	1763453	1785334	NA	1667761	1743527	1161473	1753349	1377459	3022466	3051704	3430811	3353343	4349535	1.0041	1.06002	2.05569	0.960778	0.845485	0.00340562	0.732195	0.538266	0.0545846
>TDP21|TDP21|generation1	PLEPHSKVNFQQHI	PMEPHSKVNFQQHI	PLEPHSKVNF.Q	NA	KVNFQQHI	10	66.39	1166.61	10	4.6	389.878	3	28.96	N	Y	0.77	2.55	2.7	447000	474691	231542	301375	586821	321753	NA	326843	347616	272117	462059	290684	591159	707382	374577	263621	884938	0.833077	1.01354	1.39894	0.51902	0.962715	0.373322	0.612686	0.566149	0.520619
>TDP21|TDP21|generation1	PLEPHSKVNFQQHI	PMEPHSKVNFQQHI	PLEPHSKVNFQQH.I	NA	FQQHIXXX	13	53.67	1559.78	13	6.5	520.939	3	23.33	N	Y	0.86	10.42	1.5	315000	323927	274806	276333	NA	263876	379663	230036	292041	287603	362015	389942	205572	229835	285713	257561	222644	0.999024	1.06718	0.853438	0.994628	0.71519	0.106146	0.734746	0.501566	0.345396
>TDP21|TDP21|generation1	PLEPHSKVNFQQHI	PMEPHSKVNFQQHI	PLEPHSKVNFQ.Q	NA	VNFQQHIX	11	60.74	1294.67	11	1.4	648.342	2	25.94	N	Y	0.69	2.74	2.4	279000	178332	313263	365277	295901	NA	231958	239621	240825	NA	308383	316005	310025	574589	246343	172717	247069	0.823989	1.08077	1.07629	0.327571	0.639647	0.830159	0.529607	0.479672	0.707129
>TDP21|TDP21|generation1	PLEPHSKVNFQQHI	PMEPHSKVNFQQHI	H.SKVNFQQHI	MEPHSKVN	NA	5	102.13	1099.58	9	1.4	550.797	2	24.03	N	Y	0.77	1.25	2.5	730000	701267	578454	552665	730289	577781	NA	635474	612414	624983	705465	909528	695612	772502	1507307	753492	536411	0.949877	1.14552	1.39296	0.578033	0.262745	0.288792	0.630582	0.3147	0.475521
>TDP21|TDP21|generation1	PLEPHSKVNFQQHI	PMEPHSKVNFQQHI	PLEPH.S	NA	MEPHSKVN	5	46.52	591.302	5	1.5	296.658	2	14.81	N	Y	0.6	0.99	2.4	99400	141287	133798	NA	NA	125562	166428	NA	119867	173668	NA	124579	178903	NA	150731	118175	158763	0.998133	1.15637	1.03645	0.990134	0.409831	0.778004	0.73444	0.384459	0.69746
>TDP21|TDP21|generation1	PLEPHSKVNFQQHI	PMEPHSKVNFQQHI	S.KVNFQQHI	EPHSKVNF	NA	6	47.32	1012.55	8	1.3	507.281	2	25.94	N	Y	0.5	1.98	3.4	73700	56084	77795	99307	30487	74552	NA	56167	39011	54645	35067	126605	34003	143009	172103	61411	57962	0.858285	0.949358	1.64782	0.651162	0.903394	0.235891	0.642438	0.548047	0.433786
>TDP21|TDP21|generation1	PLEPHSKVNFQQHI	PMEPHSKVNFQQHI	E.PHSKVNFQQHI	XPMEPHSK	NA	3	80.22	1333.69	11	3.6	667.854	2	23.48	N	Y	0.71	14.84	1.8	1480000	1878086	977443	1476652	4124686	1118286	1185796	1131010	936056	918117	1093265	NA	1144537	1059797	944879	961561	1099126	0.516876	0.497571	0.480717	0.193215	0.253941	0.165787	0.456951	0.311387	0.411804
>TDP59|TDP59|generation2	AKGLGPFHIVKWAS	AKGMGPFHIVKWAS	AKGLGPFHIVK.W	NA	HIVKWASX	11	63.27	1165.7	11	0.9	389.573	3	33.34	N	Y	0.97	6.03	1.2	648000	632346	298841	414499	303872	827924	704197	520456	1198675	203534	1165462	1114121	980079	361352	NA	389877	371073	1.97098	2.09947	0.907154	0.0495062	0.104695	0.696343	0.31451	0.233636	0.670189
>TDP59|TDP59|generation2	AKGLGPFHIVKWAS	AKGMGPFHIVKWAS	A.KGLGPFHIVKWAS	XXXAKGMG	NA	1	68.23	1438.81	13	5.4	720.415	2	41.71	N	Y	0.58	3.6	3.4	290000	44540	288426	65543	447339	235429	179950	73995	191788	616134	214527	327146	414478	187699	364453	376746	684840	0.805301	1.85883	1.90783	0.7004	0.206296	0.222351	0.658443	0.287297	0.425741
>TDP59|TDP59|generation2	AKGLGPFHIVKWAS	AKGMGPFHIVKWAS	AKGLGPFHIVKWAS	NA	NA		100.64	1509.85	14	3	755.932	2	40.84	Y	Y	0.44	2.27	3	116000000	67628327	116171533	71069277	124537628	60132405	97048069	48211711	106464104	NA	100972302	122553294	107008626	71504359	152980415	216149224	140913647	0.821958	1.16158	1.53278	0.44067	0.441976	0.178225	0.587287	0.404747	0.416946
>TDP103|TDP103|generation1aar	GDQPVSRGLYFITH	GDQPVSRGLYFITH	GDQPVSRGLYFITH	NA	NA		106.36	1588.8	14	3.9	795.41	2	38.95	Y	Y	0.78	4.94	2.6	536000000	593578566	437445911	317782429	530032143	418866837	682352983	368057592	601516741	761041541	874611972	574278657	735614852	449455972	321708813	677738922	300615779	1.10217	1.56775	0.93117	0.633159	0.0212557	0.769242	0.635513	0.117044	0.69746
>TDP103|TDP103|generation1aar	GDQPVSRGLYFITH	GDQPVSRGLYFITH	D.QPVSRGLYFITH	XXGDQPVS	NA	2	68.95	1416.75	12	2.9	709.385	2	36.69	N	Y	0.43	1.33	3.4	1980000	802925	1001479	1899786	4523207	726886	2028336	1754024	1514689	1089573	1402680	3089153	2922458	1545005	4713147	2636213	684840	0.73218	1.0336	1.16431	0.563245	0.947039	0.791137	0.625504	0.562387	0.69746
>TDP103|TDP103|generation1aar	GDQPVSRGLYFITH	GDQPVSRGLYFITH	GDQPVSRGL.Y	NA	SRGLYFIT	9	74.77	927.477	9	6.3	464.749	2	20.6	N	Y	0.55	3.36	4.1	172000	277405	234747	215021	188301	NA	187231	169652	178711	147120	120672	133695	175570	194083	118110	92924	106155	0.780061	0.630337	0.558478	0.0765315	0.00875434	0.0139281	0.35285	0.0674512	0.123443
>TDP103|TDP103|generation1aar	GDQPVSRGLYFITH	GDQPVSRGLYFITH	GDQPVSRG.L	NA	VSRGLYFI	8	76.47	814.393	8	5.4	408.206	2	8.77	N	Y	0.71	3.22	2.7	170000	192116	169851	157164	167379	173629	NA	195531	185250	216808	185649	169144	193349	208129	175478	169687	164399	1.07677	1.11426	1.04542	0.252593	0.163182	0.54904	0.495239	0.266111	0.621411
>TDP103|TDP103|generation1aar	GDQPVSRGLYFITH	GDQPVSRGLYFITH	GDQPVSR.G	NA	PVSRGLYF	7	89.53	757.372	7	2.3	379.694	2	10.12	N	Y	0.66	1.64	2.8	81800	84858	76513	69169	79106	74356	72500	85113	94041	111723	84883	78900	86563	91551	79865	80197	69987	1.05285	1.1693	1.03861	0.519583	0.150491	0.605084	0.612686	0.26367	0.64407
>TDP103|TDP103|generation1aar	GDQPVSRGLYFITH	GDQPVSRGLYFITH	R.GLYFITH	PVSRGLYF	NA	7	59.23	849.438	7	0.9	425.727	2	37.11	N	Y	0.55	2.47	2.7	81100	111996	193085	NA	80601	122619	45872	63452	27352	68140	154707	49528	93341	NA	140607	115145	NA	0.504227	0.711174	0.994674	0.14707	0.384883	0.988637	0.426976	0.381601	0.743961
>TDP103|TDP103|generation1aar	GDQPVSRGLYFITH	GDQPVSRGLYFITH	P.VSRGLYFITH	GDQPVSRG	NA	4	67.4	1191.64	10	5.4	398.223	3	34.99	N	Y	0.58	5.11	2.5	61500	43075	54400	21157	NA	75435	40151	NA	77914	258843	133048	44565	36670	26559	79302	73026	47535	1.63109	2.99114	1.43146	0.185319	0.25804	0.349224	0.45405	0.311387	0.509921
>TDP103|TDP103|generation1aar	GDQPVSRGLYFITH	GDQPVSRGLYFITH	Q.PVSRGLYFITH	XGDQPVSR	NA	3	53.77	1288.69	11	2.4	430.573	3	36.08	N	Y	0.34	1.43	3.1	82700	96489	NA	46372	90365	55228	74580	157191	NA	28871	338293	9966	80673	50308	90663	181808	36074	1.23056	1.47219	1.15399	0.635768	0.703335	0.782017	0.636641	0.498686	0.69746
>TDP103|TDP103|generation1aar	GDQPVSRGLYFITH	GDQPVSRGLYFITH	G.LYFITH	VSRGLYFI	NA	8	55.38	792.417	6	0.6	397.216	2	35.72	N	Y	0.37	8.08	2.1	142000	350633	117774	129531	172360	40344	161227	36059	30819	231188	NA	76165	376697	209406	NA	204029	233917	0.3485	1.18404	1.12052	0.0913248	0.728954	0.732988	0.378296	0.503858	0.692056
>TDP189|TDP189|GenScript	PETGHWLLLHFQED	PETGHWLMMHFQED	PETGHWLLLHFQED	NA	NA		107.78	1720.82	14	0.1	861.418	2	46.11	Y	Y	0.33	1.77	3	96500000	73831180	88931312	47667364	191289796	56895261	156025835	52620734	120957171	189154220	77869344	164079616	61671638	69716750	100787097	38280634	60968638	0.962111	1.22666	0.671496	0.927896	0.627086	0.369615	0.728898	0.474794	0.520175
>TDP189|TDP189|GenScript	PETGHWLLLHFQED	PETGHWLMMHFQED	W.LLLHFQED	TGHWLMMH	NA	6	67.69	1013.52	8	0.2	507.766	2	38.49	N	Y	0.88	4.42	2.3	1680000	3178962	937384	1321215	1125820	2344477	2995696	921102	1525586	2190207	756003	1478742	1377889	1710997	926881	2484706	1531262	1.18641	0.884124	1.01378	0.673164	0.760555	0.971626	0.651449	0.511346	0.738742
>TDP189|TDP189|GenScript	PETGHWLLLHFQED	PETGHWLMMHFQED	PETGHWLLLHFQE.D	NA	HFQEDXXX	13	66.29	1605.79	13	4	803.908	2	50.81	N	Y	0.48	0.58	3	697000	843416	825218	233156	481213	194229	1612267	310549	505623	1128288	896271	296761	392254	538836	430820	1020144	1164886	1.10057	1.13872	1.32383	0.872181	0.749957	0.43692	0.711446	0.507068	0.556661
>TDP189|TDP189|GenScript	PETGHWLLLHFQED	PETGHWLMMHFQED	L.LHFQED	HWLMMHFQ	NA	8	49.86	787.35	6	2.2	394.681	2	20.88	N	Y	0.49	60	1.7	76300	38846	38760	38467	37724	36899	32522	30742	30220	69246	106232	92776	39114	194083	316085	237360	245190	0.84776	1.99853	6.45473	0.00890522	0.0402011	0.000165918	0.158938	0.154957	0.00824561
>TDP196|TDP196|GenScript	WPLGLYASQKHWEE	WPMGMYASQKHWEE	WPLGLYASQKHWEE	NA	NA		87.81	1742.84	14	0.1	872.428	2	41.19	Y	Y	0.37	1.62	3	52300000	19125463	24676436	19515986	NA	35706681	74892401	77445452	61895201	72343193	36820339	36664704	48559470	34730689	54668001	86661698	79757124	2.96053	2.30252	3.03016	0.0150761	0.0408928	0.0293967	0.198563	0.156203	0.175221
>TDP29|TDP29|generation1	AGSWKGVRNDFTEA	AGSWKGVRNDFTEA	W.KGVRNDFTEA	AGSWKGVR	NA	4	61.16	1135.56	10	0.8	568.789	2	19.28	N	Y	1.05	9.97	1.3	1240000	2024542	1386047	1528464	1394821	1491048	1508250	1169350	1111498	779846	1464562	1083736	982301	1596079	715408	548453	803208	0.833636	0.680538	0.578342	0.200612	0.0511016	0.0527271	0.462952	0.168025	0.242208
>TDP29|TDP29|generation1	AGSWKGVRNDFTEA	AGSWKGVRNDFTEA	AGSWKGVRNDFTEA	NA	NA		108.16	1536.73	14	6.6	769.378	2	28.13	Y	Y	0.59	2.54	2.8	66000000	53241154	118575082	93262235	53899885	52382878	32037305	79841660	51216099	64046955	56519736	85382171	93896458	66652278	57592627	56966431	26961478	0.675525	0.940018	0.652624	0.216927	0.801784	0.178052	0.471561	0.527064	0.416946
>TDP29|TDP29|generation1	AGSWKGVRNDFTEA	AGSWKGVRNDFTEA	G.SWKGVRNDFTEA	XXAGSWKG	NA	2	68.19	1408.67	12	5	705.347	2	27.77	N	Y	0.72	2.4	2.9	290000	171440	385369	420544	186308	236410	300610	289462	208134	245569	435243	256248	282245	357522	359954	265641	227341	0.889104	1.04782	1.04022	0.655398	0.865519	0.878243	0.642438	0.541612	0.718722
>TDP29|TDP29|generation1	AGSWKGVRNDFTEA	AGSWKGVRNDFTEA	A.GSWKGVRNDFTEA	XXXAGSWK	NA	1	55.55	1465.69	13	5.9	733.859	2	27.91	N	Y	0.64	4.95	3.6	242000	141287	302847	151983	628666	133410	238199	161025	112240	207959	327979	239030	248909	204298	170978	185848	NA	0.526521	0.835966	0.610855	0.261318	0.681374	0.416896	0.495294	0.491331	0.542911
>TDP29|TDP29|generation1	AGSWKGVRNDFTEA	AGSWKGVRNDFTEA	G.VRNDFTEA	SWKGVRND	NA	6	52.74	950.446	8	1.5	476.231	2	18.31	N	Y	0.72	1.67	2.2	166000	181778	198693	139893	133504	145181	143544	173485	167814	227870	187712	136733	152234	199191	166479	152517	152187	0.963534	1.07751	1.02524	0.747061	0.640317	0.838205	0.677782	0.479672	0.709317
>TDP17|TDP17|generation1	RLENYLVLTKAAPV	RMENYMVLTKAAPV	RLENYLVLTKAAPV	NA	NA		92.33	1585.92	14	4.2	529.649	3	42.58	Y	Y	0.55	2.49	3.2	1010000000	771910588	801182987	515532908	1982639031	2020762726	1144189453	902891279	1318542132	887144354	791070026	799128501	1300104799	492869333	592799107	1181750431	688598020	1.32302	0.927831	0.726068	0.449586	0.840447	0.470217	0.589416	0.53748	0.584305
>TDP17|TDP17|generation1	RLENYLVLTKAAPV	RMENYMVLTKAAPV	RLENYLVLTKAA.P	NA	TKAAPVXX	12	71.44	1389.8	12	6.1	695.902	2	37.47	N	Y	0.68	11.13	2.5	439000	489336	333292	58721	224168	285457	236119	507038	784587	726750	1093265	190413	788952	352414	565803	255541	302495	1.64014	2.53219	1.33535	0.295946	0.0885369	0.445928	0.513628	0.213988	0.559884
>TDP17|TDP17|generation1	RLENYLVLTKAAPV	RMENYMVLTKAAPV	L.ENYLVLTKAAPV	XXRMENYM	NA	2	80.8	1316.73	12	1.3	659.373	2	39.9	N	Y	0.68	10.25	2.9	265000	329957	124183	165800	355679	200114	132102	370933	312745	673655	345513	351454	176681	67801	161979	145446	334435	1.04128	1.58597	0.727396	0.902957	0.274733	0.441817	0.721892	0.322307	0.557926
>TDP17|TDP17|generation1	RLENYLVLTKAAPV	RMENYMVLTKAAPV	RLENYLVLTK.A	NA	VLTKAAPV	10	78.2	1247.72	10	5.1	624.872	2	34.97	N	Y	0.56	6.75	2.1	116000	196424	NA	237473	299887	248181	115459	84730	NA	28203	31447	25580	437813	150670	NA	NA	78066	0.611038	0.534602	0.467582	0.179105	0.399662	0.0706514	0.45405	0.382658	0.281918
>TDP17|TDP17|generation1	RLENYLVLTKAAPV	RMENYMVLTKAAPV	L.VLTKAAPV	ENYMVLTK	NA	6	45.08	797.501	8	2.9	399.759	2	22.79	N	Y	0.71	4.83	2.1	64900	48072	42543	54403	60177	43947	68131	65177	47293	NA	56829	49528	49560	51202	91901	58279	42556	1.09432	1.01313	1.18881	0.528474	0.897286	0.430143	0.613701	0.546623	0.55069
>TDP17|TDP17|generation1	RLENYLVLTKAAPV	RMENYMVLTKAAPV	RLENYLVLTKA.A	NA	LTKAAPVX	11	81.78	1318.76	11	NA	660.388	2	36.77	N	Y	0.49	13.13	1.5	58000	90458	40184	26099	30065	29634	38243	32362	45223	133846	NA	148887	154457	45201	212598	113125	38047	0.778679	3.12046	2.18928	0.523961	0.00294916	0.245334	0.612686	0.0320627	0.442109
>TDP17|TDP17|generation1	RLENYLVLTKAAPV	RMENYMVLTKAAPV	R.LENYLVLTKAAPV	XXXRMENY	NA	1	47.72	1429.82	13	0.8	715.917	2	44.14	N	Y	0.31	60	2.5	43400	34845	32769	32663	40706	46693	NA	142814	NA	112829	31317	41094	37093	49159	66816	112115	176612	2.68837	1.57702	2.87057	0.114453	0.332102	0.0599209	0.396345	0.345974	0.258419
>TDP139|TDP139|GenScript	WLAKEDQFPVRPTE	WLAKEDQFPVRPTE	WLAKEDQFPVRPTE	NA	NA		105.62	1714.87	14	2	858.443	2	34.32	Y	Y	0.42	1.64	4	348000000	211069301	209108760	214157724	NA	550314509	468077504	334510676	416267020	329637179	336230546	320056535	406699450	510745423	227220910	382806336	240492623	2.09176	1.64655	1.60948	0.00767531	0.0021005	0.164164	0.148024	0.0261945	0.411804
>TDP139|TDP139|GenScript	WLAKEDQFPVRPTE	WLAKEDQFPVRPTE	W.LAKEDQFPVRPTE	XXXWLAKE	NA	1	117.29	1528.79	13	0.3	765.401	2	26.92	N	Y	0.81	15.19	2.3	1900000	3135887	1746579	1657995	3566758	2599525	2080344	1437725	1667247	1460138	NA	1407844	1455673	771226	1038242	1464562	1305800	0.770226	0.570372	0.453125	0.329763	0.11685	0.0346021	0.531558	0.24527	0.196551
>TDP139|TDP139|GenScript	WLAKEDQFPVRPTE	WLAKEDQFPVRPTE	L.AKEDQFPVRPTE	XXWLAKED	NA	2	48.97	1415.7	12	9.3	708.866	2	23.36	N	Y	0.64	5.69	2.9	986000	114580	709848	1165778	1972676	1206572	1206600	1313122	NA	404856	871518	184336	1277881	943602	931381	NA	986396	1.25373	0.69106	0.962727	0.611577	0.531914	0.939616	0.632875	0.439997	0.72653
>TDP139|TDP139|GenScript	WLAKEDQFPVRPTE	WLAKEDQFPVRPTE	D.QFPVRPTE	AKEDQFPV	NA	6	90.41	972.503	8	1.4	487.259	2	24.55	N	Y	0.89	1.34	1.9	482000	462629	482312	449040	417450	428676	489921	467740	454407	525428	560040	487175	524487	566927	587175	442399	421802	1.01618	1.15772	1.1142	0.708767	0.0122358	0.28833	0.658751	0.081062	0.475521
>TDP139|TDP139|GenScript	WLAKEDQFPVRPTE	WLAKEDQFPVRPTE	WLAKED.Q	NA	AKEDQFPV	6	55.88	760.375	6	0.3	381.195	2	20.58	N	Y	0.73	5.64	2.5	213000	100796	173857	157164	169371	143219	182030	137063	200506	131634	386768	316005	328915	NA	239594	243420	249887	1.10251	1.93504	1.62545	0.523783	0.0509785	0.00547438	0.612686	0.168025	0.0703801
>TDP139|TDP139|GenScript	WLAKEDQFPVRPTE	WLAKEDQFPVRPTE	F.PVRPTE	EDQFPVRP	NA	8	62.52	697.376	6	3.1	349.696	2	12.63	N	Y	0.75	0.66	2.4	151000	154210	126587	132985	133504	141257	153945	173485	161276	215702	143362	132682	148901	158331	182227	144436	135277	1.15107	1.17059	1.13336	0.0620917	0.282047	0.174625	0.342138	0.324968	0.416863
>TDP139|TDP139|GenScript	WLAKEDQFPVRPTE	WLAKEDQFPVRPTE	E.DQFPVRPTE	LAKEDQFP	NA	5	69.93	1087.53	9	2.4	544.774	2	24.94	N	Y	0.44	0.68	3.5	146000	157656	120177	147665	125534	171667	224677	137063	106791	210171	127891	112425	95674	180038	203599	80803	119307	1.16182	0.99116	1.05937	0.43764	0.965396	0.790398	0.587287	0.566149	0.69746
>TDP139|TDP139|GenScript	WLAKEDQFPVRPTE	WLAKEDQFPVRPTE	Q.FPVRPTE	KEDQFPVR	NA	7	82.28	844.444	7	2.9	423.231	2	23.73	N	Y	0.68	2.27	2.5	82400	99073	73789	74437	79405	86226	75100	86647	66363	126103	84367	75558	76117	73803	122609	73935	51950	0.962143	1.10848	0.986511	0.701099	0.533306	0.947565	0.658443	0.439997	0.729014
>TDP139|TDP139|GenScript	WLAKEDQFPVRPTE	WLAKEDQFPVRPTE	A.KEDQFPVRPTE	XWLAKEDQ	NA	3	57.56	1344.67	11	2.6	673.343	2	25.05	N	Y	0.64	5.5	2.6	68500	109411	77314	68910	71236	65724	67611	50704	61786	122784	70547	61884	55004	54777	70303	51108	31095	0.752055	0.949056	0.634143	0.0924725	0.825248	0.0522884	0.378296	0.534207	0.242208
>TDP68|TDP68|generation3	SFIEPDVSQVKHLE	SFIEPDVSQVKHME	SFIEPDVSQVKHLE	NA	NA		105.97	1626.83	14	1	814.421	2	35.22	Y	Y	0.62	2.34	3.3	542000000	212792316	737889531	522441222	706377423	644485976	353658558	853050147	648374023	355078975	889051320	691767765	276688970	361352387	443193260	434318534	331616782	1.14685	1.01518	0.720569	0.631236	0.966242	0.263851	0.634762	0.566149	0.456451
>TDP68|TDP68|generation3	SFIEPDVSQVKHLE	SFIEPDVSQVKHME	S.FIEPDVSQVKHLE	XXXSFIEP	NA	1	74.73	1539.79	13	2	514.271	3	33.32	N	Y	0.38	5.17	3.9	1740000	1576558	3565264	1856609	1145746	933867	1050574	1456895	3258216	1305275	2722849	1357202	3878090	234943	750279	742382	1070944	0.822619	1.13743	0.343626	0.649974	0.742295	0.0535729	0.642438	0.506002	0.242208
>TDP68|TDP68|generation3	SFIEPDVSQVKHLE	SFIEPDVSQVKHME	SFIEPDVSQVKH.L	NA	QVKHMEXX	12	102.16	1384.7	12	3	693.359	2	29.05	N	Y	0.79	6.76	2.4	912000	785695	712252	NA	578851	1216381	561693	791707	1373027	827411	859141	1114121	722280	537560	642293	935300	702689	1.42388	1.27225	1.01762	0.253085	0.149135	0.917334	0.495239	0.263471	0.72653
>TDP68|TDP68|generation3	SFIEPDVSQVKHLE	SFIEPDVSQVKHME	D.VSQVKHLE	IEPDVSQV	NA	6	69	938.519	8	2.4	470.268	2	15.99	N	Y	0.94	2.03	1.7	1180000	1197495	1233822	1157143	1125820	1196762	1123386	1255613	1220469	1305275	1144834	1073607	1244545	1276864	1181099	1040344	1127309	1.01738	1.01145	0.981192	0.595525	0.819581	0.700085	0.632875	0.531349	0.672506
>TDP68|TDP68|generation3	SFIEPDVSQVKHLE	SFIEPDVSQVKHME	F.IEPDVSQVKHLE	XXSFIEPD	NA	2	54.27	1392.72	12	0.2	697.37	2	26.37	N	Y	0.58	2.38	2.5	543000	604778	515962	725373	789070	856372	272525	715987	563377	459058	611610	580356	127788	208129	141732	NA	145611	0.913888	0.675024	0.250696	0.697717	0.141163	0.00117484	0.658443	0.258398	0.0291929
>TDP68|TDP68|generation3	SFIEPDVSQVKHLE	SFIEPDVSQVKHME	E.PDVSQVKHLE	SFIEPDVS	NA	4	83.36	1150.6	10	3.4	384.539	3	20.69	N	Y	0.43	2.53	2.4	246000	291189	334093	300512	NA	149105	118580	176361	178711	293134	243406	165092	187793	77633	849266	214129	200097	0.504505	0.720537	1.08647	0.000595951	0.0606049	0.902094	0.0268178	0.186206	0.72591
>TDP5|TDP5|generation1	SLNQAYGDLPSVDL	SLNQAYGDMPSVDM	SLNQAYGDLPSVDL	NA	NA		91.19	1490.73	14	2.1	746.371	2	45.03	Y	Y	0.47	4.6	2.8	69500000	58927103	34931578	64938149	48121339	38159063	123780495	115017997	213582031	47012014	53631866	59149689	111120068	4545634	52980717	61410621	35228412	2.37069	1.30928	0.745055	0.10009	0.358389	0.388854	0.386711	0.363625	0.528624
>TDP5|TDP5|generation1	SLNQAYGDLPSVDL	SLNQAYGDMPSVDM	SLNQAYGDLPSVD.L	NA	PSVDMXXX	13	59.78	1377.64	13	1.3	689.827	2	33.55	N	Y	0.65	14.54	1.9	309000	215377	186676	161482	283946	785743	614742	247289	NA	328531	301164	212696	246687	458394	141732	324224	187885	2.59243	1.28508	1.3124	0.056452	0.155355	0.418669	0.338712	0.265973	0.542911
>TDP155|TDP155|GenScript	RLVHRETQWSKING	RLVHRETQWSKING	RLVHRETQWSKING	NA	NA		108.41	1722.93	14	0.7	431.74	4	24.06	Y	Y	0.75	5.28	2.6	135000000	81067842	107358520	37563956	164389668	169704831	110258256	113101031	87176339	107519241	138205194	100068309	202238524	134070673	309335397	145446207	194460832	1.23019	1.40384	2.00654	0.506221	0.306485	0.0867635	0.612686	0.338411	0.312044
>TDP155|TDP155|GenScript	RLVHRETQWSKING	RLVHRETQWSKING	RLVHRETQ.W	NA	RETQWSKI	8	53.49	1037.57	8	2.4	346.866	3	11.05	N	Y	0.71	3.53	2.4	484000	531550	459879	507761	494165	556200	537769	528124	533955	421449	491969	464892	528932	616725	411697	332304	351345	1.08162	0.9568	0.858889	0.0453702	0.457922	0.333252	0.309693	0.408396	0.503254
>TDP140|TDP140|GenScript	EEPLLKHWFAWDQN	EEPMLKHWFAWDQN	EEPLLKHWFAWDQN	NA	NA		87.9	1811.86	14	1.2	906.94	2	47.19	Y	Y	0.57	2.58	2.8	26600000	9218129	43584354	25388053	30287551	19324770	NA	14952340	18960854	28870907	49815753	29068426	35002822	24005035	8436420	22220948	20385508	0.654362	1.31601	0.691826	0.319323	0.359337	0.33211	0.52095	0.363625	0.502918
>TDP140|TDP140|GenScript	EEPLLKHWFAWDQN	EEPMLKHWFAWDQN	EEPLLKH.W	NA	MLKHWFAW	7	70.6	864.471	7	4.6	433.245	2	20.73	N	Y	0.64	18.19	1.5	595000	363556	1746579	250426	3218052	263876	342217	346012	419536	256630	305289	230927	326693	330708	311585	200999	248947	0.245875	0.200684	0.19579	0.182156	0.160765	0.158762	0.45405	0.265973	0.409385
>TDP44|TDP44|generation2	GASTSPHLIWAKPG	GASTSPHMIWAKPG	GASTSPHLIWAKPG	NA	NA		112.12	1420.75	14	1.6	711.381	2	33.22	Y	Y	0.93	5.73	4.8	128000000	72797371	142610572	132985038	73028865	116733381	112338601	94123061	195057059	76214771	268159331	173195150	182236912	92444922	95612759	95954095	NA	1.22977	1.66058	0.898583	0.439484	0.161064	0.65211	0.587287	0.265973	0.649361
>TDP44|TDP44|generation2	GASTSPHLIWAKPG	GASTSPHMIWAKPG	A.STSPHLIWAKPG	XXGASTSP	NA	2	81.79	1292.69	12	1.9	647.35	2	32.83	N	Y	0.38	3.25	1.7	280000	204177	438247	367004	181327	285457	247561	252081	185250	288709	268159	NA	290023	169823	262091	NA	241432	0.814902	0.948296	0.753971	0.434989	0.84378	0.38826	0.587287	0.537989	0.528624
>TDP77|TDP77|generation1aar	RDLVDHIGPTAAYH	RDLVDHIGPTAAYH	RDLVDHIGPTAAYH	NA	NA		121.11	1563.78	14	1.3	782.898	2	27.11	Y	Y	0.75	3.56	3.3	607000000	640961471	440650643	319509508	1454599490	557181179	661549538	457196540	564466797	387157761	880800264	347403138	691166825	311554708	359953917	873687284	742145205	0.784528	0.807687	0.800968	0.574267	0.647638	0.64279	0.630544	0.481334	0.649361
>TDP77|TDP77|generation1aar	RDLVDHIGPTAAYH	RDLVDHIGPTAAYH	D.LVDHIGPTAAYH	XXRDLVDH	NA	2	92.77	1292.65	12	2.4	647.335	2	26.43	N	Y	0.9	2.89	2.3	1880000	1223340	1378035	1321215	NA	1432191	2017934	1907382	1612762	1980035	1598642	1701566	2144617	3192159	1608544	1727174	3118889	1.33272	1.41963	1.84446	0.0446189	0.0158259	0.0829491	0.309693	0.0945099	0.306388
>TDP77|TDP77|generation1aar	RDLVDHIGPTAAYH	RDLVDHIGPTAAYH	RDLVDHIG.P	NA	DHIGPTAA	8	61.98	923.482	8	3	462.75	2	22.86	N	Y	0.84	6	2.4	918000	658192	1025514	1286673	1434673	584648	1373027	764870	922979	810819	964342	671511	714502	1230896	670414	930250	650082	0.827578	0.717625	0.790375	0.458302	0.138657	0.330133	0.592065	0.257711	0.501313
>TDP77|TDP77|generation1aar	RDLVDHIGPTAAYH	RDLVDHIGPTAAYH	D.HIGPTAAYH	DLVDHIGP	NA	5	73.88	965.472	9	2.2	483.744	2	18.6	N	Y	1.01	1.56	1.3	657000	546196	636139	627793	698407	629772	732281	707361	674527	706839	671430	673537	702279	727812	622045	624207	589019	1.09384	1.09789	1.02174	0.175315	0.108701	0.76394	0.452966	0.238805	0.69746
>TDP77|TDP77|generation1aar	RDLVDHIGPTAAYH	RDLVDHIGPTAAYH	RDLVDHIGPTAA.Y	NA	PTAAYHXX	12	100.51	1263.66	12	2.4	422.225	3	27.22	N	Y	0.71	21.77	1.6	1180000	1972852	857266	777185	4174501	1785334	819656	1140595	1264057	256630	1877115	537817	744504	379228	159730	901968	796632	0.643764	0.438981	0.287537	0.428616	0.255164	0.138121	0.584477	0.311387	0.384822
>TDP77|TDP77|generation1aar	RDLVDHIGPTAAYH	RDLVDHIGPTAAYH	RDLVD.H	NA	DLVDHIGP	5	59.1	616.318	5	5.8	309.168	2	15.56	N	Y	0.48	2.51	3.6	91400	102519	104154	103625	NA	68863	110258	NA	118778	76657	64358	68974	76562	74569	96063	71208	68108	0.960042	0.692603	0.749154	0.801973	0.000308068	0.0180691	0.688009	0.0100338	0.143156
>TDP162|TDP162|GenScript	IPTNIRASVPQLWW	IPTNIRASVPQLWW	IPTNIRASVPQL.W	NA	VPQLWWXX	12	54.28	1307.76	12	1.8	654.886	2	38.45	N	Y	0.9	4.41	1.7	1110000	1171650	588068	2158848	693426	1275239	1705882	778288	1449307	1415891	707528	895348	1255657	912957	649042	1858479	325980	1.12939	0.926806	0.81233	0.727481	0.837301	0.672515	0.668436	0.536588	0.658856
>TDP162|TDP162|GenScript	IPTNIRASVPQLWW	IPTNIRASVPQLWW	IPTNIRASVPQLWW	NA	NA		67.17	1679.91	14	0.7	840.965	2	53.77	Y	Y	0.43	2.4	3.7	26700000	17230147	40700096	26942423	32080893	19815246	41606889	34313703	49036691	10840417	16398974	19446473	30891379	34986061	9921230	32220375	9770013	1.23786	0.663317	0.74301	0.414307	0.179295	0.408205	0.576613	0.272685	0.542911
>TDP57|TDP57|generation2	GRDLHTVTAESLLS	GRDLHTVTAESLMS	D.LHTVTAESLLS	XGRDLHTV	NA	3	90.62	1169.63	11	2.5	585.823	2	36.08	N	Y	0.68	4.33	2.8	1170000	NA	1065573	1157143	929549	875010	1092181	1610252	2026850	2555241	823043	1063479	671165	661415	635544	1171650	1390348	1.3334	1.21649	0.918139	0.312353	0.677512	0.722922	0.515705	0.491052	0.684917
>TDP57|TDP57|generation2	GRDLHTVTAESLLS	GRDLHTVTAESLMS	R.DLHTVTAESLLS	XXGRDLHT	NA	2	95.47	1284.66	12	1.3	643.336	2	38.94	N	Y	0.67	6.42	2.8	1120000	1076884	534389	320373	988331	1932477	944476	1054332	1460204	1150412	1763663	995619	2011273	651200	NA	652488	661355	1.84641	2.02774	0.897287	0.0757039	0.0478694	0.740539	0.35285	0.168025	0.695106
>TDP57|TDP57|generation2	GRDLHTVTAESLLS	GRDLHTVTAESLMS	GRDLHTVTAESLL.S	NA	ESLMSXXX	13	95.5	1410.75	13	3.8	706.383	2	35.62	N	Y	0.62	2.8	3.1	1600000	2136538	1410082	793593	2490753	632715	905990	1466479	1176881	1103953	1815232	1904134	2833562	782717	4026984	828235	1512473	0.612222	1.12091	1.04676	0.164979	0.70454	0.9285	0.43671	0.498706	0.72653
>TDP57|TDP57|generation2	GRDLHTVTAESLLS	GRDLHTVTAESLMS	GRDLHTVTAESLLS	NA	NA		88.49	1497.78	14	0.4	749.897	2	34.15	Y	Y	0.61	1.91	2.7	819000000	854615294	632133377	619157614	295901403	1373333891	1300215288	NA	1264056920	1020990323	555914921	649228605	801175692	1173437609	633293923	851466336	499773733	2.18591	1.26043	1.31483	0.00366416	0.347358	0.350363	0.0939881	0.35922	0.509921
>TDP57|TDP57|generation2	GRDLHTVTAESLLS	GRDLHTVTAESLMS	G.RDLHTVTAESLLS	XXXGRDLH	NA	1	94.05	1440.76	13	1.3	481.26	3	33.77	N	Y	0.6	4.87	1.9	510000	547919	338099	280650	258042	2040382	716679	247289	973106	NA	282599	230927	883405	637155	424071	349475	72711	2.79177	1.30734	1.0412	0.148807	0.593005	0.916372	0.427158	0.461	0.72653
>TDP57|TDP57|generation2	GRDLHTVTAESLLS	GRDLHTVTAESLMS	GRDLHTVTA.E	NA	TVTAESLM	9	65.12	968.504	9	4.2	485.261	2	18.41	N	Y	0.72	5.43	2	72500	91320	95341	NA	92357	72492	69275	74378	60914	68361	72300	61986	71339	72781	59280	57572	62472	0.744734	0.736474	0.677658	0.00130365	0.000400697	0.000796974	0.0458251	0.0107552	0.0242044
>TDP57|TDP57|generation2	GRDLHTVTAESLLS	GRDLHTVTAESLMS	GRDLHTVTAE.S	NA	VTAESLMS	10	89.87	1097.55	10	3.6	549.783	2	16.55	N	Y	0.58	0.57	2.1	160000	172301	14101	126940	202249	153029	167468	158150	143841	161500	155739	134707	140011	194083	262091	127265	136217	1.20733	1.14811	1.39579	0.544093	0.66365	0.361907	0.615954	0.487278	0.51656
>TDP192|TDP192|GenScript	DLYPAWSEGLQGFW	DLYPAWSEGLQGFW	DLYPAWSEGLQGFW	NA	NA		52.32	1667.76	14	1.4	834.889	2	59.45	Y	Y	0.31	3.41	2.6	3820000	87874	3036484	1882515	1604045	5454097	2818867	694900	2114026	11614733	5136283	6066894	6833884	4826544	696286	6827891	3231620	1.6763	4.48528	2.35706	0.375415	0.010333	0.167986	0.561302	0.0755377	0.411804
>TDP86|TDP86|generation1aar	LPNGQLIRWHFSEN	LPNGQMIRWHFSEN	LPNGQLIRWHFSEN	NA	NA		110.27	1709.86	14	1.6	855.941	2	40.51	Y	Y	0.43	1.79	4.3	78000000	43419971	43183763	36873124	NA	154990539	63034437	53004127	107989690	59290446	117577553	78596162	71783564	47116265	66591475	133325690	108033796	2.30216	1.98771	2.15668	0.110873	0.0421356	0.0953196	0.391796	0.157273	0.331898
>TDP86|TDP86|generation1aar	LPNGQLIRWHFSEN	LPNGQMIRWHFSEN	LPNGQLIR.W	NA	QMIRWHFS	8	51.54	909.54	8	2.1	455.778	2	29.16	N	Y	0.79	7.22	2.1	605000	1025194	519167	755597	815971	1039810	386944	295213	439151	247781	540444	506419	791175	560543	599548	315133	715841	0.693571	0.669405	0.703182	0.274702	0.141763	0.135029	0.499894	0.258398	0.384822
>TDP190|TDP190|GenScript	LWKSGDQRYYVLNE	MWKSGDQRYYVMNE	LWKSGDQRYYVLNE	NA	NA		77.25	1769.87	14	0.3	885.944	2	33.11	Y	Y	0.79	6.68	2.9	54400000	32737279	55441863	50085274	33973865	60230501	59289817	48211711	98291323	37388378	90864758	58136852	92563017	31666216	56917713	41310763	31940427	1.54451	1.61958	0.9396	0.106237	0.116394	0.762764	0.390258	0.24527	0.69746
>TDP190|TDP190|GenScript	LWKSGDQRYYVLNE	MWKSGDQRYYVMNE	G.DQRYYVLNE	WKSGDQRY	NA	5	49.29	1198.56	9	3.1	600.29	2	28.41	N	Y	0.44	2.11	4.4	206000	149041	186676	235746	376602	102019	184110	320133	114419	340699	310446	NA	351139	NA	167604	303013	139035	0.76016	1.40959	0.857398	0.451373	0.165441	0.660865	0.589416	0.267737	0.651448
>TDP138|TDP138|GenScript	NVDWTAPQLIEYLD	NVDWTAPQLIEYLD	NVDWTAPQLIEYLD	NA	NA		104.81	1675.81	14	9.6	838.92	2	55.92	Y	Y	0.48	2.39	2.8	62200000	13784118	69222210	9067162	117563520	73865744	72812056	48595104	30402748	126102813	141299340	31803086	80450929	25920330	42182100	68480922	55895746	1.07651	1.81102	0.918154	0.889657	0.277645	0.880021	0.713841	0.323411	0.7191
>TDP138|TDP138|GenScript	NVDWTAPQLIEYLD	NVDWTAPQLIEYLD	W.TAPQLIEYLD	NVDWTAPQ	NA	4	85.67	1161.59	10	0.2	581.803	2	43.54	N	Y	0.8	3.57	1.9	1320000	NA	1161715	1683901	960434	2256191	1310617	831964	1830703	966788	1247972	1812978	1266769	453287	1025869	2030187	1014578	1.22755	1.04331	0.89146	0.511134	0.85024	0.760752	0.612686	0.538358	0.69746
>TDP138|TDP138|GenScript	NVDWTAPQLIEYLD	NVDWTAPQLIEYLD	D.WTAPQLIEYLD	XNVDWTAP	NA	3	51.99	1347.67	11	6.7	674.847	2	52.08	N	Y	0.36	0.75	4.7	708000	439369	1065573	339371	700400	287419	399426	725572	1187778	1005504	748783	844706	918963	791655	654666	616126	707387	1.0218	1.38246	1.08847	0.959017	0.20472	0.746856	0.732195	0.287297	0.696648
>TDP138|TDP138|GenScript	NVDWTAPQLIEYLD	NVDWTAPQLIEYLD	NVDWTAPQLIEYL.D	NA	IEYLDXXX	13	52.64	1560.78	13	2.9	781.401	2	57.4	N	Y	0.46	5.36	4.5	270000	NA	73228	151983	110589	77397	616822	119810	394473	65153	876675	112425	407811	483931	282339	59391	656658	2.69916	3.26548	3.31072	0.262323	0.304057	0.153179	0.495294	0.337905	0.398752
>TDP52|TDP52|generation2	PSFNLYGYDLQTAK	PSFNMYGYDLQTAK	PSFNLYGYDLQTA.K	NA	LQTAKXXX	13	64.93	1487.69	13	2.9	744.856	2	43.54	N	Y	0.44	18.18	2	1420000	33900	34575	35738	37760	783781	191392	393937	251722	1183597	817886	1276175	1244545	1016383	3059608	5878451	6998711	11.4165	31.8526	119.411	0.0321325	4.8047e-05	0.0211613	0.266947	0.00254649	0.157002
>TDP52|TDP52|generation2	PSFNLYGYDLQTAK	PSFNMYGYDLQTAK	PSFNLYGYDLQTAK	NA	NA		117.29	1615.79	14	0.5	808.902	2	40.72	Y	Y	0.41	1.9	3.7	166000000	197285184	184272087	NA	194278699	77789555	140423251	341220059	134033622	195791210	28259868	98549053	158901698	111470189	159729551	99691254	366375481	0.903208	0.627134	0.960256	0.796608	0.160904	0.921374	0.688009	0.265973	0.72653
>TDP52|TDP52|generation2	PSFNLYGYDLQTAK	PSFNMYGYDLQTAK	Y.GYDLQTAK	FNMYGYDL	NA	6	103.89	894.445	8	1.1	448.23	2	17.58	N	Y	0.73	0.52	3.5	654000	559118	629730	535394	540991	625848	674032	667104	614593	808607	623986	639100	697834	685676	671539	970651	597474	1.13965	1.22262	1.29141	0.023749	0.036954	0.0999573	0.237559	0.149224	0.336865
>TDP52|TDP52|generation2	PSFNLYGYDLQTAK	PSFNMYGYDLQTAK	G.YDLQTAK	NMYGYDLQ	NA	7	89.01	837.423	7	1.6	419.719	2	18.31	N	Y	0.91	2.13	1.8	366000	357526	418218	338507	356676	313905	360940	397771	368320	407069	355827	346390	406699	402212	367828	334324	335374	0.979611	1.03063	0.978796	0.770652	0.652437	0.7533	0.677782	0.481939	0.69746
>TDP52|TDP52|generation2	PSFNLYGYDLQTAK	PSFNMYGYDLQTAK	Y.DLQTAK	MYGYDLQT	NA	8	48.25	674.36	6	2.4	338.188	2	10.72	N	Y	0.68	3.9	3.5	218000	345464	210711	177026	196271	NA	206994	207032	201595	282072	199057	178259	207795	279633	221597	184838	154066	0.883112	0.932985	0.903883	0.575503	0.738363	0.650615	0.630544	0.504945	0.649361
>TDP49|TDP49|generation2	KSHTNDLPLISVLR	KSHTNDLPLISVMR	KSHTNDLPLISVLR	NA	NA		108.17	1591.9	14	3.8	796.963	2	44.95	Y	Y	0.37	1.15	2.5	1030000000	711605074	1105632522	1243496462	1325080357	1157524280	1248206676	1073501309	877211914	720113435	949902861	1073607365	1037861438	895081354	745779522	748441940	1277617062	0.993303	0.862208	0.836086	0.964302	0.374602	0.368631	0.732195	0.374602	0.520175
>TDP49|TDP49|generation2	KSHTNDLPLISVLR	KSHTNDLPLISVMR	S.HTNDLPLISVLR	XXKSHTND	NA	2	87.82	1376.78	12	3.8	689.399	2	45.07	N	Y	0.51	2.21	3.8	1760000	2205459	786762	1666631	1922861	1824572	2413200	2913789	1906982	1880481	2165902	1610411	1822369	975524	1878510	1242353	1005184	1.37632	1.13636	0.775113	0.170045	0.518653	0.357679	0.443596	0.435463	0.513205
>TDP49|TDP49|generation2	KSHTNDLPLISVLR	KSHTNDLPLISVMR	L.PLISVLR	TNDLPLIS	NA	7	46.61	796.517	7	1	399.265	2	38.43	N	Y	0.85	22.75	1.9	609000	646131	769937	484445	228153	694515	542970	458155	726833	2013220	261971	1012837	548933	200468	368953	220189	558957	1.13802	1.80252	0.633527	0.600901	0.32817	0.222735	0.632875	0.345402	0.425741
>TDP49|TDP49|generation2	KSHTNDLPLISVLR	KSHTNDLPLISVMR	K.SHTNDLPLISVLR	XXXKSHTN	NA	1	92.86	1463.81	13	11.8	732.921	2	45.52	N	Y	0.58	2.75	3.7	502000	605640	236349	527622	365642	554238	895588	758160	491457	465695	812729	333223	536710	338369	445443	420178	273372	1.55565	1.23807	0.851381	0.100842	0.459099	0.507547	0.386711	0.408396	0.599797
>TDP49|TDP49|generation2	KSHTNDLPLISVLR	KSHTNDLPLISVMR	KSHTNDLPLISVL.R	NA	ISVMRXXX	13	53.83	1435.8	13	1.6	718.91	2	49.88	N	Y	0.48	14.56	4	508000	93043	78596	69601	80202	222676	140423	289462	224479	664805	514660	712025	868959	1417319	759278	1757475	727114	2.72845	8.5877	14.5009	0.00412919	0.000161575	0.00520943	0.0969462	0.00685079	0.0703801
>TDP49|TDP49|generation2	KSHTNDLPLISVLR	KSHTNDLPLISVMR	N.DLPLISVLR	SHTNDLPL	NA	5	50.07	1024.63	9	6.1	513.324	2	50.4	N	Y	0.44	0.47	3.5	254000	282574	278812	20207	358668	256029	328694	223327	281144	168137	302195	NA	353362	197914	498311	81308	226401	1.1584	1.16804	1.06772	0.646722	0.706216	0.894535	0.642438	0.499059	0.723391
>TDP49|TDP49|generation2	KSHTNDLPLISVLR	KSHTNDLPLISVMR	H.TNDLPLISVLR	XKSHTNDL	NA	3	75.69	1239.72	11	2	620.868	2	48.77	N	Y	0.4	12.28	2.8	138000	29398	26537	87217	26308	NA	247561	97765	NA	NA	114483	153951	150012	190253	329583	272712	66793	4.0756	3.29239	5.07106	0.0631988	0.00525664	0.026464	0.342664	0.0495293	0.173598
>TDP70|TDP70|generation3	EWHNFHLAIGARSD	EWHNFHMAIGARSD	EWHNFHLAIGARSD	NA	NA		122.28	1651.79	14	2.9	826.903	2	35.45	Y	Y	0.52	1.84	2.4	72300000	54361114	NA	48444550	55195077	47380019	71667867	70640220	55356975	100329168	120671699	43855848	123343276	44179479	89651022	57572457	40864958	1.16318	1.84271	1.10253	0.289285	0.0987151	0.701286	0.510503	0.226244	0.672506
>TDP70|TDP70|generation3	EWHNFHLAIGARSD	EWHNFHMAIGARSD	W.HNFHLAIGARSD	XXEWHNFH	NA	2	113.4	1336.66	12	3.1	446.563	3	28.58	N	Y	0.45	1.16	2.1	5940000	5832405	9453959	3074200	2440937	3011525	9767217	5348337	6026064	5066236	5878878	4071605	5767132	7048287	4071979	5393630	12118574	1.16113	0.999152	1.37646	0.70694	0.997954	0.441918	0.658443	0.577261	0.557926
>TDP70|TDP70|generation3	EWHNFHLAIGARSD	EWHNFHMAIGARSD	H.NFHLAIGARSD	XEWHNFHM	NA	3	64.11	1199.6	11	4.2	400.877	3	31.16	N	Y	0.56	5.05	1.9	59300	NA	NA	27115	89169	NA	46184	106392	24191	124997	41771	169144	55449	NA	41620	189888	51856	1.01342	1.68278	1.62455	0.985388	0.461371	0.62005	0.73444	0.408396	0.64682
>TDP70|TDP70|generation3	EWHNFHLAIGARSD	EWHNFHMAIGARSD	H.LAIGARSD	HNFHMAIG	NA	6	83.94	801.434	8	3.6	401.726	2	19.73	N	Y	0.33	2.63	2.5	41400	112857	47110	NA	NA	NA	NA	49841	37595	NA	48888	45375	44115	40987	62654	42018	45374	0.546588	0.576694	0.597101	0.391462	0.262024	0.20846	0.565213	0.3147	0.421042
>TDP182|TDP182|GenScript	LQGISQEHYNAPDN	LQGISQEHYNAPDN	LQGISQEHYNAPDN	NA	NA		98.86	1584.72	14	4.5	793.369	2	21.33	Y	Y	0.66	7.47	2.5	195000000	203315735	211512309	202068175	219186224	196190556	201793413	206073912	NA	182517230	206276408	NA	216684133	203021306	190100662	174737457	177551195	0.963315	0.965579	0.891552	0.206633	0.490925	0.0246611	0.470808	0.424619	0.172839
>TDP182|TDP182|GenScript	LQGISQEHYNAPDN	LQGISQEHYNAPDN	G.ISQEHYNAPDN	XLQGISQE	NA	3	67.31	1286.55	11	1	644.283	2	14.53	N	Y	0.76	1.69	2.7	312000	266206	290028	342825	320809	289381	342217	338345	350885	356185	309415	288659	320026	326877	302586	262611	303434	1.08276	1.04461	0.980031	0.291397	0.558966	0.786435	0.510891	0.448018	0.69746
>TDP24|TDP24|generation1	LGWHALFRKYPILA	LGWHAMFRKYPIMA	W.HALFRKYPILA	XLGWHAMF	NA	3	70.11	1327.78	11	0.9	664.896	2	37.24	N	Y	0.63	2.37	2.9	251000	305835	155429	107079	102619	199133	307891	371892	446779	295346	177398	168131	408922	104830	386950	60502	448105	1.97581	1.56461	1.49097	0.0600951	0.248163	0.477856	0.341593	0.311387	0.585712
>TDP24|TDP24|generation1	LGWHALFRKYPILA	LGWHAMFRKYPIMA	LGWHALFRKYPIL.A	NA	YPIMAXXX	13	67.57	1612.92	13	4.2	807.473	2	53.06	N	Y	0.52	16.27	2.1	97500	35204	42062	36206	33376	NA	78325	NA	61677	104422	92618	107361	163347	56182	119235	NA	64632	1.90676	3.18525	2.17957	0.00463285	0.00234804	0.0484847	0.104239	0.0284449	0.238784
>TDP157|TDP157|GenScript	KWLIHPTFSYLRWP	KWLIHPTFSYMRWP	KWLIHPTFSYLRWP	NA	NA		85.25	1842.99	14	2.8	615.34	3	53.93	Y	Y	0.33	1.51	3.2	51600000	1111344	100949056	24524514	40549452	33940966	70731712	24920566	28659222	78648334	61470370	105335062	39225384	21323621	48143836	56764422	79381354	0.946858	1.7033	1.23023	0.92867	0.292683	0.707735	0.728898	0.334494	0.674033
>TDP157|TDP157|GenScript	KWLIHPTFSYLRWP	KWLIHPTFSYMRWP	KWLIHPTFSY.L	NA	TFSYMRWP	10	94.1	1290.68	10	2.1	646.344	2	42.11	N	Y	0.4	60	1.3	228000	38979	41924	29472	23858	39369	28119	28243	39457	NA	223810	323095	NA	893804	914508	753492	792874	1.00711	8.14859	24.9915	0.965493	0.0015095	8.54632e-07	0.732195	0.0246164	0.000155733
>TDP157|TDP157|GenScript	KWLIHPTFSYLRWP	KWLIHPTFSYMRWP	W.LIHPTFSYLRWP	XXKWLIHP	NA	2	50.15	1528.82	12	2.9	510.615	3	54.14	N	Y	0.34	2.32	3.7	105000	NA	205103	NA	204242	46791	255882	46295	146020	49667	64668	129643	53338	32943	NA	184838	87085	0.60461	0.363161	0.49651	0.34043	0.00970808	0.17038	0.543882	0.0722145	0.413904
>TDP50|TDP50|generation2	NTLIQVPVKHEGPK	NTLIQVPVKHEGPK	NTLIQVPVKHEGPK	NA	NA		105.9	1558.88	14	0.7	390.728	4	28.17	Y	Y	0.45	1.47	2.5	325000000	303250588	193085100	340234449	182323087	551295462	333895286	369016075	464214007	203534366	201119498	381839601	413366654	176207171	256467166	593905345	205733924	1.68656	1.17761	1.20946	0.0320689	0.537066	0.627743	0.266947	0.44131	0.648594
>TDP50|TDP50|generation2	NTLIQVPVKHEGPK	NTLIQVPVKHEGPK	N.TLIQVPVKHEGPK	XXXNTLIQ	NA	1	55.72	1444.84	13	1.4	723.428	2	28.29	N	Y	0.39	3.84	1.2	542000	375617	242758	732281	NA	1030000	666750	891389	1318542	240038	210402	985491	NA	139178	512934	971661	316586	2.16932	1.06314	1.07745	0.0482043	0.927301	0.892297	0.309885	0.556118	0.723391
>TDP50|TDP50|generation2	NTLIQVPVKHEGPK	NTLIQVPVKHEGPK	NTLIQVPVKHEG.P	NA	KHEGPKXX	12	82.87	1333.74	12	6.3	667.879	2	29.54	N	Y	0.81	6.31	2	667000	553949	929372	1234861	496158	659200	376542	486910	974196	717901	284661	337275	1057863	444349	514059	1302956	184127	0.776784	0.745939	0.760807	0.439122	0.445527	0.541161	0.587287	0.406244	0.616323
>TDP50|TDP50|generation2	NTLIQVPVKHEGPK	NTLIQVPVKHEGPK	NTLIQVPVKHE.G	NA	VKHEGPKX	11	85.33	1276.71	11	1.2	639.365	2	31.4	N	Y	0.6	0.41	2.8	391000	NA	213115	207249	106604	648410	450395	56359	446779	137164	196994	423366	853402	407319	112148	492901	738388	2.27994	2.29273	2.49174	0.193057	0.295188	0.153006	0.456951	0.335548	0.398752
>TDP50|TDP50|generation2	NTLIQVPVKHEGPK	NTLIQVPVKHEGPK	L.IQVPVKHEGPK	XNTLIQVP	NA	3	72.34	1230.71	11	3.3	411.245	3	19.66	N	Y	0.63	6.9	2.8	376000	52810	101750	NA	41446	573857	333895	553045	501264	461271	127891	415263	125566	218344	727782	943380	401134	7.50766	4.32381	8.76494	0.00135778	0.100798	0.0464332	0.0458251	0.227332	0.237229
>TDP50|TDP50|generation2	NTLIQVPVKHEGPK	NTLIQVPVKHEGPK	NTLIQVPVKH.E	NA	PVKHEGPK	10	54.49	1147.67	10	1.1	383.565	3	29.88	N	Y	0.41	2.81	3.3	75800	73659	89732	93262	39952	133410	121700	46199	151469	35176	30735	25726	NA	148116	95388	NA	NA	1.52654	0.411937	1.64194	0.186179	0.0304324	0.12252	0.45405	0.136154	0.365998
>TDP51|TDP51|generation2	VSPAPTYGRLWIHK	VSPAPTYGRLWIHK	VSPAPTYGRLWIHK	NA	NA		83.64	1623.89	14	4.4	812.955	2	33.26	Y	Y	0.88	6.37	2.4	133000000	60994721	NA	53453077	78508520	270742967	146664284	114059514	55792857	109731571	110357879	82343659	184459313	28984803	200224366	94843047	84454246	2.28261	1.8925	1.58782	0.187506	0.0838638	0.417032	0.45405	0.213988	0.542911
>TDP51|TDP51|generation2	VSPAPTYGRLWIHK	VSPAPTYGRLWIHK	V.SPAPTYGRLWIHK	XXXVSPAP	NA	1	46.87	1524.82	13	1.4	509.281	3	31.02	N	Y	0.36	6.11	2.8	1210000	1206110	913349	479264	239112	3433335	319333	357514	6897828	627196	356858	1225533	384475	303894	434194	938330	632233	3.87902	0.914099	0.813525	0.243008	0.84363	0.624789	0.491478	0.537989	0.648258
>TDP51|TDP51|generation2	VSPAPTYGRLWIHK	VSPAPTYGRLWIHK	VSPAPTYGRL.W	NA	YGRLWIHK	10	84.91	1059.57	10	3.7	530.795	2	28.55	N	Y	0.54	1.03	3.1	319000	NA	NA	335053	695418	259952	349498	443778	414088	320788	370266	246119	348917	495423	338582	194938	452803	0.711964	0.62403	0.718965	0.304494	0.174825	0.387525	0.513628	0.272413	0.528624
>TDP56|TDP56|generation2	IKVYDWAFRIRSGT	IKVYDWAFRIRSGT	I.KVYDWAFRIRSGT	XXXIKVYD	NA	1	50.81	1597.84	13	2.3	533.621	3	34.88	N	Y	0.76	1.64	2.6	1660000	1119960	2988413	508625	675492	990762	2954089	1591082	648374	2577365	3197284	895348	1411225	1128747	1597296	1767575	2310984	1.16851	1.52692	1.28571	0.780122	0.403667	0.564375	0.682765	0.382658	0.630931
>TDP56|TDP56|generation2	IKVYDWAFRIRSGT	IKVYDWAFRIRSGT	IKVYD.W	NA	KVYDWAFR	5	49.63	636.348	5	2.4	319.181	2	19.36	N	Y	1.01	0.93	1.8	785000	530689	752311	667516	648592	608191	950717	825254	733371	839579	913804	879143	935631	900189	863889	859547	789116	1.19946	1.37284	1.31304	0.180702	0.00293734	0.00735559	0.45405	0.0320627	0.0843506
>TDP56|TDP56|generation2	IKVYDWAFRIRSGT	IKVYDWAFRIRSGT	IKVYDWAFRIRSGT	NA	NA		81.65	1710.92	14	2.1	856.469	2	40.06	Y	Y	0.39	1.68	3.2	68000000	10424239	95340775	13902981	62268814	50813354	58353662	90768370	62331083	99001770	83026254	91054059	98230140	53628269	65916561	26261121	118367463	1.44153	2.04089	1.45201	0.400353	0.0625406	0.491814	0.573449	0.187584	0.589913
>TDP56|TDP56|generation2	IKVYDWAFRIRSGT	IKVYDWAFRIRSGT	W.AFRIRSGT	VYDWAFRI	NA	6	49.1	906.504	8	2.8	454.26	2	20.72	N	Y	0.74	4.64	1.8	731000	1171650	686614	603614	711359	566991	716679	524290	581902	837367	955060	603651	708946	758457	566927	624207	1014578	0.753131	0.978504	0.934115	0.196403	0.912751	0.758429	0.459123	0.550951	0.69746
>TDP48|TDP48|generation2	ASLRIYIEPETFDK	ASMRIYIEPETFDK	ASLRIYIEPETFD.K	NA	ETFDKXXX	13	79.72	1552.78	13	7.9	777.402	2	43.56	N	Y	0.59	18.4	4.5	1480000	NA	315666	173571	251068	477724	1425036	1246028	435882	1338460	1557387	1326817	1466785	1121086	3082105	3292741	6651124	3.63161	5.76396	14.3323	0.0867615	1.75731e-05	0.0599419	0.369302	0.0014902	0.258419
>TDP48|TDP48|generation2	ASLRIYIEPETFDK	ASMRIYIEPETFDK	ASLRIYIEPETFDK	NA	NA		100.63	1680.87	14	4.1	841.447	2	42.3	Y	Y	0.44	1.77	3.3	159000000	163686397	137803474	113987176	303871811	90149560	366140625	72269642	235376116	77763402	175334947	116476271	147789691	31666216	118109879	181807759	192581984	1.06198	0.719212	0.728667	0.894999	0.32828	0.420094	0.717062	0.345402	0.542911
>TDP48|TDP48|generation2	ASLRIYIEPETFDK	ASMRIYIEPETFDK	Y.IEPETFDK	MRIYIEPE	NA	6	59.57	977.471	8	2.4	489.744	2	23.01	N	Y	0.6	2.23	3	140000	288605	136201	107079	138486	169705	127941	NA	147110	NA	102519	126605	115565	237497	122609	113125	70269	0.884597	0.685569	0.810745	0.712163	0.329705	0.580844	0.660306	0.345402	0.639919
>TDP179|TDP179|GenScript	LWQPVSARINTTFD	LWQPVSARINTTFD	LWQPVSARINTTFD	NA	NA		57.53	1646.84	14	1.9	824.43	2	41.71	Y	Y	0.5	3.36	3.3	72800000	40835449	104954971	92398695	111585714	8230194	79573176	42556659	48927720	178092570	9849699	56516312	71672444	50819170	52980717	72420091	133398252	0.51258	0.903813	0.885193	0.0972366	0.83637	0.702841	0.383567	0.536588	0.672506
>TDP179|TDP179|GenScript	LWQPVSARINTTFD	LWQPVSARINTTFD	LWQPVSARINTTF.D	NA	NTTFDXXX	13	54.83	1531.81	13	0.8	766.915	2	43.44	N	Y	0.64	12.33	3.6	915000	NA	377357	387729	348705	509114	NA	921102	739909	826305	581699	1205276	1777921	458394	2305955	967621	604050	1.94841	2.95693	2.91977	0.0424116	0.0650605	0.212105	0.305364	0.188943	0.421638
>TDP179|TDP179|GenScript	LWQPVSARINTTFD	LWQPVSARINTTFD	L.WQPVSARINTTFD	XXXLWQPV	NA	1	54.55	1533.76	13	12	767.895	2	31.91	N	Y	0.34	5.14	3.5	634000	771911	171453	807409	281953	1755905	805093	2031985	331270	401538	244438	426404	202239	NA	221597	299983	132459	2.42249	0.627049	0.429006	0.144702	0.316559	0.203629	0.424668	0.342577	0.421042
>TDP179|TDP179|GenScript	LWQPVSARINTTFD	LWQPVSARINTTFD	S.ARINTTFD	QPVSARIN	NA	6	63.43	936.466	8	5.1	469.243	2	23.16	N	Y	0.66	4.03	2.3	67200	67456	60409	76855	85881	51206	76557	50320	56774	101657	74569	59656	66450	74697	77278	63027	40771	0.808177	1.04037	0.880152	0.142501	0.794198	0.417537	0.421836	0.525977	0.542911
>TDP94|TDP94|generation1aar	LHSPWTLANFLRGP	MHSPWTMANFLRGP	LHSPWTLANFLRGP	NA	NA		104.13	1607.86	14	1.3	536.96	3	55.91	Y	Y	0.39	1.58	2.7	224000000	131810625	352520514	195159861	364646173	177552453	150824973	278918644	124226283	190260385	217621611	244093750	181125711	197913851	352079925	261601164	121185736	0.7006	0.797885	0.893351	0.287665	0.409847	0.725885	0.510503	0.384459	0.686535
>TDP94|TDP94|generation1aar	LHSPWTLANFLRGP	MHSPWTMANFLRGP	W.TLANFLRGP	HSPWTMAN	NA	5	85.02	987.55	9	1.4	494.782	2	39.25	N	Y	1.02	9.98	1.3	3060000	3480490	6946256	2737419	3467128	2148287	3911048	3565558	2299276	2986646	1567701	2299140	2911346	1608848	1653538	722181	5007132	0.716972	0.587136	0.540649	0.302956	0.137275	0.202896	0.513628	0.257711	0.421042
>TDP94|TDP94|generation1aar	LHSPWTLANFLRGP	MHSPWTMANFLRGP	H.SPWTLANFLRGP	XXMHSPWT	NA	2	94.7	1357.71	12	2	679.866	2	55.5	N	Y	0.52	2.49	3.3	229000	54275	183471	346279	535014	256029	98400	179236	95458	34623	283630	307902	203350	177484	312710	357555	223583	0.562199	0.741265	0.957368	0.311172	0.571342	0.918491	0.515705	0.451957	0.72653
>TDP94|TDP94|generation1aar	LHSPWTLANFLRGP	MHSPWTMANFLRGP	L.HSPWTLANFLRGP	XXXMHSPW	NA	1	69.46	1494.77	13	15.1	499.273	3	43.01	N	Y	0.31	1.78	4.9	2210000	3635561	2499691	1640724	1653860	2933049	3973458	2856280	1307645	939134	2413434	2734660	2489090	1289632	1327330	1515065	1559444	1.17398	0.909488	0.60356	0.5914	0.74358	0.097118	0.632875	0.506064	0.334004
>TDP94|TDP94|generation1aar	LHSPWTLANFLRGP	MHSPWTMANFLRGP	A.NFLRGP	WTMANFLR	NA	8	85.35	702.381	6	1	352.198	2	26.78	N	Y	0.8	6.08	1.6	132000	171440	76914	70638	172360	79850	76557	80800	NA	128315	128923	170157	152234	163439	146231	217159	155005	0.643685	1.17966	1.38767	0.24907	0.491048	0.193649	0.495239	0.424619	0.421042
>TDP94|TDP94|generation1aar	LHSPWTLANFLRGP	MHSPWTMANFLRGP	LHSPWTLANFLRG.P	NA	FLRGPXXX	13	77.17	1510.8	13	2.9	504.61	3	55.78	N	Y	0.47	3.37	3.5	209000	91320	307654	302239	265016	68667	128981	70928	219031	248887	43937	155977	198905	227282	332957	525222	157823	0.50465	0.670344	1.28674	0.101739	0.280302	0.492869	0.386896	0.324363	0.589913
>TDP94|TDP94|generation1aar	LHSPWTLANFLRGP	MHSPWTMANFLRGP	L.ANFLRGP	PWTMANFL	NA	7	83.15	773.418	7	1.4	387.716	2	27.79	N	Y	0.55	2.33	2.7	43600	64441	36053	49481	46826	22464	23092	45911	35851	134952	NA	54288	NA	NA	NA	85955	82106	0.646938	1.92316	1.70793	0.0759657	0.158159	0.0170583	0.35285	0.265973	0.137136
>TDP102|TDP102|generation1aar	AQNEAHLKTDWWAY	AQNEAHMKTDWWAY	AQNEAHLKTDWWAY	NA	NA		92.82	1731.8	14	0.8	866.908	2	38.73	Y	Y	0.55	2.05	3.4	19100000	7124666	25637856	12003195	28095689	14321911	26004306	26741684	5513903	19689738	16605251	23193970	33780501	27452566	16197926	5555237	9168781	0.996163	1.28009	0.801172	0.992581	0.451525	0.624937	0.734487	0.406584	0.648258
>TDP102|TDP102|generation1aar	AQNEAHLKTDWWAY	AQNEAHMKTDWWAY	AQNEAHLKTD.W	NA	MKTDWWAY	10	74.75	1125.54	10	3.7	563.78	2	11.7	N	Y	0.8	3.35	1.7	1170000	1223340	1169727	1174413	1145746	1275239	1196198	1236443	1187778	1460138	1165462	1073607	1211209	NA	990998	925199	986396	1.03871	1.04184	0.82112	0.128583	0.579604	0.000478574	0.406272	0.454255	0.0174414
>TDP65|TDP65|generation3	WKPHDVLGSRGLYT	WKPHDVMGSRGLYT	WKPHDVLGSRGLYT	NA	NA		81.58	1627.85	14	2	543.624	3	32.97	Y	Y	0.63	2.22	3.8	197000000	205900257	75150964	124349646	191289796	127523861	211154963	250164144	175442383	160393929	176366329	342338952	434479467	157054218	124859015	279781940	128701131	1.28087	1.86626	1.15704	0.335989	0.126911	0.639094	0.539982	0.252682	0.649361
>TDP65|TDP65|generation3	WKPHDVLGSRGLYT	WKPHDVMGSRGLYT	D.VLGSRGLYT	KPHDVMGS	NA	5	59.05	964.534	9	4.7	483.277	2	26.86	N	Y	0.83	6.2	2	546000	551365	471096	362686	1066042	311943	551291	346971	435882	463483	503314	384878	618939	421365	653541	462600	1127309	0.671546	0.803942	1.08715	0.267863	0.489886	0.820058	0.499894	0.424619	0.704872
>TDP65|TDP65|generation3	WKPHDVLGSRGLYT	WKPHDVMGSRGLYT	W.KPHDVLGSRGLYT	XXXWKPHD	NA	1	84.8	1441.77	13	5	721.895	2	29.02	N	Y	0.69	13.01	2.5	492000	456599	387773	517260	882723	341372	563773	294254	354154	243356	378517	241055	456703	649924	1078737	484821	633172	0.692205	0.587978	1.26836	0.218293	0.108132	0.407099	0.471561	0.238792	0.542798
>TDP65|TDP65|generation3	WKPHDVLGSRGLYT	WKPHDVMGSRGLYT	WKPHDVLG.S	NA	DVMGSRGL	8	56.99	950.497	8	1.5	476.257	2	27.75	N	Y	0.58	3.73	3	308000	198147	253975	124350	116567	195210	305811	NA	269157	112829	277442	453751	336694	194083	530932	1151449	173793	1.48174	1.70368	2.95836	0.13718	0.169481	0.191394	0.411541	0.269262	0.420268
>TDP65|TDP65|generation3	WKPHDVLGSRGLYT	WKPHDVMGSRGLYT	WKPHDVLGSRG.L	NA	GSRGLYTX	11	80.77	1250.65	11	NA	626.333	2	26.35	N	Y	0.59	0.95	2.4	226000	60047	290829	123486	232138	201095	127941	388186	117688	139377	254751	569214	160013	323046	224971	220189	203855	1.18176	1.59003	1.37588	0.707119	0.388708	0.301091	0.658443	0.381601	0.485158
>TDP65|TDP65|generation3	WKPHDVLGSRGLYT	WKPHDVMGSRGLYT	G.SRGLYT	DVMGSRGL	NA	8	52.57	695.36	6	2	348.688	2	18.59	N	Y	0.73	0.59	1.4	99700	80551	88931	79359	90464	75435	120660	98724	102432	110063	106232	103309	126677	114535	119235	NA	97700	1.17078	1.31528	1.30254	0.186542	0.00410825	0.0103459	0.45405	0.0405092	0.104736
>TDP65|TDP65|generation3	WKPHDVLGSRGLYT	WKPHDVMGSRGLYT	K.PHDVLGSRGLYT	XXWKPHDV	NA	2	79.89	1313.67	12	3.5	657.846	2	30.61	N	Y	0.46	10.29	2.4	49800	118888	36694	48963	33476	52873	33286	NA	NA	113935	99116	NA	210017	17876	39370	NA	NA	0.723961	2.36992	0.481016	0.620999	0.0820468	0.373049	0.632875	0.213422	0.520619
>TDP65|TDP65|generation3	WKPHDVLGSRGLYT	WKPHDVMGSRGLYT	WKPHDVLGSR.G	NA	MGSRGLYT	10	86.28	1193.63	10	2.6	398.885	3	24.98	N	Y	0.34	60	1.3	46500	30893	25733	34322	31952	NA	NA	59905	41082	92254	64461	78799	61672	196637	105849	58987	54111	1.6434	2.41811	3.38148	0.0361366	0.000986373	0.069023	0.281631	0.0181836	0.277445
>TDP65|TDP65|generation3	WKPHDVLGSRGLYT	WKPHDVMGSRGLYT	W.KPHDVLGSRGL.Y	XXXWKPHD	SRGLYTXX	1 ; 12	54.18	1177.66	11	1.1	393.56	3	26.29	N	Y	0.39	16.08	2.1	28500	33024	35777	145938	30287	114771	63346	30863	NA	NA	26919	12660	28669	37461	31355	35404	10709	1.13719	0.371378	0.469048	0.838634	0.304844	0.303547	0.701026	0.337905	0.486625
>TDP127|TDP127|GenScript	GFSIHEWELDTQKW	GFSIHEWELDTQKW	GFSIHEWELDTQKW	NA	NA		84.91	1774.83	14	4.9	888.427	2	44.47	Y	Y	0.44	2.49	3.2	12600000	8615074	8893131	5897973	6416179	10103814	10609757	10735013	8608664	10420075	20318226	15800259	18223691	7916554	21147293	21412914	18882429	1.3432	2.1716	2.32574	0.0297627	0.00838927	0.0236233	0.26615	0.0658713	0.169922
>TDP177|TDP177|GenScript	LEYFPIWEVNDDVK	LEYFPIWEVNDDVK	LEYFPIWEVNDDVK	NA	NA		85.7	1765.86	14	3.3	589.628	3	50.21	Y	Y	0.52	1.66	2.3	119000000	109411434	143411755	118304872	173356378	128504814	108177912	95848331	91099275	151544609	107263732	118501945	130010480	139178128	79752290	122215216	72711442	0.778039	0.931745	0.76009	0.118605	0.608208	0.181544	0.396345	0.468023	0.416946
>TDP177|TDP177|GenScript	LEYFPIWEVNDDVK	LEYFPIWEVNDDVK	W.EVNDDVK	FPIWEVND	NA	7	63.15	817.382	7	1.1	409.699	2	10.49	N	Y	0.74	7.55	2.3	591000	804648	786762	597569	551951	NA	571055	596177	565557	256630	866361	532752	561156	771226	421821	200999	496016	0.84292	0.808813	0.68957	0.219954	0.38675	0.16402	0.473208	0.381601	0.411804
>TDP205|TDP205|GenScript	DQVNLTEHRSDSEK	DQVNLTEHRSDSEK	DQVNLTEHRSDSEK	NA	NA		97.51	1656.77	14	6.1	829.398	2	15.35	Y	Y	1.5	3.44	2.6	201000000	216238346	221927687	204658793	205238010	211885800	205954102	199364529	199415876	193578880	182554621	147874222	197793722	195360124	210348070	191908190	219825289	0.962924	0.851118	0.963893	0.181414	0.0401102	0.363398	0.45405	0.154957	0.517084
>TDP205|TDP205|GenScript	DQVNLTEHRSDSEK	DQVNLTEHRSDSEK	DQVNLTEHRSD.S	NA	HRSDSEKX	11	77.32	1312.6	11	6.2	657.312	2	15.54	N	Y	0.99	2.73	2.1	2040000	2007312	2139159	1856609	2520642	2040382	2184362	2175757	2005056	1924727	2011195	1863620	2155729	2106825	1844764	1727174	2029157	0.986137	0.93331	0.90429	0.849797	0.396352	0.266038	0.703799	0.381601	0.456866
>TDP205|TDP205|GenScript	DQVNLTEHRSDSEK	DQVNLTEHRSDSEK	DQVNLTEHRSDSE.K	NA	SDSEKXXX	13	70.85	1528.68	13	5.4	510.568	3	16.43	N	Y	0.58	19.12	1.5	137000	NA	17065	16321	14446	86520	77701	84155	96439	147120	177398	161041	188904	349861	295837	277762	328799	5.40666	10.5755	19.6353	2.29044e-05	3.28369e-05	2.02774e-05	0.00412279	0.00232048	0.00123167
>TDP205|TDP205|GenScript	DQVNLTEHRSDSEK	DQVNLTEHRSDSEK	DQVNLTEHRSDS.E	NA	RSDSEKXX	12	55.74	1399.63	12	4.4	467.554	3	15.35	N	Y	0.64	7.67	1.8	109000	63235	38937	41795	51509	101038	77077	86743	92952	139377	133048	114451	135566	187699	156355	163627	164399	1.83045	2.67267	3.43817	0.0016094	4.43893e-05	9.70763e-06	0.0511222	0.00254649	0.000884473
>TDP80|TDP80|generation1aar	PNITREWLHPFKVH	PNITREWLHPFKVH	PNITRE.W	NA	ITREWLHP	6	50.17	728.382	6	3.7	365.2	2	12.9	N	Y	0.83	1.1	1.7	2250000	2231304	2018981	1986140	2152010	2216953	2257174	NA	2222997	2466748	2351551	2167471	2433529	2694182	2260961	1969584	2235830	1.0645	1.12289	1.09205	0.105827	0.0265221	0.274489	0.390258	0.129257	0.464563
>TDP80|TDP80|generation1aar	PNITREWLHPFKVH	PNITREWLHPFKVH	W.LHPFKVH	TREWLHPF	NA	7	80.3	876.497	7	1.2	439.256	2	24.52	N	Y	0.85	3.93	1.6	6390000	6831753	6529641	7020574	6884440	5512955	NA	5482525	5361345	5685688	6332686	5813685	8045093	7061055	5770511	4737102	6820220	0.799852	0.949049	0.894466	0.000128427	0.553355	0.233388	0.0138701	0.446873	0.432493
>TDP80|TDP80|generation1aar	PNITREWLHPFKVH	PNITREWLHPFKVH	PNITREWLHPFKVH	NA	NA		92.99	1772.95	14	2	591.991	3	38.22	Y	Y	0.41	1.21	2.4	226000000	67369875	184272087	158027675	219186224	162838161	458715953	244413244	196146763	262161112	311477377	230926867	257798558	186422079	331832517	141406034	248008018	1.68896	1.68936	1.44337	0.193781	0.0250965	0.2324	0.456951	0.1263	0.432493
>TDP80|TDP80|generation1aar	PNITREWLHPFKVH	PNITREWLHPFKVH	L.HPFKVH	REWLHPFK	NA	8	56.85	763.413	6	0.7	382.714	2	15.22	N	Y	0.31	2.99	3.1	28300	39199	72988	27461	20823	15793	21636	17444	37377	NA	23309	17927	18113	30262	26772	13535	NA	0.57487	0.493123	0.586349	0.224634	0.200616	0.300297	0.479318	0.286868	0.485158
>TDP10|TDP10|generation1	HIGLQVHLRYINVL	HIGLQVHMRYINVM	HIGLQVHLRYINVL	NA	NA		70.6	1673.97	14	2.3	837.996	2	47.88	Y	Y	0.39	1.79	3.5	45300000	18608559	76753330	20552233	66851798	4070954	46391681	20703240	64183580	67586683	48990647	25827347	34669461	22855858	54105573	95449073	56741228	0.740562	0.968858	1.2538	0.57941	0.938676	0.605317	0.630809	0.55999	0.64407
>TDP10|TDP10|generation1	HIGLQVHLRYINVL	HIGLQVHMRYINVM	HIGLQVHLR.Y	NA	VHMRYINV	9	64.37	1071.63	9	0.8	358.218	3	30.63	N	Y	0.33	11.41	1.1	34300	NA	34130	NA	14147	39759	23092	36118	30600	NA	58995	NA	110120	NA	NA	164637	140914	1.34193	3.50301	6.32912	0.370439	0.158653	0.014226	0.561302	0.265973	0.123443
>TDP204|TDP204|GenScript	WLDLSPTPFNIGYK	WMDLSPTPFNIGYK	WLDLSPTPFNIGYK	NA	NA		85.26	1649.85	14	5.2	825.934	2	52.67	Y	Y	0.37	1.94	3.7	119000000	85806132	NA	81518101	90364503	209923895	125860840	114059514	187429129	87940120	115514789	150912733	13334408	112619366	99662241	77268297	83420879	1.85478	1.07019	1.08553	0.0451869	0.868539	0.483225	0.309693	0.541612	0.587986
>TDP204|TDP204|GenScript	WLDLSPTPFNIGYK	WMDLSPTPFNIGYK	D.LSPTPFNIGYK	XWMDLSPT	NA	3	88.99	1235.65	11	5.4	618.838	2	39.45	N	Y	0.84	5.58	2.3	775000	NA	501541	506034	496158	739638	NA	820462	798753	996655	NA	1063479	1044529	741858	570302	846416	446227	1.56866	2.06464	1.29917	0.000303037	1.19334e-05	0.213506	0.0195428	0.0014902	0.422701
>TDP204|TDP204|GenScript	WLDLSPTPFNIGYK	WMDLSPTPFNIGYK	W.LDLSPTPFNIGYK	XXXWMDLS	NA	1	74.66	1463.77	13	3.9	732.893	2	46.03	N	Y	0.65	4.14	2.9	374000	570318	286022	263379	387561	123600	523207	389144	1019963	228976	183586	208644	NA	385613	241844	474720	154066	1.36399	0.549516	0.83345	0.519603	0.0976194	0.554053	0.612686	0.224949	0.622988
>TDP204|TDP204|GenScript	WLDLSPTPFNIGYK	WMDLSPTPFNIGYK	WLDLSPTPFNIG.Y	NA	FNIGYKXX	12	59.47	1358.69	12	8.2	680.356	2	56.06	N	Y	0.52	1.86	3.3	361000	348049	160237	389456	221179	328619	231958	309590	347616	351760	535287	832552	412255	131517	500561	367656	NA	1.08835	1.90528	1.19131	0.691146	0.0785241	0.648075	0.658443	0.209313	0.649361
>TDP25|TDP25|generation1	SGPDYQKERLFFWA	SGPDYQKERLFFWA	SGPDYQKERLFFWA	NA	NA		107.42	1742.84	14	4.5	872.432	2	47.23	Y	Y	0.35	1.39	3.1	43200000	17747051	68180672	31691889	24608635	23248581	38278338	44281929	39338323	66259285	70030841	56516312	54782194	30261666	40607301	37270591	46877273	1.02052	1.74078	1.08992	0.953955	0.0676894	0.794866	0.732195	0.191007	0.69746
>TDP25|TDP25|generation1	SGPDYQKERLFFWA	SGPDYQKERLFFWA	SGPDYQKERLFF.W	NA	RLFFWAXX	12	87.5	1485.73	12	1.1	743.871	2	37.21	N	Y	0.62	9.23	2.7	459000	NA	74991	99307	85184	102019	547131	273168	189609	700202	482687	723166	602271	661415	1136105	524212	1070944	3.21388	7.25	9.8061	0.154058	0.00041412	0.00793443	0.427158	0.0107552	0.0885202
>TDP25|TDP25|generation1	SGPDYQKERLFFWA	SGPDYQKERLFFWA	D.YQKERLFFWA	SGPDYQKE	NA	4	67.42	1386.71	10	2.4	694.36	2	47.28	N	Y	0.43	2.59	3.7	108000	23433	137002	52590	54597	NA	279806	116935	50017	150438	110358	312967	77117	181315	121484	102014	NA	2.22582	2.43209	2.01684	0.256163	0.147881	0.110521	0.495239	0.262349	0.347852
>TDP180|TDP180|GenScript	LDGYWDHKFELLTW	LDGYWDHKFEMLTW	LDGYWDHKFELLTW	NA	NA		66.74	1821.87	14	2.6	911.946	2	55.56	Y	Y	0.32	1.95	3.4	13200000	3265113	17626026	2556076	8926857	1589144	12065998	14473098	7704209	22123301	8323253	18231068	7656173	4775470	17660239	46866000	8295117	1.10683	1.74009	2.39688	0.853527	0.277441	0.30865	0.703799	0.323411	0.486822
>TDP154|TDP154|GenScript	DTFWNSLKYIVVWT	DTFWNSLKYIVVWT	DTFWNSLKYIVVWT	NA	NA		72.04	1770.9	14	7.7	886.463	2	64.7	Y	Y	0.37	4.85	3.9	5540000	NA	2852211	1735714	2670087	642524	3682210	11693496	1939674	16481859	3609837	1569898	6956116	1417319	8560154	18483789	1052155	1.85566	2.95718	3.04974	0.514083	0.280757	0.352774	0.612686	0.324363	0.509921
>TDP88|TDP88|generation1aar	LPEEVASHRLGKNF	MPEEVASHRMGKNF	LPEEVASHRLGKNF	NA	NA		106.68	1595.84	14	0.5	798.929	2	28.61	Y	Y	0.95	7.08	2.7	167000000	148179265	22433124	77632175	175348980	96623849	141463423	96806814	262618722	248887132	156770070	206618776	195571320	213236214	151855559	327253966	228280107	1.41058	1.90713	2.17337	0.437507	0.0508456	0.0480728	0.587287	0.168025	0.238784
>TDP150|TDP150|GenScript	TDHRSHVGLYWTLN	TDHRSHVGMYWTLN	TDHRSHVGLYWTLN	NA	NA		79.27	1697.83	14	0.6	849.921	2	37.88	Y	Y	0.41	2.08	3.5	51500000	19556217	68100554	30051165	59279911	28643821	57209473	37668394	36940974	61724009	100662887	61479214	73450365	48010070	35095507	55148353	27243305	0.906631	1.67987	0.935077	0.762424	0.0881541	0.834471	0.677782	0.213988	0.709182
>TDP12|TDP12|generation1	VLFLREKQYDPVSL	VMFLREKQYDPVSL	VLFLREKQYD.P	NA	KQYDPVSL	10	95.91	1309.7	10	0.5	655.859	2	32.48	N	Y	0.61	0.8	2	39900000	32823430	36774299	22279312	21420472	32077156	37238166	50512071	44568903	55861334	25578275	43248146	27891137	22217426	NA	23129987	29685808	1.45101	1.34671	0.883023	0.0617782	0.268596	0.532015	0.342138	0.318114	0.612284
>TDP12|TDP12|generation1	VLFLREKQYDPVSL	VMFLREKQYDPVSL	VLFLREKQYDPVSL	NA	NA		86.08	1705.94	14	5.1	853.982	2	44.23	Y	Y	0.42	1.33	2.8	599000000	626315846	303648352	362686468	273982781	377666820	NA	401604508	474021345	594010621	502283055	547944891	NA	150669900	967376152	755512241	640687380	1.06665	1.39938	1.60487	0.800826	0.170025	0.260747	0.688009	0.269262	0.453954
>TDP92|TDP92|generation1aar	VDYIEHKDQVRRLN	VDYIEHKDQVRRMN	VDYIEHKDQVRRLN	NA	NA		81.13	1783.93	14	2.6	446.992	4	21.51	Y	Y	1.02	3.32	2.5	266000000	246391103	92136043	221929577	249075255	211885800	260043058	221409645	281143694	269904267	278473151	271440353	NA	245157803	436444124	222209483	288403263	1.20376	1.35027	1.47272	0.34954	0.169127	0.16702	0.550297	0.269262	0.411804
>TDP92|TDP92|generation1aar	VDYIEHKDQVRRLN	VDYIEHKDQVRRMN	VDYIEHKD.Q	NA	EHKDQVRR	8	87.43	1017.48	8	3.9	509.748	2	15.7	N	Y	0.95	1	1.5	912000	790002	929372	814317	897667	849505	946557	996823	892468	991124	923087	868001	1047862	1011276	921257	867627	926272	1.07402	1.1162	1.08599	0.217751	0.100482	0.148538	0.471561	0.227332	0.398042
>TDP76|TDP76|generation1aar	DDRQKEYSWLNLIQ	DDRQKEYSWMNLIQ	DDRQKEYSWLNLIQ	NA	NA		73.49	1806.89	14	8	904.46	2	47.45	Y	Y	0.34	1.37	3.3	64700000	32995732	92136043	62433885	46925778	35314300	59185800	57988240	53722419	104864445	86326677	84166766	75006046	41498066	53318174	73329129	68108263	0.879396	1.49414	1.00751	0.627757	0.0865053	0.976907	0.633624	0.213988	0.740534
>TDP234|TDP234|GenScript	ADIVANFTGHGYHQ	ADIVANFTGHGYHQ	ADIVANFTGHGYHQ	NA	NA		110.21	1528.71	14	2.5	765.362	2	31.97	Y	Y	0.71	3.87	3.1	336000000	354079522	169049610	339370909	231141837	463009712	239239613	278918644	478380162	257736452	475467121	430455783	470037889	292401755	374577045	412097586	51856222	1.33458	1.49381	1.0341	0.273779	0.0932061	0.92279	0.499894	0.21714	0.72653
>TDP234|TDP234|GenScript	ADIVANFTGHGYHQ	ADIVANFTGHGYHQ	D.IVANFTGHGYHQ	XXADIVAN	NA	2	101.27	1342.64	12	1.1	672.329	2	25.65	N	Y	0.76	3.58	2.5	2130000	2231304	2018981	2012046	2959014	2216953	2267575	NA	2277482	2433563	2196844	1823107	2522426	1953601	1901007	1807977	1709752	0.977733	0.973387	0.799486	0.854143	0.82958	0.0912954	0.703799	0.534697	0.324079
>TDP234|TDP234|GenScript	ADIVANFTGHGYHQ	ADIVANFTGHGYHQ	ADIVANFTGH.G	NA	FTGHGYHQ	10	89.36	1043.5	10	5.1	522.762	2	30.47	N	Y	0.69	5.36	2.4	274000	304974	185073	363550	236123	NA	194512	366141	776959	116147	308383	354493	92230	160885	435319	293923	201037	1.63664	0.79952	1.00133	0.304915	0.505194	0.996182	0.513628	0.429768	0.743961
>TDP234|TDP234|GenScript	ADIVANFTGHGYHQ	ADIVANFTGHGYHQ	A.NFTGHGYHQ	DIVANFTG	NA	5	46.07	1059.45	9	1.1	530.734	2	13.98	N	Y	0.75	4.07	1.5	64700	53758	76112	62348	67649	60132	51593	78787	67671	110617	67349	53478	76006	58863	60967	51714	41616	0.99352	1.18311	0.820266	0.956696	0.396901	0.118232	0.732195	0.381601	0.355128
>TDP234|TDP234|GenScript	ADIVANFTGHGYHQ	ADIVANFTGHGYHQ	ADIVANFTGHGYH.Q	NA	HGYHQXXX	13	67.68	1400.65	13	2.2	701.332	2	30.81	N	Y	0.45	3.31	2.6	50100	116303	39965	39314	36864	153029	NA	NA	40101	40707	70237	90244	118898	67291	32396	92419	NA	1.66172	1.37703	1.10194	0.442852	0.422501	0.836154	0.587287	0.391992	0.709182
>TDP113|TDP113|generation1aar	QEGHQSNKPPAFLH	QEGHQSNKPPAFMH	QEGHQSNKPPAFLH	NA	NA		82.72	1588.77	14	1	795.395	2	24.64	Y	Y	0.57	2.03	3	9990000	10165787	11857508	13212150	12653023	12654291	9444764	10064075	8031120	7743155	9983778	9946061	8122877	14939304	2935874	7696528	9046656	0.83933	0.747484	0.722896	0.15205	0.0144685	0.242375	0.427158	0.0889078	0.441661
>TDP113|TDP113|generation1aar	QEGHQSNKPPAFLH	QEGHQSNKPPAFMH	G.HQSNKPPAFLH	XQEGHQSN	NA	3	86.75	1274.65	11	0.8	425.892	3	24.65	N	Y	0.82	3.64	2.6	572000	547919	641748	612249	613721	630753	600179	490743	378127	NA	542507	561112	567824	836346	633294	516132	592777	0.869254	0.922569	1.06744	0.241516	0.112717	0.588031	0.491478	0.2426	0.642617
>TDP113|TDP113|generation1aar	QEGHQSNKPPAFLH	QEGHQSNKPPAFMH	Q.EGHQSNKPPAFLH	XXXQEGHQ	NA	1	84.4	1460.72	13	1	487.913	3	26.58	N	Y	0.75	3.03	2.2	1650000	1731630	1362011	2210660	1713638	1657810	1799498	1629422	1405718	1504384	1660525	1347073	1589017	2132362	1676035	1302956	1719146	0.925122	0.869343	0.973291	0.52008	0.265793	0.853551	0.612686	0.316562	0.715779
>TDP113|TDP113|generation1aar	QEGHQSNKPPAFLH	QEGHQSNKPPAFMH	Q.SNKPPAFLH	EGHQSNKP	NA	5	50.09	1009.53	9	4.3	337.52	3	25.86	N	Y	0.63	3.55	1.9	122000	127503	161038	221066	51409	NA	57834	87222	86958	144908	116546	123566	82673	108789	79752	138376	40301	0.551414	0.833654	0.654559	0.200154	0.558353	0.283131	0.462952	0.448018	0.472779
>TDP113|TDP113|generation1aar	QEGHQSNKPPAFLH	QEGHQSNKPPAFMH	N.KPPAFLH	HQSNKPPA	NA	7	48.69	808.46	7	2.4	405.238	2	27.43	N	Y	0.69	8.14	1.4	34700	32479	25798	24352	NA	25407	44935	42365	40101	52985	50538	34133	41781	48649	44994	32725	26022	1.38699	1.6287	1.3832	0.114717	0.0256175	0.16964	0.396345	0.1263	0.413904
>TDP228|TDP228|GenScript	RTQKEYQFVTYKLD	RTQKEYQFVTYKMD	RTQKEYQFVTYKLD	NA	NA		92.17	1817.93	14	2	606.986	3	33.07	Y	Y	0.84	4.79	2.3	195000000	148179265	230740700	99307009	147452551	214828659	183070313	335469159	290951032	274328927	134079665	122553294	171124905	180037762	137232431	324223836	138095374	1.63713	1.12212	1.24599	0.0651909	0.679415	0.487156	0.342664	0.491331	0.588525
>TDP228|TDP228|GenScript	RTQKEYQFVTYKLD	RTQKEYQFVTYKMD	RTQKEYQFVTYKL.D	NA	TYKMDXXX	13	78.64	1702.9	13	1.6	852.461	2	35.02	N	Y	0.8	3.67	2.6	3090000	3402954	5872671	2046588	1504415	2138477	5575323	1907382	1373027	7190073	2475317	1235661	2989130	1762072	4218210	2626112	2752513	0.857139	1.08292	0.885572	0.748555	0.874918	0.749922	0.677782	0.543937	0.697204
>TDP112|TDP112|generation1aar	PHWQRVIFFRLNTP	PHWQRVIFFRLNTP	F.FRLNTP	RVIFFRLN	NA	8	53.06	746.408	6	0.5	374.211	2	27.74	N	Y	0.86	60	2	2460000	111996	NA	164936	NA	764162	469118	352722	518699	1814111	2114333	3342363	1555681	4673321	8695137	5383530	11085207	3.80003	15.9362	53.871	0.0415111	0.025223	0.0308155	0.302919	0.1263	0.179211
>TDP112|TDP112|generation1aar	PHWQRVIFFRLNTP	PHWQRVIFFRLNTP	W.QRVIFFRLNTP	XPHWQRVI	NA	3	82.97	1389.79	11	2.7	695.899	2	42.23	N	Y	0.67	7.49	2.9	870000	549642	2187230	30828	1305154	904438	359900	1313122	520879	1426953	860173	549971	782285	574589	NA	523202	1634598	0.760729	0.88866	0.894504	0.653083	0.829789	0.87183	0.642438	0.534697	0.718253
>TDP112|TDP112|generation1aar	PHWQRVIFFRLNTP	PHWQRVIFFRLNTP	PHWQRVIF.F	NA	RVIFFRLN	8	85.67	1081.58	8	0.6	541.798	2	37.34	N	Y	0.64	60	1.6	855000	34740	28602	28773	42033	5258	47224	NA	NA	880507	2000881	1266046	1111201	2247280	1721030	3858365	1437319	0.782449	39.2002	69.058	0.622591	0.00184387	0.00555885	0.632875	0.0252829	0.0703801
>TDP72|TDP72|generation3	KYVLGWLNTSRQAE	KYVLGWLNTSRQAE	W.LNTSRQAE	VLGWLNTS	NA	6	46.53	917.457	8	0.6	459.735	2	9.25	N	Y	0.81	3.66	3.1	937000	NA	905337	889445	886708	1049619	901829	977653	1024322	923648	879769	857873	852291	1442856	726657	594915	812602	1.10575	0.982732	1.00048	0.058562	0.47058	0.998543	0.34082	0.413097	0.744707
>TDP72|TDP72|generation3	KYVLGWLNTSRQAE	KYVLGWLNTSRQAE	KYVLGWLNTSRQAE	NA	NA		111.56	1663.87	14	5.5	832.946	2	37.8	Y	Y	0.38	1.41	3.6	80600000	61167022	54800916	83158826	36265357	33254299	149784801	73803215	54921094	107961707	90452205	148887059	90785096	62183255	45894124	137365862	35604181	1.32444	1.86109	1.19395	0.507866	0.0235451	0.663761	0.612686	0.124567	0.651448
>TDP195|TDP195|GenScript	WGVLHDHESKYFLQ	WGVMHDHESKYFMQ	WGVLHDHESKYFLQ	NA	NA		110.99	1757.85	14	3.2	879.936	2	37.6	Y	Y	0.67	5.03	2.9	150000000	9476581	152224768	39291034	265016071	77004793	210114790	92972881	167814453	152650774	253719982	153951245	243352950	123728079	195724942	77773319	142792495	1.17574	1.72459	1.15882	0.767548	0.23829	0.779493	0.677782	0.310876	0.69746
>TDP195|TDP195|GenScript	WGVLHDHESKYFLQ	WGVMHDHESKYFMQ	WGVLHDHESKYF.L	NA	SKYFMQXX	12	70.69	1516.71	12	4.2	759.365	2	34.3	N	Y	0.42	60	2.6	552000	41132	31245	26502	34871	31166	30449	26843	32647	268798	1392366	1397715	401143	850391	2395943	1848379	830451	0.905458	25.8693	44.3003	0.377986	0.0352594	0.0095598	0.561302	0.14375	0.0986042
>TDP26|TDP26|generation1	FGSLGANHTWVVKA	FGSMGANHTWVVKA	FGSLGANHTWVVKA	NA	NA		101.18	1485.77	14	1.2	743.893	2	36.5	Y	Y	0.54	1.3	2.7	98800000	59616309	116972716	75127911	170367474	133409578	97568155	62205567	40863909	75551072	NA	84571901	88451574	58224978	106298891	180797716	60029213	0.791423	0.785229	0.960355	0.517922	0.476919	0.91579	0.612686	0.416935	0.72653
>TDP26|TDP26|generation1	FGSLGANHTWVVKA	FGSMGANHTWVVKA	G.SLGANHTWVVKA	XXFGSMGA	NA	2	108.09	1281.68	12	1.3	641.85	2	31.46	N	Y	0.74	5.56	2	385000	145595	350918	393774	199260	NA	321413	277960	328001	264373	327979	389942	295579	215790	355454	856517	634111	1.13487	1.17285	1.89241	0.629216	0.497225	0.167759	0.633911	0.427518	0.411804
>TDP26|TDP26|generation1	FGSLGANHTWVVKA	FGSMGANHTWVVKA	FGSLGANH.T	NA	GANHTWVV	8	50.99	801.377	8	1.6	401.696	2	20.32	N	Y	0.82	2.66	1.6	159000	165409	179465	156301	166382	150086	152905	143772	153648	149332	158833	144836	170014	195360	172103	142416	143732	0.899415	0.933276	0.979109	0.0189411	0.179882	0.805273	0.221123	0.272685	0.700981
>TDP218|TDP218|GenScript	NNFVKAGKSWQDIP	NNFVKAGKSWQDIP	NNFVKAGKSWQDIP	NA	NA		92.89	1602.82	14	0.1	802.415	2	32.85	Y	Y	0.48	1.31	2.8	168000000	99073346	120177448	153709979	81796314	211885800	287087536	140897047	146020368	111722668	173272183	243080913	254464956	99850730	302586262	161606897	129640555	1.72816	1.72079	1.5254	0.0698903	0.0667811	0.254921	0.35285	0.191007	0.452457
>TDP218|TDP218|GenScript	NNFVKAGKSWQDIP	NNFVKAGKSWQDIP	N.NFVKAGKSWQDIP	XXXNNFVK	NA	1	74.48	1488.77	13	0.1	745.393	2	33.29	N	Y	0.79	3.88	2.5	20500000	9045827	22673479	17961616	8070038	22169533	28708754	16102520	22229967	9391341	35273266	30182547	28668978	10444744	32845795	19291823	16345983	1.54475	1.79246	1.3667	0.122129	0.137834	0.405171	0.398811	0.257711	0.541549
>TDP218|TDP218|GenScript	NNFVKAGKSWQDIP	NNFVKAGKSWQDIP	NNFVKAGKSWQD.I	NA	SWQDIPXX	12	78.56	1392.68	12	6.9	697.351	2	23.12	N	Y	0.77	3.17	2	248000	168855	427031	253017	227157	181476	355739	225244	183070	242250	299101	256248	193349	321770	232845	170697	207613	0.878695	0.920904	0.866982	0.653261	0.733546	0.597271	0.642438	0.503858	0.64407
>TDP218|TDP218|GenScript	NNFVKAGKSWQDIP	NNFVKAGKSWQDIP	NNFVKAG.K	NA	VKAGKSWQ	7	73.2	748.387	7	2.7	375.202	2	16.58	N	Y	0.84	1.92	1.8	233000	246391	217121	216748	240109	222676	225717	253998	247363	224552	234124	241055	244464	288571	222721	207059	209492	1.03193	1.02589	1.00812	0.527467	0.526864	0.930917	0.613701	0.439745	0.72653
>TDP218|TDP218|GenScript	NNFVKAGKSWQDIP	NNFVKAGKSWQDIP	NNFVKAGKS.W	NA	AGKSWQDI	9	102.85	963.514	9	3	482.763	2	14.26	N	Y	0.77	6.34	1.1	217000	304112	235548	247836	254057	188343	215316	216617	184160	253312	223810	150913	223351	279633	NA	140396	105216	0.772343	0.81742	0.672387	0.0142575	0.123023	0.135626	0.198563	0.25199	0.384822
>TDP218|TDP218|GenScript	NNFVKAGKSWQDIP	NNFVKAGKSWQDIP	NNFVKAGK.S	NA	KAGKSWQD	8	93.22	876.482	8	0.7	439.248	2	15.43	N	Y	0.81	3.59	1.9	180000	226576	200296	169254	170367	182457	173709	182112	173263	180305	186680	165092	176681	NA	154105	148476	148429	0.928307	0.924676	0.784543	0.361935	0.355516	0.052098	0.558074	0.362353	0.242208
>TDP218|TDP218|GenScript	NNFVKAGKSWQDIP	NNFVKAGKSWQDIP	NNFVKA.G	NA	FVKAGKSW	6	102.41	691.365	6	1.4	346.69	2	18.44	N	Y	0.73	1.88	2.1	100000	118027	95341	88081	107601	85245	95072	114060	96112	103316	66730	102297	127788	NA	102924	104034	102397	0.954624	0.978196	1.00837	0.622158	0.880418	0.917365	0.632875	0.544238	0.72653
>TDP188|TDP188|GenScript	LLQATDEPRGHLYN	LLQATDEPRGHMYN	LLQATDEPRGHLYN	NA	NA		119.16	1625.82	14	0.4	813.916	2	28.06	Y	Y	0.57	2.07	3.2	397000000	291189485	281215228	274605469	NA	456143043	535688699	604802970	463124302	298664558	417709727	656318465	291134579	381782204	262091446	329274052	308131174	1.82385	1.47327	1.13453	0.00250793	0.242689	0.256402	0.0686147	0.311387	0.453316
>TDP188|TDP188|GenScript	LLQATDEPRGHLYN	LLQATDEPRGHMYN	D.EPRGHLYN	QATDEPRG	NA	6	74.66	984.478	8	0.6	493.246	2	15.59	N	Y	1.01	0.82	1.3	669000	584102	716258	574254	632651	582686	703156	662312	736640	751086	732281	611754	677832	766118	732281	724201	580564	1.07081	1.10597	1.11802	0.375774	0.19093	0.207329	0.561302	0.28261	0.421042
>TDP188|TDP188|GenScript	LLQATDEPRGHLYN	LLQATDEPRGHMYN	LLQATDEPRG.H	NA	EPRGHMYN	10	95.88	1098.57	10	NA	550.291	2	20.31	N	Y	0.79	1.45	2.1	572000	555672	553617	539712	523058	537562	515925	530041	560108	481182	698246	641126	661164	440518	580426	789854	542048	0.986914	1.14256	1.08323	0.572758	0.161484	0.562703	0.630544	0.265973	0.63035
>TDP188|TDP188|GenScript	LLQATDEPRGHLYN	LLQATDEPRGHMYN	LLQATDEPRGHL.Y	NA	RGHMYNXX	12	81.39	1348.71	12	2.2	450.578	3	28.49	N	Y	0.76	2.71	2.1	862000	743481	587267	785821	996301	NA	585617	718862	624401	276541	1330483	349429	2222401	550328	319459	1121148	901847	0.826196	1.34244	0.929297	0.254473	0.589666	0.789993	0.495239	0.459593	0.69746
>TDP188|TDP188|GenScript	LLQATDEPRGHLYN	LLQATDEPRGHMYN	LLQATDEPRGHLY.N	NA	GHMYNXXX	13	80.17	1511.77	13	6	756.898	2	28.87	N	Y	0.69	19.92	2.6	717000	640100	598484	1208955	1554230	402191	371341	382435	NA	467908	233092	259286	836734	390720	1259839	373716	1005184	0.385152	0.449056	0.75703	0.0745113	0.0872819	0.477675	0.35285	0.213988	0.585712
>TDP188|TDP188|GenScript	LLQATDEPRGHLYN	LLQATDEPRGHMYN	LLQATDEPR.G	NA	DEPRGHMY	9	83.54	1041.55	9	0.3	521.78	2	20.7	N	Y	0.82	1.65	1.7	203000	180055	217121	186524	196271	243276	133142	201281	200506	173668	183586	209657	227796	186422	191226	NA	199158	0.997736	1.01889	0.98603	0.98602	0.810998	0.797541	0.73444	0.529803	0.69746
>TDP188|TDP188|GenScript	LLQATDEPRGHLYN	LLQATDEPRGHMYN	LLQATDEPRGH.L	NA	PRGHMYNX	11	92.94	1235.63	11	1.2	412.883	3	17.7	N	Y	0.62	1.79	1.7	109000	160240	114569	94989	102619	121638	110258	133229	120957	102652	78591	83458	115565	110576	78740	122215	80133	1.02893	0.804937	0.829064	0.831228	0.222862	0.311004	0.700255	0.29903	0.487429
>TDP188|TDP188|GenScript	LLQATDEPRGHLYN	LLQATDEPRGHMYN	E.PRGHLYN	ATDEPRGH	NA	7	92.82	855.435	7	5.2	428.727	2	14.27	N	Y	0.72	0.8	1.8	50200	30497	51196	41968	48420	43652	51385	53675	47729	69025	55798	45780	59560	58608	58830	52421	45092	1.14156	1.33753	1.24913	0.277169	0.0718305	0.105529	0.502253	0.196491	0.345396
>TDP132|TDP132|GenScript	EPLDLQKQRYFDWL	EPLDMQKQRYFDWL	EPLDLQKQRYFDWL	NA	NA		80.31	1849.94	14	3.2	925.978	2	48.37	Y	Y	0.47	2.87	2.9	14700000	16799393	3004436	20897649	20025651	31586680	29748926	11789345	10057970	9889115	11757755	18231068	10945327	10623505	2609666	7393516	17661177	1.36978	0.836912	0.63049	0.457497	0.606696	0.323701	0.592065	0.467707	0.497902
>TDP132|TDP132|GenScript	EPLDLQKQRYFDWL	EPLDMQKQRYFDWL	EPLDLQKQRYFD.W	NA	RYFDWLXX	12	81.13	1550.77	12	9.4	776.401	2	30.79	N	Y	0.81	1.75	2.3	1830000	1249186	1193763	2642430	1723601	1706858	1133788	3105486	1209572	1460138	1082951	3625957	2111281	1198975	1844764	2878623	1005184	1.05092	1.21609	1.01741	0.883437	0.593647	0.95794	0.713841	0.461	0.731388
>TDP132|TDP132|GenScript	EPLDLQKQRYFDWL	EPLDMQKQRYFDWL	EPLDLQKQR.Y	NA	QKQRYFDW	9	91.99	1125.61	9	0.4	563.815	2	21.86	N	Y	0.57	4.9	2.3	146000	220546	276408	225384	154427	167743	82070	89426	NA	57189	127891	229914	69450	130240	114735	179788	119307	0.515895	0.552536	0.620543	0.0365078	0.0803489	0.0290188	0.281631	0.211602	0.175221
>TDP13|TDP13|generation1	GLYYKRFLAHWVGI	GMYYKRFMAHWVGI	GLYYKRFLAHWVGI	NA	NA		90.92	1721.94	14	6.4	861.983	2	51.73	Y	Y	0.33	1	2.7	39500000	4609064	44065064	17270784	39453520	10594290	68859402	49170194	51978892	48450028	30632047	26435049	64116279	13790126	72440726	56764422	29779751	1.71352	1.60945	1.63926	0.268973	0.253691	0.336777	0.499894	0.311387	0.505782
>TDP13|TDP13|generation1	GLYYKRFLAHWVGI	GMYYKRFMAHWVGI	GLYYKR.F	NA	YYKRFMAH	6	69.24	798.439	6	1.3	400.227	2	16.95	N	Y	0.45	4.94	1.5	43900	NA	61371	15716	10162	NA	54401	29425	NA	128315	60336	39096	58449	60268	60405	79591	65102	1.44115	2.46017	2.28111	0.614704	0.1738	0.0512021	0.632875	0.272413	0.242208
>TDP30|TDP30|generation1	PGTQLIEAPLHYSA	PGTQMIEAPLHYSA	G.TQLIEAPLHYSA	XXPGTQMI	NA	2	98.99	1341.69	12	0.2	671.854	2	37.91	N	Y	1.14	14.63	0.9	1850000	2360530	1618390	906716	1663823	4512383	1653874	2741262	1776218	2002159	951966	2005418	3133586	725259	1552301	1090847	772207	1.63124	1.23569	0.632207	0.203279	0.498099	0.1387	0.467109	0.427518	0.384822
>TDP30|TDP30|generation1	PGTQLIEAPLHYSA	PGTQMIEAPLHYSA	PGTQLIEAPLHY.S	NA	PLHYSAXX	12	100.82	1337.7	12	1	669.857	2	39.61	N	Y	0.79	35.35	2	824000	323927	153827	110533	300883	797515	847740	709278	314925	997761	870486	NA	815621	735473	824519	552494	NA	3.00219	4.02453	3.16773	0.0150159	0.000331304	0.00332061	0.198563	0.0100338	0.0545846
>TDP30|TDP30|generation1	PGTQLIEAPLHYSA	PGTQMIEAPLHYSA	PGTQLIEAPLHYSA	NA	NA		121.28	1495.77	14	2	748.892	2	39.62	Y	Y	0.37	1.62	2.7	532000000	656468603	512757112	332462596	668517985	383552537	379662864	NA	408639090	558613340	312508759	918643283	737837253	349860615	357704205	642387414	243310896	0.719965	1.16468	0.734153	0.163785	0.576375	0.260086	0.435683	0.454244	0.453954
>TDP30|TDP30|generation1	PGTQLIEAPLHYSA	PGTQMIEAPLHYSA	P.GTQLIEAPLHYSA	XXXPGTQM	NA	1	80.32	1398.71	13	2.2	700.363	2	37.06	N	Y	0.6	2.51	2.7	161000	82705	139406	187388	371620	150086	216356	156233	128585	129421	189774	116476	215573	NA	190101	104034	180369	0.833753	0.833732	0.809956	0.636853	0.644708	0.65198	0.636641	0.48047	0.649361
>TDP30|TDP30|generation1	PGTQLIEAPLHYSA	PGTQMIEAPLHYSA	PGTQLIEAPLHYS.A	NA	LHYSAXXX	13	99.66	1424.73	13	1.8	713.371	2	37.95	N	Y	0.49	4.91	3.4	150000	70730	38777	95853	27498	134391	231958	177319	203775	234507	135111	NA	323359	164715	108324	254531	127762	3.20987	3.96795	2.8143	0.00254129	0.0168894	0.0260018	0.0686147	0.0967716	0.173345
>TDP30|TDP30|generation1	PGTQLIEAPLHYSA	PGTQMIEAPLHYSA	L.IEAPLHYSA	GTQMIEAP	NA	5	48.73	999.503	9	1.7	500.759	2	28.32	N	Y	0.4	9.28	2.3	79500	27693	149020	30221	37238	78672	24648	32569	36677	374990	120672	102297	NA	76995	154105	115145	128701	0.70674	3.26523	1.94513	0.593752	0.15022	0.1359	0.632875	0.26367	0.384822
>TDP67|TDP67|generation3	LFNDVNIFEIHGVD	LFNDVNIFEIHGVD	LFNDVNIFEIHGVD	NA	NA		83.91	1630.8	14	6	816.412	2	51.75	Y	Y	0.37	1.66	3.3	88300000	116303493	94539592	59670559	106604209	160876256	94655673	115976481	41517732	100439785	52909899	68974209	55782274	55671251	71203384	119185086	76750966	1.09522	0.737452	0.855994	0.75681	0.183587	0.487686	0.677782	0.275817	0.588525
>TDP67|TDP67|generation3	LFNDVNIFEIHGVD	LFNDVNIFEIHGVD	LFNDVNIFEIH.G	NA	FEIHGVDX	11	86.15	1359.68	11	9	680.855	2	49.15	N	Y	0.44	3.9	3.6	227000	373894	325280	154574	458298	24622	69275	278919	214672	212384	188743	265363	NA	259203	133858	286852	93848	0.447765	0.677303	0.589736	0.0842505	0.233195	0.141114	0.366897	0.308021	0.384822
>TDP67|TDP67|generation3	LFNDVNIFEIHGVD	LFNDVNIFEIHGVD	LFNDVNIFEIHG.V	NA	EIHGVDXX	12	69.87	1416.7	12	5	709.363	2	50.23	N	Y	0.32	2.06	3.9	248000	280851	313263	229701	469258	69157	187231	154316	268067	NA	195963	129643	120010	116322	354330	236350	113670	0.524929	0.45949	0.634668	0.0589332	0.0418058	0.176774	0.34082	0.157273	0.416946
>TDP67|TDP67|generation3	LFNDVNIFEIHGVD	LFNDVNIFEIHGVD	F.NDVNIFEIHGVD	XXLFNDVN	NA	2	67.65	1370.65	12	1.9	686.332	2	40.27	N	Y	0.38	9.2	3.5	38600	99073	65857	NA	NA	66018	27565	50895	127495	35187	40740	33766	28525	NA	58717	65047	NA	0.82451	0.41902	0.750403	0.688915	0.0115314	0.347588	0.658443	0.0786111	0.509921
>TDP194|TDP194|GenScript	PQLIGHVKLFRFNW	PQMIGHVKLFRFNW	PQLIGHVKL.F	NA	HVKLFRFN	9	71.25	1003.62	9	1.4	502.817	2	35.31	N	Y	0.54	20.29	2.5	267000	72022	27348	33854	26863	85931	33286	NA	83253	128315	162958	346390	400032	384336	652416	1717073	412407	1.68633	6.48207	19.7782	0.211601	0.0178167	0.0540538	0.471561	0.100723	0.242208
>TDP194|TDP194|GenScript	PQLIGHVKLFRFNW	PQMIGHVKLFRFNW	PQLIGHVKLFRF.N	NA	LFRFNWXX	12	53.27	1453.86	12	5.7	485.629	3	45.21	N	Y	0.47	6.16	2.8	40300	NA	21632	NA	36564	22464	44623	64027	20486	67144	94784	66746	58560	13152	61867	NA	87460	1.3025	2.46782	1.86128	0.613444	0.0283304	0.446542	0.632875	0.133468	0.559884
>TDP184|TDP184|GenScript	LALYSFTPHILWDE	LAMYSFTPHILWDE	LALYSFTPHIL.W	NA	PHILWDEX	11	85.2	1273.71	11	2.3	637.862	2	56.94	N	Y	0.37	1.72	2.3	880000	666807	NA	683923	821948	1285048	558572	677648	506712	1139350	522911	334236	767840	1493930	663665	1545366	744024	1.04525	0.954238	1.53508	0.885591	0.880608	0.228639	0.713841	0.544238	0.430997
>TDP201|TDP201|GenScript	WDAGLFNYNQLRGF	WDAGLFNYNQMRGF	WDAGLFNYNQLRGF	NA	NA		81.6	1699.81	14	6.9	850.918	2	53.92	Y	Y	0.4	3.33	2.9	41000000	43161518	17626026	69687614	47224668	38453349	91951225	44377777	51760951	29866456	35273266	38791662	48559470	9104037	31270997	4565395	48850064	1.27487	0.858137	0.527803	0.477394	0.599435	0.206604	0.597658	0.463797	0.421042
>TDP201|TDP201|GenScript	WDAGLFNYNQLRGF	WDAGLFNYNQMRGF	D.AGLFNYNQLRGF	XXWDAGLF	NA	2	92.76	1398.7	12	0.1	700.36	2	45.88	N	Y	0.31	1.92	4.9	1630000	400601	1313940	1139872	4871912	1559715	2704448	1035162	2778746	1615001	1196403	2268755	1355665	1238558	1169850	1030244	745903	1.04553	0.832974	0.541597	0.938251	0.764144	0.412561	0.732195	0.512654	0.542911
>TDP201|TDP201|GenScript	WDAGLFNYNQLRGF	WDAGLFNYNQMRGF	Y.NQLRGF	LFNYNQMR	NA	8	56.37	733.387	6	2.2	367.7	2	25.04	N	Y	0.75	4.83	3.3	971000	1068269	1362011	779776	1235413	1118286	846700	1035162	1030860	640470	910710	773808	1043417	1075119	827894	742382	934727	0.906768	0.757716	0.805342	0.482005	0.128725	0.185958	0.601115	0.252682	0.418341
>TDP201|TDP201|GenScript	WDAGLFNYNQLRGF	WDAGLFNYNQMRGF	W.DAGLFNYNQLRGF	XXXWDAGL	NA	1	95.49	1513.73	13	1.8	757.872	2	45.76	N	Y	0.32	3.13	3.8	221000	NA	215518	NA	263023	NA	1071377	309590	246273	172562	239281	125592	122232	88742	204724	392907	145611	2.26695	0.689248	0.869292	0.441554	0.162469	0.770331	0.587287	0.265973	0.69746
>TDP201|TDP201|GenScript	WDAGLFNYNQLRGF	WDAGLFNYNQMRGF	A.GLFNYNQLRGF	XWDAGLFN	NA	3	94.7	1327.67	11	7.4	664.846	2	45.74	N	Y	0.55	4.39	3.3	89900	NA	50475	NA	132508	93681	88207	149523	191788	88825	111389	78292	81007	24133	113610	147466	117428	1.42964	0.982367	1.1002	0.428261	0.956078	0.855333	0.584477	0.565379	0.716053
>TDP191|TDP191|GenScript	PWKDLRQQYLNTGE	PWKDMRQQYLNTGE	PWKDLRQQYLNTGE	NA	NA		110.53	1746.87	14	5.7	874.447	2	29.71	Y	Y	0.48	1.74	3	83400000	46004493	114569167	88944539	47523559	86716226	132101873	58275785	90772363	72453809	64564516	76469204	36114022	126281806	85826512	101004310	109912644	1.23843	0.840291	1.42413	0.463135	0.556184	0.143736	0.593073	0.44748	0.387072
>TDP191|TDP191|GenScript	PWKDLRQQYLNTGE	PWKDMRQQYLNTGE	D.LRQQYLNTGE	PWKDMRQQ	NA	4	113.64	1220.62	10	0.1	611.315	2	21.89	N	Y	0.89	3.25	3.4	1850000	1628249	1658449	1657995	NA	1726477	1841105	1696515	2157614	1581816	1784291	2289012	2000161	1800378	1878510	1646370	1634598	1.12571	1.16114	1.05566	0.158396	0.198811	0.253308	0.429817	0.286868	0.451058
>TDP191|TDP191|GenScript	PWKDLRQQYLNTGE	PWKDMRQQYLNTGE	W.KDLRQQYLNTGE	XXPWKDMR	NA	2	69.61	1463.74	12	5.5	732.88	2	22.96	N	Y	0.79	10.85	2.4	396000	574625	641748	453358	518077	444372	343257	324926	379217	255524	377486	258273	331138	452010	321709	319174	227341	0.681857	0.558742	0.603451	0.011051	0.00289856	0.0121665	0.167958	0.0320627	0.11085
>TDP55|TDP55|generation2	SSGLLNIHFKFDWR	SSGMLNIHFKFDWR	SSGLLNIHFKFD.W	NA	FKFDWRXX	12	102.4	1376.71	12	0.4	689.362	2	50	N	Y	0.47	4.33	3.3	350000	456599	511956	82209	NA	143219	NA	488826	126406	1316336	434212	408173	232241	344753	125984	253521	667931	0.721809	1.70659	0.993698	0.615793	0.460439	0.990556	0.632875	0.408396	0.743961
>TDP55|TDP55|generation2	SSGLLNIHFKFDWR	SSGMLNIHFKFDWR	SSGLLNIHFKFDWR	NA	NA		98.52	1718.89	14	9.6	860.46	2	51.58	Y	Y	0.31	1.29	3.6	3930000	1249186	6665842	1070789	5111024	618000	3588594	3249258	5034434	6128154	3032263	2927099	1900153	2042982	6760385	9979226	3212831	0.886034	0.992256	1.56031	0.818681	0.987515	0.419856	0.694015	0.573193	0.542911
>TDP36|TDP36|generation1	LAIHGFEYVTASRG	MAIHGFEYVTASRG	LAIHGFE.Y	NA	HGFEYVTA	7	49.57	785.407	7	1.9	393.712	2	31.45	N	Y	1.02	7.91	1.6	1390000	1585174	969431	1450746	1016227	1922667	2059541	3143825	836893	1581816	633269	1185019	952299	1075119	928006	1595868	1183675	1.58574	0.86674	0.952423	0.188976	0.532043	0.786272	0.455566	0.439997	0.69746
>TDP36|TDP36|generation1	LAIHGFEYVTASRG	MAIHGFEYVTASRG	LAIHGFEYVTA.S	NA	YVTASRGX	11	62.76	1219.62	11	2.7	610.821	2	40.31	N	Y	0.42	60	2.4	201000	29475	31098	28457	34716	87011	33561	26795	32452	405963	469279	309928	NA	283464	471315	500981	809784	1.45313	12.7699	16.6918	0.360516	0.000231362	0.0043161	0.557818	0.00891794	0.0620912
>TDP36|TDP36|generation1	LAIHGFEYVTASRG	MAIHGFEYVTASRG	G.FEYVTASRG	AIHGFEYV	NA	5	97.11	1028.49	9	6.7	515.257	2	22.73	N	Y	0.66	4.17	2.3	159000	161102	167447	139893	167379	141257	149785	170610	169994	232295	138205	145849	188904	165992	NA	131306	110852	0.993434	1.1092	0.855901	0.918975	0.473472	0.200046	0.726569	0.414777	0.421042
>TDP36|TDP36|generation1	LAIHGFEYVTASRG	MAIHGFEYVTASRG	LAIHGFEYVTASRG	NA	NA		121.28	1519.78	14	3.2	760.899	2	36.9	Y	Y	0.47	1.42	2.6	213000000	151625294	386170200	109669480	260034566	212866753	196592551	275084710	284412807	233400821	114483407	255234959	168902504	118875997	152980415	290892414	144671344	1.06772	0.850713	0.779527	0.822671	0.643771	0.518475	0.696188	0.48047	0.604335
>TDP36|TDP36|generation1	LAIHGFEYVTASRG	MAIHGFEYVTASRG	H.GFEYVTASRG	MAIHGFEY	NA	4	73.16	1085.51	10	5.1	543.767	2	24.38	N	Y	0.55	1.33	1.4	74000	95627	89732	58548	74025	NA	80301	98724	78677	103426	84367	72519	69561	70483	127109	90399	NA	1.08074	1.03756	1.20777	0.59253	0.801103	0.376564	0.632875	0.527064	0.523763
>TDP36|TDP36|generation1	LAIHGFEYVTASRG	MAIHGFEYVTASRG	LAIHGFEYVTASR.G	NA	TASRGXXX	13	82.76	1462.76	13	6.9	732.391	2	37.52	N	Y	0.44	3.44	4.6	52600	79345	24757	NA	NA	18148	NA	130354	NA	87387	NA	135720	60783	56820	48256	128275	75999	1.4265	1.81802	1.4858	0.755998	0.309227	0.469482	0.677782	0.338977	0.584305
>TDP174|TDP174|GenScript	WFQHNPKTVFGSDL	WFQHNPKTVFGSDL	WFQHNPKTVFGSDL	NA	NA		98.01	1674.82	14	0.9	838.416	2	40.11	Y	Y	0.48	1.37	3.1	205000000	141287206	328485025	113987176	208226913	182457217	448314231	215658745	130764509	207959026	196993970	94193854	231129742	158331081	191225518	162616940	176611770	1.23385	0.922082	0.869693	0.605298	0.79428	0.612902	0.632875	0.525977	0.646777
>TDP174|TDP174|GenScript	WFQHNPKTVFGSDL	WFQHNPKTVFGSDL	W.FQHNPKTVFGSDL	XXXWFQHN	NA	1	86.17	1488.74	13	0.9	745.376	2	33.37	N	Y	0.73	13.27	2.6	1440000	2627597	841242	3324626	571877	3168477	2579627	871261	991631	1216782	944746	1043222	670054	1243665	598423	999943	833269	1.03335	0.526086	0.498999	0.946891	0.248167	0.227485	0.732195	0.311387	0.430765
>TDP222|TDP222|GenScript	QNALDASHQTHVLL	QNALDASHQTHVLL	QNALDASHQTHVLL	NA	NA		72.51	1545.79	14	2.5	773.904	2	33.93	Y	Y	1.1	4.24	1.9	12700000	9131978	9534078	17702554	2909199	19815246	14250360	11789345	6113241	4524215	20318226	22991403	19557132	4966999	23959433	12019513	4481054	1.32309	1.71575	1.15656	0.474261	0.222053	0.787765	0.596068	0.298891	0.69746
>TDP222|TDP222|GenScript	QNALDASHQTHVLL	QNALDASHQTHVLL	Q.NALDASHQTHVLL	XXXQNALD	NA	1	112.49	1417.73	13	1.4	709.872	2	33.45	N	Y	0.51	2.81	2.5	9680000	9131978	7867617	11398718	3497017	11967624	4202296	8731783	9992588	3672468	20111950	15293841	16334650	3983814	7975229	10807461	3457081	1.09403	1.73734	0.822176	0.759517	0.184095	0.57705	0.677782	0.275817	0.639866
>TDP222|TDP222|GenScript	QNALDASHQTHVLL	QNALDASHQTHVLL	D.ASHQTHVLL	NALDASHQ	NA	5	91.57	1004.54	9	0.8	335.854	3	27.15	N	Y	0.82	7.09	2.7	1860000	1972852	1370023	1519829	2152010	2226763	3078910	1830703	2593496	1305275	1464562	901425	2111281	1077673	861640	2565509	2677359	1.38707	0.824345	1.02387	0.0807646	0.361569	0.937694	0.357965	0.365012	0.72653
>TDP222|TDP222|GenScript	QNALDASHQTHVLL	QNALDASHQTHVLL	A.SHQTHVLL	ALDASHQT	NA	6	97.42	933.503	8	2.7	467.76	2	27.41	N	Y	0.7	3.49	2.7	272000	247253	200296	178753	369628	342353	417109	283711	247363	315257	223810	111412	357807	154500	104499	500981	301555	1.29581	1.01241	1.06587	0.240429	0.965889	0.873455	0.491478	0.566149	0.718253
>TDP222|TDP222|GenScript	QNALDASHQTHVLL	QNALDASHQTHVLL	N.ALDASHQTHVLL	XXQNALDA	NA	2	62.39	1303.69	12	1.5	652.851	2	32.35	N	Y	0.41	60	2	107000	33288	29931	24036	39897	25006	38020	41776	137303	NA	NA	248145	197794	66780	862765	54946	271494	1.90406	7.01427	9.87782	0.312288	0.000294852	0.187174	0.515705	0.0100338	0.419164
>TDP222|TDP222|GenScript	QNALDASHQTHVLL	QNALDASHQTHVLL	A.LDASHQTHVLL	XQNALDAS	NA	3	48.09	1232.65	11	2.4	617.334	2	32.33	N	Y	0.34	60	1.4	60600	140426	89732	NA	NA	25049	37801	31054	24743	221233	NA	NA	151123	127303	NA	261601	NA	0.257751	1.61783	1.68973	0.00619232	0.241984	0.384002	0.123846	0.311387	0.527439
>TDP43|TDP43|generation2	KARSAFAELWPDHG	KARSAFAEMWPDHG	KARSAFAELWPDHG	NA	NA		111.49	1583.78	14	1.1	528.936	3	36.81	Y	Y	0.54	1.45	3.7	86800000	36527912	140207023	22797435	58482870	50126687	82277623	85209166	74317829	158181599	45587086	95105407	160012898	167269126	114735311	55552371	49789488	1.13145	1.77853	1.50125	0.767941	0.235264	0.429502	0.677782	0.309474	0.55069
>TDP43|TDP43|generation2	KARSAFAELWPDHG	KARSAFAEMWPDHG	KARSAFAEL.W	NA	FAEMWPDH	9	62.92	991.545	9	2.9	331.521	3	30.74	N	Y	0.67	16.2	2.9	1070000	1111344	945396	932622	625677	3050763	1768293	1428140	839072	475651	1330483	804193	311136	818470	1417319	732281	504471	1.96022	0.808141	0.960582	0.119638	0.508173	0.876357	0.396345	0.430071	0.718253
>TDP43|TDP43|generation2	KARSAFAELWPDHG	KARSAFAEMWPDHG	KARSAFA.E	NA	SAFAEMWP	7	47.99	749.418	7	1.6	375.716	2	14.85	N	Y	0.59	2.36	2.2	48000	83652	72026	NA	NA	64252	NA	NA	65164	89710	44762	43856	55893	65375	61192	62320	66511	0.831306	0.752261	0.820276	0.15314	0.307363	0.0254482	0.427158	0.338498	0.173345
>TDP62|TDP62|generation3	DKQFTKGPKYEHSS	DKQFTKGPKYEHSS	DKQFTKGPKYEHSS	NA	NA		111.94	1650.8	14	4.6	826.411	2	13.93	Y	Y	0.59	1.04	2.8	252000000	235191507	172254342	246108675	271990179	267800109	261083230	293295893	236465820	299770723	235155106	193451893	96563339	305170390	264341158	280791983	228280107	1.14381	0.891303	1.16535	0.217875	0.615971	0.200644	0.471561	0.471429	0.421042
>TDP62|TDP62|generation3	DKQFTKGPKYEHSS	DKQFTKGPKYEHSS	G.PKYEHSS	FTKGPKYE	NA	7	69.78	846.387	7	3	424.202	2	8.46	N	Y	0.74	1.5	2.7	257000	204177	211512	212431	222175	207962	275646	339303	278964	477863	292912	198516	221129	279633	266591	262611	207613	1.29587	1.40001	1.19541	0.0593279	0.22887	0.0439862	0.34082	0.304203	0.23121
>TDP62|TDP62|generation3	DKQFTKGPKYEHSS	DKQFTKGPKYEHSS	DKQFTKGPK.Y	NA	KGPKYEHS	9	79.17	1047.57	9	5	350.2	3	11.52	N	Y	0.69	9.34	2.6	356000	549642	354924	400682	369628	380610	377583	393937	385755	346230	312509	310941	331138	376675	277839	218169	267736	0.918208	0.776665	0.680898	0.473708	0.0853452	0.0532307	0.596068	0.213988	0.242208
>TDP34|TDP34|generation1	SALLKIGEVARPLG	SAMMKIGEVARPLG	S.ALLKIGEVARPLG	XXXSAMMK	NA	1	63.43	1335.82	13	0.2	446.282	3	41.43	N	Y	0.92	4.82	2.3	4560000	2550062	3909773	2659701	NA	7278670	3172525	2242851	4533170	4856064	4259608	1509127	4167003	2081288	10596143	1676672	7177202	1.41678	1.21649	1.77076	0.39037	0.5212	0.402062	0.565147	0.436655	0.540034
>TDP34|TDP34|generation1	SALLKIGEVARPLG	SAMMKIGEVARPLG	L.LKIGEVARPLG	XSAMMKIG	NA	3	54.03	1151.7	11	1.7	384.908	3	32.88	N	Y	0.61	20.71	1.7	267000	24873	24681	33074	29212	161857	NA	NA	204864	NA	634300	562125	623384	160885	905509	423208	588080	6.55796	21.6954	18.5773	0.000325714	7.05122e-07	0.0197506	0.0195428	0.000298972	0.152071
>TDP34|TDP34|generation1	SALLKIGEVARPLG	SAMMKIGEVARPLG	SALLKIGEVA.R	NA	GEVARPLG	10	46.39	999.596	10	5.2	500.808	2	39.28	N	Y	0.6	10.83	2.5	98800	187809	52237	89808	158412	134391	NA	125561	128585	191367	175335	119515	33781	24260	75590	NA	NA	1.061	1.06499	0.408998	0.847583	0.872084	0.215976	0.703799	0.542972	0.423179
>TDP34|TDP34|generation1	SALLKIGEVARPLG	SAMMKIGEVARPLG	SALLKIGEVARPL.G	NA	ARPLGXXX	13	70.72	1365.83	13	4.5	683.928	2	43.19	N	Y	0.56	3.64	3.3	243000	180917	177061	117441	58284	100057	463917	52429	229928	190260	330042	88016	412255	136624	466815	605016	350405	1.58577	1.91225	2.92084	0.449084	0.168394	0.0476829	0.589416	0.269262	0.238784
>TDP34|TDP34|generation1	SALLKIGEVARPLG	SAMMKIGEVARPLG	SALLKIGEVAR.P	NA	EVARPLGX	11	63.23	1155.7	11	0.1	386.24	3	36.12	N	Y	0.55	1.21	2.8	69000	111996	105756	NA	NA	107905	32869	36422	140572	142695	109326	28461	54227	NA	73566	64744	86803	0.729656	0.768556	0.689203	0.503883	0.552573	0.0292049	0.612686	0.446873	0.175221
>TDP34|TDP34|generation1	SALLKIGEVARPLG	SAMMKIGEVARPLG	K.IGEVARPLG	AMMKIGEV	NA	5	51.77	910.524	9	1.9	456.27	2	25.03	N	Y	0.51	3.29	2.4	32400	28774	NA	46199	NA	28840	32869	29809	19288	NA	32901	18940	24780	NA	62430	31715	28183	0.738973	0.681321	1.08775	0.229988	0.247258	0.845225	0.482869	0.311387	0.71305
>TDP164|TDP164|GenScript	IGDNVEWIPFYRDT	IGDNVEWIPFYRDT	G.DNVEWIPFYRDT	XXIGDNVE	NA	2	77.98	1553.71	12	8.9	777.872	2	44.2	N	Y	0.34	0.45	1.2	862000	474691	857266	685650	618703	566010	1477045	890431	681065	836261	994252	826475	950077	866990	902135	1181750	301555	1.37106	1.36822	1.23371	0.303969	0.035253	0.472206	0.513628	0.14375	0.58535
>TDP164|TDP164|GenScript	IGDNVEWIPFYRDT	IGDNVEWIPFYRDT	W.IPFYRDT	NVEWIPFY	NA	7	47.97	910.455	7	4.1	456.237	2	27.52	N	Y	0.47	15.32	3.1	516000	707298	671391	958529	1066042	500286	485760	482117	NA	315257	517754	643152	641163	404766	37720	41967	38285	0.575199	0.622146	0.153599	0.0246078	0.0401502	0.00161412	0.237559	0.154957	0.033938
>TDP164|TDP164|GenScript	IGDNVEWIPFYRDT	IGDNVEWIPFYRDT	IGDNVEWIPFYRDT	NA	NA		88.81	1723.82	14	3	862.92	2	47.39	Y	Y	0.43	1.92	3.4	48700000	21451533	80919482	62088469	35169426	56797166	38382355	58659179	43261258	95019576	47649850	32613356	60115957	29112489	27896429	35351509	47065158	0.987332	1.17918	0.698424	0.96605	0.651869	0.325155	0.732195	0.481939	0.497902
>TDP164|TDP164|GenScript	IGDNVEWIPFYRDT	IGDNVEWIPFYRDT	D.NVEWIPFYRDT	XIGDNVEW	NA	3	80.87	1438.69	11	2	720.353	2	45.3	N	Y	0.5	2.95	3.9	114000	60650	192284	95853	66354	62192	117539	113101	NA	50552	186680	207632	NA	80059	199100	118175	245190	0.940506	1.4288	1.54772	0.880449	0.453355	0.284465	0.712807	0.406584	0.472779
>TDP144|TDP144|GenScript	LIVQHRLFTYFRAW	MIVQHRLFTYFRAW	LIVQHRLFTYFRAW	NA	NA		95.74	1849.02	14	2.7	463.262	4	51.52	Y	Y	0.34	1.16	2.5	39300000	17488599	67699962	3989551	38257959	33254299	92263277	41214782	26370843	36282213	28775559	27042752	39780984	NA	49718635	44946918	44904482	1.51529	1.03488	1.46029	0.451886	0.940152	0.413956	0.589416	0.55999	0.542911
>TDP144|TDP144|GenScript	LIVQHRLFTYFRAW	MIVQHRLFTYFRAW	LIVQHRLF.T	NA	HRLFTYFR	8	45.86	1024.62	8	2.9	342.548	3	34.98	N	Y	0.4	60	2.1	34000	38183	35407	26582	32096	NA	23300	27604	NA	43140	NA	24612	NA	43413	75703	NA	65572	0.76971	1.02447	1.86176	0.127296	0.910976	0.0203226	0.406272	0.550951	0.154301
>TDP159|TDP159|GenScript	REANYHEQSIGGWE	REANYHEQSIGGWE	REANYHEQSIGG.W	NA	SIGGWEXX	12	82.85	1359.62	12	2.6	680.817	2	14.31	N	Y	0.78	3.91	1.9	579000	474691	537594	503443	554940	904438	548171	545377	1018873	532065	554884	509457	578936	592465	499436	465630	504471	1.45695	1.05055	0.995815	0.103545	0.304157	0.948918	0.390258	0.337905	0.729014
>TDP159|TDP159|GenScript	REANYHEQSIGGWE	REANYHEQSIGGWE	REANYHEQSIGGWE	NA	NA		86.89	1674.74	14	3.9	838.38	2	26.04	Y	Y	0.52	1.05	3.1	30100000	18953162	41020569	30914704	29988661	26387630	41398855	13610463	21249233	28428441	40636452	37880109	31335859	33709198	32058396	27877190	27337247	0.849178	1.14398	1.00087	0.560548	0.44498	0.995794	0.624999	0.406244	0.743961
>TDP159|TDP159|GenScript	REANYHEQSIGGWE	REANYHEQSIGGWE	REANYHEQSIG.G	NA	QSIGGWEX	11	89.69	1302.6	11	1.9	435.205	3	14.72	N	Y	0.81	2.8	1.6	568000	568595	639344	523305	683463	433581	463917	583716	635298	NA	537350	538829	530043	658862	512934	565624	533593	0.876509	0.886911	0.940492	0.259238	0.167868	0.483702	0.495294	0.269262	0.587986
>TDP159|TDP159|GenScript	REANYHEQSIGGWE	REANYHEQSIGGWE	REANYHEQ.S	NA	YHEQSIGG	8	47.4	1045.46	8	3.8	523.738	2	8.21	N	Y	0.55	0.93	2.6	43800	24553	32608	35232	41048	38846	38902	50512	54921	NA	45897	42033	45781	49415	45669	50906	NA	1.37275	1.33603	1.45872	0.0587182	0.0440235	0.0156224	0.34082	0.160913	0.130806
>TDP209|TDP209|GenScript	DWFNAGRGHELNLQ	DWFNAGRGHEMNLQ	DWFNAGRGHELNLQ	NA	NA		99.14	1655.78	14	1.6	828.896	2	36.23	Y	Y	0.84	3.11	3.8	215000000	45659890	420621068	204658793	181326786	155971492	152905318	NA	165635045	204640531	351701276	308915327	151123293	270695074	206973502	130295560	193521408	0.742353	1.19256	0.940417	0.57599	0.66541	0.883069	0.630544	0.487278	0.71988
>TDP209|TDP209|GenScript	DWFNAGRGHELNLQ	DWFNAGRGHEMNLQ	W.FNAGRGHELNLQ	XXDWFNAG	NA	2	94.9	1354.67	12	2.3	678.346	2	26.81	N	Y	1.1	7.98	2.1	10100000	10079636	10655734	15284644	7412480	15695244	19555238	10159923	8848398	6061784	9725933	9784007	7611725	9882924	6332939	4656299	8633309	1.24927	0.764024	0.679341	0.398364	0.219053	0.133886	0.572118	0.296736	0.384822
>TDP209|TDP209|GenScript	DWFNAGRGHELNLQ	DWFNAGRGHEMNLQ	G.HELNLQ	AGRGHEMN	NA	8	51.73	752.382	6	0.6	377.198	2	20.67	N	Y	0.83	4.81	1.8	273000	367002	292432	333326	223171	301153	165387	210866	246273	271010	251657	181298	300024	248988	411697	259581	277130	0.759648	0.825696	0.984757	0.13404	0.233066	0.927636	0.411541	0.308021	0.72653
>TDP209|TDP209|GenScript	DWFNAGRGHELNLQ	DWFNAGRGHEMNLQ	R.GHELNLQ	NAGRGHEM	NA	7	64.5	809.403	7	1.7	405.709	2	21.14	N	Y	0.82	5.34	1.6	238000	268790	334894	200341	277968	255048	195552	216617	237556	244462	245469	249158	NA	210682	255342	156557	219825	0.83621	0.910775	0.778569	0.195793	0.493054	0.131562	0.459123	0.424909	0.384603
>TDP209|TDP209|GenScript	DWFNAGRGHELNLQ	DWFNAGRGHEMNLQ	G.RGHELNLQ	FNAGRGHE	NA	6	95.19	965.504	8	0.6	483.759	2	21.35	N	Y	0.69	2.74	3	715000	973503	609700	761642	600770	NA	597059	565505	562287	629408	1024162	448687	683388	637155	1214844	799954	400195	0.780754	0.945692	1.03617	0.179958	0.796759	0.894442	0.45405	0.525977	0.723391
>TDP209|TDP209|GenScript	DWFNAGRGHELNLQ	DWFNAGRGHEMNLQ	A.GRGHELNLQ	WFNAGRGH	NA	5	83.55	1022.53	9	0.8	512.27	2	20.25	N	Y	0.61	1.79	1.7	455000	545334	624122	464584	346713	339410	352618	333552	NA	495562	550758	307902	457815	453287	689537	354525	480985	0.690364	0.914822	0.998779	0.0808735	0.611834	0.99497	0.357965	0.469109	0.743961
>TDP166|TDP166|GenScript	VLRFIENLTLGQDY	VLRFIENMTLGQDY	VLRFIENLTLGQD.Y	NA	LGQDYXXX	13	84.8	1516.83	13	5.9	759.424	2	47.93	N	Y	0.55	2.95	2.2	321000	223992	334894	320373	139482	112810	464957	408314	533955	363928	695151	NA	335583	256650	229471	37877	378588	1.49207	1.82534	0.885982	0.270682	0.115843	0.741242	0.499894	0.24527	0.695106
>TDP207|TDP207|GenScript	PLTSNLQADWDFNR	PLTSNLQADWDFNR	PLTSNLQADWDFNR	NA	NA		134.8	1675.8	14	4.6	838.909	2	39.21	Y	Y	0.43	1.25	3.6	66100000	27223632	70423985	22106604	86279668	93092419	67091109	72653035	43588170	97010673	55591492	108373574	85451333	96658571	42632042	45754953	58901904	1.34165	1.68141	1.18402	0.386574	0.12208	0.654509	0.564986	0.2516	0.649361
>TDP207|TDP207|GenScript	PLTSNLQADWDFNR	PLTSNLQADWDFNR	PLTSNLQAD.W	NA	LQADWDFN	9	81.99	957.477	9	3.1	479.747	2	23.28	N	Y	1	4.13	2	1660000	1860856	1626401	1683901	1554230	2609334	1466643	1667761	1678145	1747741	2165902	1387587	1455673	NA	1226093	1171650	1211857	1.10356	1.00469	0.715617	0.53431	0.968061	0.00173908	0.614583	0.566149	0.0352109
>TDP207|TDP207|GenScript	PLTSNLQADWDFNR	PLTSNLQADWDFNR	PLTSNLQA.D	NA	NLQADWDF	8	71.9	842.45	8	0.1	422.232	2	25.22	N	Y	0.54	5.62	2	39300	37303	69062	64247	33276	36295	NA	NA	38467	60618	47237	38184	52004	32688	35883	29291	44717	0.733363	0.971332	0.699301	0.378359	0.89155	0.166086	0.561302	0.546623	0.411804
>TDP231|TDP231|GenScript	HDFGVWKAILSQPP	HDFGVWKAILSQPP	HDFGVWKAILSQPP	NA	NA		111.33	1593.83	14	5.3	797.927	2	46.18	Y	Y	0.4	0.97	3	124000000	96488824	134598742	155437058	119556122	101038136	NA	94218910	95131180	158181599	103138204	152938408	109008787	93594099	111698200	NA	107094371	0.765064	1.03396	0.823022	0.100975	0.828598	0.205329	0.386711	0.534697	0.421042
>TDP231|TDP231|GenScript	HDFGVWKAILSQPP	HDFGVWKAILSQPP	W.KAILSQPP	FGVWKAIL	NA	6	62.45	852.507	8	0.6	427.261	2	24.33	N	Y	0.89	8.57	2.5	1370000	1421487	1169727	1934328	1524341	1697048	2402798	1159765	1055923	831836	1186089	869014	1155649	2004676	1068613	936310	1409136	1.04391	0.668209	0.895676	0.854576	0.0345261	0.601915	0.703799	0.14375	0.64407
>TDP231|TDP231|GenScript	HDFGVWKAILSQPP	HDFGVWKAILSQPP	D.FGVWKAILSQPP	XXHDFGVW	NA	2	70.88	1341.74	12	8	671.885	2	48.64	N	Y	0.44	2.34	2.4	1340000	1585174	1986934	1338486	1494452	892667	1737088	669980	893557	1537569	1681153	814321	2377969	955094	NA	862577	958213	0.654686	1.00093	0.577854	0.0893454	0.99673	0.00954693	0.374004	0.577261	0.0986042
>TDP41|TDP41|generation1	NAKHYSRQWWELFG	NAKHYSRQWWEMFG	NAKHYSRQWWELFG	NA	NA		74.18	1820.87	14	7	911.451	2	47.39	Y	Y	0.36	1.51	3.1	15800000	1981467	15222477	9412577	16040446	14420006	24027979	8683859	11550865	17919873	27125348	19446473	20223852	11593921	16760354	18079772	17285407	1.37569	1.98597	1.49376	0.42231	0.0336733	0.19023	0.581753	0.14375	0.420268
>TDP134|TDP134|GenScript	GEWHWPSLNKVGQA	GEWHWPSMNKVGQA	GEWHWPSLNKVGQA	NA	NA		91.48	1607.78	14	4	804.903	2	39.6	Y	Y	0.82	3.89	2.2	40600000	14990228	41501279	35146046	32280153	36099062	55025111	55400335	19505706	42697970	63429996	67049818	39003144	28729430	37232733	16867720	63411141	1.33984	1.71227	1.18015	0.346388	0.0515172	0.641463	0.548533	0.168025	0.649361
>TDP134|TDP134|GenScript	GEWHWPSLNKVGQA	GEWHWPSMNKVGQA	W.PSLNKVGQA	EWHWPSMN	NA	5	72.17	912.503	9	1.7	457.26	2	19.23	N	Y	1.07	7.15	1.2	1240000	1645479	1522248	1485287	1325080	1510667	1300215	1188519	1264057	977850	1113893	1154634	1166761	1532236	896510	713090	899968	0.880458	0.738218	0.676102	0.110564	0.00256947	0.0444931	0.391796	0.0302627	0.231647
>TDP148|TDP148|GenScript	NRSVENGEKTQRWI	NRSVENGEKTQRWI	NRSVENGEKTQRWI	NA	NA		109.52	1715.87	14	0.5	429.975	4	25.87	Y	Y	0.68	4.68	3.2	17600000	8615074	18667564	15370998	17833788	32763823	16642756	13418766	8902884	16260626	22174714	29068426	20890573	18003776	17097811	12625539	13621653	1.18584	1.46137	1.01424	0.63782	0.0928018	0.937343	0.636641	0.21714	0.72653
>TDP148|TDP148|GenScript	NRSVENGEKTQRWI	NRSVENGEKTQRWI	NRSVENGEKTQRW.I	NA	TQRWIXXX	13	69.46	1602.79	13	16.4	535.278	3	14.93	N	Y	0.55	2.62	4	231000	281713	258782	305693	230146	321753	251722	267417	214672	140483	244438	217760	212239	NA	142857	125245	130580	0.980703	0.757126	0.493876	0.856289	0.0547713	0.000943384	0.703799	0.174609	0.0245579
>TDP148|TDP148|GenScript	NRSVENGEKTQRWI	NRSVENGEKTQRWI	NRSVENGEKTQR.W	NA	KTQRWIXX	12	102.38	1416.71	12	4.7	473.245	3	8.54	N	Y	0.71	2.86	2	92300	82963	88931	99307	98833	97016	97256	108309	108970	116147	88389	77887	85007	NA	77053	71006	70081	1.1122	0.992963	0.786018	0.0922382	0.946375	0.0112058	0.378296	0.562387	0.107722
>TDP148|TDP148|GenScript	NRSVENGEKTQRWI	NRSVENGEKTQRWI	N.RSVENGEKTQRWI	XXXNRSVE	NA	1	73.63	1601.83	13	4.2	534.947	3	24.95	N	Y	0.54	2.01	2.6	91400	36011	87329	107079	20823	269762	86750	74570	35415	67476	104170	166105	110787	102915	98650	NA	97700	1.85676	1.78528	1.58819	0.374375	0.138616	0.188757	0.561302	0.257711	0.419461
>TDP115|TDP115|generation1aar	EHPELVHYQINQKH	EHPEMVHYQINQKH	EHPELVHYQINQKH	NA	NA		104.41	1770.88	14	3.1	886.45	2	24.35	Y	Y	1.09	3.33	2.2	117000000	93042794	92937226	179616156	132508036	77397174	126901012	156232780	68106515	105749377	159864217	127617479	121120874	84272995	152980415	100499289	89057425	0.860538	1.03262	0.856869	0.574915	0.868622	0.517869	0.630544	0.541612	0.604335
>TDP115|TDP115|generation1aar	EHPELVHYQINQKH	EHPEMVHYQINQKH	E.HPELVHYQINQKH	XXXEHPEM	NA	1	70.44	1641.84	13	1.9	548.288	3	23.92	N	Y	0.55	5.07	2	828000	783972	762726	1977505	1205524	614076	178910	773496	248453	223445	807572	1863620	691167	601403	679413	640367	843603	0.383729	0.758142	0.584555	0.0617953	0.546625	0.139978	0.342138	0.444343	0.384822
>TDP95|TDP95|generation1aar	HQVVQDKHEIYGDP	HQVVQDKHEIYGDP	HQVVQDKHEIYGD.P	NA	IYGDPXXX	13	91.36	1566.74	13	1.8	784.38	2	18.57	N	Y	0.74	1.23	2.3	54200000	45573739	54881035	38082079	69741071	50224782	61162127	54729397	54921094	54312703	56519736	51046992	63560679	56054310	55905343	58178483	48756122	1.06126	1.0824	1.05097	0.672419	0.578957	0.722227	0.651449	0.454255	0.684917
>TDP95|TDP95|generation1aar	HQVVQDKHEIYGDP	HQVVQDKHEIYGDP	HQVVQDKHEIYGDP	NA	NA		87.44	1663.8	14	0.4	832.905	2	20.22	Y	Y	0.88	3.64	3.5	117000000	91319779	118575082	117441333	100626403	112809570	127941184	99682264	18633943	111722668	134079665	132681665	109897748	117343761	109336002	NA	113670342	0.839015	1.14118	1.06037	0.521264	0.156081	0.461083	0.612686	0.265973	0.576793
>TDP95|TDP95|generation1aar	HQVVQDKHEIYGDP	HQVVQDKHEIYGDP	D.KHEIYGDP	VVQDKHEI	NA	6	79.39	957.456	8	4.1	479.737	2	17.91	N	Y	1.03	0.62	1.3	673000	553949	655368	617431	639625	590534	716679	766787	681065	711264	726093	617831	747838	764841	699660	669659	672628	1.11705	1.1365	1.13802	0.146866	0.0595215	0.0350391	0.426976	0.184212	0.196551
>TDP95|TDP95|generation1aar	HQVVQDKHEIYGDP	HQVVQDKHEIYGDP	HQVVQDKHEIYG.D	NA	EIYGDPXX	12	70.28	1451.72	12	0.8	484.913	3	18.51	N	Y	0.77	1.25	2.2	522000	432477	562430	452495	594792	476743	619943	517581	481649	525428	522911	435520	610049	501807	532057	602996	503531	1.02631	1.02532	1.04808	0.805054	0.817464	0.616693	0.688009	0.530789	0.646777
>TDP95|TDP95|generation1aar	HQVVQDKHEIYGDP	HQVVQDKHEIYGDP	D.KHEIYGD.P	VVQDKHEI	IYGDPXXX	6 ; 13	75.1	860.403	7	1.7	431.208	2	13.19	N	Y	0.9	0.49	1.4	297000	190393	257180	279787	277968	267800	329735	300005	337808	314151	316634	316005	NA	314108	334082	322204	299676	1.2288	1.2557	1.26334	0.0714796	0.0487371	0.0244272	0.35285	0.168025	0.172839
>TDP95|TDP95|generation1aar	HQVVQDKHEIYGDP	HQVVQDKHEIYGDP	HQVVQDKHEIY.G	NA	HEIYGDPX	11	54.04	1394.69	11	1.1	465.905	3	19.41	N	Y	0.7	5.13	1.7	190000	224853	239554	NA	243097	154010	209075	205115	192878	192473	212465	130656	128899	268141	125984	203019	182248	0.806792	0.704406	0.826206	0.0328962	0.0422857	0.294894	0.268918	0.157273	0.482661
>TDP95|TDP95|generation1aar	HQVVQDKHEIYGDP	HQVVQDKHEIYGDP	HQVVQDKH.E	NA	QDKHEIYG	8	55.78	989.504	8	4.2	330.843	3	9.21	N	Y	0.63	2.97	1.8	22900	NA	19549	18998	20424	26780	NA	26550	28768	36946	28672	25726	27113	27197	29696	30503	26774	1.39218	1.50655	1.45203	0.000704818	0.020984	0.000557633	0.029277	0.117044	0.0190525
>TDP193|TDP193|GenScript	DAWAPLVIKKESSI	DAWAPMVIKKESSI	DAWAPLVIKKESSI	NA	NA		96.31	1555.86	14	2.7	778.94	2	40.37	Y	Y	0.52	1.55	2.9	135000000	NA	155429499	174434920	165385969	220714375	191391690	66231197	178711496	110174037	106232350	152938408	83895652	49925365	139482143	63026690	168156952	0.995025	0.686381	0.636937	0.98453	0.0326329	0.142083	0.73444	0.142643	0.384822
>TDP193|TDP193|GenScript	DAWAPLVIKKESSI	DAWAPMVIKKESSI	W.APLVIKKESSI	XDAWAPMV	NA	3	87.12	1183.72	11	0.2	592.866	2	28.77	N	Y	0.99	7.48	2.4	8690000	7305582	10175024	16320891	4403651	4512383	12690101	7840393	9000957	5796305	7003084	4294429	7800629	8989119	4825632	5524936	19821853	0.89108	0.651599	1.02503	0.744958	0.257125	0.957462	0.677235	0.311387	0.731388
>TDP193|TDP193|GenScript	DAWAPLVIKKESSI	DAWAPMVIKKESSI	D.AWAPLVIKKESSI	XXXDAWAP	NA	1	82.09	1440.83	13	1.3	721.425	2	39.83	N	Y	0.8	3.83	1.9	1490000	679729	1009491	872175	1833194	429657	988164	NA	574274	1261028	3259167	861924	2111281	1044474	1016870	828235	NA	0.604408	1.70514	0.876708	0.246907	0.235755	0.676392	0.495239	0.309474	0.660646
>TDP193|TDP193|GenScript	DAWAPLVIKKESSI	DAWAPMVIKKESSI	A.PLVIKKESSI	DAWAPMVI	NA	4	57.64	1112.68	10	1	557.347	2	28.14	N	Y	0.65	6.57	2.8	333000	398016	194687	180480	1026190	128505	376542	574132	404280	405963	390894	NA	292246	298786	194600	165647	313768	0.824431	0.807024	0.540633	0.730328	0.728796	0.345468	0.668436	0.503858	0.509921
>TDP193|TDP193|GenScript	DAWAPLVIKKESSI	DAWAPMVIKKESSI	DAWAPLVIKKESS.I	NA	KESSIXXX	13	52.38	1442.78	13	14.1	722.406	2	31.07	N	Y	0.55	3.01	2.4	114000	213654	84124	170981	45830	183438	106098	123644	42716	33738	221747	46894	NA	311555	40270	50906	132459	0.885942	0.783484	1.04003	0.771241	0.699949	0.946517	0.677782	0.498037	0.729014
>TDP198|TDP198|GenScript	DELWVQLIKSKEDQ	DELWVQMIKSKEDQ	W.VQLIKSKEDQ	DELWVQMI	NA	4	73.88	1186.66	10	0.4	396.559	3	20.4	N	Y	0.89	11	2.2	1570000	2705133	2139159	1044882	1534304	NA	1497848	1322707	1274954	1283151	1258286	1205276	1533457	1241111	1022494	1282755	1014578	0.735596	0.71128	0.614394	0.306215	0.195797	0.0996012	0.513628	0.284309	0.336865
>TDP198|TDP198|GenScript	DELWVQLIKSKEDQ	DELWVQMIKSKEDQ	DELWVQLIKSKEDQ	NA	NA		89.9	1729.89	14	4.1	865.955	2	43.02	Y	Y	0.39	1.2	2.2	73100000	32823430	58566476	28928564	124537628	84361939	101832861	115017997	65491225	82188062	29703803	102296551	50115151	34219943	105511492	86459690	71678075	1.49763	1.07942	1.21651	0.261578	0.865041	0.638166	0.495294	0.541612	0.649361
>TDP167|TDP167|GenScript	HYGFVTKPNHQIWD	HYGFVTKPNHQIWD	HYGFVTKPNHQIWD	NA	NA		91.73	1740.84	14	0.8	581.287	3	32.82	Y	Y	0.43	1.23	2.9	57300000	28946647	48631807	53453077	79704082	65037169	117539462	61055387	26370843	53317154	33004225	76975622	29669058	58735724	88638652	36967578	41898324	1.28124	0.915678	1.07357	0.516721	0.778635	0.812769	0.612686	0.520728	0.703072
>TDP60|TDP60|generation3	RKWQSPQVDLYDKS	RKWQSPQVDLYDKS	RKWQSPQVDLYDKS	NA	NA		101.88	1748.88	14	8	875.457	2	27.45	Y	Y	0.53	1.42	3.9	81700000	51173537	83323031	88944539	102619005	125561956	86126261	43323446	41626702	50441125	85192157	124578968	10889767	64609296	148480991	64036733	128701131	0.909766	0.831448	1.24464	0.757584	0.62397	0.44474	0.677782	0.474794	0.559884
>TDP60|TDP60|generation3	RKWQSPQVDLYDKS	RKWQSPQVDLYDKS	W.QSPQVDLYDKS	XRKWQSPQ	NA	3	67.3	1278.61	11	5.8	640.316	2	24.58	N	Y	0.8	11.89	2.5	404000	630623	460680	438678	558925	451238	446234	436110	410818	369459	346544	331198	374475	383059	274465	218169	256463	0.835078	0.680584	0.541985	0.107182	0.0107323	0.00566474	0.391068	0.0771272	0.0703801
>TDP1|TDP1|generation1	LVATVYEFGHIDHL	LVATVYEFGHIDHM	L.VATVYEFGHIDHL	XXXLVATV	NA	1	87.85	1499.74	13	1.4	750.879	2	40.36	N	Y	0.74	8.86	2.2	2120000	3204807	5480092	872175	1115857	1285048	2194763	2885035	664720	1747741	1454249	1883877	1644577	1608848	1293584	3050330	2207647	0.658635	0.630609	0.764589	0.469491	0.395549	0.601843	0.596068	0.381601	0.64407
>TDP1|TDP1|generation1	LVATVYEFGHIDHL	LVATVYEFGHIDHM	LVATVYEFGHIDHL	NA	NA		87.03	1612.83	14	2.4	807.422	2	44.31	Y	Y	0.35	1.05	3.2	240000000	260175221	132195193	115714254	255053061	92896228	188271174	300005277	263708426	284284413	169146655	97536216	420033858	153223627	418446429	423208060	283706142	1.10711	1.27238	1.67543	0.744956	0.542235	0.136544	0.677235	0.443837	0.384822
>TDP1|TDP1|generation1	LVATVYEFGHIDHL	LVATVYEFGHIDHM	F.GHIDHL	VYEFGHID	NA	8	67.48	690.345	6	0.7	346.18	2	19.57	N	Y	0.69	3.33	2.6	112000	107688	155429	80050	122545	71315	117539	120769	108426	134952	132017	88117	115565	111853	105287	106055	112731	0.897656	1.01061	0.936042	0.561342	0.950345	0.654452	0.624999	0.563561	0.649361
>TDP1|TDP1|generation1	LVATVYEFGHIDHL	LVATVYEFGHIDHM	V.ATVYEFGHIDHL	XXLVATVY	NA	2	54.18	1400.67	12	4.6	467.9	3	38.18	N	Y	0.53	4.95	3.1	88400	NA	73709	49222	NA	NA	251722	105433	118778	NA	70340	73228	68561	22984	181102	170697	38235	2.58103	1.1504	1.67988	0.20924	0.393185	0.547082	0.471561	0.381601	0.620888
>TDP1|TDP1|generation1	LVATVYEFGHIDHL	LVATVYEFGHIDHM	LVATVYEFGHID.H	NA	GHIDHMXX	12	85.85	1362.68	12	0.6	682.349	2	40.84	N	Y	0.32	2.13	2.6	380000	159379	347713	122623	394535	422791	241320	105433	260439	1172535	132017	205606	323359	119642	312710	965601	850179	1.0056	1.79011	2.19491	0.988297	0.450225	0.205898	0.73444	0.406584	0.421042
>TDP1|TDP1|generation1	LVATVYEFGHIDHL	LVATVYEFGHIDHM	Y.EFGHIDHL	ATVYEFGH	NA	6	48.21	966.456	8	8.6	484.239	2	29.4	N	Y	0.45	1.96	2.1	151000	402324	NA	NA	299887	234448	123780	91631	197236	286497	NA	NA	332249	171100	NA	317154	NA	0.460755	0.88114	0.69531	0.0315071	0.534431	0.353211	0.266947	0.439997	0.509921
>TDP9|TDP9|generation1	NLSEDWAFKPTGPL	NLSEDWAFKPTGPM	W.AFKPTGPL	SEDWAFKP	NA	6	89.3	829.47	8	7.5	415.745	2	30.81	N	Y	0.8	4.55	3.5	2290000	2377760	3957844	1597548	1633934	3904192	1653874	1600667	2070438	1482261	2444375	3008126	2400193	2323892	1833515	1737274	2094916	0.964679	0.975736	0.835113	0.916654	0.93027	0.5133	0.726569	0.556325	0.603449
>TDP9|TDP9|generation1	NLSEDWAFKPTGPL	NLSEDWAFKPTGPM	D.WAFKPTGPL	LSEDWAFK	NA	5	94.6	1015.55	9	0.6	508.782	2	41.73	N	Y	0.71	3.9	3.4	834000	449707	507950	853177	734274	739638	1435438	1485649	644015	1066343	1030351	624921	861181	909127	937005	720161	531714	1.69138	1.40772	1.21724	0.11939	0.109897	0.34091	0.396345	0.240064	0.507226
>TDP9|TDP9|generation1	NLSEDWAFKPTGPL	NLSEDWAFKPTGPM	A.FKPTGPL	EDWAFKPT	NA	7	68.92	758.433	7	2.2	380.224	2	30.78	N	Y	0.74	5.57	2.2	157000	177471	231542	149392	152434	142238	128981	93069	143841	157075	102829	99866	195571	137901	268841	199989	122125	0.71483	0.781247	1.02535	0.0641484	0.240815	0.910549	0.342664	0.311387	0.72653
>TDP9|TDP9|generation1	NLSEDWAFKPTGPL	NLSEDWAFKPTGPM	NLSEDWAFKPTG.P	NA	KPTGPMXX	12	67.21	1363.64	12	6.4	682.832	2	37.26	N	Y	0.58	2.86	2.6	92300	NA	278812	99307	54199	57680	94656	70161	32364	66259	58583	141797	127788	66142	NA	41210	54768	0.442142	0.684265	0.375002	0.233974	0.499994	0.261678	0.484085	0.428278	0.454129
>TDP75|TDP75|generation3	NFLAFLKWHEGQYE	NFMAFMKWHEGQYE	NFLAFLKWHEGQYE	NA	NA		86.96	1780.86	14	4	891.439	2	52.04	Y	Y	0.33	1.14	2.7	45800000	26275974	51516066	14852874	32877934	25014296	50344336	29329589	48164927	69356547	50434582	71303734	32335940	21195935	77502578	76662272	58526135	1.21773	1.78	1.8633	0.520983	0.086215	0.125921	0.612686	0.213988	0.37209
>TDP230|TDP230|GenScript	AHLFNALTWPSGHN	AHLFNAMTWPSGHN	AHLFNALTWPSGHN	NA	NA		119.37	1563.76	14	0.3	782.887	2	40.85	Y	Y	0.42	0.93	2.9	122000000	44453779	178663806	116577793	113578316	98095278	116499290	59330117	129674805	120571988	93236937	95814393	176680909	91934176	73565582	136355819	240492623	0.89041	1.07287	1.19651	0.706142	0.813921	0.647934	0.658443	0.530001	0.649361
>TDP230|TDP230|GenScript	AHLFNALTWPSGHN	AHLFNAMTWPSGHN	AHLFNA.L	NA	LFNAMTWP	6	63.91	671.339	6	2.1	336.678	2	25.88	N	Y	0.6	20.41	2.4	390000	30924	36957	39809	30275	134391	94240	65944	69087	265480	333136	425392	596715	1247496	952753	835306	1559444	2.6359	11.7473	33.3055	0.012369	0.00208922	0.000466622	0.180521	0.0261945	0.0174414
>TDP230|TDP230|GenScript	AHLFNALTWPSGHN	AHLFNAMTWPSGHN	A.HLFNALTWPSGHN	XXXAHLFN	NA	1	47.51	1492.72	13	4.4	747.365	2	32.35	N	Y	0.37	3.64	3.7	214000	243807	319672	466311	235127	361972	NA	79362	272426	139377	145425	124579	145567	159608	602923	NA	76845	0.752366	0.438723	0.884776	0.443728	0.0163463	0.818432	0.587287	0.0955973	0.704872
>TDP214|TDP214|GenScript	NEIDGWTYWPEAVN	NEIDGWTYWPEAVN	NEIDGWTYWPEAVN	NA	NA		64.69	1692.74	14	3.7	847.381	2	46.16	Y	Y	0.74	5.9	3.5	3810000	1180265	5399973	5258954	2351270	3609906	3130918	3632652	1634556	7378121	4476198	5114828	4933731	4328567	3115851	2747317	2931004	0.846204	1.54349	0.924758	0.653749	0.170829	0.818816	0.642438	0.269262	0.704872
>TDP64|TDP64|generation3	HRRVYLTSPKAPES	HRRVYLTSPKAPES	HRRVYLTSPKAPES	NA	NA		80.6	1639.88	14	2.1	820.949	2	22.35	Y	Y	1.03	2.53	1.9	472000000	359248566	407000957	427451909	482209694	462028759	640746094	505120705	671257812	480075623	515691021	406147692	441146671	528621513	427445276	536332888	335374479	1.35995	1.09974	1.09062	0.0381009	0.275177	0.507652	0.282095	0.322307	0.599797
>TDP64|TDP64|generation3	HRRVYLTSPKAPES	HRRVYLTSPKAPES	Y.LTSPKAPES	RRVYLTSP	NA	5	51.38	928.486	9	4	465.252	2	15.96	N	Y	0.87	10.67	1.6	700000	NA	705842	760778	761174	NA	722920	721738	731192	574100	614704	568202	627828	897635	475814	311093	521380	0.976684	0.802868	0.742637	0.405003	0.0014923	0.251425	0.57402	0.0246164	0.449169
>TDP64|TDP64|generation3	HRRVYLTSPKAPES	HRRVYLTSPKAPES	HRRVYLTSPKAPE.S	NA	KAPESXXX	13	50.96	1552.85	13	7.2	518.627	3	22.94	N	Y	0.79	1.88	1.7	270000	248114	205103	225384	427413	316848	269405	237704	213582	254418	279505	272453	261132	209406	237345	208069	NA	0.938088	0.965185	0.789405	0.769068	0.857534	0.383231	0.677782	0.541063	0.527439
>TDP64|TDP64|generation3	HRRVYLTSPKAPES	HRRVYLTSPKAPES	R.RVYLTSPKAPES	XXHRRVYL	NA	2	75.99	1346.72	12	3.4	674.369	2	24.74	N	Y	0.64	5.42	1.5	230000	132672	210711	310011	498151	137333	168508	99682	183070	267692	192868	369686	225574	256650	287963	226250	139974	0.511133	0.916873	0.79097	0.133196	0.794283	0.506034	0.411541	0.525977	0.599797
>TDP64|TDP64|generation3	HRRVYLTSPKAPES	HRRVYLTSPKAPES	L.TSPKAPES	RVYLTSPK	NA	6	88.21	815.403	8	5.2	408.711	2	10.47	N	Y	0.55	0.91	3.1	74600	78483	58326	55526	60077	65626	NA	78308	70722	NA	66215	64822	73006	82613	79415	67572	63035	1.13389	1.07783	1.15935	0.274941	0.485167	0.200926	0.499894	0.422404	0.421042
>TDP16|TDP16|generation1	SLQFNVKSHPEELV	SMQFNVKSHPEELV	SLQFNVKSHPEELV	NA	NA		108.51	1625.84	14	1	813.927	2	37.11	Y	Y	0.54	1.21	3.1	479000000	395431875	411006872	338507370	583832398	579743093	334935458	609595386	664719587	457952323	661115889	600612422	408921851	522237195	390325029	260591121	498834309	1.26621	1.23128	0.96715	0.248753	0.254633	0.864729	0.495239	0.311387	0.718253
>TDP16|TDP16|generation1	SLQFNVKSHPEELV	SMQFNVKSHPEELV	S.LQFNVKSHPEELV	XXXSMQFN	NA	1	63.24	1538.81	13	10.1	513.949	3	36.75	N	Y	0.6	0.87	3.9	1940000	1051039	1121656	2115671	2062343	2197334	1705882	2453717	1721733	2345070	2599083	1468614	3166922	508192	2272209	1100947	3184648	1.27209	1.50844	1.11263	0.255342	0.127837	0.796931	0.495239	0.252682	0.69746
>TDP16|TDP16|generation1	SLQFNVKSHPEELV	SMQFNVKSHPEELV	K.SHPEELV	FNVKSHPE	NA	7	78.55	809.392	7	3.2	405.704	2	22.22	N	Y	0.71	4.89	2.1	137000	152487	158634	140757	174353	116733	199713	110226	152559	NA	158833	NA	158902	117344	133858	114135	105216	0.924948	1.01475	0.751405	0.607538	0.836554	0.00551413	0.632875	0.536588	0.0703801
>TDP136|TDP136|GenScript	GLYFRYEIPQADQW	GLYFRYEIPQADQW	GLYFRYEIPQADQW	NA	NA		70.98	1784.85	14	3.3	893.436	2	46.78	Y	Y	0.42	1.57	3.6	13900000	7581265	15623068	14593813	7033885	11771433	20075324	10543316	12749540	12942131	25990827	24308091	11778727	11325780	15523013	16059685	5815036	1.22992	1.67335	1.0868	0.440301	0.133524	0.776684	0.587287	0.256661	0.69746
>TDP136|TDP136|GenScript	GLYFRYEIPQADQW	GLYFRYEIPQADQW	GLYFRYEIPQAD.Q	NA	PQADQWXX	12	74.53	1470.71	12	0.3	736.364	2	39.99	N	Y	0.81	1.45	2.1	691000	528966	466288	580298	636636	458105	432712	1303537	766062	675867	734344	1144506	528932	371567	434194	269682	NA	1.33823	1.39394	0.648193	0.398312	0.162174	0.0212527	0.572118	0.265973	0.157002
>TDP11|TDP11|generation1	PVIWTHNAGLSFLL	PVIWTHNAGMSFMM	P.VIWTHNAGLSFLL	XXXPVIWT	NA	1	74.85	1469.8	13	0.7	735.908	2	60.11	N	Y	0.54	0.84	3.7	632000	322204	1305928	253017	543980	487534	654268	1150180	362872	NA	313540	421340	357807	317939	1316082	763593	54111	1.09473	0.600758	1.01097	0.852956	0.4371	0.986129	0.703799	0.401148	0.743961
>TDP11|TDP11|generation1	PVIWTHNAGLSFLL	PVIWTHNAGMSFMM	W.THNAGLSFLL	PVIWTHNA	NA	4	78.83	1071.57	10	6.1	536.796	2	49.85	N	Y	0.54	3.3	2.7	186000	150764	306853	NA	281953	347257	195552	112143	208134	154863	180492	109386	110231	96020	161979	194938	157823	0.875258	0.562799	0.619373	0.680736	0.0640342	0.104052	0.655097	0.187584	0.342661
>TDP11|TDP11|generation1	PVIWTHNAGLSFLL	PVIWTHNAGMSFMM	PVIWTHNAGLSF.L	NA	GMSFMMXX	12	52.52	1340.69	12	4.3	671.354	2	44.83	N	Y	0.35	60	1.9	102000	39238	30260	39575	26404	25598	42289	29970	35167	127209	NA	489200	63783	108533	427445	283822	208552	0.981894	6.69429	7.5906	0.903943	0.142607	0.0160317	0.721892	0.258398	0.130806
>TDP156|TDP156|GenScript	WTILGPDAFNLYAL	WTIMGPDAFNLYAL	WTILGPDAFNLYAL	NA	NA		104.64	1592.82	14	2.8	797.421	2	66.85	Y	Y	0.47	1.29	2.7	53000000	33081882	46869205	33246260	80800013	30115250	73020091	81087688	46530371	49003111	40017623	32613356	50781871	52606779	57592627	71814065	73462981	1.18947	0.888754	1.31691	0.5931	0.668924	0.260586	0.632875	0.488617	0.453954
>TDP156|TDP156|GenScript	WTILGPDAFNLYAL	WTIMGPDAFNLYAL	WTILGPDAFNL.Y	NA	AFNLYALX	11	93.31	1245.64	11	3	1246.65	1	60.44	N	Y	0.34	12.23	3.2	2360000	151625	163441	181343	161401	610153	3016499	1006407	273516	3285310	1969940	4324815	3700298	1506699	3082105	6322870	8896348	7.45895	20.1888	30.1121	0.134971	0.000724607	0.0274917	0.411541	0.0154632	0.174753
>TDP156|TDP156|GenScript	WTILGPDAFNLYAL	WTIMGPDAFNLYAL	WTILGPDAFNLYA.L	NA	NLYALXXX	13	65.93	1479.74	13	6.6	740.882	2	59.95	N	Y	0.58	60	3.2	411000	37414	29520	36660	31393	150086	492001	326843	73882	233401	961248	660370	732281	663969	994373	1181750	484743	7.72528	19.167	24.6308	0.0514689	0.00685739	0.00230095	0.323177	0.0574385	0.0449233
>TDP156|TDP156|GenScript	WTILGPDAFNLYAL	WTIMGPDAFNLYAL	G.PDAFNLYAL	TIMGPDAF	NA	5	85.19	1022.51	9	5	512.264	2	48.49	N	Y	0.52	2.74	2.1	66300	NA	NA	44127	274979	NA	47224	114060	152559	62720	118609	NA	116676	47116	84364	NA	38141	0.655671	0.622583	0.354367	0.602754	0.548092	0.326065	0.632875	0.444343	0.497902
>TDP101|TDP101|generation1aar	LEFHWRILQGKKAP	MEFHWRIMQGKKAP	LEFHWRILQGKKAP	NA	NA		108.74	1721.97	14	0.1	861.994	2	39.26	Y	Y	0.38	1.02	3.7	228000000	178332022	227535968	75214265	259038265	104961947	464956987	194572112	150379185	348441985	122734463	278530213	433368266	265587620	191225518	161606897	230158956	1.23611	1.59849	1.14654	0.645621	0.200943	0.578291	0.642438	0.286868	0.639919
>TDP101|TDP101|generation1aar	LEFHWRILQGKKAP	MEFHWRIMQGKKAP	W.RILQGKKAP	EFHWRIMQ	NA	5	58.5	1009.64	9	4.3	505.825	2	18.53	N	Y	1.26	3.83	1.2	4960000	6935134	7202635	3385074	4772282	4110192	5606528	3575143	4435096	3672468	4094587	5043929	5844916	5260678	5534291	4858307	4565602	0.795105	0.83677	0.906874	0.299804	0.412007	0.598845	0.513628	0.385632	0.64407
>TDP109|TDP109|generation1aar	TPHHVNWYKRAPNQ	TPHHVNWYKRAPNQ	P.HHVNWYKRAPNQ	XXTPHHVN	NA	2	104.27	1548.77	12	2.9	775.39	2	19.4	Y	Y	0.45	1.45	2.3	40600000	11630349	42062107	29878457	32579043	34725728	39734579	41502327	9632985	41923655	61676646	50540573	52782032	55926624	62204536	47775039	36825433	1.08132	1.78152	1.74543	0.816814	0.0237971	0.0419397	0.693784	0.124567	0.226533
>TDP109|TDP109|generation1aar	TPHHVNWYKRAPNQ	TPHHVNWYKRAPNQ	TPHHVNWYKRAPNQ	NA	NA		111.14	1746.87	14	0.6	583.298	3	20.88	N	Y	0.71	2.25	3	9830000	5453342	13459874	9930701	8827227	8161527	10505740	8894725	6276696	9690006	12789137	10938641	10756423	12066361	10854860	9847920	8680281	0.898265	1.17263	1.1003	0.626442	0.394041	0.618686	0.633481	0.381601	0.646777
>TDP109|TDP109|generation1aar	TPHHVNWYKRAPNQ	TPHHVNWYKRAPNQ	W.YKRAPNQ	HVNWYKRA	NA	7	75.53	875.461	7	3.5	438.74	2	8.27	N	Y	0.84	6.91	1.8	247000	306697	272402	284104	276972	222676	236119	274126	239735	NA	227935	202567	204461	245158	181102	199989	176612	0.853076	0.742533	0.704156	0.0200649	0.00129045	0.00286759	0.221123	0.0227979	0.0505682
>TDP226|TDP226|GenScript	FSLSKLNPVSQVLH	FSLSKMNPVSQVLH	FSLSKLNPVSQVLH	NA	NA		101.76	1567.87	14	3.4	784.946	2	50.18	Y	Y	0.37	0.78	2.9	1010000000	930427941	616109717	706375074	823940944	467914476	831097612	958483312	1460203683	834048433	1012817165	999670254	NA	491592469	1214844470	1484763362	1521867383	1.20828	1.23353	1.53178	0.486911	0.115151	0.150894	0.604441	0.24527	0.39844
>TDP226|TDP226|GenScript	FSLSKLNPVSQVLH	FSLSKMNPVSQVLH	FSLSKLNPVSQVL.H	NA	SQVLHXXX	13	49.91	1430.81	13	4.5	716.417	2	48.79	N	Y	0.58	2.61	3.4	283000	358387	349316	420544	252064	395324	381743	114060	201595	428086	259908	225863	204461	406043	277839	111105	139035	0.791649	0.810193	0.676675	0.388166	0.328448	0.19487	0.564986	0.345402	0.421042
>TDP226|TDP226|GenScript	FSLSKLNPVSQVLH	FSLSKMNPVSQVLH	N.PVSQVLH	SKMNPVSQ	NA	7	86.62	778.434	7	0.7	390.224	2	19.91	N	Y	0.85	4.89	1.5	191000	221407	201898	199478	181327	218752	NA	207991	212492	186942	179460	187375	NA	223451	163104	154537	127762	1.05995	0.918244	0.831794	0.284036	0.159011	0.171871	0.509566	0.265973	0.413904
>TDP226|TDP226|GenScript	FSLSKLNPVSQVLH	FSLSKMNPVSQVLH	K.LNPVSQVLH	SLSKMNPV	NA	5	65.35	1005.56	9	NA	503.788	2	34.14	N	Y	0.53	6.35	2.1	151000	74003	NA	NA	196271	343333	340136	NA	317104	295346	114483	NA	251131	NA	147356	233320	21983	2.46805	1.63035	0.993212	0.0240329	0.384019	0.992621	0.237559	0.381601	0.743961
>TDP226|TDP226|GenScript	FSLSKLNPVSQVLH	FSLSKMNPVSQVLH	FSLSKLN.P	NA	SKMNPVSQ	7	48.44	807.449	7	2.2	404.733	2	32.46	N	Y	0.65	4.69	2.6	137000	186947	250770	114851	62269	207962	NA	73324	123137	66370	94578	50743	296691	61928	237345	85450	235796	0.87703	0.826857	1.00924	0.760983	0.718998	0.982665	0.677782	0.502233	0.743002
>TDP226|TDP226|GenScript	FSLSKLNPVSQVLH	FSLSKMNPVSQVLH	L.NPVSQVLH	LSKMNPVS	NA	6	51.11	892.477	8	2.5	447.245	2	27.02	N	Y	0.34	60	3.5	89600	33467	32728	41990	27935	NA	278766	247289	104612	258843	95712	NA	214462	63971	125984	131306	NA	6.17756	5.57368	3.14684	0.0111972	0.0125445	0.0106544	0.167958	0.0818289	0.105898
>TDP226|TDP226|GenScript	FSLSKLNPVSQVLH	FSLSKMNPVSQVLH	L.SKLNPVSQVLH	XFSLSKMN	NA	3	53.34	1220.69	11	1.9	407.902	3	31.71	N	Y	0.62	1.75	1.9	72700	82102	NA	92399	90962	61702	104017	44857	NA	168137	31045	129643	NA	101894	NA	85551	145611	0.79324	1.23868	1.25462	0.364271	0.633215	0.283761	0.558074	0.477728	0.472779
>TDP19|TDP19|generation1	DLFPGQHRISDAEL	DMFPGQHRISDAEL	DLFPGQHRISDAEL	NA	NA		88.07	1596.79	14	0.4	799.402	2	36.55	Y	Y	0.85	2.86	2.9	582000000	807232390	612103802	292739792	498150510	580724046	520086115	584674820	501263951	908161490	470310211	558073262	881182142	783994224	809896313	272711638	364496632	0.989378	1.27486	1.00944	0.959044	0.364658	0.977325	0.732195	0.366386	0.740534
>TDP19|TDP19|generation1	DLFPGQHRISDAEL	DMFPGQHRISDAEL	DLFPGQHRISD.A	NA	RISDAELX	11	93.23	1283.63	11	4.1	428.884	3	29.44	N	Y	1.07	2.56	2.6	13300000	18005504	10175024	7037845	8319114	13635244	8914276	7064022	19069824	8594902	7725051	10736074	NA	14939304	28796313	18079772	7242961	1.11819	0.828589	1.58618	0.735872	0.561874	0.257465	0.67237	0.44857	0.453316
>TDP19|TDP19|generation1	DLFPGQHRISDAEL	DMFPGQHRISDAEL	D.LFPGQHRISDAEL	XXXDMFPG	NA	1	60.86	1481.76	13	1.5	741.89	2	33.77	N	Y	1.19	6.27	1.5	12200000	10510390	8572658	12089549	5549397	14027625	9351148	8875555	23537612	5630380	28156730	11141209	21557293	4149807	14623128	7716729	10897322	1.51931	1.81051	1.01811	0.242885	0.206939	0.951851	0.491478	0.287297	0.729797
>TDP19|TDP19|generation1	DLFPGQHRISDAEL	DMFPGQHRISDAEL	DLFPGQHRISDA.E	NA	ISDAELXX	12	76.79	1354.66	12	8.8	678.345	2	29.53	N	Y	0.56	1.89	4.3	241000	133534	165845	213294	133504	466934	424390	71599	295310	143801	227935	278530	397810	241327	149606	123225	434953	1.9472	1.62196	1.46881	0.142956	0.124899	0.339886	0.421836	0.252682	0.507226
>TDP19|TDP19|generation1	DLFPGQHRISDAEL	DMFPGQHRISDAEL	DLFPGQHRISDAE.L	NA	SDAELXXX	13	64.8	1483.71	13	2.4	742.862	2	29.69	N	Y	0.56	6.73	2.9	277000	304112	732281	286695	409480	329600	513845	184029	258260	NA	108295	110399	95341	197914	273340	55754	199158	0.742097	0.241672	0.419127	0.406621	0.0435576	0.0674096	0.574258	0.160595	0.275004
>TDP19|TDP19|generation1	DLFPGQHRISDAEL	DMFPGQHRISDAEL	F.PGQHRISDAEL	XDMFPGQH	NA	3	74.66	1221.61	11	1.9	611.813	2	24.35	N	Y	0.63	7.31	3	127000	172301	287625	141620	124538	42868	216356	87318	88375	155969	80345	75051	215573	104575	85489	54845	52044	0.59899	0.725726	0.408979	0.214313	0.355226	0.0327441	0.471561	0.362353	0.188422
>TDP19|TDP19|generation1	DLFPGQHRISDAEL	DMFPGQHRISDAEL	H.RISDAEL	PGQHRISD	NA	7	45.73	802.418	7	5	402.219	2	23.24	N	Y	0.57	0.71	3.4	50100	43765	33810	37478	42841	65822	84878	31247	26480	81524	51363	46692	57005	62056	75028	33129	44529	1.32004	1.49837	1.36004	0.407903	0.0512022	0.187857	0.574258	0.168025	0.419164
>TDP91|TDP91|generation1aar	AETSIKVFLPYYGH	AETSIKVFMPYYGH	AETSIKVFLPYYGH	NA	NA		131.49	1623.83	14	1	812.923	2	42.68	Y	Y	0.51	0.93	3.2	258000000	128364596	239553713	234882665	411472321	297228692	201793413	228119028	276784877	391582421	219684375	229914030	341138610	205575033	152980415	282812069	248947442	0.989798	1.16568	0.877786	0.968338	0.581735	0.650119	0.732356	0.454327	0.649361
>TDP91|TDP91|generation1aar	AETSIKVFLPYYGH	AETSIKVFMPYYGH	A.ETSIKVFLPYYGH	XXXAETSI	NA	1	115.6	1552.79	13	5.3	777.408	2	42.44	N	Y	0.47	1.53	3.5	7000000	3558025	9534078	4663112	13848584	7945718	5044835	7246134	7573444	9833807	5858250	4881875	7856189	4315799	3970742	7322813	8088443	0.879962	0.899579	0.74984	0.712886	0.7716	0.474134	0.660306	0.516838	0.585712
>TDP91|TDP91|generation1aar	AETSIKVFLPYYGH	AETSIKVFMPYYGH	AETSIKVFLPYYG.H	NA	PYYGHXXX	13	93.94	1486.77	13	1.5	744.394	2	47.03	N	Y	0.47	2.49	3.7	134000	73056	NA	NA	69841	26191	174749	87414	176532	160394	255783	291697	188904	58608	86839	113125	185067	1.62665	3.13785	1.5523	0.459614	0.02772	0.386916	0.592342	0.132059	0.528624
>TDP81|TDP81|generation1aar	WQKSNDGAQYLLGQ	WQKSNDGAQYMMGQ	WQKSNDGAQYLLGQ	NA	NA		75.6	1606.77	14	0.1	804.394	2	34.64	Y	Y	0.55	1.59	4.8	60900000	51173537	97744324	47235595	36265357	84754320	94863707	34984641	39229353	78095251	45690224	64416442	87229254	38178220	76715179	NA	34288987	1.09213	1.18506	0.855825	0.802891	0.534273	0.687818	0.688009	0.439997	0.665499
>TDP81|TDP81|generation1aar	WQKSNDGAQYLLGQ	WQKSNDGAQYMMGQ	D.GAQYLLGQ	KSNDGAQY	NA	6	47.24	848.439	8	1.5	425.228	2	30.76	N	Y	0.7	46.04	2.3	294000	272236	155429	322964	295901	638600	400466	339303	289861	294240	458965	659357	261132	111981	209223	NA	NA	1.59406	1.59928	0.613846	0.119293	0.162165	0.183129	0.396345	0.265973	0.416946
>TDP97|TDP97|generation1aar	PPNRDEGWALQHTF	PPNRDEGWALQHTF	PPNRDEGWALQHTF	NA	NA		93.22	1666.79	14	2.4	834.402	2	34.87	Y	Y	0.41	1.17	3.7	58500000	38509379	54720798	74523434	57287309	85244797	112338601	42077417	36723033	37056529	50331444	75355083	66449801	45456343	37232733	69187953	50165258	1.22815	1.01845	0.897802	0.534712	0.929523	0.586648	0.614583	0.556325	0.642617
>TDP97|TDP97|generation1aar	PPNRDEGWALQHTF	PPNRDEGWALQHTF	W.ALQHTF	DEGWALQH	NA	8	58.66	715.365	6	3.4	358.689	2	22.65	N	Y	0.9	4.36	2.1	1880000	2308840	1738567	1934328	1863083	2373906	1695481	1725270	2451835	1504384	2124647	1964904	1922377	NA	1451064	1242353	1390348	1.0512	0.958124	0.694091	0.687353	0.665012	0.0115176	0.658443	0.487278	0.108556
>TDP97|TDP97|generation1aar	PPNRDEGWALQHTF	PPNRDEGWALQHTF	P.NRDEGWALQHTF	XXPPNRDE	NA	2	97.96	1472.68	12	1.5	737.348	2	34.16	N	Y	0.76	1.41	2.7	50300000	32220375	30845545	66924289	61571403	69843838	35677907	52524885	29422015	39268859	56829151	89636087	44225787	55798937	61529623	39088668	43777173	0.978634	1.20045	1.04507	0.940506	0.540511	0.848753	0.732195	0.443281	0.714923
>TDP27|TDP27|generation1	DGIYRLHVQLGGAA	DGIYRMHVQLGGAA	DGIYRLHVQLGGAA	NA	NA		108.09	1468.78	14	1.2	735.398	2	38.34	Y	Y	0.6	1.14	2.7	118000000	123195551	125785729	51639645	197267602	184419123	128981357	97765298	79984291	154863104	47134159	95510542	137788885	55543565	123734159	165647069	104276098	0.986466	0.874285	0.902212	0.965654	0.696604	0.756475	0.732195	0.498037	0.69746
>TDP27|TDP27|generation1	DGIYRLHVQLGGAA	DGIYRMHVQLGGAA	D.GIYRLHVQLGGAA	XXXDGIYR	NA	1	98.9	1353.75	13	1	677.884	2	36.3	N	Y	0.61	1.99	2.8	14400000	10338088	25958329	5587099	17534898	20011437	9413559	17348548	14928948	12831514	6229548	21168296	22335134	6703534	7041599	NA	5702306	1.03844	1.05295	0.436395	0.912494	0.897187	0.17277	0.725695	0.546623	0.414244
>TDP27|TDP27|generation1	DGIYRLHVQLGGAA	DGIYRMHVQLGGAA	DGIYRLHVQLG.G	NA	VQLGGAAX	11	94.15	1269.68	11	0.6	635.848	2	36.31	N	Y	0.75	2.24	2.6	1720000	904583	865278	632111	NA	611134	1570660	2079909	2364658	4059626	1227345	1417972	2011273	1215574	2935874	1818078	1324588	2.06904	2.72158	2.27754	0.122708	0.133779	0.0818358	0.398811	0.256661	0.306388
>TDP27|TDP27|generation1	DGIYRLHVQLGGAA	DGIYRMHVQLGGAA	DGIYRLHVQLGG.A	NA	QLGGAAXX	12	88.91	1326.7	12	0.1	664.359	2	35.36	N	Y	0.75	22.73	2.1	1300000	1249186	2539750	402409	1883009	1559715	662590	2051154	1798012	1172535	461028	2359911	2377969	455840	660290	725211	172854	0.999525	1.04891	0.33159	0.998991	0.913487	0.075301	0.736294	0.550951	0.294032
>TDP27|TDP27|generation1	DGIYRLHVQLGGAA	DGIYRMHVQLGGAA	G.IYRLHVQLGGAA	XXDGIYRM	NA	2	63.25	1296.73	12	1.4	433.251	3	34.43	N	Y	0.67	20.51	2.4	752000	947658	1706520	151119	238116	272705	488881	426525	701770	1880481	2217471	773808	311136	228559	493812	334324	662294	0.620974	1.70299	0.564823	0.468731	0.39039	0.410518	0.596068	0.381601	0.542911
>TDP27|TDP27|generation1	DGIYRLHVQLGGAA	DGIYRMHVQLGGAA	DGIYRL.H	NA	IYRMHVQL	6	61.59	735.391	6	1.2	368.704	2	30.3	N	Y	0.75	2.49	2.3	237000	199870	181869	236610	160404	296248	375502	170610	280054	203534	166053	296761	222240	215790	338582	326244	158763	1.4413	1.14104	1.33467	0.105809	0.421934	0.210264	0.390258	0.391992	0.421042
>TDP27|TDP27|generation1	DGIYRLHVQLGGAA	DGIYRMHVQLGGAA	DGIYRLHVQLGGA.A	NA	LGGAAXXX	13	76.47	1397.74	13	0.1	699.878	2	37.95	N	Y	0.53	2.36	3.1	305000	261898	398188	57771	230146	501267	461836	89331	164545	269904	849859	217760	414478	231112	706410	NA	114610	1.28373	1.8481	1.47979	0.610552	0.254696	0.539139	0.632875	0.311387	0.61581
>TDP27|TDP27|generation1	DGIYRLHVQLGGAA	DGIYRMHVQLGGAA	Y.RLHVQLGGAA	DGIYRMHV	NA	4	81.19	1020.58	10	5.1	511.301	2	29.31	N	Y	0.7	6.09	1.9	638000	428169	305251	702921	680474	1628382	641786	323967	590620	470120	294975	1154634	136678	326877	1147353	426238	958213	1.5045	0.971463	1.35046	0.410811	0.952713	0.436249	0.574258	0.564177	0.556661
>TDP119|TDP119|generation2aar	YHFQFPLHNGRVPD	YHFQFPMHNGRVPD	YHFQFPLHNGRVPD	NA	NA		108.92	1725.84	14	2.7	863.928	2	38.25	Y	Y	0.38	1.37	3.3	791000000	598747610	588068312	557846330	NA	1255619558	775968484	822378681	992720564	860596394	898333759	689742090	1155648710	555435647	NA	604005776	549563222	1.65362	1.54943	0.979562	0.0318259	0.038215	0.604259	0.266947	0.151431	0.64407
>TDP119|TDP119|generation2aar	YHFQFPLHNGRVPD	YHFQFPMHNGRVPD	H.FQFPLHNGRVPD	XXYHFQFP	NA	2	93.84	1425.72	12	1.6	713.866	2	35.85	N	Y	0.68	5.05	2.6	790000	1197495	470294	531940	947482	922096	939276	640267	1065731	376096	1025194	563137	457815	745688	1096735	1070646	651021	1.1335	0.769647	1.13246	0.60951	0.452838	0.632164	0.632875	0.406584	0.649361
>TDP119|TDP119|generation2aar	YHFQFPLHNGRVPD	YHFQFPMHNGRVPD	F.PLHNGRVPD	HFQFPMHN	NA	5	65.54	1003.52	9	0.5	502.767	2	37.34	N	Y	0.64	4.59	1.8	574000	274821	677801	34023	564903	1285048	581456	761994	1021053	766572	877706	465905	36447	457117	358829	384826	668870	2.3522	1.38354	1.20502	0.0477244	0.554376	0.639774	0.309885	0.446873	0.649361
>TDP119|TDP119|generation2aar	YHFQFPLHNGRVPD	YHFQFPMHNGRVPD	YHFQFPLHNG.R	NA	MHNGRVPD	10	89.85	1258.59	10	1.8	630.3	2	37.86	N	Y	0.37	3.96	2.4	235000	340295	NA	NA	223171	73277	NA	78212	68542	94466	268159	507431	142234	124494	605173	850456	130580	0.26033	0.898271	1.51802	0.0176248	0.851038	0.621183	0.212915	0.538358	0.64682
>TDP119|TDP119|generation2aar	YHFQFPLHNGRVPD	YHFQFPMHNGRVPD	L.HNGRVPD	QFPMHNGR	NA	7	53.37	793.383	7	4.4	397.7	2	10.92	N	Y	0.51	1.36	3.4	56300	42214	46148	36355	43239	48361	NA	58851	57972	NA	57448	48920	59116	59630	62992	59694	NA	1.31133	1.31371	1.44733	0.0169635	0.0144572	0.000795943	0.212915	0.0889078	0.0242044
>TDP119|TDP119|generation2aar	YHFQFPLHNGRVPD	YHFQFPMHNGRVPD	H.NGRVPD	FPMHNGRV	NA	8	65.13	656.324	6	1.9	329.17	2	11.46	N	Y	0.58	2.48	1.8	42400	49709	43504	38859	43339	43064	NA	40065	37813	98781	46309	35854	53893	46095	58043	52825	NA	0.919304	1.33878	1.19311	0.280894	0.330642	0.0828703	0.505609	0.345402	0.306388
>TDP129|TDP129|GenScript	EDNYEVWVPQAGRN	EDNYEVWVPQAGRN	EDNYEVWVPQAGRN	NA	NA		102.76	1675.76	14	1.2	838.888	2	32.34	Y	Y	1.09	3.44	2.7	26300000	16454790	42863290	24956283	22516403	27859059	39422528	16006671	16563504	20132204	27847315	46286657	24001935	28729430	25871688	19089815	20667335	0.935022	1.10748	0.883581	0.83413	0.735585	0.62882	0.701026	0.503858	0.648594
>TDP129|TDP129|GenScript	EDNYEVWVPQAGRN	EDNYEVWVPQAGRN	D.NYEVWVPQAGRN	XXEDNYEV	NA	2	97.37	1431.69	12	5.6	716.856	2	32.12	N	Y	0.35	3.38	2.6	68300	NA	NA	61139	78010	113791	NA	82525	NA	99997	82717	129643	122232	131517	129358	48987	62284	1.41083	1.5616	1.33722	0.248872	0.0812817	0.517057	0.495239	0.212737	0.604335
>TDP143|TDP143|GenScript	VINYPLKFTKVLQQ	VINYPLKFTKVMQQ	VINYPLKFTKVLQQ	NA	NA		92.01	1689.98	14	3.4	846.001	2	42.15	Y	Y	0.54	1.03	2.8	616000000	196423676	527979588	975799307	558924872	732771726	355738903	758160299	411908203	1117226681	550758011	509457080	870070135	499253651	217097206	618146379	873664609	0.999757	1.34898	0.97744	0.999451	0.393669	0.953572	0.736294	0.381601	0.730093
>TDP183|TDP183|GenScript	LHAEGVKNQDRLGN	LHAEGVKNQDRMGN	LHAEGVKNQDRLGN	NA	NA		114.93	1549.8	14	1.9	775.907	2	17.05	Y	Y	0.9	1.98	1.6	291000000	329095809	302847169	243518057	269997577	297228692	280846502	254956561	263708426	266585772	289818354	293722770	364473824	302616663	287963134	308063147	282766717	0.957468	1.06036	1.03139	0.581789	0.562829	0.663322	0.631247	0.44857	0.651448
>TDP183|TDP183|GenScript	LHAEGVKNQDRLGN	LHAEGVKNQDRMGN	LHAEGVKNQD.R	NA	KNQDRMGN	10	90.4	1109.55	10	0.2	555.781	2	13.09	N	Y	0.78	2.66	2.2	875000	939043	873289	898081	862797	NA	895588	920144	905544	NA	873581	857873	867848	1027875	766027	688849	743085	1.01544	0.969922	0.902784	0.538939	0.245251	0.304943	0.615279	0.311387	0.486822
>TDP183|TDP183|GenScript	LHAEGVKNQDRLGN	LHAEGVKNQDRMGN	LHAEGVKNQDRL.G	NA	QDRMGNXX	12	94.57	1378.73	12	2.2	690.375	2	22.21	N	Y	0.75	2.81	2	306000	204177	241957	343689	279961	225619	575215	300964	347616	190260	393988	243081	278911	222174	221597	523202	312828	1.35487	1.03408	1.19632	0.28541	0.867712	0.520954	0.510335	0.541612	0.604646
>TDP183|TDP183|GenScript	LHAEGVKNQDRLGN	LHAEGVKNQDRMGN	E.GVKNQDRLGN	LHAEGVKN	NA	4	45.88	1099.57	10	3.9	550.796	2	12.82	N	Y	0.72	2.92	2	59500	67370	60569	57857	56391	54247	56065	64602	53722	NA	54354	48110	56227	61545	58380	44341	52702	0.944047	0.873655	0.89587	0.371897	0.0828507	0.209855	0.561302	0.213988	0.421042
>TDP183|TDP183|GenScript	LHAEGVKNQDRLGN	LHAEGVKNQDRMGN	G.VKNQDRLGN	HAEGVKNQ	NA	5	71.25	1042.55	9	5.4	522.286	2	11.2	N	Y	0.73	1.67	1.4	106000	105965	92937	87217	90365	108886	96112	107350	105374	NA	105201	99663	104453	110576	108099	92015	105216	1.10953	1.09546	1.10471	0.0856066	0.137411	0.142196	0.369302	0.257711	0.384822
>TDP183|TDP183|GenScript	LHAEGVKNQDRLGN	LHAEGVKNQDRMGN	LHAEGVKNQDRLG.N	NA	DRMGNXXX	13	79.81	1435.75	13	2.4	718.886	2	18.73	N	Y	0.75	4.24	1.7	1280000	1636864	1786638	1191684	1165672	1039810	1643472	1293952	1111498	1068555	1371738	1174891	1155649	NA	1077612	1002973	1033367	0.880273	0.825281	0.718221	0.435093	0.186944	0.0809026	0.587287	0.278844	0.305012
>TDP183|TDP183|GenScript	LHAEGVKNQDRLGN	LHAEGVKNQDRMGN	LHAEGVKNQDR.L	NA	NQDRMGNX	11	70.83	1265.65	11	1.2	422.889	3	11.93	N	Y	0.64	1.06	1.5	29200	24381	26359	25215	32679	NA	33598	40927	29204	38826	34654	20966	40337	28474	36558	26968	32786	1.27313	1.24071	1.14868	0.0962314	0.22178	0.209725	0.383567	0.298891	0.421042
>TDP181|TDP181|GenScript	LNLKWTRVLFDGYQ	LNMKWTRVLFDGYQ	LNLKWTRVLFDGYQ	NA	NA		99.37	1751.94	14	7	876.981	2	50.17	Y	Y	0.4	1.2	3.4	55700000	34632596	48631807	21156711	76017768	56993356	58457679	78020542	69196219	51326057	69308873	96219528	45559228	25664957	73903039	42219802	46689388	1.45572	1.45431	1.04455	0.157365	0.256679	0.900566	0.429178	0.311387	0.72591
>TDP181|TDP181|GenScript	LNLKWTRVLFDGYQ	LNMKWTRVLFDGYQ	LNLKWTRVLFDG.Y	NA	LFDGYQXX	12	51.97	1460.81	12	1.9	731.416	2	51.85	N	Y	0.4	60	3.7	27700	31273	34451	NA	61870	97703	NA	50800	40101	33263	36127	29689	26343	22984	26659	NA	66323	1.47816	0.737233	0.908867	0.370588	0.245995	0.830204	0.561302	0.311387	0.707129
>TDP181|TDP181|GenScript	LNLKWTRVLFDGYQ	LNMKWTRVLFDGYQ	LNLKWTRVLFD.G	NA	VLFDGYQX	11	76.18	1403.79	11	3.4	702.906	2	51.54	N	Y	0.32	0.78	2	2220000	1886701	1666461	1174413	2600346	519905	3172525	3939366	2735158	2079590	2753790	2116830	782285	1175991	2350949	3878566	2733725	1.41472	1.05521	1.38364	0.374234	0.848988	0.308003	0.561302	0.538358	0.486822
>TDP69|TDP69|generation3	GWKTLADSQESARD	GWKTMADSQESARD	GWKTLADSQESARD	NA	NA		110.94	1562.73	14	0.9	782.374	2	23.27	Y	Y	0.87	2.93	3.2	55300000	32306526	67539726	60620453	63364745	50715259	63242472	50224526	42280525	46901397	75600304	58744554	58782516	67929141	58492512	42926832	48004582	0.922403	1.07236	0.971057	0.650369	0.698163	0.873617	0.642438	0.498037	0.718253
>TDP69|TDP69|generation3	GWKTLADSQESARD	GWKTMADSQESARD	T.LADSQESARD	GWKTMADS	NA	4	73.1	1090.49	10	7.9	546.256	2	11.44	N	Y	0.33	1.85	3.6	16600	24208	14101	20898	19826	20208	14562	NA	26153	NA	19287	NA	19224	20941	NA	15858	13246	1.02781	0.974555	0.844289	0.889134	0.88114	0.370149	0.713841	0.544238	0.520175
>TDP69|TDP69|generation3	GWKTLADSQESARD	GWKTMADSQESARD	W.KTLADSQESARD	XXGWKTMA	NA	2	103.25	1319.63	12	5	660.826	2	12.09	N	Y	0.59	1.78	2.5	3240000	4876132	3044495	3600959	3377460	NA	3193329	3162995	3149245	3362742	3125088	2744789	3200258	4098732	2497180	2080689	2649177	0.850665	0.834475	0.760168	0.293401	0.193686	0.183523	0.51274	0.2835	0.416946
>TDP169|TDP169|GenScript	QYELPSRNGWHHNP	QYELPSRNGWHHNP	QYELPSRNGWHHNP	NA	NA		75.26	1733.8	14	1.5	867.91	2	25.36	Y	Y	1.05	3.39	2.2	19100000	10251937	27560695	19775048	24708265	27368583	19347203	18882121	10809866	14269529	23412372	20155459	16445770	19919071	20472379	15352655	15688386	0.928451	0.902634	0.867995	0.781954	0.657872	0.525736	0.683261	0.485109	0.608904
>TDP85|TDP85|generation1aar	PYWDTKLHAENIAQ	PYWDTKMHAENIAQ	PYWDTKLHAENIAQ	NA	NA		95.76	1684.82	14	0.1	843.418	2	32.36	Y	Y	0.46	1.09	3.7	60800000	69351342	29563652	98443470	56789158	52873355	56377335	67381377	79766350	58847980	51259688	78900013	34669461	44179479	42407071	76561267	59371616	1.00886	0.880107	0.875552	0.972271	0.669543	0.645915	0.733277	0.488617	0.649361
>TDP85|TDP85|generation1aar	PYWDTKLHAENIAQ	PYWDTKMHAENIAQ	D.TKLHAENIAQ	PYWDTKMH	NA	4	85.94	1123.6	10	0.2	375.54	3	19.2	N	Y	1.09	3.85	1.2	3880000	3945704	5191666	4723559	3387423	3531430	3869441	3948951	4053700	3130447	3816114	3595572	3811418	4520097	3520799	3363444	3212831	0.893043	0.832169	0.847453	0.310945	0.145213	0.234898	0.515705	0.259791	0.433786
>TDP85|TDP85|generation1aar	PYWDTKLHAENIAQ	PYWDTKMHAENIAQ	W.DTKLHAENIAQ	XPYWDTKM	NA	3	96.89	1238.63	11	1.7	620.321	2	19.78	N	Y	0.92	9.32	1.3	1760000	1869471	2339454	1891151	2899236	1667620	1903515	1744440	1874291	1294213	1722408	1529384	1855705	1723766	1226093	1060545	1258829	0.798935	0.711355	0.585515	0.118333	0.0536282	0.0159779	0.396345	0.17226	0.130806
>TDP4|TDP4|generation1	GIQSTYFHDLNPYL	GIQSTYFHDLNPYM	GIQSTYFHDLNPYL	NA	NA		92.27	1666.8	14	0.2	834.407	2	46.78	Y	Y	0.33	1.51	3.7	252000000	282574412	217120589	247835753	260034566	217771517	404626998	353680342	292040737	263267277	198025352	338287604	174458507	163438535	164228975	149486379	NA	1.2586	0.966725	0.631428	0.176683	0.837786	0.00254331	0.45405	0.536588	0.0479429
>TDP4|TDP4|generation1	GIQSTYFHDLNPYL	GIQSTYFHDLNPYM	GIQSTYFHD.L	NA	YFHDLNPY	9	77.84	1066.47	9	4.9	534.246	2	26.73	N	Y	0.83	4.07	2	256000	225715	293233	286695	247083	263876	292288	268375	247363	257736	322823	230927	266688	228559	200224	242410	214189	1.01822	1.02417	0.841037	0.805225	0.808816	0.0645445	0.688009	0.529226	0.269346
>TDP4|TDP4|generation1	GIQSTYFHDLNPYL	GIQSTYFHDLNPYM	Q.STYFHDLNPYL	XGIQSTYF	NA	3	68.15	1368.63	11	2.8	685.327	2	42.24	N	Y	0.51	6.58	3.3	110000	NA	NA	75128	78010	142238	92783	95848	148200	173668	87152	160028	47559	49159	202474	338364	122125	1.56417	1.52936	2.3251	0.12298	0.418262	0.336194	0.398811	0.390623	0.505782
>TDP4|TDP4|generation1	GIQSTYFHDLNPYL	GIQSTYFHDLNPYM	GIQSTYFHDLN.P	NA	HDLNPYMX	11	64.7	1293.6	11	2.6	647.808	2	31.63	N	Y	0.55	7.07	1.9	93800	174024	NA	176162	NA	139295	NA	307673	NA	NA	NA	64822	70228	257926	195725	NA	32974	1.27637	0.385652	0.926412	0.6235	0.000729394	0.891144	0.632875	0.0154632	0.723391
>TDP40|TDP40|generation1	AAPYHKLETNITSG	AAPYHKMETNITSG	AAPYHKLETNITSG	NA	NA		84.02	1500.76	14	6.3	751.391	2	25.33	Y	Y	1.12	2.38	2.2	335000000	280851397	84925397	431769605	333760842	318809653	NA	303839210	285502511	289815238	333136400	275491701	340027409	340922570	295837126	328264009	513865098	1.07033	1.09473	1.30724	0.827731	0.732181	0.361082	0.698398	0.503858	0.51656
>TDP40|TDP40|generation1	AAPYHKLETNITSG	AAPYHKMETNITSG	Y.HKLETNITSG	AAPYHKME	NA	4	87.02	1098.57	10	4.4	550.293	2	18.85	N	Y	0.73	8.44	2.1	266000	465214	319672	365277	219186	299191	230918	220451	294220	255524	201119	219786	263355	342199	208098	144436	160642	0.762976	0.6863	0.624658	0.191188	0.0898729	0.107641	0.456951	0.21482	0.346174
>TDP171|TDP171|GenScript	DFDYTIAVQLFHEV	DFDYTIAVQMFHEV	DFDYTIAVQLFHEV	NA	NA		77.5	1695.81	14	4.5	848.918	2	61.48	Y	Y	0.41	1.13	3	6200000	4195541	7963759	3670042	6645328	3649144	5481708	11405951	3312701	14601378	5662287	2846072	8111765	6243863	7007853	6070359	2639782	1.06117	1.38919	0.977183	0.87729	0.449814	0.930296	0.71146	0.406584	0.72653
>TDP63|TDP63|generation3	SKLGQRPTDNYEPS	SKLGQRPTDNYEPS	SKLGQRPTDNYEPS	NA	NA		82.11	1590.76	14	4.8	796.393	2	19.39	Y	Y	0.82	2.27	2.4	136000000	122334044	145014121	139893352	133504337	128504814	143543768	137063114	132943917	136058299	133048283	131668828	NA	153223627	136107575	125245345	117428039	1.00242	0.988204	0.983835	0.957113	0.797235	0.819479	0.732195	0.525977	0.704872
>TDP63|TDP63|generation3	SKLGQRPTDNYEPS	SKLGQRPTDNYEPS	K.LGQRPTDNYEPS	XXSKLGQR	NA	2	66.85	1375.64	12	0.9	688.825	2	19.35	N	Y	0.52	0.85	1.7	812000	769326	731480	723646	763167	745524	717719	875095	1028681	828518	756003	778872	995636	783994	784025	NA	753418	1.12699	1.12432	1.03603	0.235907	0.144122	0.151602	0.486221	0.258931	0.39844
>TDP63|TDP63|generation3	SKLGQRPTDNYEPS	SKLGQRPTDNYEPS	S.KLGQRPTDNYEPS	XXXSKLGQ	NA	1	54.12	1503.73	13	0.6	752.874	2	19.44	N	Y	0.62	1.98	2.3	373000	368725	610501	322964	253060	221695	389024	443778	403191	447997	339325	277517	347806	377952	348705	NA	365436	0.937269	0.908307	0.936264	0.799335	0.690423	0.798676	0.688009	0.495329	0.69746
>TDP63|TDP63|generation3	SKLGQRPTDNYEPS	SKLGQRPTDNYEPS	SKLGQRPTD.N	NA	RPTDNYEP	9	99.19	1000.53	9	3	501.274	2	13.58	N	Y	0.6	0.54	2.3	638000	NA	621718	645064	661544	669010	690674	738032	701770	769891	686900	640113	724503	769949	616421	591885	656658	1.08883	1.09735	1.02482	0.0333657	0.125383	0.751195	0.268918	0.252682	0.697204
>TDP63|TDP63|generation3	SKLGQRPTDNYEPS	SKLGQRPTDNYEPS	SKLGQRPTDN.Y	NA	PTDNYEPS	10	87.7	1114.57	10	1.4	558.295	2	12.18	N	Y	0.6	2.88	1.7	51400	83222	59768	NA	53900	54541	48992	60864	58408	56746	46618	42742	40670	59502	39707	28180	37953	0.848716	0.711473	0.629826	0.274641	0.0789859	0.0742033	0.499894	0.209313	0.291831
>TDP63|TDP63|generation3	SKLGQRPTDNYEPS	SKLGQRPTDNYEPS	SKLGQRP.T	NA	GQRPTDNY	7	67.35	784.456	7	5	393.237	2	12.37	N	Y	0.65	2.27	1.9	30600	39026	26279	NA	29291	32077	26004	32780	29095	38495	37027	31094	42115	40221	33183	28584	32692	0.951066	1.17921	1.0678	0.694277	0.237246	0.640405	0.658443	0.31047	0.649361
>TDP63|TDP63|generation3	SKLGQRPTDNYEPS	SKLGQRPTDNYEPS	L.GQRPTDNYEPS	XSKLGQRP	NA	3	53.85	1262.55	11	2.3	632.285	2	13.39	N	Y	0.54	6.57	2.3	29100	31617	14261	NA	NA	NA	NA	41502	28441	NA	37233	30689	34892	33837	47581	38786	33256	1.52454	1.49402	1.67248	0.383306	0.200234	0.101322	0.564986	0.286868	0.337738
>TDP63|TDP63|generation3	SKLGQRPTDNYEPS	SKLGQRPTDNYEPS	G.QRPTDNYEPS	SKLGQRPT	NA	4	55.83	1205.53	10	4.9	603.77	2	13.66	N	Y	0.32	3.24	4.4	26800	41352	46388	35319	43239	39630	48888	NA	28768	72233	40376	30434	27267	33071	NA	34644	NA	0.940368	1.02413	0.814381	0.676002	0.927236	0.0939264	0.653025	0.556118	0.329144
>TDP63|TDP63|generation3	SKLGQRPTDNYEPS	SKLGQRPTDNYEPS	SKLGQR.P	NA	LGQRPTDN	6	57.72	687.403	6	2.6	344.71	2	9.86	N	Y	0.55	3.2	3.1	26100	28947	30525	27806	23114	26976	23196	23387	24300	NA	31251	32006	30669	32815	NA	35453	NA	0.886468	1.13445	1.23683	0.135493	0.110407	0.0608103	0.411541	0.240064	0.259711
>TDP63|TDP63|generation3	SKLGQRPTDNYEPS	SKLGQRPTDNYEPS	SKLGQRPTDNY.E	NA	TDNYEPSX	11	47.31	1277.64	11	2.7	639.827	2	17.52	N	Y	0.43	2.03	1.5	15600	19039	19068	16666	16240	13930	17371	17540	14057	32300	16090	NA	17001	19281	13836	18686	NA	0.885725	1.22778	0.972648	0.156748	0.408996	0.786293	0.429178	0.384459	0.69746
>TDP203|TDP203|GenScript	WWYHYGPTVNKQLR	WWYHYGPTVNKQLR	WWYHYGPTVNKQLR	NA	NA		102.5	1846.93	14	0.9	924.471	2	33.72	Y	Y	0.62	1.15	2.5	46900000	9218129	63133219	22711081	40051301	48949544	55545197	29808831	39883175	33516800	43833737	69784479	76895087	40731947	33633194	91610909	52325934	1.28919	1.65809	1.61569	0.478126	0.203144	0.277122	0.597658	0.287297	0.466134
>TDP203|TDP203|GenScript	WWYHYGPTVNKQLR	WWYHYGPTVNKQLR	Y.GPTVNKQLR	WYHYGPTV	NA	5	96.32	1011.58	9	1.5	506.798	2	16	N	Y	0.99	7.13	1.6	1360000	1912546	1450141	1735714	1374895	1736286	1539455	1456895	1514689	780953	1268600	1134378	1322329	1608848	1124856	704000	948819	0.965092	0.696131	0.677634	0.698658	0.0305062	0.0626116	0.658443	0.136154	0.263538
>TDP203|TDP203|GenScript	WWYHYGPTVNKQLR	WWYHYGPTVNKQLR	W.YHYGPTVNKQLR	XXWWYHYG	NA	2	92.54	1474.77	12	6.7	492.6	3	23.11	N	Y	0.68	18.87	2.5	471000	561703	586466	473219	1036153	509114	379663	363265	469663	420343	486812	608715	384475	351137	227221	279782	303434	0.647856	0.715076	0.437086	0.124541	0.212111	0.0272717	0.400311	0.290548	0.174753
>TDP203|TDP203|GenScript	WWYHYGPTVNKQLR	WWYHYGPTVNKQLR	G.PTVNKQLR	YHYGPTVN	NA	6	71.17	954.561	8	3.7	478.29	2	15.16	N	Y	0.88	1.64	1.4	560000	537581	495131	462857	489184	479686	518006	688191	533955	605072	521879	499329	584492	605233	488188	461590	995790	1.11845	1.11388	1.2852	0.270162	0.103706	0.298472	0.499894	0.232653	0.485158
>TDP203|TDP203|GenScript	WWYHYGPTVNKQLR	WWYHYGPTVNKQLR	Y.HYGPTVNKQLR	XWWYHYGP	NA	3	80.25	1311.7	11	2	438.243	3	19.5	N	Y	0.46	1.63	2.4	95100	99935	146616	101034	86280	78574	105057	110226	78568	119466	78076	61580	96230	87721	107424	66966	84924	0.858389	0.819038	0.799869	0.363887	0.319579	0.21199	0.558074	0.342577	0.421638
>TDP71|TDP71|generation3	FYAWKFGIFYLNGD	FYAWKFGIFYLNGD	FYAWKFGIFYLNGD	NA	NA		71.98	1739.83	14	6	870.93	2	58.99	Y	Y	0.32	1.03	3.2	15400000	5479187	16344133	4412685	38756110	9446575	13418222	18690425	15800711	23893165	9230869	23801673	20112732	7073824	11698502	23837017	7026894	0.882506	1.18535	0.763727	0.823823	0.740738	0.681391	0.696188	0.505753	0.663982
>TDP71|TDP71|generation3	FYAWKFGIFYLNGD	FYAWKFGIFYLNGD	FYAWKFGIF.Y	NA	FGIFYLNG	9	48.36	1177.6	9	6.3	589.809	2	59.48	N	Y	0.43	60	2.6	152000	31241	31525	39812	33611	10496	NA	18882	33236	120572	34448	227888	408922	425196	251968	523202	532654	0.613011	5.8142	12.7251	0.0807696	0.0885655	0.000864142	0.357965	0.213988	0.0245579
>TDP47|TDP47|generation2	LSYQWQNSDPKAGR	MSYQWQNSDPKAGR	W.QNSDPKAGR	SYQWQNSD	NA	5	87.87	971.478	9	7.6	486.75	2	8.24	N	Y	0.59	2.25	3.5	384000	690067	423025	408454	349702	409057	408788	NA	407549	342911	398113	312967	208906	434134	296962	317154	233917	0.873138	0.674896	0.685194	0.537231	0.125758	0.139665	0.615279	0.252682	0.384822
>TDP47|TDP47|generation2	LSYQWQNSDPKAGR	MSYQWQNSDPKAGR	LSYQWQNSDPKAGR	NA	NA		106	1648.8	14	6.6	825.411	2	24.2	Y	Y	0.51	0.97	2.8	50100000	29118949	65536768	54834740	44136135	52579069	50552370	44473626	32146275	7964388	64667654	56617596	44781388	71248986	52530775	40502728	48286410	0.92834	0.898797	1.09783	0.714155	0.751035	0.657314	0.660349	0.507068	0.650963
>TDP58|TDP58|generation2	LRAYKEQTNGNHVS	MRAYKEQTNGNHVS	LRAYKEQ.T	NA	YKEQTNGN	7	68.72	906.492	7	4.6	303.173	3	13.04	N	Y	0.84	1.42	1.7	976000	839970	719462	774595	994308	805362	1081779	1044747	957850	1449076	1062324	1000683	1133425	1032983	1061864	941360	924394	1.16867	1.39575	1.18996	0.15171	0.029644	0.0600351	0.427158	0.135265	0.258419
>TDP58|TDP58|generation2	LRAYKEQTNGNHVS	MRAYKEQTNGNHVS	LRAYKEQTNGNH.V	NA	NGNHVSXX	12	60.47	1429.71	12	2.6	477.577	3	12.76	N	Y	0.88	0.89	1.7	249000	170578	225132	210704	236123	239352	257963	304798	253901	303089	263002	255235	275578	283464	265466	253521	229220	1.25337	1.30191	1.22448	0.038135	0.0116404	0.0415239	0.282095	0.0786111	0.226533
>TDP58|TDP58|generation2	LRAYKEQTNGNHVS	MRAYKEQTNGNHVS	LRAYKEQTNG.N	NA	QTNGNHVS	10	92.48	1178.6	10	6.8	590.313	2	13.39	N	Y	0.88	0.52	1.7	602000	525519	528781	534531	NA	534619	640746	695859	617862	665911	596139	602638	660053	678015	604048	561584	666991	1.17496	1.19179	1.18513	0.0668109	0.00567994	0.0294884	0.343599	0.0501728	0.175221
>TDP58|TDP58|generation2	LRAYKEQTNGNHVS	MRAYKEQTNGNHVS	LRAYKEQTN.G	NA	EQTNGNHV	9	80.59	1121.58	9	2.6	561.8	2	14.49	N	Y	0.81	1.05	1.4	246000	255006	225934	208113	234131	218752	265244	270292	260439	257736	241343	239030	280023	283464	248593	237360	240493	1.09916	1.10285	1.09394	0.185449	0.130829	0.18245	0.45405	0.254457	0.416946
>TDP58|TDP58|generation2	LRAYKEQTNGNHVS	MRAYKEQTNGNHVS	LRAYKE.Q	NA	AYKEQTNG	6	86.75	778.434	6	2.9	390.223	2	14.98	N	Y	0.78	1.16	2.3	611000	532412	612104	581162	568888	567972	645947	662312	642926	699096	645645	574279	672276	670353	601798	550473	595595	1.09788	1.12932	1.05389	0.0803785	0.0566065	0.338382	0.357965	0.177786	0.506801
>TDP58|TDP58|generation2	LRAYKEQTNGNHVS	MRAYKEQTNGNHVS	LRAYKEQTNGNHVS	NA	NA		105.49	1615.81	14	3.8	539.611	3	15.61	Y	Y	0.53	1.25	2.3	28200000	34460294	40780214	5120788	31782003	33156204	31829270	29042044	27242606	31746936	32591673	NA	32224820	32943080	28233885	26463129	13433768	1.08139	1.1481	0.901292	0.78456	0.674318	0.766542	0.683582	0.489573	0.69746
>TDP110|TDP110|generation1aar	THATPGIHDVLLRP	THATPGIHDVLLRP	THATPGIHDVLLRP	NA	NA		97.84	1525.84	14	1.2	509.62	3	34.94	Y	Y	0.5	1.02	2.2	409000000	488474669	320473195	323827204	253060459	578762140	653228161	405438441	100143820	475650963	658021743	258273470	538932331	277079392	379076469	426238190	341950449	1.25381	1.3933	1.02779	0.532223	0.212302	0.876031	0.614583	0.290548	0.718253
>TDP110|TDP110|generation1aar	THATPGIHDVLLRP	THATPGIHDVLLRP	THATPGIHDVLLR.P	NA	VLLRPXXX	13	87.68	1428.78	13	6.2	477.272	3	31.41	N	Y	0.61	6.53	3	693000	150764	128189	245245	526047	582686	212195	702568	284413	1027627	619861	1995289	545600	589911	571427	NA	801329	1.69662	3.988	2.49169	0.264906	0.0636959	0.0255146	0.498429	0.187584	0.173345
>TDP110|TDP110|generation1aar	THATPGIHDVLLRP	THATPGIHDVLLRP	T.HATPGIHDVLLRP	XXXTHATP	NA	1	85	1424.79	13	0.4	475.937	3	33.88	N	Y	0.74	2.44	1.7	371000	380786	189079	740917	129519	723943	590818	132271	217941	580737	261971	343352	267799	329431	78627	579765	347587	1.15599	1.00941	0.927174	0.786749	0.983452	0.883609	0.68413	0.571994	0.71988
>TDP110|TDP110|generation1aar	THATPGIHDVLLRP	THATPGIHDVLLRP	H.ATPGIHDVLLRP	XXTHATPG	NA	2	80.9	1287.73	12	0.5	430.251	3	35.36	N	Y	0.72	6.89	2.3	535000	878738	177863	382548	358668	249162	152905	1188519	979644	716795	145425	1043222	867848	315385	497186	456539	228280	1.42964	1.54259	0.832893	0.543043	0.359249	0.660496	0.615954	0.363625	0.651448
>TDP110|TDP110|generation1aar	THATPGIHDVLLRP	THATPGIHDVLLRP	G.IHDVLLRP	ATPGIHDV	NA	6	67.69	961.571	8	6.9	481.796	2	31.38	N	Y	0.73	8.47	2.6	523000	621147	338099	1174413	524054	442410	311011	369975	357423	455740	431118	330185	781174	726535	489312	732281	265857	0.557178	0.751856	0.833041	0.15689	0.451264	0.618776	0.429178	0.406584	0.646777
>TDP110|TDP110|generation1aar	THATPGIHDVLLRP	THATPGIHDVLLRP	A.TPGIHDVLLRP	XTHATPGI	NA	3	69.05	1216.69	11	1.4	406.572	3	35.17	N	Y	0.67	8.08	2.5	107000	114580	68101	62520	134501	96428	NA	114060	114419	182517	98703	97536	135566	41370	148481	69188	48099	1.14092	1.35454	0.808892	0.559735	0.253845	0.570924	0.624999	0.311387	0.63436
>TDP110|TDP110|generation1aar	THATPGIHDVLLRP	THATPGIHDVLLRP	THATPGIHDVLL.R	NA	DVLLRPXX	12	88.75	1272.68	12	1.4	637.348	2	37.11	N	Y	0.38	60	2.6	266000	38099	34564	30609	33684	14714	NA	NA	29313	475651	159864	496290	44448	662692	1676035	258571	776904	0.642936	8.58855	24.6371	0.0720229	0.0617781	0.0352354	0.35285	0.187584	0.196551
>TDP110|TDP110|generation1aar	THATPGIHDVLLRP	THATPGIHDVLLRP	H.DVLLRP	PGIHDVLL	NA	8	62.2	711.428	6	1.1	356.721	2	30.38	N	Y	0.31	5.63	2.7	50200	NA	78756	53798	36963	NA	159146	53867	NA	27116	25433	60163	41874	93083	183352	102014	NA	1.88488	0.68394	2.23251	0.321864	0.256295	0.0892374	0.523513	0.311387	0.318844
>TDP110|TDP110|generation1aar	THATPGIHDVLLRP	THATPGIHDVLLRP	THATPGIHD.V	NA	GIHDVLLR	9	94.18	947.446	9	2.9	474.732	2	14.88	N	Y	0.8	1.62	1.4	473000	482444	463885	450767	408483	463991	468078	482117	503443	533172	497126	451725	518931	552882	454442	433308	434953	1.06206	1.10821	1.03877	0.171817	0.0852876	0.609167	0.446063	0.213988	0.645371
>TDP3|TDP3|generation1	AVRAVEGIKLWQSL	AVRAVEGIKMWQSM	A.VRAVEGIKLWQSL	XXXAVRAV	NA	1	68.19	1497.87	13	1	749.941	2	46.79	N	Y	0.61	5.59	1.9	316000	112857	143412	171844	104612	60623	618902	379559	351974	282072	467216	663408	637829	74569	394824	182818	507289	2.64875	3.84912	2.17655	0.105686	0.00548607	0.166559	0.390258	0.0501728	0.411804
>TDP206|TDP206|GenScript	DNQEPWTWYGVKFR	DNQEPWTWYGVKFR	DNQEPWTWYGVKFR	NA	NA		101.65	1824.86	14	2.7	913.439	2	42.31	Y	Y	0.45	0.98	2.7	40300000	13181062	55041271	23920036	46726518	40022873	35053804	44857019	22665848	55087019	53013037	NA	53559873	42647243	28571342	38886659	49507661	1.02686	1.55216	1.14938	0.934245	0.157359	0.644266	0.732195	0.265973	0.649361
>TDP206|TDP206|GenScript	DNQEPWTWYGVKFR	DNQEPWTWYGVKFR	W.YGVKFR	PWTWYGVK	NA	8	75.84	768.428	6	3.4	385.223	2	21.97	N	Y	0.74	5.15	2.9	429000	502259	541600	433497	503132	427695	435832	416940	396652	NA	452777	443623	434479	446902	353205	366646	345708	0.846821	0.895994	0.763681	0.0196945	0.114606	0.011232	0.221123	0.24527	0.107722
>TDP151|TDP151|GenScript	TQNGYPNLAWPGDI	TQNGYPNLAWPGDI	TQNGYPNLAWPGDI	NA	NA		67.28	1544.73	14	6.5	773.375	2	46.4	Y	Y	0.45	1.25	4.1	20100000	8330776	25077027	24524514	14645625	25112391	13418222	21278330	14057185	27875359	16192698	21877282	27335537	22217426	12710873	12120517	17567235	1.01775	1.28525	0.890299	0.950264	0.330695	0.686203	0.732195	0.345402	0.665114
>TDP151|TDP151|GenScript	TQNGYPNLAWPGDI	TQNGYPNLAWPGDI	Y.PNLAWPG.D	QNGYPNLA	AWPGDIXX	5 ; 12	51.01	753.381	7	4.9	377.696	2	13.86	N	Y	0.88	2.28	1.3	364000	397155	354123	366141	324794	384533	372382	376684	325822	355079	376454	332211	413367	444349	370078	343415	297798	1.01193	1.0242	1.00931	0.836787	0.715678	0.924888	0.701026	0.501566	0.72653
>TDP151|TDP151|GenScript	TQNGYPNLAWPGDI	TQNGYPNLAWPGDI	TQNGYPNLA.W	NA	PNLAWPGD	9	48.21	976.461	9	4	489.24	2	25.16	N	Y	0.44	0.62	4.6	136000	162825	180266	NA	192286	145181	168508	191697	NA	178093	161927	110399	144456	158331	143982	150496	91688	0.943982	0.83335	0.762776	0.564112	0.170573	0.0791257	0.625504	0.269262	0.300508
>TDP111|TDP111|generation1aar	FPNLWSYEKQRFHP	FPNMWSYEKQRFHP	FPNLWSYEKQRFHP	NA	NA		76.57	1847.91	14	0.9	924.963	2	42.84	Y	Y	0.31	0.61	3.2	126000000	74606537	167447244	64592733	114574617	95740991	149784801	132270697	111149833	120571988	133048283	130655991	NA	109937952	105623978	145446207	95821280	1.16078	1.21639	1.08454	0.541916	0.450044	0.741305	0.615954	0.406584	0.695106
>TDP111|TDP111|generation1aar	FPNLWSYEKQRFHP	FPNMWSYEKQRFHP	W.SYEKQRFHP	PNMWSYEK	NA	5	46.99	1190.58	9	2.1	596.298	2	18.2	N	Y	0.67	8.38	2.9	202000	298943	299642	200341	186308	NA	209075	200323	205954	196897	191837	195478	177792	247712	169853	119185	147490	0.832766	0.773424	0.694495	0.309328	0.12224	0.11817	0.515705	0.2516	0.355128
>TDP163|TDP163|GenScript	IWQKGALHTSLDPQ	IWQKGALHTSMDPQ	IWQKGALHTSLD.P	NA	TSMDPQXX	12	78.68	1367.72	12	4.4	684.87	2	30.05	N	Y	0.55	2.52	2.5	32000000	14817926	27240222	64592733	27697168	18834293	22779772	27029229	36287151	24003781	21040194	24308091	25224256	23238917	76940150	54037306	23955320	0.781034	0.703965	1.32619	0.542396	0.392554	0.539585	0.615954	0.381601	0.61581
>TDP163|TDP163|GenScript	IWQKGALHTSLDPQ	IWQKGALHTSMDPQ	IWQKGALHTSLDPQ	NA	NA		94.69	1592.83	14	3.7	797.426	2	30.63	Y	Y	0.48	0.78	2.9	93500000	58237897	95340775	143347509	70637742	149104823	94863707	74761698	42934347	63936339	146456250	86800143	53004273	151946763	56355285	83429560	108033796	0.98395	0.952751	1.08761	0.961311	0.882213	0.780877	0.732195	0.544238	0.69746
>TDP163|TDP163|GenScript	IWQKGALHTSLDPQ	IWQKGALHTSMDPQ	G.ALHTSLDPQ	WQKGALHT	NA	5	84.76	980.493	9	2.9	491.255	2	24.48	N	Y	0.77	1.26	2.3	261000	247253	304450	216748	255053	232486	250682	280836	251722	274329	282599	NA	281134	334538	295837	230290	250826	0.992401	1.09176	1.08597	0.928375	0.326951	0.485088	0.728898	0.345402	0.587986
>TDP163|TDP163|GenScript	IWQKGALHTSLDPQ	IWQKGALHTSMDPQ	W.QKGALHTSLD.P	XXIWQKGA	TSMDPQXX	2 ; 12	54.83	1068.56	10	2.5	535.287	2	20.65	N	Y	0.85	16.17	1.1	158000	275682	249168	193433	148449	159895	120660	116935	162366	112829	163990	127617	176681	211959	89539	80904	103337	0.645939	0.670469	0.560426	0.0481617	0.0683622	0.0626707	0.309885	0.191007	0.263538
>TDP163|TDP163|GenScript	IWQKGALHTSLDPQ	IWQKGALHTSMDPQ	A.LHTSLDPQ	QKGALHTS	NA	6	59.42	909.456	8	1.2	455.736	2	21.39	N	Y	0.56	3.67	2.4	62500	59961	63934	47495	46228	93485	69588	63643	61786	95020	62192	119515	72339	35114	NA	34543	NA	1.32573	1.60403	0.640177	0.0836615	0.0509052	0.0423861	0.366897	0.168025	0.226533
>TDP32|TDP32|generation1	RGSPLDGYAQNKHA	RGSPMDGYAQNKHA	RGSPLD.G	NA	SPMDGYAQ	6	57.67	643.329	6	3.8	322.673	2	14.14	N	Y	0.67	1.26	1.3	1100000	1059654	985455	1044882	1036153	1147715	1102583	1188519	1209572	1139350	1155148	1103992	1166761	1289632	1124856	961561	1061549	1.12657	1.10642	1.07548	0.00382914	0.00201596	0.312965	0.0939881	0.0261945	0.487429
>TDP32|TDP32|generation1	RGSPLDGYAQNKHA	RGSPMDGYAQNKHA	G.SPLDGYAQNKHA	XXRGSPMD	NA	2	111.93	1299.62	12	3.3	650.816	2	19.34	N	Y	0.91	1.63	2.2	1430000	1326721	1386047	1303944	1325080	1392953	1425036	1543158	1362130	1360583	1866801	1549641	1611241	1596079	1349827	1282755	1249434	1.07142	1.1959	1.02552	0.0700582	0.0486043	0.686148	0.35285	0.168025	0.665114
>TDP32|TDP32|generation1	RGSPLDGYAQNKHA	RGSPMDGYAQNKHA	RGSPLDGYAQNKHA	NA	NA		111.93	1512.74	14	0.9	379.193	4	19.3	Y	Y	0.83	2.14	2	157000000	150763787	NA	149392283	151437755	158914350	166427557	174443963	156917411	140482959	157801452	149899896	192237718	165992262	156354983	142416078	139974222	1.09064	1.0636	1.00434	0.0347859	0.50557	0.931732	0.276241	0.429768	0.72653
>TDP32|TDP32|generation1	RGSPLDGYAQNKHA	RGSPMDGYAQNKHA	D.GYAQNKHA	SPMDGYAQ	NA	6	94.27	887.425	8	2.1	444.721	2	8.21	N	Y	0.96	1.42	2.2	2990000	2593137	2603845	2599253	2650161	2560287	3578192	3623067	3160142	NA	2949753	2552350	2755778	3473069	2902128	2888723	2395532	1.23695	1.054	1.11612	0.0460926	0.2066	0.218422	0.309693	0.287297	0.425025
>TDP32|TDP32|generation1	RGSPLDGYAQNKHA	RGSPMDGYAQNKHA	P.LDGYAQNKHA	RGSPMDGY	NA	4	93.07	1115.54	10	1.8	558.774	2	18.06	N	Y	0.69	12.34	1.8	549000	702990	608098	523305	531028	660181	703156	674772	NA	682504	594076	665434	734504	237497	520808	167667	483804	1.14884	1.13152	0.595994	0.142613	0.177512	0.0496895	0.421836	0.272413	0.242208
>TDP32|TDP32|generation1	RGSPLDGYAQNKHA	RGSPMDGYAQNKHA	R.GSPLDGYAQNKHA	XXXRGSPM	NA	1	57.25	1356.64	13	2.7	453.223	3	20.49	N	Y	0.85	3.04	1.9	565000	547057	586466	509488	588814	545410	573135	626848	599337	566356	568292	580356	643385	624386	500561	528253	476288	1.05059	1.05671	0.954146	0.313243	0.271781	0.520524	0.515705	0.320989	0.604646
>TDP32|TDP32|generation1	RGSPLDGYAQNKHA	RGSPMDGYAQNKHA	RGSPLDG.Y	NA	PMDGYAQN	7	76.31	700.35	7	1.7	351.183	2	16.79	N	Y	0.76	2.33	2.4	315000	338572	314865	328145	290920	296248	NA	304798	304027	347336	325917	272453	391143	374121	271090	257561	283706	0.94834	1.05057	0.932398	0.241762	0.569136	0.476285	0.491478	0.451054	0.585712
>TDP32|TDP32|generation1	RGSPLDGYAQNKHA	RGSPMDGYAQNKHA	RGSPLDGYAQNKH.A	NA	QNKHAXXX	13	92.13	1441.71	13	0.5	481.576	3	18.22	N	Y	0.5	0.73	1.6	409000	146456	459078	331599	539995	464972	529448	480200	409729	492243	340356	294736	513375	584804	425196	348465	287464	1.27568	1.11074	1.11428	0.29744	0.701246	0.707397	0.513628	0.498037	0.674033
>TDP32|TDP32|generation1	RGSPLDGYAQNKHA	RGSPMDGYAQNKHA	RGSPLDGYAQNK.H	NA	AQNKHAXX	12	96.61	1304.65	12	2.8	435.891	3	19.34	N	Y	0.72	1.7	2.4	243000	236053	259583	232292	248079	199133	212195	264541	240825	221233	253720	197503	301135	323046	274465	224230	219825	0.939229	0.997525	1.06717	0.387261	0.980133	0.53736	0.564986	0.570847	0.61581
>TDP32|TDP32|generation1	RGSPLDGYAQNKHA	RGSPMDGYAQNKHA	G.YAQNKHA	PMDGYAQN	NA	7	68.04	830.404	7	7	416.212	2	8.32	N	Y	0.45	0.43	4.1	89000	NA	87329	76251	84287	69353	51593	124603	110060	163712	101385	84977	49115	89764	87289	115145	61157	1.07601	1.20787	1.06919	0.770454	0.57249	0.686179	0.677782	0.452022	0.665114
>TDP35|TDP35|generation1	IARQPWNLLKDDLG	IARQPWNMLKDDMG	IARQPWNLLKDDLG	NA	NA		106.17	1637.89	14	4	819.955	2	42.67	Y	Y	0.5	0.83	2.6	307000000	113718971	225933602	341097988	425420536	416904931	354698730	257832011	386845006	258842617	250625836	271440353	NA	259203302	202474078	227259698	NA	1.28035	0.941275	0.830417	0.34825	0.84818	0.590211	0.549868	0.538358	0.642617
>TDP35|TDP35|generation1	IARQPWNLLKDDLG	IARQPWNMLKDDMG	W.NLLKDDLG	RQPWNMLK	NA	6	65.24	886.476	8	0.8	444.246	2	32.24	N	Y	0.49	4.99	3.4	1250000	2791284	801183	1459381	1345006	4061145	1258608	432276	NA	634939	1258286	3008126	NA	NA	642293	796924	804147	1.19893	1.02162	0.467597	0.773263	0.966217	0.150543	0.67786	0.566149	0.39844
>TDP33|TDP33|generation1	GGLLDHFYTSQIPA	GGLLDHFYTSQIPA	G.LLDHFYTSQIPA	XXGGLLDH	NA	2	77.43	1403.71	12	0.4	702.862	2	38.1	N	Y	0.8	8.15	3.3	1870000	802063	1329964	1226226	1305154	1039810	2933286	2338699	2342864	5619318	969499	2359911	1922377	994677	788524	2323099	2160676	1.85587	2.33115	1.34386	0.0543974	0.177968	0.368453	0.333802	0.272413	0.520175
>TDP33|TDP33|generation1	GGLLDHFYTSQIPA	GGLLDHFYTSQIPA	GGLLDHFYTSQIPA	NA	NA		98.78	1517.75	14	0.8	759.884	2	45.02	Y	Y	0.53	1.11	3.2	438000000	457460404	297238888	448176850	369627679	46104781	471198020	846340764	628759347	358397470	89730238	583394191	462259484	444348518	461190956	390886681	659475866	1.26703	0.949938	1.24381	0.566821	0.865887	0.218473	0.62722	0.541612	0.425025
>TDP33|TDP33|generation1	GGLLDHFYTSQIPA	GGLLDHFYTSQIPA	G.GLLDHFYTSQIPA	XXXGGLLD	NA	1	79.23	1460.73	13	5.1	731.376	2	43.89	N	Y	0.57	3.91	2.5	234000	246391	201097	22538	161401	419848	201793	532917	488188	NA	NA	365634	317803	NA	305961	116155	328799	2.60164	2.16474	1.58565	0.0281823	0.0677827	0.301745	0.257939	0.191007	0.485158
>TDP33|TDP33|generation1	GGLLDHFYTSQIPA	GGLLDHFYTSQIPA	D.HFYTSQIPA	GLLDHFYT	NA	5	92.52	1062.51	9	0.9	532.264	2	28.33	N	Y	0.45	3.28	4.1	192000	149902	302046	356642	181327	151067	353659	184987	233197	NA	126860	165092	216684	214513	202474	199989	NA	0.93231	0.685089	0.831014	0.808248	0.263683	0.503725	0.689501	0.314934	0.599797
>TDP149|TDP149|GenScript	FRIHGFDEAHNAWL	FRIHGFDEAHNAWM	FRIHGFDEAHNAW.L	NA	HNAWMXXX	13	81.22	1598.74	13	11.9	533.926	3	34.24	N	Y	0.52	2.55	2.7	3610000	5177659	5391962	3169189	4762319	3443144	3765423	2607075	4718419	1106165	2485631	3322106	4478139	3587987	3993239	954491	2865244	0.785577	0.615748	0.616231	0.186794	0.087054	0.0791581	0.45405	0.213988	0.300508
>TDP149|TDP149|GenScript	FRIHGFDEAHNAWL	FRIHGFDEAHNAWM	FRIHGFDEAHNAWL	NA	NA		88.61	1711.82	14	2.9	856.921	2	42.11	Y	Y	0.42	0.85	3.1	67500000	36872515	69622802	33246260	69741071	43260018	97672172	75049243	58952999	39158242	77250515	112424922	101119262	53372897	51518404	82015500	80508663	1.31244	1.57508	1.27655	0.327411	0.164915	0.309013	0.529607	0.267737	0.486822
>TDP149|TDP149|GenScript	FRIHGFDEAHNAWL	FRIHGFDEAHNAWM	FRIHGFDEAHNA.W	NA	AHNAWMXX	12	93.22	1412.66	12	1.8	471.894	3	28.08	N	Y	0.89	4.78	1.7	1590000	1197495	1145692	2763325	1623971	2570096	1258608	958483	1503792	944665	1014880	NA	737837	935941	1721030	795914	2000974	0.934699	0.534361	0.810322	0.837811	0.142215	0.528606	0.701026	0.258398	0.610933
>TDP149|TDP149|GenScript	FRIHGFDEAHNAWL	FRIHGFDEAHNAWM	FRIHGFDEAH.N	NA	DEAHNAWM	10	87.53	1227.58	10	0.7	410.2	3	27.86	N	Y	0.48	2.12	2.1	174000	160240	105756	NA	225164	156952	99961	53483	286592	20243	337262	266376	412255	79421	108886	283822	232977	0.911599	1.58218	1.07669	0.835813	0.404055	0.853697	0.701026	0.382658	0.715779
>TDP149|TDP149|GenScript	FRIHGFDEAHNAWL	FRIHGFDEAHNAWM	FRIHG.F	NA	RIHGFDEA	5	61.95	628.345	5	0.3	315.18	2	19.89	N	Y	0.81	2.07	1.8	164000	163686	203500	140757	145460	137333	177869	154316	147110	158182	212465	126605	187793	154500	165354	175747	162520	0.943718	1.04843	1.00722	0.601358	0.746987	0.939588	0.632875	0.506365	0.72653
>TDP149|TDP149|GenScript	FRIHGFDEAHNAWL	FRIHGFDEAHNAWM	FRIHGFDEAHN.A	NA	EAHNAWMX	11	63.7	1341.62	11	3.6	448.216	3	26.9	N	Y	0.42	5.38	2.6	105000	155933	NA	58030	563906	60231	151865	NA	73773	NA	154707	95207	140011	NA	155230	91005	NA	0.367503	0.501273	0.474826	0.356596	0.453572	0.547441	0.554933	0.406584	0.620888
>TDP149|TDP149|GenScript	FRIHGFDEAHNAWL	FRIHGFDEAHNAWM	FRIHGFD.E	NA	HGFDEAHN	7	101.67	890.44	7	0.4	446.227	2	30.65	N	Y	0.63	2.48	2.1	1610000	2265764	1233822	1442110	1374895	3678573	1445839	732281	1010156	839579	1536759	3777883	1222321	1621617	948254	1171650	1296406	1.08711	1.1678	0.797571	0.852673	0.718071	0.284532	0.703799	0.502233	0.472779
>TDP223|TDP223|GenScript	VYHKWDTQDPNLDH	VYHKWDTQDPNLDH	VYHKWDTQDPNLDH	NA	NA		93.88	1766.8	14	4.6	884.412	2	23.41	Y	Y	0.59	0.72	3.8	62200000	NA	68981855	66924289	71733673	49832401	74476332	55208639	30838630	56746266	80860352	64011307	62227238	67801455	78964891	48886086	52419877	0.759811	0.953015	0.896043	0.180403	0.625789	0.42796	0.45405	0.474794	0.550474
>TDP223|TDP223|GenScript	VYHKWDTQDPNLDH	VYHKWDTQDPNLDH	VYHKWDTQD.P	NA	DTQDPNLD	9	57.41	1190.54	9	4	596.278	2	18.09	N	Y	1.06	1.57	1.5	1900000	887353	2451620	1787526	1594082	1559715	2080344	1840288	1340336	2234453	2423748	2086445	1900153	2540958	2227215	1737274	1925820	1.01489	1.28632	1.25454	0.94685	0.207342	0.287936	0.732195	0.287297	0.475521
>TDP223|TDP223|GenScript	VYHKWDTQDPNLDH	VYHKWDTQDPNLDH	D.TQDPNLDH	HKWDTQDP	NA	6	74.95	938.409	8	4.7	470.214	2	13	N	Y	1.02	2.08	2.2	1090000	1145805	985455	1079424	1036153	1108477	1164993	1284368	1111498	1194658	1016943	1012837	1144537	1237281	976375	878738	1042761	1.09949	1.02876	0.973702	0.0949806	0.611724	0.748047	0.383092	0.469109	0.696648
>TDP223|TDP223|GenScript	VYHKWDTQDPNLDH	VYHKWDTQDPNLDH	W.DTQDPNLDH	YHKWDTQD	NA	5	66.55	1053.44	9	6.8	527.729	2	13.47	N	Y	0.85	12.04	1.9	617000	973503	658572	771141	657559	737676	601220	651769	637477	507730	556946	521611	560045	729089	384701	316143	496016	0.858652	0.701238	0.629236	0.224081	0.0231589	0.0516973	0.479318	0.124452	0.242208
>TDP8|TDP8|generation1	ELFDNRVGKWSYRL	ELFDNRVGKWSYRM	ELFDNRVGKWSYRL	NA	NA		83.55	1781.92	14	2	594.982	3	42.45	Y	Y	0.4	1.25	2.6	119000000	57720993	152224768	62347531	122545026	86618130	163307040	112142547	40536998	133845969	221747139	116476271	151123293	59118783	110910801	115144914	188824286	1.01967	1.57835	1.20049	0.956977	0.131472	0.595611	0.732195	0.254539	0.64407
>TDP8|TDP8|generation1	ELFDNRVGKWSYRL	ELFDNRVGKWSYRM	ELFDNRVG.K	NA	NRVGKWSY	8	69.56	948.466	8	0.5	475.24	2	26.79	N	Y	0.71	10.85	2.6	307000	465214	224331	122623	763167	263876	220517	179236	442420	173668	227935	164080	211128	208129	764902	323214	202916	0.702104	0.493108	0.951646	0.474647	0.213114	0.925355	0.596068	0.290548	0.72653
>TDP8|TDP8|generation1	ELFDNRVGKWSYRL	ELFDNRVGKWSYRM	D.NRVGKWSYRL	ELFDNRVG	NA	4	58.82	1277.7	10	2.9	426.908	3	32.06	N	Y	0.58	2.34	2.1	114000	NA	172254	83072	245090	303114	34742	NA	NA	NA	44040	234978	55116	49542	184476	142416	235796	1.01273	0.667712	0.917582	0.986651	0.514614	0.830445	0.73444	0.433948	0.707129
>TDP8|TDP8|generation1	ELFDNRVGKWSYRL	ELFDNRVGKWSYRM	ELFDNRVGK.W	NA	RVGKWSYR	9	76.24	1076.56	9	2.3	359.862	3	24.38	N	Y	0.65	7.22	2.4	272000	261037	255577	264243	NA	543448	389024	269334	455496	154863	183586	190413	234463	275803	157480	146456	248008	1.59181	0.733161	0.795037	0.0740001	0.016459	0.222379	0.35285	0.0955973	0.425741
>TDP31|TDP31|generation1	QGHETRWLIFVSNA	QGHETRWLIFVSNA	Q.GHETRWLIFVSNA	XXXQGHET	NA	1	58.68	1528.78	13	6.5	765.402	2	46.51	Y	Y	0.36	1.68	3.5	469000	325650	825218	515533	361657	791629	232999	143772	524148	725644	412553	195478	440035	222174	538806	455529	241432	0.834566	0.874585	0.718885	0.668003	0.700296	0.342378	0.64878	0.498037	0.507226
>TDP187|TDP187|GenScript	LDQIYKLSNWFFEQ	MDQIYKLSNWFFEQ	LDQIYKLSNWFFEQ	NA	NA		84.42	1829.9	14	3.8	915.96	2	54.54	Y	Y	0.46	1.56	2.7	52700000	2162383	96943141	27978670	95844158	31194298	79053089	43898536	9306074	56746266	72299881	63302321	22335134	80442404	65241647	58683504	43589288	0.733204	0.963016	1.11227	0.616225	0.94036	0.812512	0.632875	0.55999	0.703072
>TDP66|TDP66|generation3	PKDRWHTWLKIFNT	PKDRWHTWMKIFNT	PKDRWHTWLKIFNT	NA	NA		71.89	1840.97	14	3.1	921.497	2	50	Y	Y	0.34	1.09	3	24100000	726251	42382580	4533581	22117883	9201337	33805597	22428509	17653209	37167145	25681413	17319515	24779775	12896322	34870536	57067435	22358299	1.19106	1.50441	1.82328	0.768629	0.428964	0.328173	0.677782	0.394535	0.499725
>TDP82|TDP82|generation1aar	IQLDPRYNHTQQFP	IQMDPRYNHTQQFP	IQLDPRYNHTQQFP	NA	NA		64.03	1755.87	14	0.8	878.943	2	32.46	Y	Y	0.64	1.84	3.1	337000000	369586654	427030532	295330410	307857015	405133498	256922541	235786895	332359794	334061839	287755590	456789549	424478661	234942895	449942396	326243922	232037805	0.878839	1.07378	0.8881	0.421034	0.621212	0.535592	0.58148	0.47373	0.615106
>TDP82|TDP82|generation1aar	IQLDPRYNHTQQFP	IQMDPRYNHTQQFP	D.PRYNHTQQFP	IQMDPRYN	NA	4	95.61	1286.62	10	2.2	644.317	2	22.23	N	Y	0.81	3.12	2.2	45400000	39543188	45106602	45508516	47722819	41788588	47639888	41118934	44133022	46237698	50125167	43349429	48003869	48010070	41057244	36967578	35886009	0.982007	1.05529	0.910276	0.737576	0.317323	0.265642	0.672789	0.342577	0.456866
>TDP82|TDP82|generation1aar	IQLDPRYNHTQQFP	IQMDPRYNHTQQFP	Y.NHTQQFP	DPRYNHTQ	NA	7	63.82	870.398	7	NA	436.207	2	21.94	N	Y	0.78	5.81	2.6	417000	603055	458277	480991	398520	560124	477439	379559	368320	294240	455871	349429	430035	519683	331833	236350	280888	0.919931	0.788098	0.705237	0.555968	0.120082	0.107652	0.624163	0.249583	0.346174
>TDP158|TDP158|GenScript	QTRDQNKVGEAAWY	QTRDQNKVGEAAWY	QTRDQNKVGEAAWY	NA	NA		88.9	1664.79	14	1.3	833.402	2	26.62	Y	Y	0.84	2.78	2.6	4830000	2170999	6665842	4594029	5947917	5267716	5388092	3565558	2506320	4225550	6673042	6461901	4389243	6818451	5613031	4262382	3128283	0.863196	1.12235	1.02288	0.603601	0.635122	0.933485	0.632875	0.478315	0.72653
>TDP28|TDP28|generation1	HGTPKFAWDESNGA	HGTPKFAWDESNGA	HGTPKFAWDESNGA	NA	NA		76.29	1515.67	14	1.8	758.846	2	28.57	Y	Y	1.3	1.48	2.3	25500000	13697967	42703053	21847542	19029349	17755245	37342183	22907751	18633943	23893165	33210502	26131198	22890734	31666216	25084289	18988810	31001002	0.993433	1.09095	1.09727	0.984347	0.754943	0.747348	0.73444	0.508896	0.696648
>TDP28|TDP28|generation1	HGTPKFAWDESNGA	HGTPKFAWDESNGA	HGTPKFA.W	NA	PKFAWDES	7	90.12	756.392	7	2.1	379.202	2	18.65	N	Y	1.02	3.52	1.1	591000	786556	608899	633838	590807	622905	521126	565505	633118	558613	571386	469956	612272	693337	546680	510072	513865	0.894109	0.844329	0.864072	0.229137	0.107049	0.202297	0.482869	0.237638	0.421042
>TDP28|TDP28|generation1	HGTPKFAWDESNGA	HGTPKFAWDESNGA	HGTPKFAWDESN.G	NA	DESNGAXX	12	47.22	1387.62	12	3.8	694.818	2	28.5	N	Y	0.65	3.75	2.6	82300	50743	84124	58893	97339	50421	112339	61055	22230	71790	176366	67252	44559	163439	93701	48381	132459	0.845228	1.23658	1.50457	0.622584	0.602543	0.224652	0.632875	0.465352	0.427908
>TDP28|TDP28|generation1	HGTPKFAWDESNGA	HGTPKFAWDESNGA	HGTPKF.A	NA	TPKFAWDE	6	53.6	685.355	6	2.1	343.684	2	19.5	N	Y	0.79	1.92	1.3	72100	79689	75552	52503	64361	73277	77389	71982	80747	75219	77044	79001	77006	92445	60292	72319	52326	1.11499	1.13291	1.01939	0.268954	0.192076	0.905463	0.499894	0.282779	0.72653
>TDP137|TDP137|GenScript	DITSQVWPVEYLQD	DITSQVWPVEYMQD	DITSQVWPVEYLQD	NA	NA		77.8	1691.8	14	6.3	846.915	2	49.11	Y	Y	0.4	1.31	3.8	36300000	24208357	34931578	37736663	3257904	32371442	27044478	46007199	29966867	5984353	48268680	41931457	61338278	57841919	34083137	82520522	20291565	1.35208	1.57311	1.94476	0.359094	0.351086	0.184222	0.557215	0.360437	0.416946
>TDP2|TDP2|generation1	LLDKLLNWPQRRGL	MLDKLMNWPQRRGM	LLDKLLNWPQRRGL	NA	NA		72.3	1721.01	14	4.5	861.516	2	48.45	Y	Y	0.45	1.09	2.7	156000000	37475570	258782105	93262235	117563520	82596224	176829279	171568513	131854213	149332279	81685458	107360737	270021766	44817911	402698445	130295560	241432048	1.10997	1.1998	1.6156	0.797214	0.701144	0.42158	0.688009	0.498037	0.543547
>TDP90|TDP90|generation1aar	NHQLAWGEDRNTFY	NHQLAWGEDRNTFY	NHQLAWGEDRNTFY	NA	NA		93.82	1749.79	14	1.4	875.901	2	33.92	Y	Y	0.52	0.83	2.9	35100000	22054588	46628850	21761188	42940574	35314300	22571737	42940052	31056571	27875359	31147738	29270993	37114103	44562538	41844643	32220375	35134469	0.988735	0.940196	1.15277	0.963569	0.783848	0.507999	0.732195	0.523389	0.599797
>TDP90|TDP90|generation1aar	NHQLAWGEDRNTFY	NHQLAWGEDRNTFY	W.GEDRNTFY	QLAWGEDR	NA	6	51.33	1000.42	8	1.1	501.219	2	21.01	N	Y	0.74	4.7	2.8	372000	420416	506348	405000	387561	287419	382783	383393	334539	331850	229998	377788	500040	408596	442068	267661	263978	0.807371	0.83735	0.80398	0.0555868	0.301777	0.166412	0.337268	0.337905	0.411804
>TDP90|TDP90|generation1aar	NHQLAWGEDRNTFY	NHQLAWGEDRNTFY	NHQLAWGEDRNT.F	NA	DRNTFYXX	12	84.34	1439.65	12	0.5	720.835	2	21.91	N	Y	0.35	60	2.5	73900	37193	25628	28705	42040	40536	31033	36830	29987	76878	110358	115463	NA	NA	217097	222209	202916	1.03609	3.02172	6.41103	0.79892	0.0017153	1.20019e-06	0.688009	0.0252829	0.000164026
>TDP116|TDP116|generation1aar	RPVLEFATGGYHPN	RPVMEFATGGYHPN	RPVLEFATGGYHPN	NA	NA		119.26	1556.77	14	2.2	519.933	3	35.14	Y	Y	0.55	0.57	3.3	531000000	NA	419819885	378230174	432394643	618981204	541929732	426525074	706128348	493349603	486812324	416276063	654497202	374121022	773900922	507041638	489440066	1.39801	1.25012	1.30715	0.0713643	0.15429	0.26747	0.35285	0.265973	0.456928
>TDP116|TDP116|generation1aar	RPVLEFATGGYHPN	RPVMEFATGGYHPN	P.VLEFATGGYHPN	XXRPVMEF	NA	2	100.57	1303.62	12	1.7	652.818	2	31.92	N	Y	0.72	5.24	2.8	20600000	16885544	32928621	13125796	17036747	20501913	21531565	37189152	28659222	21902068	17120942	11748911	17223611	18259149	13835729	25655095	14091365	1.34892	0.850192	0.898278	0.278554	0.561075	0.709084	0.503073	0.44857	0.674144
>TDP116|TDP116|generation1aar	RPVLEFATGGYHPN	RPVMEFATGGYHPN	RPVLEFATGG.Y	NA	ATGGYHPN	10	97.43	1045.56	10	1.9	523.784	2	33.65	N	Y	0.68	4.27	1.9	1380000	NA	2724022	1001705	1992602	NA	1310617	1341877	2015953	1205720	1320169	1255918	1811257	1241111	2418440	936310	1653387	0.816401	0.733571	0.819634	0.558866	0.309396	0.569066	0.624999	0.338977	0.63436
>TDP116|TDP116|generation1aar	RPVLEFATGGYHPN	RPVMEFATGGYHPN	RPVLEFATG.G	NA	FATGGYHP	9	102.56	988.534	9	4.5	495.277	2	34.86	N	Y	0.69	11.68	3.3	1370000	2041772	NA	2046588	2092232	NA	782210	1428140	757344	1360583	722999	1215405	2366857	870821	986499	1333257	1108521	0.480163	0.687537	0.521685	0.00825241	0.175744	0.000399184	0.153666	0.272413	0.0167862
>TDP116|TDP116|generation1aar	RPVLEFATGGYHPN	RPVMEFATGGYHPN	RPVLEFA.T	NA	MEFATGGY	7	95.8	830.465	7	0.3	416.24	2	36.31	N	Y	0.72	2.29	2.5	254000	194701	422223	183070	138486	424753	159146	294254	295310	449103	160896	219786	148901	284741	230595	122215	321283	1.25039	1.04284	1.02169	0.508823	0.918808	0.949496	0.612686	0.553123	0.729014
>TDP116|TDP116|generation1aar	RPVLEFATGGYHPN	RPVMEFATGGYHPN	RPVLEFAT.G	NA	EFATGGYH	8	66.24	931.513	8	2.9	466.765	2	36.83	N	Y	0.63	5.82	2.8	124000	NA	76353	152846	302876	99076	NA	126520	125316	120572	117578	NA	117787	76739	NA	NA	76375	0.659516	0.66896	0.431652	0.419213	0.427397	0.325247	0.580656	0.394366	0.497902
>TDP116|TDP116|generation1aar	RPVLEFATGGYHPN	RPVMEFATGGYHPN	RPVLEF.A	NA	VMEFATGG	6	62.82	759.428	6	0.4	380.721	2	36.96	N	Y	0.68	16.97	2.3	122000	71419	67379	103625	NA	249162	242360	166776	130765	194685	172241	115463	91896	180038	92576	77874	35322	2.44118	1.7767	1.19361	0.0221842	0.090184	0.691677	0.234891	0.21482	0.66805
>TDP116|TDP116|generation1aar	RPVLEFATGGYHPN	RPVMEFATGGYHPN	RPVLEFATGGYH.P	NA	GGYHPNXX	12	48.21	1345.68	12	1.3	673.847	2	33.72	N	Y	0.43	3.18	2.3	53900	74090	106557	NA	133504	NA	NA	111184	67998	64158	20112	18332	87785	63205	59280	54643	NA	0.855554	0.454527	0.563831	0.619373	0.0694823	0.0580632	0.632875	0.192552	0.255977
>TDP116|TDP116|generation1aar	RPVLEFATGGYHPN	RPVMEFATGGYHPN	E.FATGGYHPN	PVMEFATG	NA	5	58.85	962.425	9	1.2	482.22	2	18.36	N	Y	0.63	2.41	2	44600	38682	37575	27029	40948	39729	36718	30671	28550	77985	44865	43755	36336	39200	59730	74137	64351	0.94061	1.40703	1.64606	0.614855	0.184093	0.0266748	0.632875	0.275817	0.173598
>TDP116|TDP116|generation1aar	RPVLEFATGGYHPN	RPVMEFATGGYHPN	R.PVLEFATGGYHPN	XXXRPVME	NA	1	117.11	1400.67	13	0.7	701.344	2	36.59	N	Y	0.51	2.01	1	2490000	1567943	4534696	1364392	3277830	2344477	1945122	1811533	1086435	2444625	4517453	2471323	1911265	1092995	3745770	2696815	2564628	0.668931	1.05582	0.940004	0.306274	0.879223	0.867853	0.513628	0.544238	0.718253
>TDP98|TDP98|generation1aar	NQIIWFDYTLKGEH	NQIIWFDYTLKGEH	NQIIWFDYTLKGEH	NA	NA		104.13	1762.87	14	4.5	882.445	2	47.51	Y	Y	0.39	0.76	3.2	52200000	31703471	44786129	22452019	68944031	47380019	58977765	24633021	57645354	97674372	57447980	37880109	61671638	58224978	42632042	65955815	59841329	1.1236	1.51695	1.35005	0.700247	0.224814	0.239244	0.658443	0.300698	0.437415
>TDP98|TDP98|generation1aar	NQIIWFDYTLKGEH	NQIIWFDYTLKGEH	Y.TLKGEH	WFDYTLKG	NA	8	45.18	683.36	6	6	342.69	2	7.76	N	Y	0.62	3.12	2.8	154000	281713	167447	116578	155423	159895	133142	NA	165635	394901	176366	130656	131122	196637	158605	NA	109913	0.848025	1.15514	0.860011	0.550593	0.712688	0.614065	0.619417	0.501566	0.646777
>TDP98|TDP98|generation1aar	NQIIWFDYTLKGEH	NQIIWFDYTLKGEH	D.YTLKGEH	IWFDYTLK	NA	7	83.16	846.423	7	1.3	424.22	2	13.93	N	Y	0.46	2.17	2.1	102000	106827	102551	106215	125534	51892	110258	107350	125316	112829	112421	NA	114454	127686	64454	NA	108973	0.895017	1.02678	0.910132	0.518953	0.650894	0.58178	0.612686	0.481939	0.639919
>TDP208|TDP208|GenScript	NLRPFKHDVQVLLE	NMRPFKHDVQVMLE	NLRPFKHDVQVLLE	NA	NA		84.15	1706.95	14	4	427.742	4	39.11	Y	Y	0.4	0.7	2.8	416000000	267928787	338099220	183070313	461287372	399247781	473278365	530041271	395562640	564144165	333136400	501354383	324470599	154500490	346455645	471690129	768449086	1.43806	1.37806	1.39245	0.0873265	0.210167	0.419561	0.369302	0.290263	0.542911
>TDP208|TDP208|GenScript	NLRPFKHDVQVLLE	NMRPFKHDVQVMLE	NLRPFKHD.V	NA	FKHDVQVM	8	87.37	1025.54	8	0.9	513.777	2	19.52	N	Y	1.05	4.31	1.5	2180000	2438066	3212744	1934328	2082269	2099239	2080344	NA	2026850	1858357	2258727	2116830	2100169	NA	1799770	1787776	1878849	0.855994	0.86208	0.753928	0.350864	0.305231	0.139503	0.550699	0.337905	0.384822
>TDP153|TDP153|GenScript	LTHGRPEDTAQFWG	LTHGRPEDTAQFWG	LTHGRPEDTAQFWG	NA	NA		100.51	1613.76	14	2	807.888	2	31.24	Y	Y	0.52	0.57	3.8	40200000	22829945	42062107	52848600	28195319	33940966	37030131	32875978	38793471	33184951	44143151	43551997	42114506	48648502	34533079	51613203	40207360	0.977419	1.11689	1.19917	0.909261	0.578347	0.389699	0.72419	0.454255	0.528624
>TDP153|TDP153|GenScript	LTHGRPEDTAQFWG	LTHGRPEDTAQFWG	LTHGRPED.T	NA	RPEDTAQF	8	63.63	923.446	8	3.2	462.732	2	9.88	N	Y	0.85	1.06	2.5	1130000	1119960	977443	1027612	1056079	1079048	1217002	1284368	1231366	1272090	1082951	1134378	1144537	1366244	1106858	970651	1117915	1.15084	1.10831	1.09102	0.0246357	0.0641502	0.319062	0.237559	0.187584	0.492714
>TDP153|TDP153|GenScript	LTHGRPEDTAQFWG	LTHGRPEDTAQFWG	LTHGRPEDTA.Q	NA	EDTAQFWG	10	54.16	1095.53	10	3.9	548.775	2	11.48	N	Y	0.68	3.68	2.3	97700	109411	96943	96716	99530	103981	94656	103516	110060	NA	89833	91966	92341	114407	89539	75854	82106	1.02388	0.907899	0.898922	0.601242	0.0495944	0.299796	0.632875	0.168025	0.485158
>TDP153|TDP153|GenScript	LTHGRPEDTAQFWG	LTHGRPEDTAQFWG	LTHGRPE.D	NA	GRPEDTAQ	7	65.45	808.419	7	4.6	405.219	2	9.53	N	Y	0.7	0.91	1.9	74800	74951	63133	60534	65955	69059	67403	76295	80202	100219	77251	76672	85229	107895	74690	67572	66887	1.10729	1.28271	1.19832	0.154251	0.0253029	0.245856	0.427158	0.1263	0.442109
>TDP153|TDP153|GenScript	LTHGRPEDTAQFWG	LTHGRPEDTAQFWG	LTHGRPEDT.A	NA	PEDTAQFW	9	45.9	1024.49	9	3.2	513.256	2	11.91	N	Y	0.65	3.36	1.9	28500	30153	29724	27461	27299	28055	24028	27413	32691	33517	35376	23498	31558	32943	26659	22423	24707	0.978628	1.08123	0.931043	0.761914	0.424784	0.437861	0.677782	0.393249	0.556661
>TDP147|TDP147|GenScript	LRKDWGDIQFATAN	LRKDWGDIQFATAN	W.GDIQFATAN	RKDWGDIQ	NA	5	46.53	935.435	9	5.6	468.727	2	26.06	N	Y	0.9	8.65	2.4	965000	1611019	1169727	1079424	1076005	1108477	887267	907684	828175	778740	NA	781910	777840	1271756	794148	588855	719599	0.755971	0.63166	0.683598	0.0771042	0.029669	0.0934903	0.35285	0.135265	0.329144
>TDP147|TDP147|GenScript	LRKDWGDIQFATAN	LRKDWGDIQFATAN	LRKDWGDIQFATAN	NA	NA		92.41	1633.82	14	4	817.921	2	33.91	Y	Y	0.65	1.88	2.7	112000000	57204088	161037780	34627922	120552423	119676239	234038752	77828845	74099888	120571988	98703261	113437759	174458507	103170575	46006610	169687241	102397250	1.35408	1.35817	1.12811	0.510472	0.354882	0.766349	0.612686	0.362353	0.69746
>TDP146|TDP146|GenScript	TWRGVSWNSEDILT	TWRGVSWNSEDILT	TWRGVSWNSEDILT	NA	NA		79.98	1662.8	14	2	832.409	2	42.16	Y	Y	0.34	0.74	3.5	16800000	8261856	18026617	10448824	12951913	14714292	26940461	17348548	13185421	12942131	23206096	17015664	12667688	16599226	21934692	16766716	24706859	1.4528	1.32487	1.61016	0.182573	0.25851	0.0398484	0.45405	0.311387	0.220038
>TDP54|TDP54|generation2	ESIEYKGKPTRWQR	ESIEYKGKPTRWQR	ESIEYKGKPTRWQR	NA	NA		116.48	1776.93	14	1.3	445.24	4	20.37	Y	Y	0.87	2.39	2.6	58800000	26275974	55602099	58375251	48719120	52480974	66987092	54729397	38575530	53538387	85914124	70189614	65894200	66396905	77277607	60299573	51856222	1.12595	1.45808	1.3538	0.546788	0.0710722	0.113679	0.61771	0.195679	0.353093
>TDP99|TDP99|generation1aar	QPGLRHSAVEPNGW	QPGMRHSAVEPNGW	P.GLRHSAVEPNGW	XXQPGMRH	NA	2	105.85	1321.65	12	1.7	661.835	2	27.73	Y	Y	0.98	1.92	2.5	6080000	3919858	6401452	5224412	6625402	7288479	7073171	3766839	2974893	4004317	8488274	5864327	8278445	6971675	5916743	4322984	10427610	0.951841	1.20135	1.24662	0.841052	0.400858	0.377492	0.70196	0.382658	0.523763
>TDP99|TDP99|generation1aar	QPGLRHSAVEPNGW	QPGMRHSAVEPNGW	P.GLRHSAVEPNG.W	XXQPGMRH	EPNGWXXX	2 ; 13	104.51	1135.57	11	2.9	568.796	2	16.05	N	Y	0.85	6.82	1.6	214000	NA	236349	236610	232138	241314	208034	226202	232107	210171	191837	175221	193349	240050	174353	148476	169096	0.96546	0.819651	0.77859	0.37788	0.00422656	0.0775293	0.561302	0.0407287	0.298469
>TDP46|TDP46|generation2	HTNKRISQWLWEIR	HTNKRISQWMWEIR	HTNKRISQWLWEIR	NA	NA		65.15	1866	14	1.2	623.008	3	42.14	Y	Y	0.4	0.87	2.9	19200000	341157	26278802	10707886	18830089	16578102	28500719	19744756	11986747	25109946	19596259	21775998	24557535	12079129	31158511	29998280	13527710	1.36776	1.62114	1.54499	0.461526	0.177551	0.351632	0.593073	0.272413	0.509921
>TDP211|TDP211|GenScript	NPTSTYDAQRWKNI	NPTSTYDAQRWKNI	NPTSTYDAQRWKNI	NA	NA		98.03	1692.82	14	3.6	847.421	2	27.94	Y	Y	1.1	1.76	3.5	75400000	39198585	71785996	101897627	48121339	96525754	72500004	70352675	57536384	56856883	79622694	83964199	122232075	41753438	62766964	109084655	60968638	1.13759	1.31292	1.05199	0.599616	0.335462	0.871009	0.632875	0.348617	0.718253
>TDP211|TDP211|GenScript	NPTSTYDAQRWKNI	NPTSTYDAQRWKNI	N.PTSTYDAQRWKNI	XXXNPTST	NA	1	72.51	1578.78	13	1.4	790.398	2	27.83	N	Y	0.61	1.36	2.9	775000	304974	1065573	1001705	842871	1000572	665710	821420	512161	661487	855016	641126	1035639	748242	721033	676729	632233	0.933048	0.993202	0.864115	0.798833	0.978665	0.554645	0.688009	0.570776	0.622988
>TDP211|TDP211|GenScript	NPTSTYDAQRWKNI	NPTSTYDAQRWKNI	NPTSTYDAQR.W	NA	DAQRWKNI	10	94.76	1151.52	10	1.9	576.769	2	12.21	N	Y	0.62	1.59	3.1	93300	99935	84124	104488	98435	96820	97048	NA	97202	110617	89937	86699	103342	109300	68054	78177	72148	1.00287	1.00934	0.846755	0.959509	0.903502	0.201723	0.732195	0.548047	0.421042
>TDP197|TDP197|GenScript	WEIRDLKNLAPAND	WEIRDMKNLAPAND	D.LKNLAPAND	EIRDMKNL	NA	5	79.67	954.513	9	2.5	478.265	2	20.29	N	Y	1.24	2.13	1.4	2570000	2610367	2892271	2443816	2540568	2481811	2548422	2616659	2430040	2289762	2516572	2309269	2922458	3000629	2632163	2565509	2339167	0.960895	0.957189	1.00481	0.364815	0.546579	0.942508	0.558074	0.444343	0.727737
>TDP197|TDP197|GenScript	WEIRDLKNLAPAND	WEIRDMKNLAPAND	WEIRDLKNLAPAN.D	NA	APANDXXX	13	91.9	1538.82	13	4.9	770.414	2	36.98	N	Y	0.37	1.28	3.2	1970000	2886050	1281893	1183049	484202	915229	1102583	2319530	2996687	1038689	2960066	1782593	1700137	3473069	3543296	2868522	1587627	1.25686	1.28213	1.96609	0.616939	0.547664	0.0837418	0.632875	0.444343	0.307241
>TDP197|TDP197|GenScript	WEIRDLKNLAPAND	WEIRDMKNLAPAND	W.EIRDLKNLAPAND	XXXWEIRD	NA	1	104.81	1467.77	13	2.3	734.89	2	27.6	N	Y	0.58	0.94	1.9	3260000	5358576	1626401	1752985	3586684	6552765	1841105	2511226	3094760	1393768	5590091	1164763	6556084	2017444	1406070	4383587	3222225	1.13592	1.19311	0.8949	0.770229	0.731236	0.778649	0.677782	0.503858	0.69746
>TDP197|TDP197|GenScript	WEIRDLKNLAPAND	WEIRDMKNLAPAND	WEIRDLKNLAPA.N	NA	LAPANDXX	12	60.08	1424.78	12	3.8	713.399	2	40.57	N	Y	0.57	4.68	2.9	308000	41955	134599	402409	230146	598381	93303	773496	562287	440254	528068	239030	147790	79932	228346	316143	120246	2.5058	1.67486	0.920354	0.11352	0.286787	0.869177	0.396345	0.328642	0.718253
>TDP197|TDP197|GenScript	WEIRDLKNLAPAND	WEIRDMKNLAPAND	WEIRDLKNLAPAND	NA	NA		105.64	1653.85	14	1.2	827.932	2	38.91	Y	Y	0.72	1.38	3.1	327000000	330818824	440650643	170980764	294905102	316847748	355738903	336427642	253901088	411493391	232060960	367659881	265576963	315385299	NA	263621250	293100385	1.02066	1.03187	0.939754	0.918383	0.892231	0.791835	0.726569	0.546623	0.69746
>TDP197|TDP197|GenScript	WEIRDLKNLAPAND	WEIRDMKNLAPAND	R.DLKNLAPAND	WEIRDMKN	NA	4	69.27	1069.54	10	4.9	535.78	2	22.72	N	Y	0.67	18.65	1.7	59300	74090	59528	53798	97139	65920	56481	64889	81292	87166	67865	61378	56449	NA	78852	38786	NA	0.943867	0.958894	0.826821	0.728025	0.812198	0.551823	0.668436	0.529803	0.622988
>TDP197|TDP197|GenScript	WEIRDLKNLAPAND	WEIRDMKNLAPAND	L.KNLAPAND	IRDMKNLA	NA	6	71.48	841.429	8	1.2	421.722	2	12.62	N	Y	0.62	1.21	2	53900	50398	31486	37909	49217	48459	NA	50225	41627	NA	46928	45375	48559	56948	95050	51411	36731	1.10692	1.11127	1.42086	0.473089	0.42785	0.227728	0.596068	0.394366	0.430765
>TDP42|TDP42|generation2	PASQTARWNDVDGG	PASQTARWNDVDGG	PASQTARWNDVDGG	NA	NA		83.73	1472.66	14	2.1	737.341	2	20.97	Y	Y	0.87	2.79	2	66800000	37734022	80118299	62002115	54099145	55914308	71875901	60767842	44568903	57078116	90967896	80317985	84006772	85166799	82226973	57976474	66135471	0.996467	1.33518	1.246	0.984889	0.138151	0.236466	0.73444	0.257711	0.433786
>TDP42|TDP42|generation2	PASQTARWNDVDGG	PASQTARWNDVDGG	PASQTARWNDVD.G	NA	NDVDGGXX	12	67.77	1358.62	12	1.4	680.317	2	21.46	N	Y	0.65	1.75	3.9	293000	124919	367743	294467	248079	249162	315172	269334	175442	264373	411521	368673	334471	NA	293587	277762	294040	0.97479	1.33214	1.11461	0.915114	0.200016	0.644588	0.726569	0.286868	0.649361
>TDP42|TDP42|generation2	PASQTARWNDVDGG	PASQTARWNDVDGG	PASQTARWND.V	NA	RWNDVDGG	10	58.29	1144.53	10	0.1	573.27	2	16.23	N	Y	0.45	4.39	2.6	31100	NA	NA	25043	28893	27467	33806	27700	23211	36946	56829	45578	29669	61545	50169	35150	38422	1.03997	1.56688	1.71765	0.771918	0.159061	0.100443	0.677782	0.265973	0.336865
>TDP233|TDP233|GenScript	HPTKSFGDILELLY	HPTKSFGDIMEMLY	HPTKSFG.D	NA	KSFGDIME	7	82.67	772.387	7	1.1	387.2	2	13.19	N	Y	0.64	2.8	3.1	313000	373894	340503	334190	341731	295267	315172	362307	302938	296452	308383	272453	295579	331985	266591	280792	268675	0.917548	0.843596	0.825741	0.152257	0.00346793	0.014197	0.427158	0.0358634	0.123443
>TDP233|TDP233|GenScript	HPTKSFGDILELLY	HPTKSFGDIMEMLY	HPTKSFGD.I	NA	SFGDIMEM	8	74.13	887.414	8	3.3	444.716	2	13.18	N	Y	0.86	3.73	1.5	245000	276544	239554	259062	253060	206000	257963	270292	241914	265480	239281	220798	251131	265588	220472	217159	225462	0.949378	0.949884	0.903193	0.444897	0.330739	0.117729	0.587395	0.345402	0.355128
>TDP233|TDP233|GenScript	HPTKSFGDILELLY	HPTKSFGDIMEMLY	HPTKSFGDILEL.L	NA	IMEMLYXX	12	48.23	1355.71	12	0.8	678.861	2	45.1	N	Y	0.57	19.42	3.2	1420000	47038	29570	27673	28808	174610	474319	199365	293130	1037583	2052450	3848781	2477978	1774840	4386938	2504907	4490448	8.5764	70.7556	98.8597	0.0100802	0.0072555	0.00304763	0.164949	0.058044	0.0520638
>TDP233|TDP233|GenScript	HPTKSFGDILELLY	HPTKSFGDIMEMLY	HPTKSF.G	NA	TKSFGDIM	6	60.55	715.365	6	1.9	358.689	2	15	N	Y	0.56	5.39	1.1	47100	81154	69382	65025	71435	71708	67507	NA	NA	66923	60542	NA	74117	NA	43194	63532	NA	0.970153	0.936515	0.743746	0.705346	0.42099	0.0845914	0.658443	0.391992	0.308289
>TDP53|TDP53|generation2	YTRLNGEAVLFLSK	YTRLNGEAVMFMSK	YTRLNGEAVLF.L	NA	AVMFMSKX	11	73.41	1281.67	11	2	641.844	2	41.27	N	Y	0.54	19.7	3.5	381000	125780	41380	32580	33866	228562	269405	NA	NA	879401	NA	371711	694500	1015107	1064114	1100947	794753	4.26331	11.1048	17.0155	0.0061445	0.0055895	1.30477e-05	0.123846	0.0501728	0.000974208
>TDP53|TDP53|generation2	YTRLNGEAVLFLSK	YTRLNGEAVMFMSK	YTRLNGEAVLFLS.K	NA	MFMSKXXX	13	51.77	1481.79	13	1.6	741.902	2	46.63	N	Y	0.32	60	2.7	1030000	34776	40271	29308	41426	61604	159146	253040	189609	1626063	692057	1296432	708946	1583311	2305955	5504735	2874638	4.55065	29.6575	84.158	0.0177429	0.00390679	0.0121137	0.212915	0.0394399	0.11085
>TDP53|TDP53|generation2	YTRLNGEAVLFLSK	YTRLNGEAVMFMSK	G.EAVLFLSK	RLNGEAVM	NA	6	86.83	905.522	8	2.9	453.77	2	38.6	N	Y	0.51	4.99	1.9	245000	28039	25679	25516	456306	136352	396306	191697	278964	550870	260940	444636	296691	270695	295837	167667	364497	1.87347	2.90013	2.05157	0.372991	0.0915485	0.266598	0.561302	0.216852	0.456866
>TDP53|TDP53|generation2	YTRLNGEAVLFLSK	YTRLNGEAVMFMSK	N.GEAVLFLSK	TRLNGEAV	NA	5	78.8	962.544	9	4.6	482.281	2	38.32	N	Y	0.77	6.93	2	233000	317035	197892	121759	92756	83381	430631	232911	166725	349548	320760	130656	631162	254096	157480	185848	130580	1.25253	1.96332	0.998029	0.624757	0.176473	0.995144	0.632962	0.272413	0.743961
>TDP45|TDP45|generation2	GSQVFSWLNHYHRK	GSQVFSWLNHYHRK	GSQVFSWLNHYHRK	NA	NA		118.36	1757.88	14	5.9	879.95	2	35.68	Y	Y	0.36	0.54	3.4	69400000	44023026	74830491	66060750	30287551	34921919	111298429	65464410	64183580	81081897	74568922	93788719	76117247	40987320	114735311	107064569	40301303	1.28191	1.5128	1.40839	0.449888	0.0469484	0.371297	0.589416	0.167951	0.52045
>TDP45|TDP45|generation2	GSQVFSWLNHYHRK	GSQVFSWLNHYHRK	GSQVFSWLNHYHR.K	NA	HYHRKXXX	13	77.46	1629.78	13	NA	544.267	3	37.75	N	Y	0.34	60	1.4	537000	28937	53599	37300	39812	37835	30336	33426	28146	679185	546632	732281	766728	990846	2463435	1090847	1803695	0.812682	17.0677	39.7676	0.225457	1.17083e-05	0.00409175	0.479318	0.0014902	0.0618865
>TDP45|TDP45|generation2	GSQVFSWLNHYHRK	GSQVFSWLNHYHRK	W.LNHYHRK	VFSWLNHY	NA	7	57.33	966.515	7	2.8	484.266	2	8.89	N	Y	0.58	3.21	2.3	127000	20935	78356	73401	95545	117714	121700	143772	135123	186942	165021	160028	174459	176207	140607	151506	150308	1.93228	2.55912	2.30627	0.0108473	0.000885678	0.0026454	0.167958	0.0170694	0.048205
>TDP236|TDP236|GenScript	AWHANENYPYQSKL	AWHANENYPYQSKL	AWHANENYPYQSKL	NA	NA		111.91	1719.8	14	3.3	860.91	2	29.12	Y	Y	0.43	0.55	3.5	51600000	27223632	60168842	36614062	50811352	47478115	66362988	34984641	43915081	41259956	70340255	50236722	63449559	15322363	53205688	68783935	46595446	1.10252	1.28869	1.05199	0.665527	0.245762	0.87095	0.64878	0.311387	0.718253
>TDP236|TDP236|GenScript	AWHANENYPYQSKL	AWHANENYPYQSKL	A.WHANENYPYQSKL	XXXAWHAN	NA	1	94.46	1648.76	13	1	550.596	3	27.81	N	Y	0.64	1.71	1.9	10000000	8787375	10255142	9326223	8408781	7729908	8789455	8338805	8684943	9358156	13717381	9135791	14890089	8746515	8548906	11413487	14091365	0.912055	1.28071	1.16376	0.133661	0.143288	0.312466	0.411541	0.258528	0.487429
>TDP236|TDP236|GenScript	AWHANENYPYQSKL	AWHANENYPYQSKL	Y.PYQSKL	NENYPYQS	NA	8	75.72	734.396	6	3.6	368.204	2	18.59	N	Y	0.85	2.33	2	283000	263621	272402	261652	NA	241314	350538	198406	280054	257736	332105	224850	291135	467332	257592	253521	303434	1.00634	1.03973	1.20526	0.966591	0.714754	0.401185	0.732195	0.501566	0.540034
>TDP236|TDP236|GenScript	AWHANENYPYQSKL	AWHANENYPYQSKL	W.HANENYPYQSKL	XXAWHANE	NA	2	104.17	1462.68	12	3.7	732.352	2	25.2	N	Y	0.53	3.17	1.9	240000	342880	258782	313465	345716	154010	226758	165818	348705	240038	202151	237004	287801	227282	200224	106055	159702	0.710073	0.766942	0.549841	0.111009	0.0335346	0.00524244	0.391796	0.14375	0.0703801
>TDP39|TDP39|generation1	HAWFSVIIPNLGDG	HAWFSVIIPNLGDG	HAWFSVIIPNLG.D	NA	PNLGDGXX	12	73.59	1352.72	12	3.5	677.372	2	58.44	N	Y	0.5	1.45	3.7	121000	34202	132996	53367	93453	67391	209075	151440	118778	66038	34345	24916	NA	178761	80090	112115	168157	1.74093	0.532025	1.71685	0.166334	0.246363	0.129809	0.438147	0.311387	0.381518
>TDP39|TDP39|generation1	HAWFSVIIPNLGDG	HAWFSVIIPNLGDG	HAWFSVIIPNLGDG	NA	NA		115.99	1524.77	14	2.3	763.395	2	58.34	Y	Y	0.33	0.62	2.5	55500000	28515893	84925397	34282507	43339094	22561914	90807036	88276313	39338323	81745596	58273085	67657521	39225384	27580253	43531927	80197422	43025633	1.26128	1.29225	1.01713	0.58215	0.404318	0.963083	0.631247	0.382658	0.733267
>TDP15|TDP15|generation1	ALTDRGWYLAIQAV	AMTDRGWYLAIQAV	ALTDRG.W	NA	TDRGWYLA	6	63.37	631.329	6	4.4	316.673	2	10.77	N	Y	0.66	5.43	2.4	300000	224853	NA	202068	254057	185400	241320	269334	214672	235613	217622	NA	225574	268141	214847	604006	182248	1.00303	0.996815	1.39789	0.978844	0.965956	0.470294	0.73444	0.566149	0.584305
>TDP170|TDP170|GenScript	YAFLQVAITYDKWN	YAFMQVAITYDKWN	YAFLQVAITYDKWN	NA	NA		46.03	1730.87	14	4.9	866.445	2	50.47	Y	Y	0.43	1.51	3.1	692000	229161	897325	188252	1335043	162838	838379	1131010	749717	1725617	570354	1114121	NA	105597	NA	558554	1362165	1.08762	1.71591	1.01961	0.871306	0.320762	0.978047	0.711446	0.342577	0.740534
>TDP125|TDP125|GenScript	EVDNTKPKVLYWHF	EVDNTKPKVMYWHF	EVDNTKPKVLYWHF	NA	NA		109.47	1774.9	14	2	888.461	2	42.97	Y	Y	0.39	0.74	3	61800000	38509379	58806831	52589538	73925536	77789555	63034437	39872906	42498465	103647663	57963671	35854435	44448027	51968347	137232431	48179056	67450665	0.997159	1.08079	1.36188	0.989505	0.796676	0.393324	0.73444	0.525977	0.530907
>TDP125|TDP125|GenScript	EVDNTKPKVLYWHF	EVDNTKPKVMYWHF	D.NTKPKVLYWHF	XEVDNTKP	NA	3	56.49	1431.77	11	1.7	478.262	3	40.28	N	Y	0.66	5.46	2.4	220000	90458	306052	123486	287931	479686	360940	86743	189609	NA	227935	313980	292246	50947	131608	401997	138095	1.38252	1.37663	0.894446	0.483924	0.320531	0.828749	0.602117	0.342577	0.707129
>TDP105|TDP105|generation1aar	YEQTHNYRPDLEWQ	YEQTHNYRPDMEWQ	YEQTHNYRPDLEWQ	NA	NA		87.92	1877.83	14	8.2	939.932	2	31.74	Y	Y	1.1	1.11	2.9	30400000	15420982	26839630	39981865	23711964	24425724	31725253	27220926	29639955	24446247	34138746	41425039	32780420	31283157	32395853	34240461	37858800	1.06661	1.25328	1.28148	0.752292	0.319056	0.209238	0.677782	0.342577	0.421042
>TDP105|TDP105|generation1aar	YEQTHNYRPDLEWQ	YEQTHNYRPDMEWQ	YEQTHNYRPD.L	NA	YRPDMEWQ	10	72.1	1321.57	10	6.2	661.796	2	13.24	N	Y	0.84	0.91	2.5	921000	732281	780352	835906	920582	852448	980882	1131010	977465	936922	956091	919656	1081198	1017660	883012	907019	939424	1.20577	1.19111	1.14621	0.0527759	0.0287382	0.053829	0.327574	0.133901	0.242208
>TDP105|TDP105|generation1aar	YEQTHNYRPDLEWQ	YEQTHNYRPDMEWQ	R.PDLEWQ	HNYRPDME	NA	8	54.84	786.355	6	2.2	394.184	2	29.78	N	Y	0.62	1.19	2.8	73800	NA	101750	64852	91361	70040	78637	73803	90990	109510	132017	44261	71672	100872	49831	NA	114610	0.911381	1.03928	1.02849	0.506605	0.897229	0.918755	0.612686	0.546623	0.72653
>TDP100|TDP100|generation1aar	KHPLETVYADSSEW	KHPLETVYADSSEW	KHPLETVYADSSEW	NA	NA		96.1	1660.77	14	0.1	831.394	2	32.15	Y	Y	0.58	0.5	3.7	45800000	3583871	91334861	34455214	34272755	51598116	96527983	23195296	8107400	35065431	44040013	78494878	48226110	39965829	18560124	34341466	80790491	1.09644	1.25775	1.06118	0.887377	0.626834	0.915441	0.713841	0.474794	0.72653
>TDP100|TDP100|generation1aar	KHPLETVYADSSEW	KHPLETVYADSSEW	KHPLETVYAD.S	NA	VYADSSEW	10	75.77	1171.59	10	5	586.804	2	22.72	N	Y	1	2.64	1.3	588000	523796	525576	536258	517080	872067	554412	559754	747537	594011	630174	619856	600048	NA	458941	470680	486622	1.30012	1.16235	0.898043	0.0875383	9.59159e-05	0.00125032	0.369302	0.00451871	0.0297178
>TDP100|TDP100|generation1aar	KHPLETVYADSSEW	KHPLETVYADSSEW	KHPLETVYADSSE.W	NA	DSSEWXXX	13	74.48	1474.69	13	10.5	738.362	2	23.61	N	Y	0.33	5.76	4.7	204000	283436	NA	393774	370624	447314	311011	136105	391204	NA	NA	115463	141122	280910	59167	175747	151247	0.920208	0.367308	0.477464	0.75631	0.0155959	0.0300581	0.677782	0.0944666	0.176685
>TDP100|TDP100|generation1aar	KHPLETVYADSSEW	KHPLETVYADSSEW	KHPLETVYA.D	NA	TVYADSSE	9	62.38	1056.56	9	1.5	529.288	2	25.71	N	Y	0.67	9.29	2.6	93800	85375	89732	98443	NA	68863	108178	82717	113329	118360	110358	92877	91452	75718	80652	62926	60781	1.0229	1.13246	0.767895	0.877468	0.212956	0.0234029	0.71146	0.290548	0.169922
>TDP100|TDP100|generation1aar	KHPLETVYADSSEW	KHPLETVYADSSEW	KHPLETVYADS.S	NA	YADSSEWX	11	65.18	1258.62	11	4.4	630.32	2	22.21	N	Y	0.57	1.28	3.6	74000	69782	91335	49135	74922	73768	84358	50129	76497	68472	90143	85382	118898	74824	67266	62724	53547	0.99852	1.27254	0.905977	0.992917	0.203582	0.518267	0.734487	0.287297	0.604335
>TDP229|TDP229|GenScript	ADARKYWNVHGTHQ	ADARKYWNVHGTHQ	ADARKYWNVHGTHQ	NA	NA		87.21	1681.81	14	5.6	841.916	2	19.52	Y	Y	0.68	1.26	2.7	54200000	25069864	65777123	46631117	47523559	54246689	59289817	55208639	38139648	50883591	70237117	64517726	61893878	58863410	66816446	59289530	48756122	1.11829	1.338	1.26337	0.587139	0.142409	0.229776	0.632875	0.258398	0.431653
>TDP229|TDP229|GenScript	ADARKYWNVHGTHQ	ADARKYWNVHGTHQ	D.ARKYWNVHGTHQ	XXADARKY	NA	2	56.5	1495.74	12	1.4	499.589	3	18	N	Y	0.8	3.17	1.8	1260000	343741	1305928	993070	1046116	945638	1518651	1265198	827086	1294213	1712094	1559769	1389001	1608848	1687284	1575667	1362165	1.23523	1.61434	1.68995	0.432189	0.0450854	0.0257844	0.587287	0.163387	0.173345
>TDP229|TDP229|GenScript	ADARKYWNVHGTHQ	ADARKYWNVHGTHQ	W.NVHGTHQ	RKYWNVHG	NA	7	50.19	791.367	7	6.1	396.693	2	8.18	N	Y	0.48	10.92	3.4	123000	358387	215518	191706	163393	170686	NA	114060	197236	NA	143362	114451	40781	160885	NA	NA	12682	0.691754	0.428551	0.373663	0.251813	0.0684743	0.140594	0.495239	0.191007	0.384822
>TDP186|TDP186|GenScript	LQSSWQTERHVYFA	MQSSWQTERHVYFA	LQSSWQTERHVYFA	NA	NA		104.54	1750.84	14	2.8	876.431	2	34.93	Y	Y	1.44	1.06	2.2	85400000	64613051	118575082	39809158	93951186	79457175	142503596	53099975	94804269	76878470	75084613	74646097	NA	64353923	61867079	NA	68484032	1.16696	0.953296	0.819082	0.621548	0.862564	0.512895	0.632875	0.541612	0.603449
>TDP186|TDP186|GenScript	LQSSWQTERHVYFA	MQSSWQTERHVYFA	E.RHVYFA	WQTERHVY	NA	8	74.59	791.408	6	0.2	396.711	2	23.43	N	Y	0.52	2.95	2.2	25100	NA	36454	29274	24110	NA	43999	31055	NA	65264	29291	25220	46226	NA	38245	36059	NA	1.25316	1.38584	1.24063	0.338896	0.350116	0.222164	0.543037	0.360313	0.425741
>TDP117|TDP117|generation2aar	HHFTQRAGILKLLP	HHFTQRAGILKLMP	HHFTQRAGILKLLP	NA	NA		77.49	1629.95	14	0.7	815.981	2	50.63	Y	Y	0.4	0.36	2.8	935000000	584101985	921360435	494807967	1564192602	704324096	1013127752	951773928	878301618	805288142	1014879930	881168309	1211208744	589910963	1017994672	1171650000	1099126443	0.995249	1.09765	1.08815	0.987113	0.747604	0.784963	0.73444	0.506365	0.69746
>TDP117|TDP117|generation2aar	HHFTQRAGILKLLP	HHFTQRAGILKLMP	H.FTQRAGILKLLP	XXHHFTQR	NA	2	46.11	1355.83	12	5	678.925	2	48.68	N	Y	0.5	4.41	3	402000	658192	479909	345416	483206	57778	NA	42461	236466	263267	380580	431469	871181	211959	282339	117165	250826	0.228268	0.989716	0.438439	0.00914685	0.973781	0.00940443	0.158938	0.568709	0.0986042
>TDP117|TDP117|generation2aar	HHFTQRAGILKLLP	HHFTQRAGILKLMP	HHFTQRAG.I	NA	QRAGILKL	8	87.09	952.463	8	0.5	477.239	2	11.4	N	Y	0.7	0.84	2.4	190000	147318	173857	148529	172360	170686	196593	215659	216851	222339	214527	193452	221129	220897	209223	178778	180369	1.24565	1.32611	1.22927	0.0231856	0.00184276	0.028206	0.237559	0.0252829	0.175219
>TDP117|TDP117|generation2aar	HHFTQRAGILKLLP	HHFTQRAGILKLMP	HHFTQRA.G	NA	TQRAGILK	7	64.95	895.441	7	2.3	448.729	2	12.55	N	Y	0.74	1.49	1.4	65100	71591	59127	53626	63365	51402	66467	69298	69959	99334	66627	64315	56449	55544	60967	72622	64257	1.03802	1.15751	1.02293	0.697689	0.375901	0.794263	0.658443	0.375017	0.69746
>TDP114|TDP114|generation1aar	DPGSFKNNPIDWHH	DPGSFKNNPIDWHH	P.GSFKNNPIDWHH	XXDPGSFK	NA	2	89.86	1450.67	12	1.5	484.565	3	26.03	N	Y	0.74	3.1	2.4	8810000	5212119	12818928	7391896	8089964	1255620	10921808	7984166	8815707	NA	10726373	10330939	10656415	9538171	13498272	9605510	8135415	0.864661	1.26175	1.21677	0.681786	0.300203	0.392918	0.655097	0.337905	0.530907
>TDP114|TDP114|generation1aar	DPGSFKNNPIDWHH	DPGSFKNNPIDWHH	DPGSFKNNPIDWHH	NA	NA		108.04	1662.75	14	2.3	832.386	2	28.63	Y	Y	0.77	0.82	3	121000000	108549926	112966801	117441333	72530714	98095278	144583940	95177393	123136579	104421979	170178037	109386411	157790497	104064380	90213450	140395991	194460832	1.12031	1.31663	1.2859	0.455327	0.147765	0.29155	0.591049	0.262349	0.478621
>TDP114|TDP114|generation1aar	DPGSFKNNPIDWHH	DPGSFKNNPIDWHH	D.PGSFKNNPIDWHH	XXXDPGSF	NA	1	107.29	1547.73	13	0.3	774.871	2	27.52	N	Y	0.47	2.39	2.4	3600000	2162383	5920742	6217482	3118422	2354287	2662841	3278013	1906982	NA	4806240	4709693	4833723	3409226	2508429	2464505	3475870	0.585688	1.09839	0.680751	0.136807	0.734838	0.232821	0.411541	0.503858	0.432493
>TDP114|TDP114|generation1aar	DPGSFKNNPIDWHH	DPGSFKNNPIDWHH	G.SFKNNPIDWHH	XDPGSFKN	NA	3	82.4	1393.65	11	0.6	465.558	3	27.52	N	Y	0.55	4.34	1.9	363000	304974	411007	246972	703389	145181	NA	101599	148200	NA	331074	326134	351139	245158	253093	986812	625657	0.316046	0.806835	1.26668	0.0647025	0.532902	0.605583	0.342664	0.439997	0.64407
>TDP114|TDP114|generation1aar	DPGSFKNNPIDWHH	DPGSFKNNPIDWHH	DPGSFKNNPID.W	NA	NPIDWHHX	11	109.71	1202.56	11	4.9	602.289	2	22.57	N	Y	0.32	0.95	4	1800000	3118657	2067052	2245202	NA	NA	NA	1945721	1961468	1791987	2568141	1701566	1866817	2387735	1462313	1201951	1615810	0.788703	0.800223	0.67298	0.300721	0.226637	0.102658	0.513628	0.302183	0.34012
>TDP108|TDP108|generation1aar	KQDDLLSEQFTNLY	KQDDLMSEQFTNMY	KQDDLL.S	NA	DDLMSEQF	6	61.89	730.386	6	1.8	366.201	2	26.85	N	Y	0.42	1.66	3	60600	NA	100148	75473	NA	76907	143544	50991	45441	37610	63327	76976	94452	91296	83577	44543	NA	0.902179	0.775434	0.832915	0.816164	0.369319	0.531814	0.693784	0.370192	0.612284
>TDP108|TDP108|generation1aar	KQDDLLSEQFTNLY	KQDDLMSEQFTNMY	KQDDLLSEQFTN.L	NA	QFTNMYXX	12	59.01	1436.68	12	10.8	719.354	2	30.82	N	Y	0.41	7.27	3.6	59200	136118	57525	94126	98534	29134	26004	NA	39556	82631	NA	NA	125566	43030	52531	116155	33162	0.326838	1.07789	0.633901	0.0199957	0.797649	0.201968	0.221123	0.525977	0.421042
>TDP108|TDP108|generation1aar	KQDDLLSEQFTNLY	KQDDLMSEQFTNMY	KQDDLLSEQFTNLY	NA	NA		78.46	1712.83	14	5.5	857.425	2	45.75	Y	Y	0.45	0.58	2.8	191000000	193839154	101750239	173571381	256049362	222676281	172668590	207990879	212492327	137164464	175334947	287645747	151123293	62183255	175477535	254530862	206673348	1.12495	1.03593	0.963672	0.525322	0.893612	0.902962	0.612686	0.546623	0.72591
>TDP61|TDP61|generation3	QKESAEYNPTRLHS	QKESAEYNPTRLHS	QKESAEYNPTRLHS	NA	NA		84.6	1658.8	14	1.8	830.409	2	19.1	Y	Y	1.11	1.08	1.9	10400000	8701224	10335261	10017055	10361531	10692385	11649929	10639165	8913781	9844869	11448341	10736074	10534182	11810988	10989843	9787318	9957898	1.06292	1.07988	1.07944	0.404383	0.175427	0.249819	0.57402	0.272413	0.447762
>TDP61|TDP61|generation3	QKESAEYNPTRLHS	QKESAEYNPTRLHS	Q.KESAEYNPTRLHS	XXXQKESA	NA	1	80.55	1530.74	13	4.3	511.257	3	18.43	N	Y	0.78	1.44	2.7	1310000	1119960	1321952	1105330	1205524	1137905	1258608	1351461	1438410	1791987	1382052	1326817	1500121	1289632	1282336	1373659	1174280	1.09123	1.26263	1.07725	0.231168	0.0350122	0.20394	0.482869	0.14375	0.421042
>TDP61|TDP61|generation3	QKESAEYNPTRLHS	QKESAEYNPTRLHS	N.PTRLHS	AEYNPTRL	NA	8	73.21	709.387	6	2	355.702	2	10.27	N	Y	0.97	0.93	1.7	524000	512597	466288	506898	459295	488514	534649	535792	561198	613922	578605	529714	511152	723982	472440	448459	512926	1.09001	1.14823	1.10937	0.0755982	0.0373773	0.440515	0.35285	0.149509	0.557926
>TDP61|TDP61|generation3	QKESAEYNPTRLHS	QKESAEYNPTRLHS	Y.NPTRLHS	SAEYNPTR	NA	7	71.36	823.43	7	1.4	412.723	2	11.62	N	Y	0.85	1.55	1.8	364000	701267	306052	NA	347709	449276	364060	371892	381396	460165	365109	314992	347806	573312	336332	272712	302495	0.867117	0.823639	0.821856	0.600404	0.505788	0.570579	0.632875	0.429768	0.63436
>TDP61|TDP61|generation3	QKESAEYNPTRLHS	QKESAEYNPTRLHS	K.ESAEYNPTRLHS	XXQKESAE	NA	2	64.67	1402.65	12	3.4	702.333	2	21.4	N	Y	0.71	12.64	1.5	434000	226576	233144	229701	249075	176572	NA	272209	243004	NA	247532	251184	281134	243881	327333	259581	NA	0.982828	1.10794	1.18032	0.875329	0.0640534	0.115323	0.71146	0.187584	0.353545
>TDP61|TDP61|generation3	QKESAEYNPTRLHS	QKESAEYNPTRLHS	E.SAEYNPTRLHS	XQKESAEY	NA	3	80.53	1273.61	11	0.6	637.81	2	20.14	N	Y	0.62	0.49	1.7	46000	68921	NA	44472	40151	33254	54817	67477	29858	96900	46000	26840	43226	38306	24522	70097	57117	0.905633	1.04025	0.928278	0.724961	0.919697	0.804585	0.668052	0.553123	0.700981
>TDP227|TDP227|GenScript	QHSHDSWKAETIEP	QHSHDSWKAETIEP	W.KAETIEP	HDSWKAET	NA	7	84.23	786.412	7	0.3	394.213	2	18.8	Y	Y	0.8	4.06	2.8	766000	1128575	778750	779776	691433	858334	792611	706402	730102	548658	724030	747474	816733	1075119	687287	559564	602171	0.913843	0.839682	0.865506	0.505185	0.273754	0.484384	0.612686	0.322307	0.587986
>TDP84|TDP84|generation1aar	PDFYLGRSVPQWHE	PDFYLGRSVPQWHE	PDFYLGRSVPQWHE	NA	NA		104.08	1729.82	14	1.5	865.919	2	37.86	Y	Y	0.4	0.54	2.8	102000000	68231382	128189278	108805940	75220727	69451457	90703018	125561314	83689286	78316484	122734463	129643154	132232881	98956926	72665697	153526552	84642130	0.970976	1.2168	1.07713	0.886241	0.318583	0.758312	0.713841	0.342577	0.69746
>TDP84|TDP84|generation1aar	PDFYLGRSVPQWHE	PDFYLGRSVPQWHE	G.RSVPQWHE	FYLGRSVP	NA	6	101.73	1037.5	8	3.4	519.761	2	21.19	N	Y	0.31	1.87	2.6	27500	NA	59047	57253	NA	NA	51385	NA	24518	49003	59304	36057	19779	NA	NA	35756	35510	0.652648	0.705688	0.612777	0.272336	0.252552	0.00161288	0.499894	0.311387	0.033938
>TDP200|TDP200|GenScript	WHSVQPQEYEGDNN	WHSVQPQEYEGDNN	WHSVQPQEYEGD.N	NA	YEGDNNXX	12	49.41	1473.62	12	3.7	737.818	2	22.92	N	Y	0.73	2.11	2.5	208000	172301	249168	198614	217194	202076	221557	232911	177622	NA	239281	234978	228907	259203	226096	164637	169096	0.996284	1.11977	0.978209	0.970535	0.250409	0.876126	0.732991	0.311387	0.718253
>TDP200|TDP200|GenScript	WHSVQPQEYEGDNN	WHSVQPQEYEGDNN	WHSVQPQEYEG.D	NA	EYEGDNNX	11	45.79	1358.59	11	4.6	680.305	2	23.22	N	Y	0.54	1.63	2.9	74500	56343	95341	75560	65756	63075	83422	80608	72029	NA	125829	85889	60560	70738	57930	54340	59747	1.02094	1.23904	0.828515	0.877372	0.392352	0.214959	0.71146	0.381601	0.422701
>TDP200|TDP200|GenScript	WHSVQPQEYEGDNN	WHSVQPQEYEGDNN	WHSVQPQEYEGDNN	NA	NA		97.38	1701.7	14	5.5	851.863	2	22.04	Y	Y	0.54	0.25	2.9	31600000	24122206	32207556	21588480	37859439	31684775	35885942	26837533	29204074	23229466	40945867	34335179	37225223	40348888	30033655	33028409	31658599	1.06767	1.17238	1.16663	0.657911	0.386207	0.312584	0.643608	0.381601	0.487429
>TDP37|TDP37|generation1	WAGTAKNSSADIQG	WAGTAKNSSADIQG	WAGTAKNSSADIQG	NA	NA		55.44	1404.66	14	2.9	1405.67	1	19.09	Y	Y	0.66	0.69	2.2	71100000	48589015	71785996	47753718	63464375	58072405	80093262	65464410	59715792	60839077	84882742	74747381	77784048	82740759	82676915	52926259	69329514	1.13711	1.28783	1.24215	0.343289	0.0747519	0.178002	0.545224	0.20225	0.416946
>TDP37|TDP37|generation1	WAGTAKNSSADIQG	WAGTAKNSSADIQG	W.AGTAKNSSADIQG	XXXWAGTA	NA	1	60.63	1218.58	13	4	610.302	2	12.05	N	Y	0.87	5.06	2.6	1140000	NA	1041538	1131236	1125820	1285048	1185796	1284368	1198675	1150412	1082951	1011824	1108978	1366244	947129	789854	977001	1.12636	0.990005	0.92772	0.0177328	0.804654	0.611819	0.212915	0.528132	0.646777
>TDP37|TDP37|generation1	WAGTAKNSSADIQG	WAGTAKNSSADIQG	WAGTAKNSSAD.I	NA	SSADIQGX	11	46.36	1106.5	11	3.2	554.259	2	13.08	N	Y	0.76	0.44	2.9	514000	NA	469493	474947	453317	443391	577296	627807	476201	493350	592013	554022	611160	601403	539931	455529	586201	1.14006	1.20758	1.17138	0.258286	0.0268652	0.0971462	0.495294	0.129442	0.334004
>TDP37|TDP37|generation1	WAGTAKNSSADIQG	WAGTAKNSSADIQG	G.TAKNSSADIQG	XWAGTAKN	NA	3	49.9	1090.53	11	1.8	546.271	2	10.7	N	Y	0.9	2.34	1.5	370000	398878	350117	361823	337746	368838	395265	418857	423895	454634	346544	329172	364474	430303	358829	279782	332556	1.10927	1.03194	0.967489	0.0732525	0.720926	0.740759	0.35285	0.502751	0.695106
>TDP18|TDP18|generation1	YLDSIRHQGPFWLL	YMDSIRHQGPFWML	YLDSIRHQGPFWL.L	NA	PFWMLXXX	13	80.77	1630.83	13	3.2	816.423	2	48.25	N	Y	0.31	60	3.7	5150000	38793	26550	41829	32311	529715	555452	NA	NA	964576	2176216	2116830	3100250	575865	2463435	2020086	2329772	15.5598	59.9204	52.9753	7.01998e-07	0.00333426	0.00583092	0.00018954	0.0353432	0.0708349
>TDP18|TDP18|generation1	YLDSIRHQGPFWLL	YMDSIRHQGPFWML	D.SIRHQGPFWLL	XYMDSIRH	NA	3	97.74	1352.74	11	2.1	677.376	2	51.14	N	Y	0.32	0.73	3	3190000	370448	3332921	1614818	7801037	2491620	2891679	2865865	2299276	3484420	2454689	2562478	5467107	993400	3700776	4787604	4274381	0.804045	1.06475	1.04855	0.707217	0.908326	0.933542	0.658443	0.550186	0.72653
>TDP18|TDP18|generation1	YLDSIRHQGPFWLL	YMDSIRHQGPFWML	Y.LDSIRHQGPFWLL	XXXYMDSI	NA	1	59.35	1580.85	13	1.6	791.432	2	54.78	N	Y	0.31	1.07	3.2	425000	203316	350117	221930	1006264	259952	402547	481159	179801	653744	378517	615805	550044	312832	366703	501991	385164	0.742837	1.23377	0.879359	0.590557	0.620105	0.791002	0.632875	0.47373	0.69746
>TDP18|TDP18|generation1	YLDSIRHQGPFWLL	YMDSIRHQGPFWML	YLDSIRHQGPFWLL	NA	NA		94.41	1743.91	14	3.7	872.965	2	58.27	Y	Y	0.34	0.17	2.8	94200000	43419971	124183363	49826212	108596811	49930496	126901012	60959539	171083566	101324717	90658482	73329409	137788885	113385484	98537385	162616940	26585708	1.25412	1.23641	1.23035	0.576831	0.462466	0.608581	0.630544	0.408512	0.645371
>TDP18|TDP18|generation1	YLDSIRHQGPFWLL	YMDSIRHQGPFWML	YLDSIRHQG.P	NA	RHQGPFWM	9	88.42	1087.54	9	0.6	544.778	2	19.25	N	Y	0.74	5.25	2.2	168000	167994	255577	160618	181327	131448	206994	187863	140572	130527	208339	133695	164458	194083	139482	151506	112731	0.871147	0.832143	0.780914	0.419363	0.300074	0.179905	0.580656	0.337905	0.416946
>TDP18|TDP18|generation1	YLDSIRHQGPFWLL	YMDSIRHQGPFWML	YLDSIRHQGPF.W	NA	QGPFWMLX	11	63.21	1331.66	11	0.1	666.838	2	31.42	N	Y	0.52	2.86	2.9	82300	216238	73949	50776	83889	54737	37758	85017	52742	50552	18462	189401	133344	NA	42632	167667	25740	0.541963	0.922107	0.740772	0.254527	0.883103	0.654478	0.495239	0.544238	0.649361
>TDP89|TDP89|generation1aar	GPKLTYDFWIQNLP	GPKLTYDFWIQNLP	GPKLTYDFWIQNLP	NA	NA		75.55	1690.87	14	3	846.446	2	56.61	Y	Y	0.57	0.11	2.8	46100000	12922610	73468480	23574620	53800255	51892402	83317796	34601248	15691741	29423990	86017262	33018491	43225707	82868445	42744528	47371022	31282830	1.13273	1.17048	1.24731	0.794643	0.726426	0.589806	0.688009	0.503858	0.642617
>TDP89|TDP89|generation1aar	GPKLTYDFWIQNLP	GPKLTYDFWIQNLP	GPKLTYDF.W	NA	TYDFWIQN	8	91.12	939.47	8	0.9	470.742	2	33.14	N	Y	0.34	60	4	424000	34565	27951	28935	31629	176572	117539	NA	149289	299771	280536	443623	NA	993400	1541053	1383759	1747329	4.80338	11.0923	46.0314	0.000454657	0.000801372	0.000128197	0.0223195	0.0161801	0.00700809
>TDP89|TDP89|generation1aar	GPKLTYDFWIQNLP	GPKLTYDFWIQNLP	GPKLTYD.F	NA	LTYDFWIQ	7	70.65	792.402	7	3.8	397.21	2	19.65	N	Y	0.74	8.01	1.7	143000	73056	109762	61570	115571	70138	86334	66615	NA	NA	206276	212696	231130	240050	229471	176758	195400	0.826342	2.40806	2.33826	0.389627	0.000682897	0.000915502	0.565147	0.0154632	0.0245579

## Sheet: Filtered
Protein	MatchSequence	RealSequence	Annotated_Sequence	N-term	C-term	Cleave_Loc	X.10lgP	Mass	Length	ppm	m.z	z	RT	Used	Candidate	Quality	Significance	Avg..ppm	Avg..Area	T0_1	T0_2	T0_3	T0_4	T15_1	T15_2	T15_3	T15_4	T60_1	T60_2	T60_3	T60_4	T120_1	T120_2	T120_3	T120_4		foldchange 1	foldchange 2	foldchange 3		t-test_pvalue 1	t-test_pvalue 2	t-test_pvalue 3		t-test_qvalue 1	t-test_qvalue 2	t-test_qvalue 3
>TDP52|TDP52|generation2	PSFNLYGYDLQTAK	PSFNMYGYDLQTAK	PSFNLYGYDLQTA.K	NA	LQTAKXXX	13	64.93	1487.69	13	2.9	744.856	2	43.54	N	Y	0.44	18.18	2	1420000	33900	34575	35738	37760	783781	191392	393937	251722	1183597	817886	1276175	1244545	1016383	3059608	5878451	6998711		11.4165	31.8526	119.411		0.0321325	4.8047e-05	0.0211613		0.266947	0.00254649	0.157002
>TDP233|TDP233|GenScript	HPTKSFGDILELLY	HPTKSFGDIMEMLY	HPTKSFGDILEL.L	NA	IMEMLYXX	12	48.23	1355.71	12	0.8	678.861	2	45.1	N	Y	0.57	19.42	3.2	1420000	47038	29570	27673	28808	174610	474319	199365	293130	1037583	2052450	3848781	2477978	1774840	4386938	2504907	4490448		8.5764	70.7556	98.8597		0.0100802	0.0072555	0.00304763		0.164949	0.058044	0.0520638
>TDP53|TDP53|generation2	YTRLNGEAVLFLSK	YTRLNGEAVMFMSK	YTRLNGEAVLFLS.K	NA	MFMSKXXX	13	51.77	1481.79	13	1.6	741.902	2	46.63	N	Y	0.32	60	2.7	1030000	34776	40271	29308	41426	61604	159146	253040	189609	1626063	692057	1296432	708946	1583311	2305955	5504735	2874638		4.55065	29.6575	84.158		0.0177429	0.00390679	0.0121137		0.212915	0.0394399	0.11085
>TDP112|TDP112|generation1aar	PHWQRVIFFRLNTP	PHWQRVIFFRLNTP	PHWQRVIF.F	NA	RVIFFRLN	8	85.67	1081.58	8	0.6	541.798	2	37.34	N	Y	0.64	60	1.6	855000	34740	28602	28773	42033	5258	47224	NA	NA	880507	2000881	1266046	1111201	2247280	1721030	3858365	1437319		0.782449	39.2002	69.058		0.622591	0.00184387	0.00555885		0.632875	0.0252829	0.0703801
>TDP135|TDP135|GenScript	GNGTFPTKLDELQF	GNGTFPTKLDELQF	GNGTFPTKLDELQ.F	NA	DELQFXXX	13	83.67	1418.7	13	NA	710.359	2	33.07	N	Y	0.68	60	1.9	956000	26504	28006	28620	24517	305076	NA	NA	306207	1449076	1681153	1985161	2722442	1621617	1856012	1686772	1991580		11.3572	72.8105	66.4764		3.96779e-09	0.000431224	7.46835e-07		2.1426e-06	0.0107552	0.000155733
>TDP199|TDP199|GenScript	WNPIKILLFYWHEF	WNPIKILMFYWHEF	WNPIKILLFYWHEF	NA	NA		52.68	1905	14	2.8	953.509	2	71.38	Y	Y	0.42	16.7	2.9	657000	29023	28923	31285	41191	NA	690674	923978	NA	NA	160896	51857	173347	NA	1248590	4807805	333496		24.7604	3.94719	65.3253		0.000413175	0.0315362	0.125655		0.0223114	0.139285	0.37209
>TDP112|TDP112|generation1aar	PHWQRVIFFRLNTP	PHWQRVIFFRLNTP	F.FRLNTP	RVIFFRLN	NA	8	53.06	746.408	6	0.5	374.211	2	27.74	N	Y	0.86	60	2	2460000	111996	NA	164936	NA	764162	469118	352722	518699	1814111	2114333	3342363	1555681	4673321	8695137	5383530	11085207		3.80003	15.9362	53.871		0.0415111	0.025223	0.0308155		0.302919	0.1263	0.179211
>TDP18|TDP18|generation1	YLDSIRHQGPFWLL	YMDSIRHQGPFWML	YLDSIRHQGPFWL.L	NA	PFWMLXXX	13	80.77	1630.83	13	3.2	816.423	2	48.25	N	Y	0.31	60	3.7	5150000	38793	26550	41829	32311	529715	555452	NA	NA	964576	2176216	2116830	3100250	575865	2463435	2020086	2329772		15.5598	59.9204	52.9753		7.01998e-07	0.00333426	0.00583092		0.00018954	0.0353432	0.0708349
>TDP89|TDP89|generation1aar	GPKLTYDFWIQNLP	GPKLTYDFWIQNLP	GPKLTYDF.W	NA	TYDFWIQN	8	91.12	939.47	8	0.9	470.742	2	33.14	N	Y	0.34	60	4	424000	34565	27951	28935	31629	176572	117539	NA	149289	299771	280536	443623	NA	993400	1541053	1383759	1747329		4.80338	11.0923	46.0314		0.000454657	0.000801372	0.000128197		0.0223195	0.0161801	0.00700809
>TDP195|TDP195|GenScript	WGVLHDHESKYFLQ	WGVMHDHESKYFMQ	WGVLHDHESKYF.L	NA	SKYFMQXX	12	70.69	1516.71	12	4.2	759.365	2	34.3	N	Y	0.42	60	2.6	552000	41132	31245	26502	34871	31166	30449	26843	32647	268798	1392366	1397715	401143	850391	2395943	1848379	830451		0.905458	25.8693	44.3003		0.377986	0.0352594	0.0095598		0.561302	0.14375	0.0986042
>TDP45|TDP45|generation2	GSQVFSWLNHYHRK	GSQVFSWLNHYHRK	GSQVFSWLNHYHR.K	NA	HYHRKXXX	13	77.46	1629.78	13	NA	544.267	3	37.75	N	Y	0.34	60	1.4	537000	28937	53599	37300	39812	37835	30336	33426	28146	679185	546632	732281	766728	990846	2463435	1090847	1803695		0.812682	17.0677	39.7676		0.225457	1.17083e-05	0.00409175		0.479318	0.0014902	0.0618865
>TDP230|TDP230|GenScript	AHLFNALTWPSGHN	AHLFNAMTWPSGHN	AHLFNA.L	NA	LFNAMTWP	6	63.91	671.339	6	2.1	336.678	2	25.88	N	Y	0.6	20.41	2.4	390000	30924	36957	39809	30275	134391	94240	65944	69087	265480	333136	425392	596715	1247496	952753	835306	1559444		2.6359	11.7473	33.3055		0.012369	0.00208922	0.000466622		0.180521	0.0261945	0.0174414
>TDP156|TDP156|GenScript	WTILGPDAFNLYAL	WTIMGPDAFNLYAL	WTILGPDAFNL.Y	NA	AFNLYALX	11	93.31	1245.64	11	3	1246.65	1	60.44	N	Y	0.34	12.23	3.2	2360000	151625	163441	181343	161401	610153	3016499	1006407	273516	3285310	1969940	4324815	3700298	1506699	3082105	6322870	8896348		7.45895	20.1888	30.1121		0.134971	0.000724607	0.0274917		0.411541	0.0154632	0.174753
>TDP157|TDP157|GenScript	KWLIHPTFSYLRWP	KWLIHPTFSYMRWP	KWLIHPTFSY.L	NA	TFSYMRWP	10	94.1	1290.68	10	2.1	646.344	2	42.11	N	Y	0.4	60	1.3	228000	38979	41924	29472	23858	39369	28119	28243	39457	NA	223810	323095	NA	893804	914508	753492	792874		1.00711	8.14859	24.9915		0.965493	0.0015095	8.54632e-07		0.732195	0.0246164	0.000155733
>TDP110|TDP110|generation1aar	THATPGIHDVLLRP	THATPGIHDVLLRP	THATPGIHDVLL.R	NA	DVLLRPXX	12	88.75	1272.68	12	1.4	637.348	2	37.11	N	Y	0.38	60	2.6	266000	38099	34564	30609	33684	14714	NA	NA	29313	475651	159864	496290	44448	662692	1676035	258571	776904		0.642936	8.58855	24.6371		0.0720229	0.0617781	0.0352354		0.35285	0.187584	0.196551
>TDP156|TDP156|GenScript	WTILGPDAFNLYAL	WTIMGPDAFNLYAL	WTILGPDAFNLYA.L	NA	NLYALXXX	13	65.93	1479.74	13	6.6	740.882	2	59.95	N	Y	0.58	60	3.2	411000	37414	29520	36660	31393	150086	492001	326843	73882	233401	961248	660370	732281	663969	994373	1181750	484743		7.72528	19.167	24.6308		0.0514689	0.00685739	0.00230095		0.323177	0.0574385	0.0449233
>TDP194|TDP194|GenScript	PQLIGHVKLFRFNW	PQMIGHVKLFRFNW	PQLIGHVKL.F	NA	HVKLFRFN	9	71.25	1003.62	9	1.4	502.817	2	35.31	N	Y	0.54	20.29	2.5	267000	72022	27348	33854	26863	85931	33286	NA	83253	128315	162958	346390	400032	384336	652416	1717073	412407		1.68633	6.48207	19.7782		0.211601	0.0178167	0.0540538		0.471561	0.100723	0.242208
>TDP205|TDP205|GenScript	DQVNLTEHRSDSEK	DQVNLTEHRSDSEK	DQVNLTEHRSDSE.K	NA	SDSEKXXX	13	70.85	1528.68	13	5.4	510.568	3	16.43	N	Y	0.58	19.12	1.5	137000	NA	17065	16321	14446	86520	77701	84155	96439	147120	177398	161041	188904	349861	295837	277762	328799		5.40666	10.5755	19.6353		2.29044e-05	3.28369e-05	2.02774e-05		0.00412279	0.00232048	0.00123167
>TDP34|TDP34|generation1	SALLKIGEVARPLG	SAMMKIGEVARPLG	L.LKIGEVARPLG	XSAMMKIG	NA	3	54.03	1151.7	11	1.7	384.908	3	32.88	N	Y	0.61	20.71	1.7	267000	24873	24681	33074	29212	161857	NA	NA	204864	NA	634300	562125	623384	160885	905509	423208	588080		6.55796	21.6954	18.5773		0.000325714	7.05122e-07	0.0197506		0.0195428	0.000298972	0.152071
>TDP53|TDP53|generation2	YTRLNGEAVLFLSK	YTRLNGEAVMFMSK	YTRLNGEAVLF.L	NA	AVMFMSKX	11	73.41	1281.67	11	2	641.844	2	41.27	N	Y	0.54	19.7	3.5	381000	125780	41380	32580	33866	228562	269405	NA	NA	879401	NA	371711	694500	1015107	1064114	1100947	794753		4.26331	11.1048	17.0155		0.0061445	0.0055895	1.30477e-05		0.123846	0.0501728	0.000974208
>TDP36|TDP36|generation1	LAIHGFEYVTASRG	MAIHGFEYVTASRG	LAIHGFEYVTA.S	NA	YVTASRGX	11	62.76	1219.62	11	2.7	610.821	2	40.31	N	Y	0.42	60	2.4	201000	29475	31098	28457	34716	87011	33561	26795	32452	405963	469279	309928	NA	283464	471315	500981	809784		1.45313	12.7699	16.6918		0.360516	0.000231362	0.0043161		0.557818	0.00891794	0.0620912
>TDP49|TDP49|generation2	KSHTNDLPLISVLR	KSHTNDLPLISVMR	KSHTNDLPLISVL.R	NA	ISVMRXXX	13	53.83	1435.8	13	1.6	718.91	2	49.88	N	Y	0.48	14.56	4	508000	93043	78596	69601	80202	222676	140423	289462	224479	664805	514660	712025	868959	1417319	759278	1757475	727114		2.72845	8.5877	14.5009		0.00412919	0.000161575	0.00520943		0.0969462	0.00685079	0.0703801
>TDP48|TDP48|generation2	ASLRIYIEPETFDK	ASMRIYIEPETFDK	ASLRIYIEPETFD.K	NA	ETFDKXXX	13	79.72	1552.78	13	7.9	777.402	2	43.56	N	Y	0.59	18.4	4.5	1480000	NA	315666	173571	251068	477724	1425036	1246028	435882	1338460	1557387	1326817	1466785	1121086	3082105	3292741	6651124		3.63161	5.76396	14.3323		0.0867615	1.75731e-05	0.0599419		0.369302	0.0014902	0.258419
>TDP38|TDP38|generation1	EAWLTFIVPPRSAG	EAWMTFIVPPRSAG	F.IVPPRSAG	WMTFIVPP	NA	6	58.04	795.46	8	2.9	398.739	2	15.37	N	Y	0.79	60	1.7	272000	55050	53839	38427	50911	90738	97152	101599	98727	365034	287756	276505	334471	761011	685037	616126	700811		1.95844	6.37535	13.9385		3.98676e-05	1.45981e-05	6.86807e-07		0.00538212	0.0014902	0.000155733
>TDP71|TDP71|generation3	FYAWKFGIFYLNGD	FYAWKFGIFYLNGD	FYAWKFGIF.Y	NA	FGIFYLNG	9	48.36	1177.6	9	6.3	589.809	2	59.48	N	Y	0.43	60	2.6	152000	31241	31525	39812	33611	10496	NA	18882	33236	120572	34448	227888	408922	425196	251968	523202	532654		0.613011	5.8142	12.7251		0.0807696	0.0885655	0.000864142		0.357965	0.213988	0.0245579
>TDP222|TDP222|GenScript	QNALDASHQTHVLL	QNALDASHQTHVLL	N.ALDASHQTHVLL	XXQNALDA	NA	2	62.39	1303.69	12	1.5	652.851	2	32.35	N	Y	0.41	60	2	107000	33288	29931	24036	39897	25006	38020	41776	137303	NA	NA	248145	197794	66780	862765	54946	271494		1.90406	7.01427	9.87782		0.312288	0.000294852	0.187174		0.515705	0.0100338	0.419164
>TDP25|TDP25|generation1	SGPDYQKERLFFWA	SGPDYQKERLFFWA	SGPDYQKERLFF.W	NA	RLFFWAXX	12	87.5	1485.73	12	1.1	743.871	2	37.21	N	Y	0.62	9.23	2.7	459000	NA	74991	99307	85184	102019	547131	273168	189609	700202	482687	723166	602271	661415	1136105	524212	1070944		3.21388	7.25	9.8061		0.154058	0.00041412	0.00793443		0.427158	0.0107552	0.0885202
>TDP50|TDP50|generation2	NTLIQVPVKHEGPK	NTLIQVPVKHEGPK	L.IQVPVKHEGPK	XNTLIQVP	NA	3	72.34	1230.71	11	3.3	411.245	3	19.66	N	Y	0.63	6.9	2.8	376000	52810	101750	NA	41446	573857	333895	553045	501264	461271	127891	415263	125566	218344	727782	943380	401134		7.50766	4.32381	8.76494		0.00135778	0.100798	0.0464332		0.0458251	0.227332	0.237229
>TDP232|TDP232|GenScript	HWAFRSRYHGPLAH	HWAFRSRYHGPLAH	R.SRYHGPLAH	WAFRSRYH	NA	5	56.87	1036.52	9	3.1	346.515	3	16.85	N	Y	0.59	4.87	1.5	125000	NA	29243	24352	29989	99076	132102	131312	140572	99665	152645	140784	176681	NA	224971	219179	211370		4.51398	5.1126	7.84265		0.00028728	0.00184852	1.57507e-06		0.0195428	0.0252829	0.000172207
>TDP11|TDP11|generation1	PVIWTHNAGLSFLL	PVIWTHNAGMSFMM	PVIWTHNAGLSF.L	NA	GMSFMMXX	12	52.52	1340.69	12	4.3	671.354	2	44.83	N	Y	0.35	60	1.9	102000	39238	30260	39575	26404	25598	42289	29970	35167	127209	NA	489200	63783	108533	427445	283822	208552		0.981894	6.69429	7.5906		0.903943	0.142607	0.0160317		0.721892	0.258398	0.130806
>TDP189|TDP189|GenScript	PETGHWLLLHFQED	PETGHWLMMHFQED	L.LHFQED	HWLMMHFQ	NA	8	49.86	787.35	6	2.2	394.681	2	20.88	N	Y	0.49	60	1.7	76300	38846	38760	38467	37724	36899	32522	30742	30220	69246	106232	92776	39114	194083	316085	237360	245190		0.84776	1.99853	6.45473		0.00890522	0.0402011	0.000165918		0.158938	0.154957	0.00824561
>TDP90|TDP90|generation1aar	NHQLAWGEDRNTFY	NHQLAWGEDRNTFY	NHQLAWGEDRNT.F	NA	DRNTFYXX	12	84.34	1439.65	12	0.5	720.835	2	21.91	N	Y	0.35	60	2.5	73900	37193	25628	28705	42040	40536	31033	36830	29987	76878	110358	115463	NA	NA	217097	222209	202916		1.03609	3.02172	6.41103		0.79892	0.0017153	1.20019e-06		0.688009	0.0252829	0.000164026
>TDP10|TDP10|generation1	HIGLQVHLRYINVL	HIGLQVHMRYINVM	HIGLQVHLR.Y	NA	VHMRYINV	9	64.37	1071.63	9	0.8	358.218	3	30.63	N	Y	0.33	11.41	1.1	34300	NA	34130	NA	14147	39759	23092	36118	30600	NA	58995	NA	110120	NA	NA	164637	140914		1.34193	3.50301	6.32912		0.370439	0.158653	0.014226		0.561302	0.265973	0.123443
>TDP49|TDP49|generation2	KSHTNDLPLISVLR	KSHTNDLPLISVMR	H.TNDLPLISVLR	XKSHTNDL	NA	3	75.69	1239.72	11	2	620.868	2	48.77	N	Y	0.4	12.28	2.8	138000	29398	26537	87217	26308	NA	247561	97765	NA	NA	114483	153951	150012	190253	329583	272712	66793		4.0756	3.29239	5.07106		0.0631988	0.00525664	0.026464		0.342664	0.0495293	0.173598
>TDP232|TDP232|GenScript	HWAFRSRYHGPLAH	HWAFRSRYHGPLAH	A.FRSRYHGPLAH	XHWAFRSR	NA	3	46.34	1339.69	11	1.4	335.93	4	21.33	N	Y	0.32	60	2.4	38200	36291	28249	40242	35884	33803	29052	36536	24122	60618	NA	68974	101230	140455	NA	128275	151247		0.878059	2.1879	3.98084		0.291374	0.0116804	1.42567e-05		0.510891	0.0786111	0.000974208
>TDP74|TDP74|generation3	AYNLWSLYRLIRQE	AYNMWSLYRMIRQE	AYNLWSLYRLIRQE	NA	NA		79.85	1823.97	14	3.8	912.995	2	57.42	Y	Y	0.37	4.41	2.5	64900000	2618982	42783171	14421105	29390880	13831434	149784801	136104630	25281138	80418198	71577914	48616183	64671880	46733206	181101815	80702444	37013318		3.64294	2.97357	3.87327		0.160881	0.00721583	0.109046		0.434341	0.058044	0.347852
>TDP173|TDP173|GenScript	FNEYALWRLDIIPE	FNEYAMWRLDIIPE	FNEYALWRLDIIPE	NA	NA		76.13	1777.9	14	4.9	889.964	2	59.32	Y	Y	0.41	4.38	2.2	12700000	1516253	5175642	13039442	8418744	2167906	10100072	10543316	8913781	21791451	8612040	10330939	6111604	13534754	29246256	31008323	25834169		1.127	1.66415	3.53901		0.784854	0.313192	0.00843389		0.683582	0.342251	0.0922106
>TDP205|TDP205|GenScript	DQVNLTEHRSDSEK	DQVNLTEHRSDSEK	DQVNLTEHRSDS.E	NA	RSDSEKXX	12	55.74	1399.63	12	4.4	467.554	3	15.35	N	Y	0.64	7.67	1.8	109000	63235	38937	41795	51509	101038	77077	86743	92952	139377	133048	114451	135566	187699	156355	163627	164399		1.83045	2.67267	3.43817		0.0016094	4.43893e-05	9.70763e-06		0.0511222	0.00254649	0.000884473
>TDP65|TDP65|generation3	WKPHDVLGSRGLYT	WKPHDVMGSRGLYT	WKPHDVLGSR.G	NA	MGSRGLYT	10	86.28	1193.63	10	2.6	398.885	3	24.98	N	Y	0.34	60	1.3	46500	30893	25733	34322	31952	NA	NA	59905	41082	92254	64461	78799	61672	196637	105849	58987	54111		1.6434	2.41811	3.38148		0.0361366	0.000986373	0.069023		0.281631	0.0181836	0.277445
>TDP138|TDP138|GenScript	NVDWTAPQLIEYLD	NVDWTAPQLIEYLD	NVDWTAPQLIEYL.D	NA	IEYLDXXX	13	52.64	1560.78	13	2.9	781.401	2	57.4	N	Y	0.46	5.36	4.5	270000	NA	73228	151983	110589	77397	616822	119810	394473	65153	876675	112425	407811	483931	282339	59391	656658		2.69916	3.26548	3.31072		0.262323	0.304057	0.153179		0.495294	0.337905	0.398752
>TDP30|TDP30|generation1	PGTQLIEAPLHYSA	PGTQMIEAPLHYSA	PGTQLIEAPLHY.S	NA	PLHYSAXX	12	100.82	1337.7	12	1	669.857	2	39.61	N	Y	0.79	35.35	2	824000	323927	153827	110533	300883	797515	847740	709278	314925	997761	870486	NA	815621	735473	824519	552494	NA		3.00219	4.02453	3.16773		0.0150159	0.000331304	0.00332061		0.198563	0.0100338	0.0545846
>TDP226|TDP226|GenScript	FSLSKLNPVSQVLH	FSLSKMNPVSQVLH	L.NPVSQVLH	LSKMNPVS	NA	6	51.11	892.477	8	2.5	447.245	2	27.02	N	Y	0.34	60	3.5	89600	33467	32728	41990	27935	NA	278766	247289	104612	258843	95712	NA	214462	63971	125984	131306	NA		6.17756	5.57368	3.14684		0.0111972	0.0125445	0.0106544		0.167958	0.0818289	0.105898
>TDP6|TDP6|generation1	FIVFILWRTEHHAL	FIVFILWRTEHHAM	FIVFILWRTEH.H	NA	RTEHHAMX	11	53.65	1459.8	11	1.9	730.908	2	54.27	N	Y	0.41	7.92	2.9	138000	NA	75391	NA	154427	28742	31205	137063	117688	NA	7405	32512	24891	39455	265466	675719	421802		0.684668	0.187998	3.0512		0.500598	0.057121	0.308416		0.612686	0.178083	0.486822
>TDP154|TDP154|GenScript	DTFWNSLKYIVVWT	DTFWNSLKYIVVWT	DTFWNSLKYIVVWT	NA	NA		72.04	1770.9	14	7.7	886.463	2	64.7	Y	Y	0.37	4.85	3.9	5540000	NA	2852211	1735714	2670087	642524	3682210	11693496	1939674	16481859	3609837	1569898	6956116	1417319	8560154	18483789	1052155		1.85566	2.95718	3.04974		0.514083	0.280757	0.352774		0.612686	0.324363	0.509921
>TDP196|TDP196|GenScript	WPLGLYASQKHWEE	WPMGMYASQKHWEE	WPLGLYASQKHWEE	NA	NA		87.81	1742.84	14	0.1	872.428	2	41.19	Y	Y	0.37	1.62	3	52300000	19125463	24676436	19515986	NA	35706681	74892401	77445452	61895201	72343193	36820339	36664704	48559470	34730689	54668001	86661698	79757124		2.96053	2.30252	3.03016		0.0150761	0.0408928	0.0293967		0.198563	0.156203	0.175221
>TDP141|TDP141|GenScript	WILAGLQGHVNSTQ	WILAGMQGHVNSTQ	L.AGLQGHVNSTQ	XWILAGMQ	NA	3	79.44	1110.54	11	5.6	556.281	2	14.49	N	Y	0.47	5.04	2.1	102000	66681	60249	NA	51907	74356	76869	79650	97746	276541	NA	90649	114454	181315	210348	165647	162520		1.37816	2.6932	3.0188		0.026293	0.159862	0.000287715		0.244797	0.265973	0.013107
>TDP65|TDP65|generation3	WKPHDVLGSRGLYT	WKPHDVMGSRGLYT	WKPHDVLG.S	NA	DVMGSRGL	8	56.99	950.497	8	1.5	476.257	2	27.75	N	Y	0.58	3.73	3	308000	198147	253975	124350	116567	195210	305811	NA	269157	112829	277442	453751	336694	194083	530932	1151449	173793		1.48174	1.70368	2.95836		0.13718	0.169481	0.191394		0.411541	0.269262	0.420268
>TDP34|TDP34|generation1	SALLKIGEVARPLG	SAMMKIGEVARPLG	SALLKIGEVARPL.G	NA	ARPLGXXX	13	70.72	1365.83	13	4.5	683.928	2	43.19	N	Y	0.56	3.64	3.3	243000	180917	177061	117441	58284	100057	463917	52429	229928	190260	330042	88016	412255	136624	466815	605016	350405		1.58577	1.91225	2.92084		0.449084	0.168394	0.0476829		0.589416	0.269262	0.238784
>TDP179|TDP179|GenScript	LWQPVSARINTTFD	LWQPVSARINTTFD	LWQPVSARINTTF.D	NA	NTTFDXXX	13	54.83	1531.81	13	0.8	766.915	2	43.44	N	Y	0.64	12.33	3.6	915000	NA	377357	387729	348705	509114	NA	921102	739909	826305	581699	1205276	1777921	458394	2305955	967621	604050		1.94841	2.95693	2.91977		0.0424116	0.0650605	0.212105		0.305364	0.188943	0.421638
>TDP17|TDP17|generation1	RLENYLVLTKAAPV	RMENYMVLTKAAPV	R.LENYLVLTKAAPV	XXXRMENY	NA	1	47.72	1429.82	13	0.8	715.917	2	44.14	N	Y	0.31	60	2.5	43400	34845	32769	32663	40706	46693	NA	142814	NA	112829	31317	41094	37093	49159	66816	112115	176612		2.68837	1.57702	2.87057		0.114453	0.332102	0.0599209		0.396345	0.345974	0.258419
>TDP30|TDP30|generation1	PGTQLIEAPLHYSA	PGTQMIEAPLHYSA	PGTQLIEAPLHYS.A	NA	LHYSAXXX	13	99.66	1424.73	13	1.8	713.371	2	37.95	N	Y	0.49	4.91	3.4	150000	70730	38777	95853	27498	134391	231958	177319	203775	234507	135111	NA	323359	164715	108324	254531	127762		3.20987	3.96795	2.8143		0.00254129	0.0168894	0.0260018		0.0686147	0.0967716	0.173345
>TDP212|TDP212|GenScript	NWKILYIRFNPFLA	NWKIMYIRFNPFLA	Y.IRFNPFLA	KIMYIRFN	NA	6	63.89	976.549	8	4.1	489.28	2	47.35	N	Y	0.53	4.72	2.6	241000	183501	NA	81086	196271	216791	270445	255915	323642	220127	NA	167118	445591	224728	293587	392907	670749		1.7361	1.80714	2.5745		0.0373528	0.252579	0.0997852		0.282095	0.311387	0.336865
>TDP178|TDP178|GenScript	YWLSTHLAGKRRDW	YWMSTHLAGKRRDW	YWLSTHLAGKRRDW	NA	NA		52	1787.92	14	3.7	447.989	4	35.98	Y	Y	0.41	6.53	1.7	19100000	459183	7907676	2797867	16737857	12458100	28396702	20799088	13076451	16481859	35376404	36867272	49337310	12398345	33633194	8413659	16909638		2.67826	4.94803	2.55728		0.0655157	0.0115414	0.151576		0.342664	0.0786111	0.39844
>TDP50|TDP50|generation2	NTLIQVPVKHEGPK	NTLIQVPVKHEGPK	NTLIQVPVKHE.G	NA	VKHEGPKX	11	85.33	1276.71	11	1.2	639.365	2	31.4	N	Y	0.6	0.41	2.8	391000	NA	213115	207249	106604	648410	450395	56359	446779	137164	196994	423366	853402	407319	112148	492901	738388		2.27994	2.29273	2.49174		0.193057	0.295188	0.153006		0.456951	0.335548	0.398752
>TDP110|TDP110|generation1aar	THATPGIHDVLLRP	THATPGIHDVLLRP	THATPGIHDVLLR.P	NA	VLLRPXXX	13	87.68	1428.78	13	6.2	477.272	3	31.41	N	Y	0.61	6.53	3	693000	150764	128189	245245	526047	582686	212195	702568	284413	1027627	619861	1995289	545600	589911	571427	NA	801329		1.69662	3.988	2.49169		0.264906	0.0636959	0.0255146		0.498429	0.187584	0.173345
>TDP180|TDP180|GenScript	LDGYWDHKFELLTW	LDGYWDHKFEMLTW	LDGYWDHKFELLTW	NA	NA		66.74	1821.87	14	2.6	911.946	2	55.56	Y	Y	0.32	1.95	3.4	13200000	3265113	17626026	2556076	8926857	1589144	12065998	14473098	7704209	22123301	8323253	18231068	7656173	4775470	17660239	46866000	8295117		1.10683	1.74009	2.39688		0.853527	0.277441	0.30865		0.703799	0.323411	0.486822
>TDP192|TDP192|GenScript	DLYPAWSEGLQGFW	DLYPAWSEGLQGFW	DLYPAWSEGLQGFW	NA	NA		52.32	1667.76	14	1.4	834.889	2	59.45	Y	Y	0.31	3.41	2.6	3820000	87874	3036484	1882515	1604045	5454097	2818867	694900	2114026	11614733	5136283	6066894	6833884	4826544	696286	6827891	3231620		1.6763	4.48528	2.35706		0.375415	0.010333	0.167986		0.561302	0.0755377	0.411804
>TDP145|TDP145|GenScript	TVLISLHRNWRAQH	TVMISMHRNWRAQH	TVLISLHRNWRAQH	NA	NA		77.64	1729.95	14	1.5	865.983	2	32.31	Y	Y	0.48	2.36	1.8	101000000	42644614	144212938	13557566	39752411	103980995	65114782	201281495	100252790	113934998	59407606	85280887	91896296	43924106	271090294	108074612	139974222		1.95959	1.45948	2.34446		0.20986	0.406613	0.198283		0.471561	0.383973	0.421042
>TDP89|TDP89|generation1aar	GPKLTYDFWIQNLP	GPKLTYDFWIQNLP	GPKLTYD.F	NA	LTYDFWIQ	7	70.65	792.402	7	3.8	397.21	2	19.65	N	Y	0.74	8.01	1.7	143000	73056	109762	61570	115571	70138	86334	66615	NA	NA	206276	212696	231130	240050	229471	176758	195400		0.826342	2.40806	2.33826		0.389627	0.000682897	0.000915502		0.565147	0.0154632	0.0245579
>TDP127|TDP127|GenScript	GFSIHEWELDTQKW	GFSIHEWELDTQKW	GFSIHEWELDTQKW	NA	NA		84.91	1774.83	14	4.9	888.427	2	44.47	Y	Y	0.44	2.49	3.2	12600000	8615074	8893131	5897973	6416179	10103814	10609757	10735013	8608664	10420075	20318226	15800259	18223691	7916554	21147293	21412914	18882429		1.3432	2.1716	2.32574		0.0297627	0.00838927	0.0236233		0.26615	0.0658713	0.169922
>TDP4|TDP4|generation1	GIQSTYFHDLNPYL	GIQSTYFHDLNPYM	Q.STYFHDLNPYL	XGIQSTYF	NA	3	68.15	1368.63	11	2.8	685.327	2	42.24	N	Y	0.51	6.58	3.3	110000	NA	NA	75128	78010	142238	92783	95848	148200	173668	87152	160028	47559	49159	202474	338364	122125		1.56417	1.52936	2.3251		0.12298	0.418262	0.336194		0.398811	0.390623	0.505782
>TDP45|TDP45|generation2	GSQVFSWLNHYHRK	GSQVFSWLNHYHRK	W.LNHYHRK	VFSWLNHY	NA	7	57.33	966.515	7	2.8	484.266	2	8.89	N	Y	0.58	3.21	2.3	127000	20935	78356	73401	95545	117714	121700	143772	135123	186942	165021	160028	174459	176207	140607	151506	150308		1.93228	2.55912	2.30627		0.0108473	0.000885678	0.0026454		0.167958	0.0170694	0.048205
>TDP13|TDP13|generation1	GLYYKRFLAHWVGI	GMYYKRFMAHWVGI	GLYYKR.F	NA	YYKRFMAH	6	69.24	798.439	6	1.3	400.227	2	16.95	N	Y	0.45	4.94	1.5	43900	NA	61371	15716	10162	NA	54401	29425	NA	128315	60336	39096	58449	60268	60405	79591	65102		1.44115	2.46017	2.28111		0.614704	0.1738	0.0512021		0.632875	0.272413	0.242208
>TDP27|TDP27|generation1	DGIYRLHVQLGGAA	DGIYRMHVQLGGAA	DGIYRLHVQLG.G	NA	VQLGGAAX	11	94.15	1269.68	11	0.6	635.848	2	36.31	N	Y	0.75	2.24	2.6	1720000	904583	865278	632111	NA	611134	1570660	2079909	2364658	4059626	1227345	1417972	2011273	1215574	2935874	1818078	1324588		2.06904	2.72158	2.27754		0.122708	0.133779	0.0818358		0.398811	0.256661	0.306388
>TDP110|TDP110|generation1aar	THATPGIHDVLLRP	THATPGIHDVLLRP	H.DVLLRP	PGIHDVLL	NA	8	62.2	711.428	6	1.1	356.721	2	30.38	N	Y	0.31	5.63	2.7	50200	NA	78756	53798	36963	NA	159146	53867	NA	27116	25433	60163	41874	93083	183352	102014	NA		1.88488	0.68394	2.23251		0.321864	0.256295	0.0892374		0.523513	0.311387	0.318844
>TDP1|TDP1|generation1	LVATVYEFGHIDHL	LVATVYEFGHIDHM	LVATVYEFGHID.H	NA	GHIDHMXX	12	85.85	1362.68	12	0.6	682.349	2	40.84	N	Y	0.32	2.13	2.6	380000	159379	347713	122623	394535	422791	241320	105433	260439	1172535	132017	205606	323359	119642	312710	965601	850179		1.0056	1.79011	2.19491		0.988297	0.450225	0.205898		0.73444	0.406584	0.421042
>TDP17|TDP17|generation1	RLENYLVLTKAAPV	RMENYMVLTKAAPV	RLENYLVLTKA.A	NA	LTKAAPVX	11	81.78	1318.76	11	NA	660.388	2	36.77	N	Y	0.49	13.13	1.5	58000	90458	40184	26099	30065	29634	38243	32362	45223	133846	NA	148887	154457	45201	212598	113125	38047		0.778679	3.12046	2.18928		0.523961	0.00294916	0.245334		0.612686	0.0320627	0.442109
>TDP24|TDP24|generation1	LGWHALFRKYPILA	LGWHAMFRKYPIMA	LGWHALFRKYPIL.A	NA	YPIMAXXX	13	67.57	1612.92	13	4.2	807.473	2	53.06	N	Y	0.52	16.27	2.1	97500	35204	42062	36206	33376	NA	78325	NA	61677	104422	92618	107361	163347	56182	119235	NA	64632		1.90676	3.18525	2.17957		0.00463285	0.00234804	0.0484847		0.104239	0.0284449	0.238784
>TDP3|TDP3|generation1	AVRAVEGIKLWQSL	AVRAVEGIKMWQSM	A.VRAVEGIKLWQSL	XXXAVRAV	NA	1	68.19	1497.87	13	1	749.941	2	46.79	N	Y	0.61	5.59	1.9	316000	112857	143412	171844	104612	60623	618902	379559	351974	282072	467216	663408	637829	74569	394824	182818	507289		2.64875	3.84912	2.17655		0.105686	0.00548607	0.166559		0.390258	0.0501728	0.411804
>TDP88|TDP88|generation1aar	LPEEVASHRLGKNF	MPEEVASHRMGKNF	LPEEVASHRLGKNF	NA	NA		106.68	1595.84	14	0.5	798.929	2	28.61	Y	Y	0.95	7.08	2.7	167000000	148179265	22433124	77632175	175348980	96623849	141463423	96806814	262618722	248887132	156770070	206618776	195571320	213236214	151855559	327253966	228280107		1.41058	1.90713	2.17337		0.437507	0.0508456	0.0480728		0.587287	0.168025	0.238784
>TDP212|TDP212|GenScript	NWKILYIRFNPFLA	NWKIMYIRFNPFLA	NWKILYIRFNPFLA	NA	NA		90.12	1794	14	6.6	898.012	2	61.25	Y	Y	0.34	2	1.7	16000000	1464562	11537035	3031023	20822691	2511239	29436874	25016414	22012026	18694189	4754671	13470734	16112410	2681413	19909951	17372741	39737648		2.14288	1.43892	2.16256		0.206132	0.481365	0.2705		0.470808	0.419956	0.459233
>TDP86|TDP86|generation1aar	LPNGQLIRWHFSEN	LPNGQMIRWHFSEN	LPNGQLIRWHFSEN	NA	NA		110.27	1709.86	14	1.6	855.941	2	40.51	Y	Y	0.43	1.79	4.3	78000000	43419971	43183763	36873124	NA	154990539	63034437	53004127	107989690	59290446	117577553	78596162	71783564	47116265	66591475	133325690	108033796		2.30216	1.98771	2.15668		0.110873	0.0421356	0.0953196		0.391796	0.157273	0.331898
>TDP215|TDP215|GenScript	NDNTIVYGFLPEIW	NDNTIVYGFLPEIW	NDNTIVYGFLPEIW	NA	NA		76.43	1679.82	14	0.7	840.916	2	63.52	Y	Y	0.33	3.06	3.1	42800000	8167090	22433124	26337946	15841186	14125720	70211626	88851403	18633943	65374353	67452386	23092687	87229254	37156730	37682676	76460263	4800458		2.63567	3.3409	2.14484		0.16957	0.023188	0.219319		0.443596	0.124452	0.425158
>TDP21|TDP21|generation1	PLEPHSKVNFQQHI	PMEPHSKVNFQQHI	P.LEPHSKVNFQQHI	XXXPMEPH	NA	1	68.41	1575.82	13	0.4	526.279	3	27.03	N	Y	0.61	2.79	2.3	2560000	1929776	1482189	NA	1763453	1785334	NA	1667761	1743527	1161473	1753349	1377459	3022466	3051704	3430811	3353343	4349535		1.0041	1.06002	2.05569		0.960778	0.845485	0.00340562		0.732195	0.538266	0.0545846
>TDP53|TDP53|generation2	YTRLNGEAVLFLSK	YTRLNGEAVMFMSK	G.EAVLFLSK	RLNGEAVM	NA	6	86.83	905.522	8	2.9	453.77	2	38.6	N	Y	0.51	4.99	1.9	245000	28039	25679	25516	456306	136352	396306	191697	278964	550870	260940	444636	296691	270695	295837	167667	364497		1.87347	2.90013	2.05157		0.372991	0.0915485	0.266598		0.561302	0.216852	0.456866
>TDP25|TDP25|generation1	SGPDYQKERLFFWA	SGPDYQKERLFFWA	D.YQKERLFFWA	SGPDYQKE	NA	4	67.42	1386.71	10	2.4	694.36	2	47.28	N	Y	0.43	2.59	3.7	108000	23433	137002	52590	54597	NA	279806	116935	50017	150438	110358	312967	77117	181315	121484	102014	NA		2.22582	2.43209	2.01684		0.256163	0.147881	0.110521		0.495239	0.262349	0.347852
>TDP155|TDP155|GenScript	RLVHRETQWSKING	RLVHRETQWSKING	RLVHRETQWSKING	NA	NA		108.41	1722.93	14	0.7	431.74	4	24.06	Y	Y	0.75	5.28	2.6	135000000	81067842	107358520	37563956	164389668	169704831	110258256	113101031	87176339	107519241	138205194	100068309	202238524	134070673	309335397	145446207	194460832		1.23019	1.40384	2.00654		0.506221	0.306485	0.0867635		0.612686	0.338411	0.312044
>TDP197|TDP197|GenScript	WEIRDLKNLAPAND	WEIRDMKNLAPAND	WEIRDLKNLAPAN.D	NA	APANDXXX	13	91.9	1538.82	13	4.9	770.414	2	36.98	N	Y	0.37	1.28	3.2	1970000	2886050	1281893	1183049	484202	915229	1102583	2319530	2996687	1038689	2960066	1782593	1700137	3473069	3543296	2868522	1587627		1.25686	1.28213	1.96609		0.616939	0.547664	0.0837418		0.632875	0.444343	0.307241
>TDP232|TDP232|GenScript	HWAFRSRYHGPLAH	HWAFRSRYHGPLAH	HWAFRSRYHGPLAH	NA	NA		61.85	1733.87	14	7.1	867.946	2	28.97	Y	Y	0.4	3.95	2.6	88000000	856338	75952147	6657887	86777819	60230501	81965572	45336261	80311203	99997319	126859991	178259336	176680909	78910168	NA	90701871	79757124		1.57329	3.41743	1.95303		0.351835	0.0133351	0.191427		0.550699	0.0843893	0.420268
>TDP30|TDP30|generation1	PGTQLIEAPLHYSA	PGTQMIEAPLHYSA	L.IEAPLHYSA	GTQMIEAP	NA	5	48.73	999.503	9	1.7	500.759	2	28.32	N	Y	0.4	9.28	2.3	79500	27693	149020	30221	37238	78672	24648	32569	36677	374990	120672	102297	NA	76995	154105	115145	128701		0.70674	3.26523	1.94513		0.593752	0.15022	0.1359		0.632875	0.26367	0.384822
>TDP137|TDP137|GenScript	DITSQVWPVEYLQD	DITSQVWPVEYMQD	DITSQVWPVEYLQD	NA	NA		77.8	1691.8	14	6.3	846.915	2	49.11	Y	Y	0.4	1.31	3.8	36300000	24208357	34931578	37736663	3257904	32371442	27044478	46007199	29966867	5984353	48268680	41931457	61338278	57841919	34083137	82520522	20291565		1.35208	1.57311	1.94476		0.359094	0.351086	0.184222		0.557215	0.360437	0.416946
>TDP235|TDP235|GenScript	ALETGTIFLPVRHD	ALETGTIFLPVRHD	G.TIFLPVRHD	LETGTIFL	NA	5	78.72	1096.6	9	0.8	549.308	2	32.68	N	Y	0.51	2.74	2.1	1110000	807232	519968	708966	343724	932886	1591464	1456895	1133292	737812	1309855	2562478	1344553	878482	1271087	1575667	902787		2.14906	2.50209	1.94464		0.00941854	0.0656108	0.0280913		0.158938	0.189245	0.175219
>TDP59|TDP59|generation2	AKGLGPFHIVKWAS	AKGMGPFHIVKWAS	A.KGLGPFHIVKWAS	XXXAKGMG	NA	1	68.23	1438.81	13	5.4	720.415	2	41.71	N	Y	0.58	3.6	3.4	290000	44540	288426	65543	447339	235429	179950	73995	191788	616134	214527	327146	414478	187699	364453	376746	684840		0.805301	1.85883	1.90783		0.7004	0.206296	0.222351		0.658443	0.287297	0.425741
>TDP220|TDP220|GenScript	HEQEYFRLIRWAVL	HEQEYFRMIRWAVL	HEQEYFRLIRWAVL	NA	NA		74.62	1858.98	14	2.5	930.502	2	57.82	Y	Y	0.36	2.88	2.7	47100000	6702527	30284717	16752661	76416288	23248581	26420375	43610991	15364830	NA	46721607	48514899	46114828	38433593	53318174	130295560	24518975		0.834726	1.44802	1.89439		0.755747	0.460303	0.341944		0.677782	0.408396	0.507226
>TDP26|TDP26|generation1	FGSLGANHTWVVKA	FGSMGANHTWVVKA	G.SLGANHTWVVKA	XXFGSMGA	NA	2	108.09	1281.68	12	1.3	641.85	2	31.46	N	Y	0.74	5.56	2	385000	145595	350918	393774	199260	NA	321413	277960	328001	264373	327979	389942	295579	215790	355454	856517	634111		1.13487	1.17285	1.89241		0.629216	0.497225	0.167759		0.633911	0.427518	0.411804
>TDP75|TDP75|generation3	NFLAFLKWHEGQYE	NFMAFMKWHEGQYE	NFLAFLKWHEGQYE	NA	NA		86.96	1780.86	14	4	891.439	2	52.04	Y	Y	0.33	1.14	2.7	45800000	26275974	51516066	14852874	32877934	25014296	50344336	29329589	48164927	69356547	50434582	71303734	32335940	21195935	77502578	76662272	58526135		1.21773	1.78	1.8633		0.520983	0.086215	0.125921		0.612686	0.213988	0.37209
>TDP144|TDP144|GenScript	LIVQHRLFTYFRAW	MIVQHRLFTYFRAW	LIVQHRLF.T	NA	HRLFTYFR	8	45.86	1024.62	8	2.9	342.548	3	34.98	N	Y	0.4	60	2.1	34000	38183	35407	26582	32096	NA	23300	27604	NA	43140	NA	24612	NA	43413	75703	NA	65572		0.76971	1.02447	1.86176		0.127296	0.910976	0.0203226		0.406272	0.550951	0.154301
>TDP194|TDP194|GenScript	PQLIGHVKLFRFNW	PQMIGHVKLFRFNW	PQLIGHVKLFRF.N	NA	LFRFNWXX	12	53.27	1453.86	12	5.7	485.629	3	45.21	N	Y	0.47	6.16	2.8	40300	NA	21632	NA	36564	22464	44623	64027	20486	67144	94784	66746	58560	13152	61867	NA	87460		1.3025	2.46782	1.86128		0.613444	0.0283304	0.446542		0.632875	0.133468	0.559884
>TDP77|TDP77|generation1aar	RDLVDHIGPTAAYH	RDLVDHIGPTAAYH	D.LVDHIGPTAAYH	XXRDLVDH	NA	2	92.77	1292.65	12	2.4	647.335	2	26.43	N	Y	0.9	2.89	2.3	1880000	1223340	1378035	1321215	NA	1432191	2017934	1907382	1612762	1980035	1598642	1701566	2144617	3192159	1608544	1727174	3118889		1.33272	1.41963	1.84446		0.0446189	0.0158259	0.0829491		0.309693	0.0945099	0.306388
>TDP225|TDP225|GenScript	HLDWPQKPRIGHEL	HLDWPQKPRIGHEM	HLDWPQKPRIGHEL	NA	NA		92.08	1724.91	14	1.1	432.236	4	35.24	Y	Y	0.59	1.92	1.8	209000000	72452768	185073270	126940264	128522832	315866795	286047363	94794000	193967355	240037812	319728433	186362033	305580188	145562446	386950461	185847931	227340683		1.73625	2.05016	1.84351		0.136489	0.0128376	0.10975		0.411541	0.0824719	0.347852
>TDP141|TDP141|GenScript	WILAGLQGHVNSTQ	WILAGMQGHVNSTQ	WILAGLQGHVNSTQ	NA	NA		93.93	1522.79	14	4.2	762.405	2	41.25	Y	Y	0.31	2.24	2.5	128000000	51862743	124183363	77804883	199260204	66999075	91015070	69969282	123136579	263267277	115514789	3332234	18001451	45584029	224971198	252510776	305312901		0.774909	0.883041	1.8282		0.491639	0.851977	0.198866		0.60613	0.538358	0.421042
>TDP215|TDP215|GenScript	NDNTIVYGFLPEIW	NDNTIVYGFLPEIW	NDNTIVYGFLPEI.W	NA	LPEIWXXX	13	48.91	1493.74	13	10	747.885	2	56.02	N	Y	0.43	3.97	4.4	169000	83566	56483	112260	71435	72983	NA	139939	173263	263267	176366	393994	250020	119004	NA	160597	163460		1.5905	3.34723	1.82474		0.152739	0.00664204	0.0152203		0.427158	0.0574385	0.130007
>TDP135|TDP135|GenScript	GNGTFPTKLDELQF	GNGTFPTKLDELQF	GNGTFPTKL.D	NA	PTKLDELQ	9	75.58	933.492	9	3.8	467.755	2	30.32	N	Y	0.5	6.08	3.7	76000	74520	67219	74178	NA	78672	79885	75241	94041	38553	107264	34118	26040	67035	NA	104034	222644		1.13877	0.715466	1.82345		0.117842	0.400532	0.275811		0.396345	0.382658	0.46536
>TDP66|TDP66|generation3	PKDRWHTWLKIFNT	PKDRWHTWMKIFNT	PKDRWHTWLKIFNT	NA	NA		71.89	1840.97	14	3.1	921.497	2	50	Y	Y	0.34	1.09	3	24100000	726251	42382580	4533581	22117883	9201337	33805597	22428509	17653209	37167145	25681413	17319515	24779775	12896322	34870536	57067435	22358299		1.19106	1.50441	1.82328		0.768629	0.428964	0.328173		0.677782	0.394535	0.499725
>TDP128|TDP128|GenScript	EGADIWYRKHSHQL	EGADIWYRKHSHQL	EGADIWYRKHSHQL	NA	NA		96.68	1738.85	14	3.2	870.437	2	27.4	Y	Y	0.56	2.82	3.6	98400000	52810401	87328946	56561818	69143291	51892402	NA	49936981	43806110	90926765	195962588	202567427	93785338	122834274	160854407	68884940	123064585		0.73043	2.19392	1.78916		0.115951	0.0471373	0.0426821		0.396345	0.167951	0.226533
>TDP22|TDP22|generation1	HLIALYWGRDTLFI	HMIALYWGRDTMFI	L.IALYWGRDTLFI	XXHMIALY	NA	2	62.82	1466.79	12	3.2	734.406	2	59.06	N	Y	0.62	1.81	2.6	685000	419554	921360	121759	204242	300172	294369	1801949	697411	740024	668336	424379	1477897	150670	1237342	1151449	418983		1.85606	1.98609	1.7748		0.40495	0.205494	0.356414		0.57402	0.287297	0.512735
>TDP34|TDP34|generation1	SALLKIGEVARPLG	SAMMKIGEVARPLG	S.ALLKIGEVARPLG	XXXSAMMK	NA	1	63.43	1335.82	13	0.2	446.282	3	41.43	N	Y	0.92	4.82	2.3	4560000	2550062	3909773	2659701	NA	7278670	3172525	2242851	4533170	4856064	4259608	1509127	4167003	2081288	10596143	1676672	7177202		1.41678	1.21649	1.77076		0.39037	0.5212	0.402062		0.565147	0.436655	0.540034
>TDP109|TDP109|generation1aar	TPHHVNWYKRAPNQ	TPHHVNWYKRAPNQ	P.HHVNWYKRAPNQ	XXTPHHVN	NA	2	104.27	1548.77	12	2.9	775.39	2	19.4	Y	Y	0.45	1.45	2.3	40600000	11630349	42062107	29878457	32579043	34725728	39734579	41502327	9632985	41923655	61676646	50540573	52782032	55926624	62204536	47775039	36825433		1.08132	1.78152	1.74543		0.816814	0.0237971	0.0419397		0.693784	0.124567	0.226533
>TDP42|TDP42|generation2	PASQTARWNDVDGG	PASQTARWNDVDGG	PASQTARWND.V	NA	RWNDVDGG	10	58.29	1144.53	10	0.1	573.27	2	16.23	N	Y	0.45	4.39	2.6	31100	NA	NA	25043	28893	27467	33806	27700	23211	36946	56829	45578	29669	61545	50169	35150	38422		1.03997	1.56688	1.71765		0.771918	0.159061	0.100443		0.677782	0.265973	0.336865
>TDP39|TDP39|generation1	HAWFSVIIPNLGDG	HAWFSVIIPNLGDG	HAWFSVIIPNLG.D	NA	PNLGDGXX	12	73.59	1352.72	12	3.5	677.372	2	58.44	N	Y	0.5	1.45	3.7	121000	34202	132996	53367	93453	67391	209075	151440	118778	66038	34345	24916	NA	178761	80090	112115	168157		1.74093	0.532025	1.71685		0.166334	0.246363	0.129809		0.438147	0.311387	0.381518
>TDP94|TDP94|generation1aar	LHSPWTLANFLRGP	MHSPWTMANFLRGP	L.ANFLRGP	PWTMANFL	NA	7	83.15	773.418	7	1.4	387.716	2	27.79	N	Y	0.55	2.33	2.7	43600	64441	36053	49481	46826	22464	23092	45911	35851	134952	NA	54288	NA	NA	NA	85955	82106		0.646938	1.92316	1.70793		0.0759657	0.158159	0.0170583		0.35285	0.265973	0.137136
>TDP229|TDP229|GenScript	ADARKYWNVHGTHQ	ADARKYWNVHGTHQ	D.ARKYWNVHGTHQ	XXADARKY	NA	2	56.5	1495.74	12	1.4	499.589	3	18	N	Y	0.8	3.17	1.8	1260000	343741	1305928	993070	1046116	945638	1518651	1265198	827086	1294213	1712094	1559769	1389001	1608848	1687284	1575667	1362165		1.23523	1.61434	1.68995		0.432189	0.0450854	0.0257844		0.587287	0.163387	0.173345
>TDP222|TDP222|GenScript	QNALDASHQTHVLL	QNALDASHQTHVLL	A.LDASHQTHVLL	XQNALDAS	NA	3	48.09	1232.65	11	2.4	617.334	2	32.33	N	Y	0.34	60	1.4	60600	140426	89732	NA	NA	25049	37801	31054	24743	221233	NA	NA	151123	127303	NA	261601	NA		0.257751	1.61783	1.68973		0.00619232	0.241984	0.384002		0.123846	0.311387	0.527439
>TDP237|TDP237|GenScript	ANLQILDPDNFKRE	ANMQILDPDNFKRE	L.DPDNFKRE	MQILDPDN	NA	6	78.47	1019.47	8	4	510.743	2	12.71	N	Y	0.6	3.29	2.3	31400	20159	27801	21761	23413	23249	NA	29521	27787	74666	34964	41931	33669	50564	42182	36564	27995		1.15328	1.98885	1.68902		0.212466	0.0564534	0.0187708		0.471561	0.177786	0.146591
>TDP1|TDP1|generation1	LVATVYEFGHIDHL	LVATVYEFGHIDHM	V.ATVYEFGHIDHL	XXLVATVY	NA	2	54.18	1400.67	12	4.6	467.9	3	38.18	N	Y	0.53	4.95	3.1	88400	NA	73709	49222	NA	NA	251722	105433	118778	NA	70340	73228	68561	22984	181102	170697	38235		2.58103	1.1504	1.67988		0.20924	0.393185	0.547082		0.471561	0.381601	0.620888
>TDP1|TDP1|generation1	LVATVYEFGHIDHL	LVATVYEFGHIDHM	LVATVYEFGHIDHL	NA	NA		87.03	1612.83	14	2.4	807.422	2	44.31	Y	Y	0.35	1.05	3.2	240000000	260175221	132195193	115714254	255053061	92896228	188271174	300005277	263708426	284284413	169146655	97536216	420033858	153223627	418446429	423208060	283706142		1.10711	1.27238	1.67543		0.744956	0.542235	0.136544		0.677235	0.443837	0.384822
>TDP63|TDP63|generation3	SKLGQRPTDNYEPS	SKLGQRPTDNYEPS	L.GQRPTDNYEPS	XSKLGQRP	NA	3	53.85	1262.55	11	2.3	632.285	2	13.39	N	Y	0.54	6.57	2.3	29100	31617	14261	NA	NA	NA	NA	41502	28441	NA	37233	30689	34892	33837	47581	38786	33256		1.52454	1.49402	1.67248		0.383306	0.200234	0.101322		0.564986	0.286868	0.337738
>TDP21|TDP21|generation1	PLEPHSKVNFQQHI	PMEPHSKVNFQQHI	S.KVNFQQHI	EPHSKVNF	NA	6	47.32	1012.55	8	1.3	507.281	2	25.94	N	Y	0.5	1.98	3.4	73700	56084	77795	99307	30487	74552	NA	56167	39011	54645	35067	126605	34003	143009	172103	61411	57962		0.858285	0.949358	1.64782		0.651162	0.903394	0.235891		0.642438	0.548047	0.433786
>TDP116|TDP116|generation1aar	RPVLEFATGGYHPN	RPVMEFATGGYHPN	E.FATGGYHPN	PVMEFATG	NA	5	58.85	962.425	9	1.2	482.22	2	18.36	N	Y	0.63	2.41	2	44600	38682	37575	27029	40948	39729	36718	30671	28550	77985	44865	43755	36336	39200	59730	74137	64351		0.94061	1.40703	1.64606		0.614855	0.184093	0.0266748		0.632875	0.275817	0.173598
>TDP50|TDP50|generation2	NTLIQVPVKHEGPK	NTLIQVPVKHEGPK	NTLIQVPVKH.E	NA	PVKHEGPK	10	54.49	1147.67	10	1.1	383.565	3	29.88	N	Y	0.41	2.81	3.3	75800	73659	89732	93262	39952	133410	121700	46199	151469	35176	30735	25726	NA	148116	95388	NA	NA		1.52654	0.411937	1.64194		0.186179	0.0304324	0.12252		0.45405	0.136154	0.365998
>TDP13|TDP13|generation1	GLYYKRFLAHWVGI	GMYYKRFMAHWVGI	GLYYKRFLAHWVGI	NA	NA		90.92	1721.94	14	6.4	861.983	2	51.73	Y	Y	0.33	1	2.7	39500000	4609064	44065064	17270784	39453520	10594290	68859402	49170194	51978892	48450028	30632047	26435049	64116279	13790126	72440726	56764422	29779751		1.71352	1.60945	1.63926		0.268973	0.253691	0.336777		0.499894	0.311387	0.505782
>TDP139|TDP139|GenScript	WLAKEDQFPVRPTE	WLAKEDQFPVRPTE	WLAKED.Q	NA	AKEDQFPV	6	55.88	760.375	6	0.3	381.195	2	20.58	N	Y	0.73	5.64	2.5	213000	100796	173857	157164	169371	143219	182030	137063	200506	131634	386768	316005	328915	NA	239594	243420	249887		1.10251	1.93504	1.62545		0.523783	0.0509785	0.00547438		0.612686	0.168025	0.0703801
>TDP70|TDP70|generation3	EWHNFHLAIGARSD	EWHNFHMAIGARSD	H.NFHLAIGARSD	XEWHNFHM	NA	3	64.11	1199.6	11	4.2	400.877	3	31.16	N	Y	0.56	5.05	1.9	59300	NA	NA	27115	89169	NA	46184	106392	24191	124997	41771	169144	55449	NA	41620	189888	51856		1.01342	1.68278	1.62455		0.985388	0.461371	0.62005		0.73444	0.408396	0.64682
>TDP203|TDP203|GenScript	WWYHYGPTVNKQLR	WWYHYGPTVNKQLR	WWYHYGPTVNKQLR	NA	NA		102.5	1846.93	14	0.9	924.471	2	33.72	Y	Y	0.62	1.15	2.5	46900000	9218129	63133219	22711081	40051301	48949544	55545197	29808831	39883175	33516800	43833737	69784479	76895087	40731947	33633194	91610909	52325934		1.28919	1.65809	1.61569		0.478126	0.203144	0.277122		0.597658	0.287297	0.466134
>TDP2|TDP2|generation1	LLDKLLNWPQRRGL	MLDKLMNWPQRRGM	LLDKLLNWPQRRGL	NA	NA		72.3	1721.01	14	4.5	861.516	2	48.45	Y	Y	0.45	1.09	2.7	156000000	37475570	258782105	93262235	117563520	82596224	176829279	171568513	131854213	149332279	81685458	107360737	270021766	44817911	402698445	130295560	241432048		1.10997	1.1998	1.6156		0.797214	0.701144	0.42158		0.688009	0.498037	0.543547
>TDP146|TDP146|GenScript	TWRGVSWNSEDILT	TWRGVSWNSEDILT	TWRGVSWNSEDILT	NA	NA		79.98	1662.8	14	2	832.409	2	42.16	Y	Y	0.34	0.74	3.5	16800000	8261856	18026617	10448824	12951913	14714292	26940461	17348548	13185421	12942131	23206096	17015664	12667688	16599226	21934692	16766716	24706859		1.4528	1.32487	1.61016		0.182573	0.25851	0.0398484		0.45405	0.311387	0.220038
>TDP139|TDP139|GenScript	WLAKEDQFPVRPTE	WLAKEDQFPVRPTE	WLAKEDQFPVRPTE	NA	NA		105.62	1714.87	14	2	858.443	2	34.32	Y	Y	0.42	1.64	4	348000000	211069301	209108760	214157724	NA	550314509	468077504	334510676	416267020	329637179	336230546	320056535	406699450	510745423	227220910	382806336	240492623		2.09176	1.64655	1.60948		0.00767531	0.0021005	0.164164		0.148024	0.0261945	0.411804
>TDP12|TDP12|generation1	VLFLREKQYDPVSL	VMFLREKQYDPVSL	VLFLREKQYDPVSL	NA	NA		86.08	1705.94	14	5.1	853.982	2	44.23	Y	Y	0.42	1.33	2.8	599000000	626315846	303648352	362686468	273982781	377666820	NA	401604508	474021345	594010621	502283055	547944891	NA	150669900	967376152	755512241	640687380		1.06665	1.39938	1.60487		0.800826	0.170025	0.260747		0.688009	0.269262	0.453954
>TDP148|TDP148|GenScript	NRSVENGEKTQRWI	NRSVENGEKTQRWI	N.RSVENGEKTQRWI	XXXNRSVE	NA	1	73.63	1601.83	13	4.2	534.947	3	24.95	N	Y	0.54	2.01	2.6	91400	36011	87329	107079	20823	269762	86750	74570	35415	67476	104170	166105	110787	102915	98650	NA	97700		1.85676	1.78528	1.58819		0.374375	0.138616	0.188757		0.561302	0.257711	0.419461
>TDP51|TDP51|generation2	VSPAPTYGRLWIHK	VSPAPTYGRLWIHK	VSPAPTYGRLWIHK	NA	NA		83.64	1623.89	14	4.4	812.955	2	33.26	Y	Y	0.88	6.37	2.4	133000000	60994721	NA	53453077	78508520	270742967	146664284	114059514	55792857	109731571	110357879	82343659	184459313	28984803	200224366	94843047	84454246		2.28261	1.8925	1.58782		0.187506	0.0838638	0.417032		0.45405	0.213988	0.542911
>TDP19|TDP19|generation1	DLFPGQHRISDAEL	DMFPGQHRISDAEL	DLFPGQHRISD.A	NA	RISDAELX	11	93.23	1283.63	11	4.1	428.884	3	29.44	N	Y	1.07	2.56	2.6	13300000	18005504	10175024	7037845	8319114	13635244	8914276	7064022	19069824	8594902	7725051	10736074	NA	14939304	28796313	18079772	7242961		1.11819	0.828589	1.58618		0.735872	0.561874	0.257465		0.67237	0.44857	0.453316
>TDP33|TDP33|generation1	GGLLDHFYTSQIPA	GGLLDHFYTSQIPA	G.GLLDHFYTSQIPA	XXXGGLLD	NA	1	79.23	1460.73	13	5.1	731.376	2	43.89	N	Y	0.57	3.91	2.5	234000	246391	201097	22538	161401	419848	201793	532917	488188	NA	NA	365634	317803	NA	305961	116155	328799		2.60164	2.16474	1.58565		0.0281823	0.0677827	0.301745		0.257939	0.191007	0.485158
>TDP176|TDP176|GenScript	FLKAHSDVWPYQDA	FLKAHSDVWPYQDA	FLKAHSDVWPYQD.A	NA	PYQDAXXX	13	54.29	1604.76	13	0.5	535.928	3	34.29	N	Y	0.46	2.02	3.9	682000	NA	737890	504307	627670	293305	1269010	862635	341077	220127	494032	424379	897850	1851452	784025	543403	729933		1.10945	0.816791	1.56782		0.817124	0.547841	0.364166		0.693784	0.444343	0.517084
>TDP55|TDP55|generation2	SSGLLNIHFKFDWR	SSGMLNIHFKFDWR	SSGLLNIHFKFDWR	NA	NA		98.52	1718.89	14	9.6	860.46	2	51.58	Y	Y	0.31	1.29	3.6	3930000	1249186	6665842	1070789	5111024	618000	3588594	3249258	5034434	6128154	3032263	2927099	1900153	2042982	6760385	9979226	3212831		0.886034	0.992256	1.56031		0.818681	0.987515	0.419856		0.694015	0.573193	0.542911
>TDP91|TDP91|generation1aar	AETSIKVFLPYYGH	AETSIKVFMPYYGH	AETSIKVFLPYYG.H	NA	PYYGHXXX	13	93.94	1486.77	13	1.5	744.394	2	47.03	N	Y	0.47	2.49	3.7	134000	73056	NA	NA	69841	26191	174749	87414	176532	160394	255783	291697	188904	58608	86839	113125	185067		1.62665	3.13785	1.5523		0.459614	0.02772	0.386916		0.592342	0.132059	0.528624
>TDP164|TDP164|GenScript	IGDNVEWIPFYRDT	IGDNVEWIPFYRDT	D.NVEWIPFYRDT	XIGDNVEW	NA	3	80.87	1438.69	11	2	720.353	2	45.3	N	Y	0.5	2.95	3.9	114000	60650	192284	95853	66354	62192	117539	113101	NA	50552	186680	207632	NA	80059	199100	118175	245190		0.940506	1.4288	1.54772		0.880449	0.453355	0.284465		0.712807	0.406584	0.472779
>TDP46|TDP46|generation2	HTNKRISQWLWEIR	HTNKRISQWMWEIR	HTNKRISQWLWEIR	NA	NA		65.15	1866	14	1.2	623.008	3	42.14	Y	Y	0.4	0.87	2.9	19200000	341157	26278802	10707886	18830089	16578102	28500719	19744756	11986747	25109946	19596259	21775998	24557535	12079129	31158511	29998280	13527710		1.36776	1.62114	1.54499		0.461526	0.177551	0.351632		0.593073	0.272413	0.509921
>TDP184|TDP184|GenScript	LALYSFTPHILWDE	LAMYSFTPHILWDE	LALYSFTPHIL.W	NA	PHILWDEX	11	85.2	1273.71	11	2.3	637.862	2	56.94	N	Y	0.37	1.72	2.3	880000	666807	NA	683923	821948	1285048	558572	677648	506712	1139350	522911	334236	767840	1493930	663665	1545366	744024		1.04525	0.954238	1.53508		0.885591	0.880608	0.228639		0.713841	0.544238	0.430997
>TDP59|TDP59|generation2	AKGLGPFHIVKWAS	AKGMGPFHIVKWAS	AKGLGPFHIVKWAS	NA	NA		100.64	1509.85	14	3	755.932	2	40.84	Y	Y	0.44	2.27	3	116000000	67628327	116171533	71069277	124537628	60132405	97048069	48211711	106464104	NA	100972302	122553294	107008626	71504359	152980415	216149224	140913647		0.821958	1.16158	1.53278		0.44067	0.441976	0.178225		0.587287	0.404747	0.416946
>TDP226|TDP226|GenScript	FSLSKLNPVSQVLH	FSLSKMNPVSQVLH	FSLSKLNPVSQVLH	NA	NA		101.76	1567.87	14	3.4	784.946	2	50.18	Y	Y	0.37	0.78	2.9	1010000000	930427941	616109717	706375074	823940944	467914476	831097612	958483312	1460203683	834048433	1012817165	999670254	NA	491592469	1214844470	1484763362	1521867383		1.20828	1.23353	1.53178		0.486911	0.115151	0.150894		0.604441	0.24527	0.39844
>TDP218|TDP218|GenScript	NNFVKAGKSWQDIP	NNFVKAGKSWQDIP	NNFVKAGKSWQDIP	NA	NA		92.89	1602.82	14	0.1	802.415	2	32.85	Y	Y	0.48	1.31	2.8	168000000	99073346	120177448	153709979	81796314	211885800	287087536	140897047	146020368	111722668	173272183	243080913	254464956	99850730	302586262	161606897	129640555		1.72816	1.72079	1.5254		0.0698903	0.0667811	0.254921		0.35285	0.191007	0.452457
>TDP224|TDP224|GenScript	QDRNTKNLGLVIEG	QDRNTKNLGMVIEG	Q.DRNTKNLGLVIEG	XXXQDRNT	NA	1	81.19	1427.77	13	0.7	714.893	2	34.34	N	Y	0.9	8.69	1.9	1640000	1214725	1177739	1226226	NA	1952096	1362626	1629422	1100601	851747	3011636	2562478	2778002	561820	4398187	1737274	635051		1.25282	1.90757	1.51968		0.217296	0.118685	0.580198		0.471561	0.247894	0.639919
>TDP119|TDP119|generation2aar	YHFQFPLHNGRVPD	YHFQFPMHNGRVPD	YHFQFPLHNG.R	NA	MHNGRVPD	10	89.85	1258.59	10	1.8	630.3	2	37.86	N	Y	0.37	3.96	2.4	235000	340295	NA	NA	223171	73277	NA	78212	68542	94466	268159	507431	142234	124494	605173	850456	130580		0.26033	0.898271	1.51802		0.0176248	0.851038	0.621183		0.212915	0.538358	0.64682
>TDP219|TDP219|GenScript	HNLFRLQDEQATVG	HNLFRLQDEQATVG	HNLFRLQ.D	NA	FRLQDEQA	7	69.24	926.509	7	0.4	464.262	2	30.57	N	Y	0.6	4.81	2.6	207000	NA	157833	61743	52007	318810	152905	40544	NA	80418	193900	299800	250020	153224	56580	136356	202916		1.8862	2.27593	1.51632		0.411551	0.12391	0.353525		0.574258	0.252585	0.509921
>TDP28|TDP28|generation1	HGTPKFAWDESNGA	HGTPKFAWDESNGA	HGTPKFAWDESN.G	NA	DESNGAXX	12	47.22	1387.62	12	3.8	694.818	2	28.5	N	Y	0.65	3.75	2.6	82300	50743	84124	58893	97339	50421	112339	61055	22230	71790	176366	67252	44559	163439	93701	48381	132459		0.845228	1.23658	1.50457		0.622584	0.602543	0.224652		0.632875	0.465352	0.427908
>TDP43|TDP43|generation2	KARSAFAELWPDHG	KARSAFAEMWPDHG	KARSAFAELWPDHG	NA	NA		111.49	1583.78	14	1.1	528.936	3	36.81	Y	Y	0.54	1.45	3.7	86800000	36527912	140207023	22797435	58482870	50126687	82277623	85209166	74317829	158181599	45587086	95105407	160012898	167269126	114735311	55552371	49789488		1.13145	1.77853	1.50125		0.767941	0.235264	0.429502		0.677782	0.309474	0.55069
>TDP219|TDP219|GenScript	HNLFRLQDEQATVG	HNLFRLQDEQATVG	F.RLQDEQATVG	HNLFRLQD	NA	4	73.48	1115.56	10	1.6	558.787	2	15.98	N	Y	0.74	7.3	1	55900	51087	45507	40155	43140	39336	43479	68915	NA	139377	54148	49426	65339	77123	71203	56461	64726		1.12462	1.71378	1.49822		0.525008	0.180075	0.00418866		0.612686	0.272685	0.0618865
>TDP41|TDP41|generation1	NAKHYSRQWWELFG	NAKHYSRQWWEMFG	NAKHYSRQWWELFG	NA	NA		74.18	1820.87	14	7	911.451	2	47.39	Y	Y	0.36	1.51	3.1	15800000	1981467	15222477	9412577	16040446	14420006	24027979	8683859	11550865	17919873	27125348	19446473	20223852	11593921	16760354	18079772	17285407		1.37569	1.98597	1.49376		0.42231	0.0336733	0.19023		0.581753	0.14375	0.420268
>TDP24|TDP24|generation1	LGWHALFRKYPILA	LGWHAMFRKYPIMA	W.HALFRKYPILA	XLGWHAMF	NA	3	70.11	1327.78	11	0.9	664.896	2	37.24	N	Y	0.63	2.37	2.9	251000	305835	155429	107079	102619	199133	307891	371892	446779	295346	177398	168131	408922	104830	386950	60502	448105		1.97581	1.56461	1.49097		0.0600951	0.248163	0.477856		0.341593	0.311387	0.585712
>TDP36|TDP36|generation1	LAIHGFEYVTASRG	MAIHGFEYVTASRG	LAIHGFEYVTASR.G	NA	TASRGXXX	13	82.76	1462.76	13	6.9	732.391	2	37.52	N	Y	0.44	3.44	4.6	52600	79345	24757	NA	NA	18148	NA	130354	NA	87387	NA	135720	60783	56820	48256	128275	75999		1.4265	1.81802	1.4858		0.755998	0.309227	0.469482		0.677782	0.338977	0.584305
>TDP27|TDP27|generation1	DGIYRLHVQLGGAA	DGIYRMHVQLGGAA	DGIYRLHVQLGGA.A	NA	LGGAAXXX	13	76.47	1397.74	13	0.1	699.878	2	37.95	N	Y	0.53	2.36	3.1	305000	261898	398188	57771	230146	501267	461836	89331	164545	269904	849859	217760	414478	231112	706410	NA	114610		1.28373	1.8481	1.47979		0.610552	0.254696	0.539139		0.632875	0.311387	0.61581
>TDP92|TDP92|generation1aar	VDYIEHKDQVRRLN	VDYIEHKDQVRRMN	VDYIEHKDQVRRLN	NA	NA		81.13	1783.93	14	2.6	446.992	4	21.51	Y	Y	1.02	3.32	2.5	266000000	246391103	92136043	221929577	249075255	211885800	260043058	221409645	281143694	269904267	278473151	271440353	NA	245157803	436444124	222209483	288403263		1.20376	1.35027	1.47272		0.34954	0.169127	0.16702		0.550297	0.269262	0.411804
>TDP19|TDP19|generation1	DLFPGQHRISDAEL	DMFPGQHRISDAEL	DLFPGQHRISDA.E	NA	ISDAELXX	12	76.79	1354.66	12	8.8	678.345	2	29.53	N	Y	0.56	1.89	4.3	241000	133534	165845	213294	133504	466934	424390	71599	295310	143801	227935	278530	397810	241327	149606	123225	434953		1.9472	1.62196	1.46881		0.142956	0.124899	0.339886		0.421836	0.252682	0.507226
>TDP144|TDP144|GenScript	LIVQHRLFTYFRAW	MIVQHRLFTYFRAW	LIVQHRLFTYFRAW	NA	NA		95.74	1849.02	14	2.7	463.262	4	51.52	Y	Y	0.34	1.16	2.5	39300000	17488599	67699962	3989551	38257959	33254299	92263277	41214782	26370843	36282213	28775559	27042752	39780984	NA	49718635	44946918	44904482		1.51529	1.03488	1.46029		0.451886	0.940152	0.413956		0.589416	0.55999	0.542911
>TDP159|TDP159|GenScript	REANYHEQSIGGWE	REANYHEQSIGGWE	REANYHEQ.S	NA	YHEQSIGG	8	47.4	1045.46	8	3.8	523.738	2	8.21	N	Y	0.55	0.93	2.6	43800	24553	32608	35232	41048	38846	38902	50512	54921	NA	45897	42033	45781	49415	45669	50906	NA		1.37275	1.33603	1.45872		0.0587182	0.0440235	0.0156224		0.34082	0.160913	0.130806
>TDP95|TDP95|generation1aar	HQVVQDKHEIYGDP	HQVVQDKHEIYGDP	HQVVQDKH.E	NA	QDKHEIYG	8	55.78	989.504	8	4.2	330.843	3	9.21	N	Y	0.63	2.97	1.8	22900	NA	19549	18998	20424	26780	NA	26550	28768	36946	28672	25726	27113	27197	29696	30503	26774		1.39218	1.50655	1.45203		0.000704818	0.020984	0.000557633		0.029277	0.117044	0.0190525
>TDP56|TDP56|generation2	IKVYDWAFRIRSGT	IKVYDWAFRIRSGT	IKVYDWAFRIRSGT	NA	NA		81.65	1710.92	14	2.1	856.469	2	40.06	Y	Y	0.39	1.68	3.2	68000000	10424239	95340775	13902981	62268814	50813354	58353662	90768370	62331083	99001770	83026254	91054059	98230140	53628269	65916561	26261121	118367463		1.44153	2.04089	1.45201		0.400353	0.0625406	0.491814		0.573449	0.187584	0.589913
>TDP119|TDP119|generation2aar	YHFQFPLHNGRVPD	YHFQFPMHNGRVPD	L.HNGRVPD	QFPMHNGR	NA	7	53.37	793.383	7	4.4	397.7	2	10.92	N	Y	0.51	1.36	3.4	56300	42214	46148	36355	43239	48361	NA	58851	57972	NA	57448	48920	59116	59630	62992	59694	NA		1.31133	1.31371	1.44733		0.0169635	0.0144572	0.000795943		0.212915	0.0889078	0.0242044
>TDP80|TDP80|generation1aar	PNITREWLHPFKVH	PNITREWLHPFKVH	PNITREWLHPFKVH	NA	NA		92.99	1772.95	14	2	591.991	3	38.22	Y	Y	0.41	1.21	2.4	226000000	67369875	184272087	158027675	219186224	162838161	458715953	244413244	196146763	262161112	311477377	230926867	257798558	186422079	331832517	141406034	248008018		1.68896	1.68936	1.44337		0.193781	0.0250965	0.2324		0.456951	0.1263	0.432493
>TDP103|TDP103|generation1aar	GDQPVSRGLYFITH	GDQPVSRGLYFITH	P.VSRGLYFITH	GDQPVSRG	NA	4	67.4	1191.64	10	5.4	398.223	3	34.99	N	Y	0.58	5.11	2.5	61500	43075	54400	21157	NA	75435	40151	NA	77914	258843	133048	44565	36670	26559	79302	73026	47535		1.63109	2.99114	1.43146		0.185319	0.25804	0.349224		0.45405	0.311387	0.509921
>TDP191|TDP191|GenScript	PWKDLRQQYLNTGE	PWKDMRQQYLNTGE	PWKDLRQQYLNTGE	NA	NA		110.53	1746.87	14	5.7	874.447	2	29.71	Y	Y	0.48	1.74	3	83400000	46004493	114569167	88944539	47523559	86716226	132101873	58275785	90772363	72453809	64564516	76469204	36114022	126281806	85826512	101004310	109912644		1.23843	0.840291	1.42413		0.463135	0.556184	0.143736		0.593073	0.44748	0.387072
>TDP197|TDP197|GenScript	WEIRDLKNLAPAND	WEIRDMKNLAPAND	L.KNLAPAND	IRDMKNLA	NA	6	71.48	841.429	8	1.2	421.722	2	12.62	N	Y	0.62	1.21	2	53900	50398	31486	37909	49217	48459	NA	50225	41627	NA	46928	45375	48559	56948	95050	51411	36731		1.10692	1.11127	1.42086		0.473089	0.42785	0.227728		0.596068	0.394366	0.430765
>TDP45|TDP45|generation2	GSQVFSWLNHYHRK	GSQVFSWLNHYHRK	GSQVFSWLNHYHRK	NA	NA		118.36	1757.88	14	5.9	879.95	2	35.68	Y	Y	0.36	0.54	3.4	69400000	44023026	74830491	66060750	30287551	34921919	111298429	65464410	64183580	81081897	74568922	93788719	76117247	40987320	114735311	107064569	40301303		1.28191	1.5128	1.40839		0.449888	0.0469484	0.371297		0.589416	0.167951	0.52045
>TDP21|TDP21|generation1	PLEPHSKVNFQQHI	PMEPHSKVNFQQHI	PLEPHSKVNF.Q	NA	KVNFQQHI	10	66.39	1166.61	10	4.6	389.878	3	28.96	N	Y	0.77	2.55	2.7	447000	474691	231542	301375	586821	321753	NA	326843	347616	272117	462059	290684	591159	707382	374577	263621	884938		0.833077	1.01354	1.39894		0.51902	0.962715	0.373322		0.612686	0.566149	0.520619
>TDP15|TDP15|generation1	ALTDRGWYLAIQAV	AMTDRGWYLAIQAV	ALTDRG.W	NA	TDRGWYLA	6	63.37	631.329	6	4.4	316.673	2	10.77	N	Y	0.66	5.43	2.4	300000	224853	NA	202068	254057	185400	241320	269334	214672	235613	217622	NA	225574	268141	214847	604006	182248		1.00303	0.996815	1.39789		0.978844	0.965956	0.470294		0.73444	0.566149	0.584305
>TDP57|TDP57|generation2	GRDLHTVTAESLLS	GRDLHTVTAESLMS	GRDLHTVTAE.S	NA	VTAESLMS	10	89.87	1097.55	10	3.6	549.783	2	16.55	N	Y	0.58	0.57	2.1	160000	172301	14101	126940	202249	153029	167468	158150	143841	161500	155739	134707	140011	194083	262091	127265	136217		1.20733	1.14811	1.39579		0.544093	0.66365	0.361907		0.615954	0.487278	0.51656
>TDP21|TDP21|generation1	PLEPHSKVNFQQHI	PMEPHSKVNFQQHI	H.SKVNFQQHI	MEPHSKVN	NA	5	102.13	1099.58	9	1.4	550.797	2	24.03	N	Y	0.77	1.25	2.5	730000	701267	578454	552665	730289	577781	NA	635474	612414	624983	705465	909528	695612	772502	1507307	753492	536411		0.949877	1.14552	1.39296		0.578033	0.262745	0.288792		0.630582	0.3147	0.475521
>TDP208|TDP208|GenScript	NLRPFKHDVQVLLE	NMRPFKHDVQVMLE	NLRPFKHDVQVLLE	NA	NA		84.15	1706.95	14	4	427.742	4	39.11	Y	Y	0.4	0.7	2.8	416000000	267928787	338099220	183070313	461287372	399247781	473278365	530041271	395562640	564144165	333136400	501354383	324470599	154500490	346455645	471690129	768449086		1.43806	1.37806	1.39245		0.0873265	0.210167	0.419561		0.369302	0.290263	0.542911
>TDP135|TDP135|GenScript	GNGTFPTKLDELQF	GNGTFPTKLDELQF	G.NGTFPTKLDELQF	XXXGNGTF	NA	1	62.74	1508.75	13	0.2	755.383	2	44.56	N	Y	0.53	1.28	4.9	576000	635792	261987	481855	719329	381591	526327	715987	262619	601754	542507	339300	1023416	550328	1181099	926210	256463		0.898789	1.19439	1.38835		0.717697	0.581839	0.404351		0.66249	0.454327	0.541549
>TDP94|TDP94|generation1aar	LHSPWTLANFLRGP	MHSPWTMANFLRGP	A.NFLRGP	WTMANFLR	NA	8	85.35	702.381	6	1	352.198	2	26.78	N	Y	0.8	6.08	1.6	132000	171440	76914	70638	172360	79850	76557	80800	NA	128315	128923	170157	152234	163439	146231	217159	155005		0.643685	1.17966	1.38767		0.24907	0.491048	0.193649		0.495239	0.424619	0.421042
>TDP181|TDP181|GenScript	LNLKWTRVLFDGYQ	LNMKWTRVLFDGYQ	LNLKWTRVLFD.G	NA	VLFDGYQX	11	76.18	1403.79	11	3.4	702.906	2	51.54	N	Y	0.32	0.78	2	2220000	1886701	1666461	1174413	2600346	519905	3172525	3939366	2735158	2079590	2753790	2116830	782285	1175991	2350949	3878566	2733725		1.41472	1.05521	1.38364		0.374234	0.848988	0.308003		0.561302	0.538358	0.486822
>TDP113|TDP113|generation1aar	QEGHQSNKPPAFLH	QEGHQSNKPPAFMH	N.KPPAFLH	HQSNKPPA	NA	7	48.69	808.46	7	2.4	405.238	2	27.43	N	Y	0.69	8.14	1.4	34700	32479	25798	24352	NA	25407	44935	42365	40101	52985	50538	34133	41781	48649	44994	32725	26022		1.38699	1.6287	1.3832		0.114717	0.0256175	0.16964		0.396345	0.1263	0.413904
>TDP70|TDP70|generation3	EWHNFHLAIGARSD	EWHNFHMAIGARSD	W.HNFHLAIGARSD	XXEWHNFH	NA	2	113.4	1336.66	12	3.1	446.563	3	28.58	N	Y	0.45	1.16	2.1	5940000	5832405	9453959	3074200	2440937	3011525	9767217	5348337	6026064	5066236	5878878	4071605	5767132	7048287	4071979	5393630	12118574		1.16113	0.999152	1.37646		0.70694	0.997954	0.441918		0.658443	0.577261	0.557926
>TDP65|TDP65|generation3	WKPHDVLGSRGLYT	WKPHDVMGSRGLYT	WKPHDVLGSRG.L	NA	GSRGLYTX	11	80.77	1250.65	11	NA	626.333	2	26.35	N	Y	0.59	0.95	2.4	226000	60047	290829	123486	232138	201095	127941	388186	117688	139377	254751	569214	160013	323046	224971	220189	203855		1.18176	1.59003	1.37588		0.707119	0.388708	0.301091		0.658443	0.381601	0.485158
>TDP218|TDP218|GenScript	NNFVKAGKSWQDIP	NNFVKAGKSWQDIP	N.NFVKAGKSWQDIP	XXXNNFVK	NA	1	74.48	1488.77	13	0.1	745.393	2	33.29	N	Y	0.79	3.88	2.5	20500000	9045827	22673479	17961616	8070038	22169533	28708754	16102520	22229967	9391341	35273266	30182547	28668978	10444744	32845795	19291823	16345983		1.54475	1.79246	1.3667		0.122129	0.137834	0.405171		0.398811	0.257711	0.541549
>TDP125|TDP125|GenScript	EVDNTKPKVLYWHF	EVDNTKPKVMYWHF	EVDNTKPKVLYWHF	NA	NA		109.47	1774.9	14	2	888.461	2	42.97	Y	Y	0.39	0.74	3	61800000	38509379	58806831	52589538	73925536	77789555	63034437	39872906	42498465	103647663	57963671	35854435	44448027	51968347	137232431	48179056	67450665		0.997159	1.08079	1.36188		0.989505	0.796676	0.393324		0.73444	0.525977	0.530907
>TDP19|TDP19|generation1	DLFPGQHRISDAEL	DMFPGQHRISDAEL	H.RISDAEL	PGQHRISD	NA	7	45.73	802.418	7	5	402.219	2	23.24	N	Y	0.57	0.71	3.4	50100	43765	33810	37478	42841	65822	84878	31247	26480	81524	51363	46692	57005	62056	75028	33129	44529		1.32004	1.49837	1.36004		0.407903	0.0512022	0.187857		0.574258	0.168025	0.419164
>TDP107|TDP107|generation1aar	ENFPHLWERTIVNH	ENFPHLWERTIVNH	ENFPHLWERTIVNH	NA	NA		94.82	1790.89	14	7.4	896.457	2	39.06	Y	Y	0.46	2.2	3.3	366000000	199869706	224331236	175298460	438372449	381590631	297489258	445694740	249542271	789801832	391925176	294735607	743393257	547774466	444318116	224229569	189763711		1.32417	2.13885	1.35478		0.30238	0.0761662	0.416145		0.513628	0.204395	0.542911
>TDP54|TDP54|generation2	ESIEYKGKPTRWQR	ESIEYKGKPTRWQR	ESIEYKGKPTRWQR	NA	NA		116.48	1776.93	14	1.3	445.24	4	20.37	Y	Y	0.87	2.39	2.6	58800000	26275974	55602099	58375251	48719120	52480974	66987092	54729397	38575530	53538387	85914124	70189614	65894200	66396905	77277607	60299573	51856222		1.12595	1.45808	1.3538		0.546788	0.0710722	0.113679		0.61771	0.195679	0.353093
>TDP27|TDP27|generation1	DGIYRLHVQLGGAA	DGIYRMHVQLGGAA	Y.RLHVQLGGAA	DGIYRMHV	NA	4	81.19	1020.58	10	5.1	511.301	2	29.31	N	Y	0.7	6.09	1.9	638000	428169	305251	702921	680474	1628382	641786	323967	590620	470120	294975	1154634	136678	326877	1147353	426238	958213		1.5045	0.971463	1.35046		0.410811	0.952713	0.436249		0.574258	0.564177	0.556661
>TDP98|TDP98|generation1aar	NQIIWFDYTLKGEH	NQIIWFDYTLKGEH	NQIIWFDYTLKGEH	NA	NA		104.13	1762.87	14	4.5	882.445	2	47.51	Y	Y	0.39	0.76	3.2	52200000	31703471	44786129	22452019	68944031	47380019	58977765	24633021	57645354	97674372	57447980	37880109	61671638	58224978	42632042	65955815	59841329		1.1236	1.51695	1.35005		0.700247	0.224814	0.239244		0.658443	0.300698	0.437415
>TDP33|TDP33|generation1	GGLLDHFYTSQIPA	GGLLDHFYTSQIPA	G.LLDHFYTSQIPA	XXGGLLDH	NA	2	77.43	1403.71	12	0.4	702.862	2	38.1	N	Y	0.8	8.15	3.3	1870000	802063	1329964	1226226	1305154	1039810	2933286	2338699	2342864	5619318	969499	2359911	1922377	994677	788524	2323099	2160676		1.85587	2.33115	1.34386		0.0543974	0.177968	0.368453		0.333802	0.272413	0.520175
>TDP135|TDP135|GenScript	GNGTFPTKLDELQF	GNGTFPTKLDELQF	N.GTFPTKLDELQF	XXGNGTFP	NA	2	75.2	1394.71	12	7.5	698.367	2	44.66	N	Y	0.6	7.38	3	4590000	5754869	3485146	1234861	9564490	2884001	3463774	NA	NA	NA	7570344	7657049	7456157	2604802	8942605	NA	8642704		0.633531	1.50927	1.34336		0.529602	0.279167	0.554991		0.613701	0.324293	0.622988
>TDP129|TDP129|GenScript	EDNYEVWVPQAGRN	EDNYEVWVPQAGRN	D.NYEVWVPQAGRN	XXEDNYEV	NA	2	97.37	1431.69	12	5.6	716.856	2	32.12	N	Y	0.35	3.38	2.6	68300	NA	NA	61139	78010	113791	NA	82525	NA	99997	82717	129643	122232	131517	129358	48987	62284		1.41083	1.5616	1.33722		0.248872	0.0812817	0.517057		0.495239	0.212737	0.604335
>TDP17|TDP17|generation1	RLENYLVLTKAAPV	RMENYMVLTKAAPV	RLENYLVLTKAA.P	NA	TKAAPVXX	12	71.44	1389.8	12	6.1	695.902	2	37.47	N	Y	0.68	11.13	2.5	439000	489336	333292	58721	224168	285457	236119	507038	784587	726750	1093265	190413	788952	352414	565803	255541	302495		1.64014	2.53219	1.33535		0.295946	0.0885369	0.445928		0.513628	0.213988	0.559884
>TDP27|TDP27|generation1	DGIYRLHVQLGGAA	DGIYRMHVQLGGAA	DGIYRL.H	NA	IYRMHVQL	6	61.59	735.391	6	1.2	368.704	2	30.3	N	Y	0.75	2.49	2.3	237000	199870	181869	236610	160404	296248	375502	170610	280054	203534	166053	296761	222240	215790	338582	326244	158763		1.4413	1.14104	1.33467		0.105809	0.421934	0.210264		0.390258	0.391992	0.421042
>TDP141|TDP141|GenScript	WILAGLQGHVNSTQ	WILAGMQGHVNSTQ	W.ILAGLQGHVNSTQ	XXXWILAG	NA	1	89.05	1336.71	13	7.9	669.368	2	27.02	N	Y	0.85	9.31	2.2	569000	NA	495131	574254	506121	567972	345337	492660	398832	503305	567260	332211	447814	1233450	746904	361595	452803		0.859153	0.88095	1.33041		0.286568	0.363218	0.490264		0.510503	0.365807	0.589913
>TDP163|TDP163|GenScript	IWQKGALHTSLDPQ	IWQKGALHTSMDPQ	IWQKGALHTSLD.P	NA	TSMDPQXX	12	78.68	1367.72	12	4.4	684.87	2	30.05	N	Y	0.55	2.52	2.5	32000000	14817926	27240222	64592733	27697168	18834293	22779772	27029229	36287151	24003781	21040194	24308091	25224256	23238917	76940150	54037306	23955320		0.781034	0.703965	1.32619		0.542396	0.392554	0.539585		0.615954	0.381601	0.61581
>TDP189|TDP189|GenScript	PETGHWLLLHFQED	PETGHWLMMHFQED	PETGHWLLLHFQE.D	NA	HFQEDXXX	13	66.29	1605.79	13	4	803.908	2	50.81	N	Y	0.48	0.58	3	697000	843416	825218	233156	481213	194229	1612267	310549	505623	1128288	896271	296761	392254	538836	430820	1020144	1164886		1.10057	1.13872	1.32383		0.872181	0.749957	0.43692		0.711446	0.507068	0.556661
>TDP156|TDP156|GenScript	WTILGPDAFNLYAL	WTIMGPDAFNLYAL	WTILGPDAFNLYAL	NA	NA		104.64	1592.82	14	2.8	797.421	2	66.85	Y	Y	0.47	1.29	2.7	53000000	33081882	46869205	33246260	80800013	30115250	73020091	81087688	46530371	49003111	40017623	32613356	50781871	52606779	57592627	71814065	73462981		1.18947	0.888754	1.31691		0.5931	0.668924	0.260586		0.632875	0.488617	0.453954
>TDP57|TDP57|generation2	GRDLHTVTAESLLS	GRDLHTVTAESLMS	GRDLHTVTAESLLS	NA	NA		88.49	1497.78	14	0.4	749.897	2	34.15	Y	Y	0.61	1.91	2.7	819000000	854615294	632133377	619157614	295901403	1373333891	1300215288	NA	1264056920	1020990323	555914921	649228605	801175692	1173437609	633293923	851466336	499773733		2.18591	1.26043	1.31483		0.00366416	0.347358	0.350363		0.0939881	0.35922	0.509921
>TDP56|TDP56|generation2	IKVYDWAFRIRSGT	IKVYDWAFRIRSGT	IKVYD.W	NA	KVYDWAFR	5	49.63	636.348	5	2.4	319.181	2	19.36	N	Y	1.01	0.93	1.8	785000	530689	752311	667516	648592	608191	950717	825254	733371	839579	913804	879143	935631	900189	863889	859547	789116		1.19946	1.37284	1.31304		0.180702	0.00293734	0.00735559		0.45405	0.0320627	0.0843506
>TDP5|TDP5|generation1	SLNQAYGDLPSVDL	SLNQAYGDMPSVDM	SLNQAYGDLPSVD.L	NA	PSVDMXXX	13	59.78	1377.64	13	1.3	689.827	2	33.55	N	Y	0.65	14.54	1.9	309000	215377	186676	161482	283946	785743	614742	247289	NA	328531	301164	212696	246687	458394	141732	324224	187885		2.59243	1.28508	1.3124		0.056452	0.155355	0.418669		0.338712	0.265973	0.542911
>TDP40|TDP40|generation1	AAPYHKLETNITSG	AAPYHKMETNITSG	AAPYHKLETNITSG	NA	NA		84.02	1500.76	14	6.3	751.391	2	25.33	Y	Y	1.12	2.38	2.2	335000000	280851397	84925397	431769605	333760842	318809653	NA	303839210	285502511	289815238	333136400	275491701	340027409	340922570	295837126	328264009	513865098		1.07033	1.09473	1.30724		0.827731	0.732181	0.361082		0.698398	0.503858	0.51656
>TDP116|TDP116|generation1aar	RPVLEFATGGYHPN	RPVMEFATGGYHPN	RPVLEFATGGYHPN	NA	NA		119.26	1556.77	14	2.2	519.933	3	35.14	Y	Y	0.55	0.57	3.3	531000000	NA	419819885	378230174	432394643	618981204	541929732	426525074	706128348	493349603	486812324	416276063	654497202	374121022	773900922	507041638	489440066		1.39801	1.25012	1.30715		0.0713643	0.15429	0.26747		0.35285	0.265973	0.456928
>TDP65|TDP65|generation3	WKPHDVLGSRGLYT	WKPHDVMGSRGLYT	G.SRGLYT	DVMGSRGL	NA	8	52.57	695.36	6	2	348.688	2	18.59	N	Y	0.73	0.59	1.4	99700	80551	88931	79359	90464	75435	120660	98724	102432	110063	106232	103309	126677	114535	119235	NA	97700		1.17078	1.31528	1.30254		0.186542	0.00410825	0.0103459		0.45405	0.0405092	0.104736
>TDP204|TDP204|GenScript	WLDLSPTPFNIGYK	WMDLSPTPFNIGYK	D.LSPTPFNIGYK	XWMDLSPT	NA	3	88.99	1235.65	11	5.4	618.838	2	39.45	N	Y	0.84	5.58	2.3	775000	NA	501541	506034	496158	739638	NA	820462	798753	996655	NA	1063479	1044529	741858	570302	846416	446227		1.56866	2.06464	1.29917		0.000303037	1.19334e-05	0.213506		0.0195428	0.0014902	0.422701
>TDP52|TDP52|generation2	PSFNLYGYDLQTAK	PSFNMYGYDLQTAK	Y.GYDLQTAK	FNMYGYDL	NA	6	103.89	894.445	8	1.1	448.23	2	17.58	N	Y	0.73	0.52	3.5	654000	559118	629730	535394	540991	625848	674032	667104	614593	808607	623986	639100	697834	685676	671539	970651	597474		1.13965	1.22262	1.29141		0.023749	0.036954	0.0999573		0.237559	0.149224	0.336865
>TDP94|TDP94|generation1aar	LHSPWTLANFLRGP	MHSPWTMANFLRGP	LHSPWTLANFLRG.P	NA	FLRGPXXX	13	77.17	1510.8	13	2.9	504.61	3	55.78	N	Y	0.47	3.37	3.5	209000	91320	307654	302239	265016	68667	128981	70928	219031	248887	43937	155977	198905	227282	332957	525222	157823		0.50465	0.670344	1.28674		0.101739	0.280302	0.492869		0.386896	0.324363	0.589913
>TDP114|TDP114|generation1aar	DPGSFKNNPIDWHH	DPGSFKNNPIDWHH	DPGSFKNNPIDWHH	NA	NA		108.04	1662.75	14	2.3	832.386	2	28.63	Y	Y	0.77	0.82	3	121000000	108549926	112966801	117441333	72530714	98095278	144583940	95177393	123136579	104421979	170178037	109386411	157790497	104064380	90213450	140395991	194460832		1.12031	1.31663	1.2859		0.455327	0.147765	0.29155		0.591049	0.262349	0.478621
>TDP56|TDP56|generation2	IKVYDWAFRIRSGT	IKVYDWAFRIRSGT	I.KVYDWAFRIRSGT	XXXIKVYD	NA	1	50.81	1597.84	13	2.3	533.621	3	34.88	N	Y	0.76	1.64	2.6	1660000	1119960	2988413	508625	675492	990762	2954089	1591082	648374	2577365	3197284	895348	1411225	1128747	1597296	1767575	2310984		1.16851	1.52692	1.28571		0.780122	0.403667	0.564375		0.682765	0.382658	0.630931
>TDP203|TDP203|GenScript	WWYHYGPTVNKQLR	WWYHYGPTVNKQLR	G.PTVNKQLR	YHYGPTVN	NA	6	71.17	954.561	8	3.7	478.29	2	15.16	N	Y	0.88	1.64	1.4	560000	537581	495131	462857	489184	479686	518006	688191	533955	605072	521879	499329	584492	605233	488188	461590	995790		1.11845	1.11388	1.2852		0.270162	0.103706	0.298472		0.499894	0.232653	0.485158
>TDP105|TDP105|generation1aar	YEQTHNYRPDLEWQ	YEQTHNYRPDMEWQ	YEQTHNYRPDLEWQ	NA	NA		87.92	1877.83	14	8.2	939.932	2	31.74	Y	Y	1.1	1.11	2.9	30400000	15420982	26839630	39981865	23711964	24425724	31725253	27220926	29639955	24446247	34138746	41425039	32780420	31283157	32395853	34240461	37858800		1.06661	1.25328	1.28148		0.752292	0.319056	0.209238		0.677782	0.342577	0.421042
>TDP149|TDP149|GenScript	FRIHGFDEAHNAWL	FRIHGFDEAHNAWM	FRIHGFDEAHNAWL	NA	NA		88.61	1711.82	14	2.9	856.921	2	42.11	Y	Y	0.42	0.85	3.1	67500000	36872515	69622802	33246260	69741071	43260018	97672172	75049243	58952999	39158242	77250515	112424922	101119262	53372897	51518404	82015500	80508663		1.31244	1.57508	1.27655		0.327411	0.164915	0.309013		0.529607	0.267737	0.486822
>TDP65|TDP65|generation3	WKPHDVLGSRGLYT	WKPHDVMGSRGLYT	W.KPHDVLGSRGLYT	XXXWKPHD	NA	1	84.8	1441.77	13	5	721.895	2	29.02	N	Y	0.69	13.01	2.5	492000	456599	387773	517260	882723	341372	563773	294254	354154	243356	378517	241055	456703	649924	1078737	484821	633172		0.692205	0.587978	1.26836		0.218293	0.108132	0.407099		0.471561	0.238792	0.542798
>TDP160|TDP160|GenScript	INDFLVRTWKLPGL	INDFLVRTWKMPGL	D.FLVRTWKLPGL	XINDFLVR	NA	3	61.99	1328.8	11	7.3	665.411	2	50.49	N	Y	0.51	2.34	2.5	62100	93043	34130	29965	76914	33450	NA	10831	118778	51547	146456	73937	33558	45329	56805	113125	81354		0.928905	1.30526	1.2673		0.905039	0.56458	0.497887		0.721892	0.449122	0.594275
>TDP114|TDP114|generation1aar	DPGSFKNNPIDWHH	DPGSFKNNPIDWHH	G.SFKNNPIDWHH	XDPGSFKN	NA	3	82.4	1393.65	11	0.6	465.558	3	27.52	N	Y	0.55	4.34	1.9	363000	304974	411007	246972	703389	145181	NA	101599	148200	NA	331074	326134	351139	245158	253093	986812	625657		0.316046	0.806835	1.26668		0.0647025	0.532902	0.605583		0.342664	0.439997	0.64407
>TDP237|TDP237|GenScript	ANLQILDPDNFKRE	ANMQILDPDNFKRE	P.DNFKRE	ILDPDNFK	NA	8	49.48	807.388	6	3.7	404.702	2	9.93	N	Y	0.51	0.91	1.4	226000	153348	148219	195160	208227	NA	283967	281794	281144	371671	225873	192439	212239	240050	242969	214129	193521		1.60182	1.42168	1.26344		0.00187136	0.139188	0.0501295		0.0561409	0.257711	0.242208
>TDP229|TDP229|GenScript	ADARKYWNVHGTHQ	ADARKYWNVHGTHQ	ADARKYWNVHGTHQ	NA	NA		87.21	1681.81	14	5.6	841.916	2	19.52	Y	Y	0.68	1.26	2.7	54200000	25069864	65777123	46631117	47523559	54246689	59289817	55208639	38139648	50883591	70237117	64517726	61893878	58863410	66816446	59289530	48756122		1.11829	1.338	1.26337		0.587139	0.142409	0.229776		0.632875	0.258398	0.431653
>TDP95|TDP95|generation1aar	HQVVQDKHEIYGDP	HQVVQDKHEIYGDP	D.KHEIYGD.P	VVQDKHEI	IYGDPXXX	6 ; 13	75.1	860.403	7	1.7	431.208	2	13.19	N	Y	0.9	0.49	1.4	297000	190393	257180	279787	277968	267800	329735	300005	337808	314151	316634	316005	NA	314108	334082	322204	299676		1.2288	1.2557	1.26334		0.0714796	0.0487371	0.0244272		0.35285	0.168025	0.172839
>TDP226|TDP226|GenScript	FSLSKLNPVSQVLH	FSLSKMNPVSQVLH	L.SKLNPVSQVLH	XFSLSKMN	NA	3	53.34	1220.69	11	1.9	407.902	3	31.71	N	Y	0.62	1.75	1.9	72700	82102	NA	92399	90962	61702	104017	44857	NA	168137	31045	129643	NA	101894	NA	85551	145611		0.79324	1.23868	1.25462		0.364271	0.633215	0.283761		0.558074	0.477728	0.472779
>TDP223|TDP223|GenScript	VYHKWDTQDPNLDH	VYHKWDTQDPNLDH	VYHKWDTQD.P	NA	DTQDPNLD	9	57.41	1190.54	9	4	596.278	2	18.09	N	Y	1.06	1.57	1.5	1900000	887353	2451620	1787526	1594082	1559715	2080344	1840288	1340336	2234453	2423748	2086445	1900153	2540958	2227215	1737274	1925820		1.01489	1.28632	1.25454		0.94685	0.207342	0.287936		0.732195	0.287297	0.475521
>TDP10|TDP10|generation1	HIGLQVHLRYINVL	HIGLQVHMRYINVM	HIGLQVHLRYINVL	NA	NA		70.6	1673.97	14	2.3	837.996	2	47.88	Y	Y	0.39	1.79	3.5	45300000	18608559	76753330	20552233	66851798	4070954	46391681	20703240	64183580	67586683	48990647	25827347	34669461	22855858	54105573	95449073	56741228		0.740562	0.968858	1.2538		0.57941	0.938676	0.605317		0.630809	0.55999	0.64407
>TDP188|TDP188|GenScript	LLQATDEPRGHLYN	LLQATDEPRGHMYN	E.PRGHLYN	ATDEPRGH	NA	7	92.82	855.435	7	5.2	428.727	2	14.27	N	Y	0.72	0.8	1.8	50200	30497	51196	41968	48420	43652	51385	53675	47729	69025	55798	45780	59560	58608	58830	52421	45092		1.14156	1.33753	1.24913		0.277169	0.0718305	0.105529		0.502253	0.196491	0.345396
>TDP89|TDP89|generation1aar	GPKLTYDFWIQNLP	GPKLTYDFWIQNLP	GPKLTYDFWIQNLP	NA	NA		75.55	1690.87	14	3	846.446	2	56.61	Y	Y	0.57	0.11	2.8	46100000	12922610	73468480	23574620	53800255	51892402	83317796	34601248	15691741	29423990	86017262	33018491	43225707	82868445	42744528	47371022	31282830		1.13273	1.17048	1.24731		0.794643	0.726426	0.589806		0.688009	0.503858	0.642617
>TDP99|TDP99|generation1aar	QPGLRHSAVEPNGW	QPGMRHSAVEPNGW	P.GLRHSAVEPNGW	XXQPGMRH	NA	2	105.85	1321.65	12	1.7	661.835	2	27.73	Y	Y	0.98	1.92	2.5	6080000	3919858	6401452	5224412	6625402	7288479	7073171	3766839	2974893	4004317	8488274	5864327	8278445	6971675	5916743	4322984	10427610		0.951841	1.20135	1.24662		0.841052	0.400858	0.377492		0.70196	0.382658	0.523763
>TDP42|TDP42|generation2	PASQTARWNDVDGG	PASQTARWNDVDGG	PASQTARWNDVDGG	NA	NA		83.73	1472.66	14	2.1	737.341	2	20.97	Y	Y	0.87	2.79	2	66800000	37734022	80118299	62002115	54099145	55914308	71875901	60767842	44568903	57078116	90967896	80317985	84006772	85166799	82226973	57976474	66135471		0.996467	1.33518	1.246		0.984889	0.138151	0.236466		0.73444	0.257711	0.433786
>TDP228|TDP228|GenScript	RTQKEYQFVTYKLD	RTQKEYQFVTYKMD	RTQKEYQFVTYKLD	NA	NA		92.17	1817.93	14	2	606.986	3	33.07	Y	Y	0.84	4.79	2.3	195000000	148179265	230740700	99307009	147452551	214828659	183070313	335469159	290951032	274328927	134079665	122553294	171124905	180037762	137232431	324223836	138095374		1.63713	1.12212	1.24599		0.0651909	0.679415	0.487156		0.342664	0.491331	0.588525
>TDP60|TDP60|generation3	RKWQSPQVDLYDKS	RKWQSPQVDLYDKS	RKWQSPQVDLYDKS	NA	NA		101.88	1748.88	14	8	875.457	2	27.45	Y	Y	0.53	1.42	3.9	81700000	51173537	83323031	88944539	102619005	125561956	86126261	43323446	41626702	50441125	85192157	124578968	10889767	64609296	148480991	64036733	128701131		0.909766	0.831448	1.24464		0.757584	0.62397	0.44474		0.677782	0.474794	0.559884
>TDP33|TDP33|generation1	GGLLDHFYTSQIPA	GGLLDHFYTSQIPA	GGLLDHFYTSQIPA	NA	NA		98.78	1517.75	14	0.8	759.884	2	45.02	Y	Y	0.53	1.11	3.2	438000000	457460404	297238888	448176850	369627679	46104781	471198020	846340764	628759347	358397470	89730238	583394191	462259484	444348518	461190956	390886681	659475866		1.26703	0.949938	1.24381		0.566821	0.865887	0.218473		0.62722	0.541612	0.425025
>TDP37|TDP37|generation1	WAGTAKNSSADIQG	WAGTAKNSSADIQG	WAGTAKNSSADIQG	NA	NA		55.44	1404.66	14	2.9	1405.67	1	19.09	Y	Y	0.66	0.69	2.2	71100000	48589015	71785996	47753718	63464375	58072405	80093262	65464410	59715792	60839077	84882742	74747381	77784048	82740759	82676915	52926259	69329514		1.13711	1.28783	1.24215		0.343289	0.0747519	0.178002		0.545224	0.20225	0.416946
>TDP186|TDP186|GenScript	LQSSWQTERHVYFA	MQSSWQTERHVYFA	E.RHVYFA	WQTERHVY	NA	8	74.59	791.408	6	0.2	396.711	2	23.43	N	Y	0.52	2.95	2.2	25100	NA	36454	29274	24110	NA	43999	31055	NA	65264	29291	25220	46226	NA	38245	36059	NA		1.25316	1.38584	1.24063		0.338896	0.350116	0.222164		0.543037	0.360313	0.425741
>TDP63|TDP63|generation3	SKLGQRPTDNYEPS	SKLGQRPTDNYEPS	SKLGQR.P	NA	LGQRPTDN	6	57.72	687.403	6	2.6	344.71	2	9.86	N	Y	0.55	3.2	3.1	26100	28947	30525	27806	23114	26976	23196	23387	24300	NA	31251	32006	30669	32815	NA	35453	NA		0.886468	1.13445	1.23683		0.135493	0.110407	0.0608103		0.411541	0.240064	0.259711
>TDP164|TDP164|GenScript	IGDNVEWIPFYRDT	IGDNVEWIPFYRDT	G.DNVEWIPFYRDT	XXIGDNVE	NA	2	77.98	1553.71	12	8.9	777.872	2	44.2	N	Y	0.34	0.45	1.2	862000	474691	857266	685650	618703	566010	1477045	890431	681065	836261	994252	826475	950077	866990	902135	1181750	301555		1.37106	1.36822	1.23371		0.303969	0.035253	0.472206		0.513628	0.14375	0.58535
>TDP18|TDP18|generation1	YLDSIRHQGPFWLL	YMDSIRHQGPFWML	YLDSIRHQGPFWLL	NA	NA		94.41	1743.91	14	3.7	872.965	2	58.27	Y	Y	0.34	0.17	2.8	94200000	43419971	124183363	49826212	108596811	49930496	126901012	60959539	171083566	101324717	90658482	73329409	137788885	113385484	98537385	162616940	26585708		1.25412	1.23641	1.23035		0.576831	0.462466	0.608581		0.630544	0.408512	0.645371
>TDP157|TDP157|GenScript	KWLIHPTFSYLRWP	KWLIHPTFSYMRWP	KWLIHPTFSYLRWP	NA	NA		85.25	1842.99	14	2.8	615.34	3	53.93	Y	Y	0.33	1.51	3.2	51600000	1111344	100949056	24524514	40549452	33940966	70731712	24920566	28659222	78648334	61470370	105335062	39225384	21323621	48143836	56764422	79381354		0.946858	1.7033	1.23023		0.92867	0.292683	0.707735		0.728898	0.334494	0.674033
>TDP117|TDP117|generation2aar	HHFTQRAGILKLLP	HHFTQRAGILKLMP	HHFTQRAG.I	NA	QRAGILKL	8	87.09	952.463	8	0.5	477.239	2	11.4	N	Y	0.7	0.84	2.4	190000	147318	173857	148529	172360	170686	196593	215659	216851	222339	214527	193452	221129	220897	209223	178778	180369		1.24565	1.32611	1.22927		0.0231856	0.00184276	0.028206		0.237559	0.0252829	0.175219
>TDP58|TDP58|generation2	LRAYKEQTNGNHVS	MRAYKEQTNGNHVS	LRAYKEQTNGNH.V	NA	NGNHVSXX	12	60.47	1429.71	12	2.6	477.577	3	12.76	N	Y	0.88	0.89	1.7	249000	170578	225132	210704	236123	239352	257963	304798	253901	303089	263002	255235	275578	283464	265466	253521	229220		1.25337	1.30191	1.22448		0.038135	0.0116404	0.0415239		0.282095	0.0786111	0.226533
>TDP9|TDP9|generation1	NLSEDWAFKPTGPL	NLSEDWAFKPTGPM	D.WAFKPTGPL	LSEDWAFK	NA	5	94.6	1015.55	9	0.6	508.782	2	41.73	N	Y	0.71	3.9	3.4	834000	449707	507950	853177	734274	739638	1435438	1485649	644015	1066343	1030351	624921	861181	909127	937005	720161	531714		1.69138	1.40772	1.21724		0.11939	0.109897	0.34091		0.396345	0.240064	0.507226
>TDP114|TDP114|generation1aar	DPGSFKNNPIDWHH	DPGSFKNNPIDWHH	P.GSFKNNPIDWHH	XXDPGSFK	NA	2	89.86	1450.67	12	1.5	484.565	3	26.03	N	Y	0.74	3.1	2.4	8810000	5212119	12818928	7391896	8089964	1255620	10921808	7984166	8815707	NA	10726373	10330939	10656415	9538171	13498272	9605510	8135415		0.864661	1.26175	1.21677		0.681786	0.300203	0.392918		0.655097	0.337905	0.530907
>TDP198|TDP198|GenScript	DELWVQLIKSKEDQ	DELWVQMIKSKEDQ	DELWVQLIKSKEDQ	NA	NA		89.9	1729.89	14	4.1	865.955	2	43.02	Y	Y	0.39	1.2	2.2	73100000	32823430	58566476	28928564	124537628	84361939	101832861	115017997	65491225	82188062	29703803	102296551	50115151	34219943	105511492	86459690	71678075		1.49763	1.07942	1.21651		0.261578	0.865041	0.638166		0.495294	0.541612	0.649361
>TDP50|TDP50|generation2	NTLIQVPVKHEGPK	NTLIQVPVKHEGPK	NTLIQVPVKHEGPK	NA	NA		105.9	1558.88	14	0.7	390.728	4	28.17	Y	Y	0.45	1.47	2.5	325000000	303250588	193085100	340234449	182323087	551295462	333895286	369016075	464214007	203534366	201119498	381839601	413366654	176207171	256467166	593905345	205733924		1.68656	1.17761	1.20946		0.0320689	0.537066	0.627743		0.266947	0.44131	0.648594
>TDP36|TDP36|generation1	LAIHGFEYVTASRG	MAIHGFEYVTASRG	H.GFEYVTASRG	MAIHGFEY	NA	4	73.16	1085.51	10	5.1	543.767	2	24.38	N	Y	0.55	1.33	1.4	74000	95627	89732	58548	74025	NA	80301	98724	78677	103426	84367	72519	69561	70483	127109	90399	NA		1.08074	1.03756	1.20777		0.59253	0.801103	0.376564		0.632875	0.527064	0.523763
>TDP236|TDP236|GenScript	AWHANENYPYQSKL	AWHANENYPYQSKL	Y.PYQSKL	NENYPYQS	NA	8	75.72	734.396	6	3.6	368.204	2	18.59	N	Y	0.85	2.33	2	283000	263621	272402	261652	NA	241314	350538	198406	280054	257736	332105	224850	291135	467332	257592	253521	303434		1.00634	1.03973	1.20526		0.966591	0.714754	0.401185		0.732195	0.501566	0.540034
>TDP119|TDP119|generation2aar	YHFQFPLHNGRVPD	YHFQFPMHNGRVPD	F.PLHNGRVPD	HFQFPMHN	NA	5	65.54	1003.52	9	0.5	502.767	2	37.34	N	Y	0.64	4.59	1.8	574000	274821	677801	34023	564903	1285048	581456	761994	1021053	766572	877706	465905	36447	457117	358829	384826	668870		2.3522	1.38354	1.20502		0.0477244	0.554376	0.639774		0.309885	0.446873	0.649361
>TDP8|TDP8|generation1	ELFDNRVGKWSYRL	ELFDNRVGKWSYRM	ELFDNRVGKWSYRL	NA	NA		83.55	1781.92	14	2	594.982	3	42.45	Y	Y	0.4	1.25	2.6	119000000	57720993	152224768	62347531	122545026	86618130	163307040	112142547	40536998	133845969	221747139	116476271	151123293	59118783	110910801	115144914	188824286		1.01967	1.57835	1.20049		0.956977	0.131472	0.595611		0.732195	0.254539	0.64407
>TDP153|TDP153|GenScript	LTHGRPEDTAQFWG	LTHGRPEDTAQFWG	LTHGRPEDTAQFWG	NA	NA		100.51	1613.76	14	2	807.888	2	31.24	Y	Y	0.52	0.57	3.8	40200000	22829945	42062107	52848600	28195319	33940966	37030131	32875978	38793471	33184951	44143151	43551997	42114506	48648502	34533079	51613203	40207360		0.977419	1.11689	1.19917		0.909261	0.578347	0.389699		0.72419	0.454255	0.528624
>TDP153|TDP153|GenScript	LTHGRPEDTAQFWG	LTHGRPEDTAQFWG	LTHGRPE.D	NA	GRPEDTAQ	7	65.45	808.419	7	4.6	405.219	2	9.53	N	Y	0.7	0.91	1.9	74800	74951	63133	60534	65955	69059	67403	76295	80202	100219	77251	76672	85229	107895	74690	67572	66887		1.10729	1.28271	1.19832		0.154251	0.0253029	0.245856		0.427158	0.1263	0.442109
>TDP230|TDP230|GenScript	AHLFNALTWPSGHN	AHLFNAMTWPSGHN	AHLFNALTWPSGHN	NA	NA		119.37	1563.76	14	0.3	782.887	2	40.85	Y	Y	0.42	0.93	2.9	122000000	44453779	178663806	116577793	113578316	98095278	116499290	59330117	129674805	120571988	93236937	95814393	176680909	91934176	73565582	136355819	240492623		0.89041	1.07287	1.19651		0.706142	0.813921	0.647934		0.658443	0.530001	0.649361
>TDP183|TDP183|GenScript	LHAEGVKNQDRLGN	LHAEGVKNQDRMGN	LHAEGVKNQDRL.G	NA	QDRMGNXX	12	94.57	1378.73	12	2.2	690.375	2	22.21	N	Y	0.75	2.81	2	306000	204177	241957	343689	279961	225619	575215	300964	347616	190260	393988	243081	278911	222174	221597	523202	312828		1.35487	1.03408	1.19632		0.28541	0.867712	0.520954		0.510335	0.541612	0.604646
>TDP62|TDP62|generation3	DKQFTKGPKYEHSS	DKQFTKGPKYEHSS	G.PKYEHSS	FTKGPKYE	NA	7	69.78	846.387	7	3	424.202	2	8.46	N	Y	0.74	1.5	2.7	257000	204177	211512	212431	222175	207962	275646	339303	278964	477863	292912	198516	221129	279633	266591	262611	207613		1.29587	1.40001	1.19541		0.0593279	0.22887	0.0439862		0.34082	0.304203	0.23121
>TDP72|TDP72|generation3	KYVLGWLNTSRQAE	KYVLGWLNTSRQAE	KYVLGWLNTSRQAE	NA	NA		111.56	1663.87	14	5.5	832.946	2	37.8	Y	Y	0.38	1.41	3.6	80600000	61167022	54800916	83158826	36265357	33254299	149784801	73803215	54921094	107961707	90452205	148887059	90785096	62183255	45894124	137365862	35604181		1.32444	1.86109	1.19395		0.507866	0.0235451	0.663761		0.612686	0.124567	0.651448
>TDP116|TDP116|generation1aar	RPVLEFATGGYHPN	RPVMEFATGGYHPN	RPVLEF.A	NA	VMEFATGG	6	62.82	759.428	6	0.4	380.721	2	36.96	N	Y	0.68	16.97	2.3	122000	71419	67379	103625	NA	249162	242360	166776	130765	194685	172241	115463	91896	180038	92576	77874	35322		2.44118	1.7767	1.19361		0.0221842	0.090184	0.691677		0.234891	0.21482	0.66805
>TDP119|TDP119|generation2aar	YHFQFPLHNGRVPD	YHFQFPMHNGRVPD	H.NGRVPD	FPMHNGRV	NA	8	65.13	656.324	6	1.9	329.17	2	11.46	N	Y	0.58	2.48	1.8	42400	49709	43504	38859	43339	43064	NA	40065	37813	98781	46309	35854	53893	46095	58043	52825	NA		0.919304	1.33878	1.19311		0.280894	0.330642	0.0828703		0.505609	0.345402	0.306388
>TDP204|TDP204|GenScript	WLDLSPTPFNIGYK	WMDLSPTPFNIGYK	WLDLSPTPFNIG.Y	NA	FNIGYKXX	12	59.47	1358.69	12	8.2	680.356	2	56.06	N	Y	0.52	1.86	3.3	361000	348049	160237	389456	221179	328619	231958	309590	347616	351760	535287	832552	412255	131517	500561	367656	NA		1.08835	1.90528	1.19131		0.691146	0.0785241	0.648075		0.658443	0.209313	0.649361
>TDP58|TDP58|generation2	LRAYKEQTNGNHVS	MRAYKEQTNGNHVS	LRAYKEQ.T	NA	YKEQTNGN	7	68.72	906.492	7	4.6	303.173	3	13.04	N	Y	0.84	1.42	1.7	976000	839970	719462	774595	994308	805362	1081779	1044747	957850	1449076	1062324	1000683	1133425	1032983	1061864	941360	924394		1.16867	1.39575	1.18996		0.15171	0.029644	0.0600351		0.427158	0.135265	0.258419
>TDP17|TDP17|generation1	RLENYLVLTKAAPV	RMENYMVLTKAAPV	L.VLTKAAPV	ENYMVLTK	NA	6	45.08	797.501	8	2.9	399.759	2	22.79	N	Y	0.71	4.83	2.1	64900	48072	42543	54403	60177	43947	68131	65177	47293	NA	56829	49528	49560	51202	91901	58279	42556		1.09432	1.01313	1.18881		0.528474	0.897286	0.430143		0.613701	0.546623	0.55069
>TDP58|TDP58|generation2	LRAYKEQTNGNHVS	MRAYKEQTNGNHVS	LRAYKEQTNG.N	NA	QTNGNHVS	10	92.48	1178.6	10	6.8	590.313	2	13.39	N	Y	0.88	0.52	1.7	602000	525519	528781	534531	NA	534619	640746	695859	617862	665911	596139	602638	660053	678015	604048	561584	666991		1.17496	1.19179	1.18513		0.0668109	0.00567994	0.0294884		0.343599	0.0501728	0.175221
>TDP79|TDP79|generation1aar	GHTFQESLLDIPKQ	GHTFQESMLDIPKQ	GHTFQE.S	NA	TFQESMLD	6	51.54	717.308	6	1.8	359.662	2	14.1	N	Y	0.62	3.09	1.5	20400	NA	23234	NA	24210	24916	21636	NA	25608	19800	25681	28157	33225	33582	28459	22827	27525		1.01397	1.1262	1.18448		0.851287	0.514802	0.257892		0.703799	0.433948	0.453316
>TDP207|TDP207|GenScript	PLTSNLQADWDFNR	PLTSNLQADWDFNR	PLTSNLQADWDFNR	NA	NA		134.8	1675.8	14	4.6	838.909	2	39.21	Y	Y	0.43	1.25	3.6	66100000	27223632	70423985	22106604	86279668	93092419	67091109	72653035	43588170	97010673	55591492	108373574	85451333	96658571	42632042	45754953	58901904		1.34165	1.68141	1.18402		0.386574	0.12208	0.654509		0.564986	0.2516	0.649361
>TDP225|TDP225|GenScript	HLDWPQKPRIGHEL	HLDWPQKPRIGHEM	D.WPQKPRIGHEL	XHLDWPQK	NA	3	82.74	1359.74	11	1.5	680.879	2	30.27	N	Y	0.87	6.85	2.6	4750000	3308188	3485146	4127717	3028755	6121145	7250000	5990521	6211314	2864967	3847055	9338358	4267011	2183437	6377933	5646141	2273407		1.83321	1.45646	1.18144		0.000230389	0.319941	0.594792		0.0195428	0.342577	0.64407
>TDP61|TDP61|generation3	QKESAEYNPTRLHS	QKESAEYNPTRLHS	K.ESAEYNPTRLHS	XXQKESAE	NA	2	64.67	1402.65	12	3.4	702.333	2	21.4	N	Y	0.71	12.64	1.5	434000	226576	233144	229701	249075	176572	NA	272209	243004	NA	247532	251184	281134	243881	327333	259581	NA		0.982828	1.10794	1.18032		0.875329	0.0640534	0.115323		0.71146	0.187584	0.353545
>TDP134|TDP134|GenScript	GEWHWPSLNKVGQA	GEWHWPSMNKVGQA	GEWHWPSLNKVGQA	NA	NA		91.48	1607.78	14	4	804.903	2	39.6	Y	Y	0.82	3.89	2.2	40600000	14990228	41501279	35146046	32280153	36099062	55025111	55400335	19505706	42697970	63429996	67049818	39003144	28729430	37232733	16867720	63411141		1.33984	1.71227	1.18015		0.346388	0.0515172	0.641463		0.548533	0.168025	0.649361
>TDP14|TDP14|generation1	LLVDQELSGNTIKV	MMVDQELSGNTIKV	LLVDQELSGNTIKV	NA	NA		90.15	1527.85	14	1.2	764.932	2	40.19	Y	Y	0.48	2.8	3.8	184000000	143010221	88130129	144211048	243097449	190304839	225717374	295212860	377037667	257736452	76631686	74544813	141122487	56820428	244093750	320183664	107094371		1.75968	0.889379	1.17745		0.0659946	0.760989	0.703671		0.342664	0.511346	0.672506
>TDP37|TDP37|generation1	WAGTAKNSSADIQG	WAGTAKNSSADIQG	WAGTAKNSSAD.I	NA	SSADIQGX	11	46.36	1106.5	11	3.2	554.259	2	13.08	N	Y	0.76	0.44	2.9	514000	NA	469493	474947	453317	443391	577296	627807	476201	493350	592013	554022	611160	601403	539931	455529	586201		1.14006	1.20758	1.17138		0.258286	0.0268652	0.0971462		0.495294	0.129442	0.334004
>TDP200|TDP200|GenScript	WHSVQPQEYEGDNN	WHSVQPQEYEGDNN	WHSVQPQEYEGDNN	NA	NA		97.38	1701.7	14	5.5	851.863	2	22.04	Y	Y	0.54	0.25	2.9	31600000	24122206	32207556	21588480	37859439	31684775	35885942	26837533	29204074	23229466	40945867	34335179	37225223	40348888	30033655	33028409	31658599		1.06767	1.17238	1.16663		0.657911	0.386207	0.312584		0.643608	0.381601	0.487429
>TDP62|TDP62|generation3	DKQFTKGPKYEHSS	DKQFTKGPKYEHSS	DKQFTKGPKYEHSS	NA	NA		111.94	1650.8	14	4.6	826.411	2	13.93	Y	Y	0.59	1.04	2.8	252000000	235191507	172254342	246108675	271990179	267800109	261083230	293295893	236465820	299770723	235155106	193451893	96563339	305170390	264341158	280791983	228280107		1.14381	0.891303	1.16535		0.217875	0.615971	0.200644		0.471561	0.471429	0.421042
>TDP103|TDP103|generation1aar	GDQPVSRGLYFITH	GDQPVSRGLYFITH	D.QPVSRGLYFITH	XXGDQPVS	NA	2	68.95	1416.75	12	2.9	709.385	2	36.69	N	Y	0.43	1.33	3.4	1980000	802925	1001479	1899786	4523207	726886	2028336	1754024	1514689	1089573	1402680	3089153	2922458	1545005	4713147	2636213	684840		0.73218	1.0336	1.16431		0.563245	0.947039	0.791137		0.625504	0.562387	0.69746
>TDP236|TDP236|GenScript	AWHANENYPYQSKL	AWHANENYPYQSKL	A.WHANENYPYQSKL	XXXAWHAN	NA	1	94.46	1648.76	13	1	550.596	3	27.81	N	Y	0.64	1.71	1.9	10000000	8787375	10255142	9326223	8408781	7729908	8789455	8338805	8684943	9358156	13717381	9135791	14890089	8746515	8548906	11413487	14091365		0.912055	1.28071	1.16376		0.133661	0.143288	0.312466		0.411541	0.258528	0.487429
>TDP64|TDP64|generation3	HRRVYLTSPKAPES	HRRVYLTSPKAPES	L.TSPKAPES	RVYLTSPK	NA	6	88.21	815.403	8	5.2	408.711	2	10.47	N	Y	0.55	0.91	3.1	74600	78483	58326	55526	60077	65626	NA	78308	70722	NA	66215	64822	73006	82613	79415	67572	63035		1.13389	1.07783	1.15935		0.274941	0.485167	0.200926		0.499894	0.422404	0.421042
>TDP178|TDP178|GenScript	YWLSTHLAGKRRDW	YWMSTHLAGKRRDW	YWLSTHLAGKRRD.W	NA	KRRDWXXX	13	45.44	1601.84	13	2.8	401.469	4	29.91	N	Y	0.59	1.39	2.8	1090000	NA	1762603	677878	396528	1147715	2277977	624931	1122395	961257	720936	2430809	1233433	937218	2407192	447449	591837		1.36755	1.4134	1.15889		0.548752	0.522132	0.822431		0.618635	0.436655	0.705802
>TDP195|TDP195|GenScript	WGVLHDHESKYFLQ	WGVMHDHESKYFMQ	WGVLHDHESKYFLQ	NA	NA		110.99	1757.85	14	3.2	879.936	2	37.6	Y	Y	0.67	5.03	2.9	150000000	9476581	152224768	39291034	265016071	77004793	210114790	92972881	167814453	152650774	253719982	153951245	243352950	123728079	195724942	77773319	142792495		1.17574	1.72459	1.15882		0.767548	0.23829	0.779493		0.677782	0.310876	0.69746
>TDP65|TDP65|generation3	WKPHDVLGSRGLYT	WKPHDVMGSRGLYT	WKPHDVLGSRGLYT	NA	NA		81.58	1627.85	14	2	543.624	3	32.97	Y	Y	0.63	2.22	3.8	197000000	205900257	75150964	124349646	191289796	127523861	211154963	250164144	175442383	160393929	176366329	342338952	434479467	157054218	124859015	279781940	128701131		1.28087	1.86626	1.15704		0.335989	0.126911	0.639094		0.539982	0.252682	0.649361
>TDP222|TDP222|GenScript	QNALDASHQTHVLL	QNALDASHQTHVLL	QNALDASHQTHVLL	NA	NA		72.51	1545.79	14	2.5	773.904	2	33.93	Y	Y	1.1	4.24	1.9	12700000	9131978	9534078	17702554	2909199	19815246	14250360	11789345	6113241	4524215	20318226	22991403	19557132	4966999	23959433	12019513	4481054		1.32309	1.71575	1.15656		0.474261	0.222053	0.787765		0.596068	0.298891	0.69746
>TDP103|TDP103|generation1aar	GDQPVSRGLYFITH	GDQPVSRGLYFITH	Q.PVSRGLYFITH	XGDQPVSR	NA	3	53.77	1288.69	11	2.4	430.573	3	36.08	N	Y	0.34	1.43	3.1	82700	96489	NA	46372	90365	55228	74580	157191	NA	28871	338293	9966	80673	50308	90663	181808	36074		1.23056	1.47219	1.15399		0.635768	0.703335	0.782017		0.636641	0.498686	0.69746
>TDP90|TDP90|generation1aar	NHQLAWGEDRNTFY	NHQLAWGEDRNTFY	NHQLAWGEDRNTFY	NA	NA		93.82	1749.79	14	1.4	875.901	2	33.92	Y	Y	0.52	0.83	2.9	35100000	22054588	46628850	21761188	42940574	35314300	22571737	42940052	31056571	27875359	31147738	29270993	37114103	44562538	41844643	32220375	35134469		0.988735	0.940196	1.15277		0.963569	0.783848	0.507999		0.732195	0.523389	0.599797
>TDP141|TDP141|GenScript	WILAGLQGHVNSTQ	WILAGMQGHVNSTQ	A.GLQGHVNSTQ	WILAGMQG	NA	4	62.14	1039.5	10	2.1	520.761	2	13.4	N	Y	0.87	1.72	1.3	190000	193839	153026	142484	169371	155971	168508	231953	208134	289815	202151	167118	230019	194083	194600	203019	167218		1.16068	1.34974	1.15211		0.250898	0.0874993	0.115553		0.495239	0.213988	0.353545
>TDP206|TDP206|GenScript	DNQEPWTWYGVKFR	DNQEPWTWYGVKFR	DNQEPWTWYGVKFR	NA	NA		101.65	1824.86	14	2.7	913.439	2	42.31	Y	Y	0.45	0.98	2.7	40300000	13181062	55041271	23920036	46726518	40022873	35053804	44857019	22665848	55087019	53013037	NA	53559873	42647243	28571342	38886659	49507661		1.02686	1.55216	1.14938		0.934245	0.157359	0.644266		0.732195	0.265973	0.649361
>TDP183|TDP183|GenScript	LHAEGVKNQDRLGN	LHAEGVKNQDRMGN	LHAEGVKNQDR.L	NA	NQDRMGNX	11	70.83	1265.65	11	1.2	422.889	3	11.93	N	Y	0.64	1.06	1.5	29200	24381	26359	25215	32679	NA	33598	40927	29204	38826	34654	20966	40337	28474	36558	26968	32786		1.27313	1.24071	1.14868		0.0962314	0.22178	0.209725		0.383567	0.298891	0.421042
>TDP101|TDP101|generation1aar	LEFHWRILQGKKAP	MEFHWRIMQGKKAP	LEFHWRILQGKKAP	NA	NA		108.74	1721.97	14	0.1	861.994	2	39.26	Y	Y	0.38	1.02	3.7	228000000	178332022	227535968	75214265	259038265	104961947	464956987	194572112	150379185	348441985	122734463	278530213	433368266	265587620	191225518	161606897	230158956		1.23611	1.59849	1.14654		0.645621	0.200943	0.578291		0.642438	0.286868	0.639919
>TDP105|TDP105|generation1aar	YEQTHNYRPDLEWQ	YEQTHNYRPDMEWQ	YEQTHNYRPD.L	NA	YRPDMEWQ	10	72.1	1321.57	10	6.2	661.796	2	13.24	N	Y	0.84	0.91	2.5	921000	732281	780352	835906	920582	852448	980882	1131010	977465	936922	956091	919656	1081198	1017660	883012	907019	939424		1.20577	1.19111	1.14621		0.0527759	0.0287382	0.053829		0.327574	0.133901	0.242208
>TDP87|TDP87|generation1aar	VHSDAYVTELPKTN	VHSDAYVTELPKTN	D.AYVTELPKTN	VHSDAYVT	NA	4	105.36	1134.59	10	3.3	568.305	2	24.96	N	Y	0.54	0.85	1.9	2690000	2446681	2780105	3022387	2231714	2432763	3016499	2482472	2637084	2588426	2537200	2157343	2689106	3038935	2744649	2969527	3231620		1.00839	0.951453	1.14348		0.923468	0.567362	0.112022		0.72799	0.45049	0.349935
>TDP165|TDP165|GenScript	IEPPWVDSHAKRNL	IEPPWVDSHAKRNM	D.SHAKRNL	PWVDSHAK	NA	7	73.54	824.462	7	1.5	413.239	2	10.81	N	Y	1.13	0.7	2	4750000	4557374	4029950	4300425	4144612	4453526	4961622	5204564	4729316	5154729	4899065	5013544	5844916	5835266	4949366	4161378	4528025		1.13602	1.2278	1.14335		0.0259352	0.00690887	0.157345		0.244797	0.0574385	0.407656
>TDP95|TDP95|generation1aar	HQVVQDKHEIYGDP	HQVVQDKHEIYGDP	D.KHEIYGDP	VVQDKHEI	NA	6	79.39	957.456	8	4.1	479.737	2	17.91	N	Y	1.03	0.62	1.3	673000	553949	655368	617431	639625	590534	716679	766787	681065	711264	726093	617831	747838	764841	699660	669659	672628		1.11705	1.1365	1.13802		0.146866	0.0595215	0.0350391		0.426976	0.184212	0.196551
>TDP188|TDP188|GenScript	LLQATDEPRGHLYN	LLQATDEPRGHMYN	LLQATDEPRGHLYN	NA	NA		119.16	1625.82	14	0.4	813.916	2	28.06	Y	Y	0.57	2.07	3.2	397000000	291189485	281215228	274605469	NA	456143043	535688699	604802970	463124302	298664558	417709727	656318465	291134579	381782204	262091446	329274052	308131174		1.82385	1.47327	1.13453		0.00250793	0.242689	0.256402		0.0686147	0.311387	0.453316
>TDP139|TDP139|GenScript	WLAKEDQFPVRPTE	WLAKEDQFPVRPTE	F.PVRPTE	EDQFPVRP	NA	8	62.52	697.376	6	3.1	349.696	2	12.63	N	Y	0.75	0.66	2.4	151000	154210	126587	132985	133504	141257	153945	173485	161276	215702	143362	132682	148901	158331	182227	144436	135277		1.15107	1.17059	1.13336		0.0620917	0.282047	0.174625		0.342138	0.324968	0.416863
>TDP119|TDP119|generation2aar	YHFQFPLHNGRVPD	YHFQFPMHNGRVPD	H.FQFPLHNGRVPD	XXYHFQFP	NA	2	93.84	1425.72	12	1.6	713.866	2	35.85	N	Y	0.68	5.05	2.6	790000	1197495	470294	531940	947482	922096	939276	640267	1065731	376096	1025194	563137	457815	745688	1096735	1070646	651021		1.1335	0.769647	1.13246		0.60951	0.452838	0.632164		0.632875	0.406584	0.649361
>TDP147|TDP147|GenScript	LRKDWGDIQFATAN	LRKDWGDIQFATAN	LRKDWGDIQFATAN	NA	NA		92.41	1633.82	14	4	817.921	2	33.91	Y	Y	0.65	1.88	2.7	112000000	57204088	161037780	34627922	120552423	119676239	234038752	77828845	74099888	120571988	98703261	113437759	174458507	103170575	46006610	169687241	102397250		1.35408	1.35817	1.12811		0.510472	0.354882	0.766349		0.612686	0.362353	0.69746
>TDP172|TDP172|GenScript	FDWWGNRSPLEKLV	FDWWGNRSPLEKMV	G.NRSPLEKLV	DWWGNRSP	NA	5	78.57	1054.61	9	4	528.316	2	31.61	N	Y	0.89	4.07	1.5	1700000	2110693	977443	1744349	1892972	1726477	3755022	1533573	797664	2101714	544570	2542221	570046	3958277	2159724	771673	650082		1.16167	0.856232	1.12108		0.702919	0.687823	0.809875		0.658443	0.494621	0.703072
>TDP103|TDP103|generation1aar	GDQPVSRGLYFITH	GDQPVSRGLYFITH	G.LYFITH	VSRGLYFI	NA	8	55.38	792.417	6	0.6	397.216	2	35.72	N	Y	0.37	8.08	2.1	142000	350633	117774	129531	172360	40344	161227	36059	30819	231188	NA	76165	376697	209406	NA	204029	233917		0.3485	1.18404	1.12052		0.0913248	0.728954	0.732988		0.378296	0.503858	0.692056
>TDP188|TDP188|GenScript	LLQATDEPRGHLYN	LLQATDEPRGHMYN	D.EPRGHLYN	QATDEPRG	NA	6	74.66	984.478	8	0.6	493.246	2	15.59	N	Y	1.01	0.82	1.3	669000	584102	716258	574254	632651	582686	703156	662312	736640	751086	732281	611754	677832	766118	732281	724201	580564		1.07081	1.10597	1.11802		0.375774	0.19093	0.207329		0.561302	0.28261	0.421042
>TDP32|TDP32|generation1	RGSPLDGYAQNKHA	RGSPMDGYAQNKHA	D.GYAQNKHA	SPMDGYAQ	NA	6	94.27	887.425	8	2.1	444.721	2	8.21	N	Y	0.96	1.42	2.2	2990000	2593137	2603845	2599253	2650161	2560287	3578192	3623067	3160142	NA	2949753	2552350	2755778	3473069	2902128	2888723	2395532		1.23695	1.054	1.11612		0.0460926	0.2066	0.218422		0.309693	0.287297	0.425025
>TDP42|TDP42|generation2	PASQTARWNDVDGG	PASQTARWNDVDGG	PASQTARWNDVD.G	NA	NDVDGGXX	12	67.77	1358.62	12	1.4	680.317	2	21.46	N	Y	0.65	1.75	3.9	293000	124919	367743	294467	248079	249162	315172	269334	175442	264373	411521	368673	334471	NA	293587	277762	294040		0.97479	1.33214	1.11461		0.915114	0.200016	0.644588		0.726569	0.286868	0.649361
>TDP32|TDP32|generation1	RGSPLDGYAQNKHA	RGSPMDGYAQNKHA	RGSPLDGYAQNKH.A	NA	QNKHAXXX	13	92.13	1441.71	13	0.5	481.576	3	18.22	N	Y	0.5	0.73	1.6	409000	146456	459078	331599	539995	464972	529448	480200	409729	492243	340356	294736	513375	584804	425196	348465	287464		1.27568	1.11074	1.11428		0.29744	0.701246	0.707397		0.513628	0.498037	0.674033
>TDP139|TDP139|GenScript	WLAKEDQFPVRPTE	WLAKEDQFPVRPTE	D.QFPVRPTE	AKEDQFPV	NA	6	90.41	972.503	8	1.4	487.259	2	24.55	N	Y	0.89	1.34	1.9	482000	462629	482312	449040	417450	428676	489921	467740	454407	525428	560040	487175	524487	566927	587175	442399	421802		1.01618	1.15772	1.1142		0.708767	0.0122358	0.28833		0.658751	0.081062	0.475521
>TDP16|TDP16|generation1	SLQFNVKSHPEELV	SMQFNVKSHPEELV	S.LQFNVKSHPEELV	XXXSMQFN	NA	1	63.24	1538.81	13	10.1	513.949	3	36.75	N	Y	0.6	0.87	3.9	1940000	1051039	1121656	2115671	2062343	2197334	1705882	2453717	1721733	2345070	2599083	1468614	3166922	508192	2272209	1100947	3184648		1.27209	1.50844	1.11263		0.255342	0.127837	0.796931		0.495239	0.252682	0.69746
>TDP187|TDP187|GenScript	LDQIYKLSNWFFEQ	MDQIYKLSNWFFEQ	LDQIYKLSNWFFEQ	NA	NA		84.42	1829.9	14	3.8	915.96	2	54.54	Y	Y	0.46	1.56	2.7	52700000	2162383	96943141	27978670	95844158	31194298	79053089	43898536	9306074	56746266	72299881	63302321	22335134	80442404	65241647	58683504	43589288		0.733204	0.963016	1.11227		0.616225	0.94036	0.812512		0.632875	0.55999	0.703072
>TDP237|TDP237|GenScript	ANLQILDPDNFKRE	ANMQILDPDNFKRE	D.NFKRE	LDPDNFKR	NA	9	48.34	692.361	5	2	347.188	2	10.65	N	Y	0.78	0.78	2.4	264000	253283	230741	242655	241105	241314	296449	300964	275695	332956	244438	249158	274467	320493	286838	226250	241432		1.15152	1.13767	1.1108		0.0432672	0.161239	0.268923		0.307425	0.265973	0.457979
>TDP79|TDP79|generation1aar	GHTFQESLLDIPKQ	GHTFQESMLDIPKQ	GHTFQESLLD.I	NA	SMLDIPKQ	10	81.2	1145.54	10	0.9	573.775	2	32.7	N	Y	0.87	10.33	1.6	1100000	1128575	1057562	1018976	802022	1706858	2205165	630682	1373027	NA	1217031	927759	1020082	1094272	1248590	431288	1672175		1.4763	1.05308	1.1096		0.207533	0.648212	0.6952		0.470873	0.481334	0.670189
>TDP61|TDP61|generation3	QKESAEYNPTRLHS	QKESAEYNPTRLHS	N.PTRLHS	AEYNPTRL	NA	8	73.21	709.387	6	2	355.702	2	10.27	N	Y	0.97	0.93	1.7	524000	512597	466288	506898	459295	488514	534649	535792	561198	613922	578605	529714	511152	723982	472440	448459	512926		1.09001	1.14823	1.10937		0.0755982	0.0373773	0.440515		0.35285	0.149509	0.557926
>TDP183|TDP183|GenScript	LHAEGVKNQDRLGN	LHAEGVKNQDRMGN	G.VKNQDRLGN	HAEGVKNQ	NA	5	71.25	1042.55	9	5.4	522.286	2	11.2	N	Y	0.73	1.67	1.4	106000	105965	92937	87217	90365	108886	96112	107350	105374	NA	105201	99663	104453	110576	108099	92015	105216		1.10953	1.09546	1.10471		0.0856066	0.137411	0.142196		0.369302	0.257711	0.384822
>TDP70|TDP70|generation3	EWHNFHLAIGARSD	EWHNFHMAIGARSD	EWHNFHLAIGARSD	NA	NA		122.28	1651.79	14	2.9	826.903	2	35.45	Y	Y	0.52	1.84	2.4	72300000	54361114	NA	48444550	55195077	47380019	71667867	70640220	55356975	100329168	120671699	43855848	123343276	44179479	89651022	57572457	40864958		1.16318	1.84271	1.10253		0.289285	0.0987151	0.701286		0.510503	0.226244	0.672506
>TDP234|TDP234|GenScript	ADIVANFTGHGYHQ	ADIVANFTGHGYHQ	ADIVANFTGHGYH.Q	NA	HGYHQXXX	13	67.68	1400.65	13	2.2	701.332	2	30.81	N	Y	0.45	3.31	2.6	50100	116303	39965	39314	36864	153029	NA	NA	40101	40707	70237	90244	118898	67291	32396	92419	NA		1.66172	1.37703	1.10194		0.442852	0.422501	0.836154		0.587287	0.391992	0.709182
>TDP109|TDP109|generation1aar	TPHHVNWYKRAPNQ	TPHHVNWYKRAPNQ	TPHHVNWYKRAPNQ	NA	NA		111.14	1746.87	14	0.6	583.298	3	20.88	N	Y	0.71	2.25	3	9830000	5453342	13459874	9930701	8827227	8161527	10505740	8894725	6276696	9690006	12789137	10938641	10756423	12066361	10854860	9847920	8680281		0.898265	1.17263	1.1003		0.626442	0.394041	0.618686		0.633481	0.381601	0.646777
>TDP201|TDP201|GenScript	WDAGLFNYNQLRGF	WDAGLFNYNQMRGF	A.GLFNYNQLRGF	XWDAGLFN	NA	3	94.7	1327.67	11	7.4	664.846	2	45.74	N	Y	0.55	4.39	3.3	89900	NA	50475	NA	132508	93681	88207	149523	191788	88825	111389	78292	81007	24133	113610	147466	117428		1.42964	0.982367	1.1002		0.428261	0.956078	0.855333		0.584477	0.565379	0.716053
>TDP47|TDP47|generation2	LSYQWQNSDPKAGR	MSYQWQNSDPKAGR	LSYQWQNSDPKAGR	NA	NA		106	1648.8	14	6.6	825.411	2	24.2	Y	Y	0.51	0.97	2.8	50100000	29118949	65536768	54834740	44136135	52579069	50552370	44473626	32146275	7964388	64667654	56617596	44781388	71248986	52530775	40502728	48286410		0.92834	0.898797	1.09783		0.714155	0.751035	0.657314		0.660349	0.507068	0.650963
>TDP28|TDP28|generation1	HGTPKFAWDESNGA	HGTPKFAWDESNGA	HGTPKFAWDESNGA	NA	NA		76.29	1515.67	14	1.8	758.846	2	28.57	Y	Y	1.3	1.48	2.3	25500000	13697967	42703053	21847542	19029349	17755245	37342183	22907751	18633943	23893165	33210502	26131198	22890734	31666216	25084289	18988810	31001002		0.993433	1.09095	1.09727		0.984347	0.754943	0.747348		0.73444	0.508896	0.696648
>TDP58|TDP58|generation2	LRAYKEQTNGNHVS	MRAYKEQTNGNHVS	LRAYKEQTN.G	NA	EQTNGNHV	9	80.59	1121.58	9	2.6	561.8	2	14.49	N	Y	0.81	1.05	1.4	246000	255006	225934	208113	234131	218752	265244	270292	260439	257736	241343	239030	280023	283464	248593	237360	240493		1.09916	1.10285	1.09394		0.185449	0.130829	0.18245		0.45405	0.254457	0.416946
>TDP80|TDP80|generation1aar	PNITREWLHPFKVH	PNITREWLHPFKVH	PNITRE.W	NA	ITREWLHP	6	50.17	728.382	6	3.7	365.2	2	12.9	N	Y	0.83	1.1	1.7	2250000	2231304	2018981	1986140	2152010	2216953	2257174	NA	2222997	2466748	2351551	2167471	2433529	2694182	2260961	1969584	2235830		1.0645	1.12289	1.09205		0.105827	0.0265221	0.274489		0.390258	0.129257	0.464563
>TDP153|TDP153|GenScript	LTHGRPEDTAQFWG	LTHGRPEDTAQFWG	LTHGRPED.T	NA	RPEDTAQF	8	63.63	923.446	8	3.2	462.732	2	9.88	N	Y	0.85	1.06	2.5	1130000	1119960	977443	1027612	1056079	1079048	1217002	1284368	1231366	1272090	1082951	1134378	1144537	1366244	1106858	970651	1117915		1.15084	1.10831	1.09102		0.0246357	0.0641502	0.319062		0.237559	0.187584	0.492714
>TDP64|TDP64|generation3	HRRVYLTSPKAPES	HRRVYLTSPKAPES	HRRVYLTSPKAPES	NA	NA		80.6	1639.88	14	2.1	820.949	2	22.35	Y	Y	1.03	2.53	1.9	472000000	359248566	407000957	427451909	482209694	462028759	640746094	505120705	671257812	480075623	515691021	406147692	441146671	528621513	427445276	536332888	335374479		1.35995	1.09974	1.09062		0.0381009	0.275177	0.507652		0.282095	0.322307	0.599797
>TDP25|TDP25|generation1	SGPDYQKERLFFWA	SGPDYQKERLFFWA	SGPDYQKERLFFWA	NA	NA		107.42	1742.84	14	4.5	872.432	2	47.23	Y	Y	0.35	1.39	3.1	43200000	17747051	68180672	31691889	24608635	23248581	38278338	44281929	39338323	66259285	70030841	56516312	54782194	30261666	40607301	37270591	46877273		1.02052	1.74078	1.08992		0.953955	0.0676894	0.794866		0.732195	0.191007	0.69746
>TDP138|TDP138|GenScript	NVDWTAPQLIEYLD	NVDWTAPQLIEYLD	D.WTAPQLIEYLD	XNVDWTAP	NA	3	51.99	1347.67	11	6.7	674.847	2	52.08	N	Y	0.36	0.75	4.7	708000	439369	1065573	339371	700400	287419	399426	725572	1187778	1005504	748783	844706	918963	791655	654666	616126	707387		1.0218	1.38246	1.08847		0.959017	0.20472	0.746856		0.732195	0.287297	0.696648
>TDP117|TDP117|generation2aar	HHFTQRAGILKLLP	HHFTQRAGILKLMP	HHFTQRAGILKLLP	NA	NA		77.49	1629.95	14	0.7	815.981	2	50.63	Y	Y	0.4	0.36	2.8	935000000	584101985	921360435	494807967	1564192602	704324096	1013127752	951773928	878301618	805288142	1014879930	881168309	1211208744	589910963	1017994672	1171650000	1099126443		0.995249	1.09765	1.08815		0.987113	0.747604	0.784963		0.73444	0.506365	0.69746
>TDP34|TDP34|generation1	SALLKIGEVARPLG	SAMMKIGEVARPLG	K.IGEVARPLG	AMMKIGEV	NA	5	51.77	910.524	9	1.9	456.27	2	25.03	N	Y	0.51	3.29	2.4	32400	28774	NA	46199	NA	28840	32869	29809	19288	NA	32901	18940	24780	NA	62430	31715	28183		0.738973	0.681321	1.08775		0.229988	0.247258	0.845225		0.482869	0.311387	0.71305
>TDP163|TDP163|GenScript	IWQKGALHTSLDPQ	IWQKGALHTSMDPQ	IWQKGALHTSLDPQ	NA	NA		94.69	1592.83	14	3.7	797.426	2	30.63	Y	Y	0.48	0.78	2.9	93500000	58237897	95340775	143347509	70637742	149104823	94863707	74761698	42934347	63936339	146456250	86800143	53004273	151946763	56355285	83429560	108033796		0.98395	0.952751	1.08761		0.961311	0.882213	0.780877		0.732195	0.544238	0.69746
>TDP65|TDP65|generation3	WKPHDVLGSRGLYT	WKPHDVMGSRGLYT	D.VLGSRGLYT	KPHDVMGS	NA	5	59.05	964.534	9	4.7	483.277	2	26.86	N	Y	0.83	6.2	2	546000	551365	471096	362686	1066042	311943	551291	346971	435882	463483	503314	384878	618939	421365	653541	462600	1127309		0.671546	0.803942	1.08715		0.267863	0.489886	0.820058		0.499894	0.424619	0.704872
>TDP136|TDP136|GenScript	GLYFRYEIPQADQW	GLYFRYEIPQADQW	GLYFRYEIPQADQW	NA	NA		70.98	1784.85	14	3.3	893.436	2	46.78	Y	Y	0.42	1.57	3.6	13900000	7581265	15623068	14593813	7033885	11771433	20075324	10543316	12749540	12942131	25990827	24308091	11778727	11325780	15523013	16059685	5815036		1.22992	1.67335	1.0868		0.440301	0.133524	0.776684		0.587287	0.256661	0.69746
>TDP68|TDP68|generation3	SFIEPDVSQVKHLE	SFIEPDVSQVKHME	E.PDVSQVKHLE	SFIEPDVS	NA	4	83.36	1150.6	10	3.4	384.539	3	20.69	N	Y	0.43	2.53	2.4	246000	291189	334093	300512	NA	149105	118580	176361	178711	293134	243406	165092	187793	77633	849266	214129	200097		0.504505	0.720537	1.08647		0.000595951	0.0606049	0.902094		0.0268178	0.186206	0.72591
>TDP92|TDP92|generation1aar	VDYIEHKDQVRRLN	VDYIEHKDQVRRMN	VDYIEHKD.Q	NA	EHKDQVRR	8	87.43	1017.48	8	3.9	509.748	2	15.7	N	Y	0.95	1	1.5	912000	790002	929372	814317	897667	849505	946557	996823	892468	991124	923087	868001	1047862	1011276	921257	867627	926272		1.07402	1.1162	1.08599		0.217751	0.100482	0.148538		0.471561	0.227332	0.398042
>TDP163|TDP163|GenScript	IWQKGALHTSLDPQ	IWQKGALHTSMDPQ	G.ALHTSLDPQ	WQKGALHT	NA	5	84.76	980.493	9	2.9	491.255	2	24.48	N	Y	0.77	1.26	2.3	261000	247253	304450	216748	255053	232486	250682	280836	251722	274329	282599	NA	281134	334538	295837	230290	250826		0.992401	1.09176	1.08597		0.928375	0.326951	0.485088		0.728898	0.345402	0.587986
>TDP204|TDP204|GenScript	WLDLSPTPFNIGYK	WMDLSPTPFNIGYK	WLDLSPTPFNIGYK	NA	NA		85.26	1649.85	14	5.2	825.934	2	52.67	Y	Y	0.37	1.94	3.7	119000000	85806132	NA	81518101	90364503	209923895	125860840	114059514	187429129	87940120	115514789	150912733	13334408	112619366	99662241	77268297	83420879		1.85478	1.07019	1.08553		0.0451869	0.868539	0.483225		0.309693	0.541612	0.587986
>TDP111|TDP111|generation1aar	FPNLWSYEKQRFHP	FPNMWSYEKQRFHP	FPNLWSYEKQRFHP	NA	NA		76.57	1847.91	14	0.9	924.963	2	42.84	Y	Y	0.31	0.61	3.2	126000000	74606537	167447244	64592733	114574617	95740991	149784801	132270697	111149833	120571988	133048283	130655991	NA	109937952	105623978	145446207	95821280		1.16078	1.21639	1.08454		0.541916	0.450044	0.741305		0.615954	0.406584	0.695106
>TDP188|TDP188|GenScript	LLQATDEPRGHLYN	LLQATDEPRGHMYN	LLQATDEPRG.H	NA	EPRGHMYN	10	95.88	1098.57	10	NA	550.291	2	20.31	N	Y	0.79	1.45	2.1	572000	555672	553617	539712	523058	537562	515925	530041	560108	481182	698246	641126	661164	440518	580426	789854	542048		0.986914	1.14256	1.08323		0.572758	0.161484	0.562703		0.630544	0.265973	0.63035
>TDP61|TDP61|generation3	QKESAEYNPTRLHS	QKESAEYNPTRLHS	QKESAEYNPTRLHS	NA	NA		84.6	1658.8	14	1.8	830.409	2	19.1	Y	Y	1.11	1.08	1.9	10400000	8701224	10335261	10017055	10361531	10692385	11649929	10639165	8913781	9844869	11448341	10736074	10534182	11810988	10989843	9787318	9957898		1.06292	1.07988	1.07944		0.404383	0.175427	0.249819		0.57402	0.272413	0.447762
>TDP50|TDP50|generation2	NTLIQVPVKHEGPK	NTLIQVPVKHEGPK	N.TLIQVPVKHEGPK	XXXNTLIQ	NA	1	55.72	1444.84	13	1.4	723.428	2	28.29	N	Y	0.39	3.84	1.2	542000	375617	242758	732281	NA	1030000	666750	891389	1318542	240038	210402	985491	NA	139178	512934	971661	316586		2.16932	1.06314	1.07745		0.0482043	0.927301	0.892297		0.309885	0.556118	0.723391
>TDP61|TDP61|generation3	QKESAEYNPTRLHS	QKESAEYNPTRLHS	Q.KESAEYNPTRLHS	XXXQKESA	NA	1	80.55	1530.74	13	4.3	511.257	3	18.43	N	Y	0.78	1.44	2.7	1310000	1119960	1321952	1105330	1205524	1137905	1258608	1351461	1438410	1791987	1382052	1326817	1500121	1289632	1282336	1373659	1174280		1.09123	1.26263	1.07725		0.231168	0.0350122	0.20394		0.482869	0.14375	0.421042
>TDP84|TDP84|generation1aar	PDFYLGRSVPQWHE	PDFYLGRSVPQWHE	PDFYLGRSVPQWHE	NA	NA		104.08	1729.82	14	1.5	865.919	2	37.86	Y	Y	0.4	0.54	2.8	102000000	68231382	128189278	108805940	75220727	69451457	90703018	125561314	83689286	78316484	122734463	129643154	132232881	98956926	72665697	153526552	84642130		0.970976	1.2168	1.07713		0.886241	0.318583	0.758312		0.713841	0.342577	0.69746
>TDP149|TDP149|GenScript	FRIHGFDEAHNAWL	FRIHGFDEAHNAWM	FRIHGFDEAH.N	NA	DEAHNAWM	10	87.53	1227.58	10	0.7	410.2	3	27.86	N	Y	0.48	2.12	2.1	174000	160240	105756	NA	225164	156952	99961	53483	286592	20243	337262	266376	412255	79421	108886	283822	232977		0.911599	1.58218	1.07669		0.835813	0.404055	0.853697		0.701026	0.382658	0.715779
>TDP21|TDP21|generation1	PLEPHSKVNFQQHI	PMEPHSKVNFQQHI	PLEPHSKVNFQ.Q	NA	VNFQQHIX	11	60.74	1294.67	11	1.4	648.342	2	25.94	N	Y	0.69	2.74	2.4	279000	178332	313263	365277	295901	NA	231958	239621	240825	NA	308383	316005	310025	574589	246343	172717	247069		0.823989	1.08077	1.07629		0.327571	0.639647	0.830159		0.529607	0.479672	0.707129
>TDP32|TDP32|generation1	RGSPLDGYAQNKHA	RGSPMDGYAQNKHA	RGSPLD.G	NA	SPMDGYAQ	6	57.67	643.329	6	3.8	322.673	2	14.14	N	Y	0.67	1.26	1.3	1100000	1059654	985455	1044882	1036153	1147715	1102583	1188519	1209572	1139350	1155148	1103992	1166761	1289632	1124856	961561	1061549		1.12657	1.10642	1.07548		0.00382914	0.00201596	0.312965		0.0939881	0.0261945	0.487429
>TDP167|TDP167|GenScript	HYGFVTKPNHQIWD	HYGFVTKPNHQIWD	HYGFVTKPNHQIWD	NA	NA		91.73	1740.84	14	0.8	581.287	3	32.82	Y	Y	0.43	1.23	2.9	57300000	28946647	48631807	53453077	79704082	65037169	117539462	61055387	26370843	53317154	33004225	76975622	29669058	58735724	88638652	36967578	41898324		1.28124	0.915678	1.07357		0.516721	0.778635	0.812769		0.612686	0.520728	0.703072
>TDP168|TDP168|GenScript	VFIDLRWLAYEEPW	VFIDLRWMAYEEPW	VFIDLR.W	NA	IDLRWMAY	6	46	761.443	6	1.9	381.728	2	36.13	N	Y	0.65	6.99	2.9	232000	357526	428633	93262	105608	109867	80301	116935	NA	248887	317666	231940	134455	347307	260967	196958	250826		0.415694	0.947127	1.07211		0.218315	0.894333	0.852513		0.471561	0.546623	0.715779
>TDP32|TDP32|generation1	RGSPLDGYAQNKHA	RGSPMDGYAQNKHA	G.YAQNKHA	PMDGYAQN	NA	7	68.04	830.404	7	7	416.212	2	8.32	N	Y	0.45	0.43	4.1	89000	NA	87329	76251	84287	69353	51593	124603	110060	163712	101385	84977	49115	89764	87289	115145	61157		1.07601	1.20787	1.06919		0.770454	0.57249	0.686179		0.677782	0.452022	0.665114
>TDP63|TDP63|generation3	SKLGQRPTDNYEPS	SKLGQRPTDNYEPS	SKLGQRP.T	NA	GQRPTDNY	7	67.35	784.456	7	5	393.237	2	12.37	N	Y	0.65	2.27	1.9	30600	39026	26279	NA	29291	32077	26004	32780	29095	38495	37027	31094	42115	40221	33183	28584	32692		0.951066	1.17921	1.0678		0.694277	0.237246	0.640405		0.658443	0.31047	0.649361
>TDP49|TDP49|generation2	KSHTNDLPLISVLR	KSHTNDLPLISVMR	N.DLPLISVLR	SHTNDLPL	NA	5	50.07	1024.63	9	6.1	513.324	2	50.4	N	Y	0.44	0.47	3.5	254000	282574	278812	20207	358668	256029	328694	223327	281144	168137	302195	NA	353362	197914	498311	81308	226401		1.1584	1.16804	1.06772		0.646722	0.706216	0.894535		0.642438	0.499059	0.723391
>TDP113|TDP113|generation1aar	QEGHQSNKPPAFLH	QEGHQSNKPPAFMH	G.HQSNKPPAFLH	XQEGHQSN	NA	3	86.75	1274.65	11	0.8	425.892	3	24.65	N	Y	0.82	3.64	2.6	572000	547919	641748	612249	613721	630753	600179	490743	378127	NA	542507	561112	567824	836346	633294	516132	592777		0.869254	0.922569	1.06744		0.241516	0.112717	0.588031		0.491478	0.2426	0.642617
>TDP32|TDP32|generation1	RGSPLDGYAQNKHA	RGSPMDGYAQNKHA	RGSPLDGYAQNK.H	NA	AQNKHAXX	12	96.61	1304.65	12	2.8	435.891	3	19.34	N	Y	0.72	1.7	2.4	243000	236053	259583	232292	248079	199133	212195	264541	240825	221233	253720	197503	301135	323046	274465	224230	219825		0.939229	0.997525	1.06717		0.387261	0.980133	0.53736		0.564986	0.570847	0.61581
>TDP87|TDP87|generation1aar	VHSDAYVTELPKTN	VHSDAYVTELPKTN	A.YVTELPKTN	HSDAYVTE	NA	5	88.39	1063.55	9	2.8	532.786	2	23	N	Y	0.7	7.29	1.6	72700	77019	69382	56562	63863	45516	79677	92110	85433	NA	63121	67658	76451	NA	108999	64744	39644		1.13458	1.03553	1.0663		0.454813	0.712506	0.81282		0.591049	0.501566	0.703072
>TDP131|TDP131|GenScript	ELKELGRSANAFQT	EMKELGRSANAFQT	L.GRSANAFQT	MKELGRSA	NA	5	69.86	950.457	9	6.3	476.239	2	17.71	N	Y	0.85	1.63	1.6	196000	200731	177863	164936	179334	190305	189311	NA	186339	342911	202151	165092	188904	214513	208098	195948	152187		1.04391	1.24374	1.06624		0.40995	0.321795	0.479373		0.574258	0.342817	0.586258
>TDP222|TDP222|GenScript	QNALDASHQTHVLL	QNALDASHQTHVLL	A.SHQTHVLL	ALDASHQT	NA	6	97.42	933.503	8	2.7	467.76	2	27.41	N	Y	0.7	3.49	2.7	272000	247253	200296	178753	369628	342353	417109	283711	247363	315257	223810	111412	357807	154500	104499	500981	301555		1.29581	1.01241	1.06587		0.240429	0.965889	0.873455		0.491478	0.566149	0.718253
>TDP100|TDP100|generation1aar	KHPLETVYADSSEW	KHPLETVYADSSEW	KHPLETVYADSSEW	NA	NA		96.1	1660.77	14	0.1	831.394	2	32.15	Y	Y	0.58	0.5	3.7	45800000	3583871	91334861	34455214	34272755	51598116	96527983	23195296	8107400	35065431	44040013	78494878	48226110	39965829	18560124	34341466	80790491		1.09644	1.25775	1.06118		0.887377	0.626834	0.915441		0.713841	0.474794	0.72653
>TDP95|TDP95|generation1aar	HQVVQDKHEIYGDP	HQVVQDKHEIYGDP	HQVVQDKHEIYGDP	NA	NA		87.44	1663.8	14	0.4	832.905	2	20.22	Y	Y	0.88	3.64	3.5	117000000	91319779	118575082	117441333	100626403	112809570	127941184	99682264	18633943	111722668	134079665	132681665	109897748	117343761	109336002	NA	113670342		0.839015	1.14118	1.06037		0.521264	0.156081	0.461083		0.612686	0.265973	0.576793
>TDP139|TDP139|GenScript	WLAKEDQFPVRPTE	WLAKEDQFPVRPTE	E.DQFPVRPTE	LAKEDQFP	NA	5	69.93	1087.53	9	2.4	544.774	2	24.94	N	Y	0.44	0.68	3.5	146000	157656	120177	147665	125534	171667	224677	137063	106791	210171	127891	112425	95674	180038	203599	80803	119307		1.16182	0.99116	1.05937		0.43764	0.965396	0.790398		0.587287	0.566149	0.69746
>TDP191|TDP191|GenScript	PWKDLRQQYLNTGE	PWKDMRQQYLNTGE	D.LRQQYLNTGE	PWKDMRQQ	NA	4	113.64	1220.62	10	0.1	611.315	2	21.89	N	Y	0.89	3.25	3.4	1850000	1628249	1658449	1657995	NA	1726477	1841105	1696515	2157614	1581816	1784291	2289012	2000161	1800378	1878510	1646370	1634598		1.12571	1.16114	1.05566		0.158396	0.198811	0.253308		0.429817	0.286868	0.451058
>TDP58|TDP58|generation2	LRAYKEQTNGNHVS	MRAYKEQTNGNHVS	LRAYKE.Q	NA	AYKEQTNG	6	86.75	778.434	6	2.9	390.223	2	14.98	N	Y	0.78	1.16	2.3	611000	532412	612104	581162	568888	567972	645947	662312	642926	699096	645645	574279	672276	670353	601798	550473	595595		1.09788	1.12932	1.05389		0.0803785	0.0566065	0.338382		0.357965	0.177786	0.506801
>TDP236|TDP236|GenScript	AWHANENYPYQSKL	AWHANENYPYQSKL	AWHANENYPYQSKL	NA	NA		111.91	1719.8	14	3.3	860.91	2	29.12	Y	Y	0.43	0.55	3.5	51600000	27223632	60168842	36614062	50811352	47478115	66362988	34984641	43915081	41259956	70340255	50236722	63449559	15322363	53205688	68783935	46595446		1.10252	1.28869	1.05199		0.665527	0.245762	0.87095		0.64878	0.311387	0.718253
>TDP211|TDP211|GenScript	NPTSTYDAQRWKNI	NPTSTYDAQRWKNI	NPTSTYDAQRWKNI	NA	NA		98.03	1692.82	14	3.6	847.421	2	27.94	Y	Y	1.1	1.76	3.5	75400000	39198585	71785996	101897627	48121339	96525754	72500004	70352675	57536384	56856883	79622694	83964199	122232075	41753438	62766964	109084655	60968638		1.13759	1.31292	1.05199		0.599616	0.335462	0.871009		0.632875	0.348617	0.718253
>TDP95|TDP95|generation1aar	HQVVQDKHEIYGDP	HQVVQDKHEIYGDP	HQVVQDKHEIYGD.P	NA	IYGDPXXX	13	91.36	1566.74	13	1.8	784.38	2	18.57	N	Y	0.74	1.23	2.3	54200000	45573739	54881035	38082079	69741071	50224782	61162127	54729397	54921094	54312703	56519736	51046992	63560679	56054310	55905343	58178483	48756122		1.06126	1.0824	1.05097		0.672419	0.578957	0.722227		0.651449	0.454255	0.684917
>TDP18|TDP18|generation1	YLDSIRHQGPFWLL	YMDSIRHQGPFWML	D.SIRHQGPFWLL	XYMDSIRH	NA	3	97.74	1352.74	11	2.1	677.376	2	51.14	N	Y	0.32	0.73	3	3190000	370448	3332921	1614818	7801037	2491620	2891679	2865865	2299276	3484420	2454689	2562478	5467107	993400	3700776	4787604	4274381		0.804045	1.06475	1.04855		0.707217	0.908326	0.933542		0.658443	0.550186	0.72653
>TDP95|TDP95|generation1aar	HQVVQDKHEIYGDP	HQVVQDKHEIYGDP	HQVVQDKHEIYG.D	NA	EIYGDPXX	12	70.28	1451.72	12	0.8	484.913	3	18.51	N	Y	0.77	1.25	2.2	522000	432477	562430	452495	594792	476743	619943	517581	481649	525428	522911	435520	610049	501807	532057	602996	503531		1.02631	1.02532	1.04808		0.805054	0.817464	0.616693		0.688009	0.530789	0.646777
>TDP57|TDP57|generation2	GRDLHTVTAESLLS	GRDLHTVTAESLMS	GRDLHTVTAESLL.S	NA	ESLMSXXX	13	95.5	1410.75	13	3.8	706.383	2	35.62	N	Y	0.62	2.8	3.1	1600000	2136538	1410082	793593	2490753	632715	905990	1466479	1176881	1103953	1815232	1904134	2833562	782717	4026984	828235	1512473		0.612222	1.12091	1.04676		0.164979	0.70454	0.9285		0.43671	0.498706	0.72653
>TDP103|TDP103|generation1aar	GDQPVSRGLYFITH	GDQPVSRGLYFITH	GDQPVSRG.L	NA	VSRGLYFI	8	76.47	814.393	8	5.4	408.206	2	8.77	N	Y	0.71	3.22	2.7	170000	192116	169851	157164	167379	173629	NA	195531	185250	216808	185649	169144	193349	208129	175478	169687	164399		1.07677	1.11426	1.04542		0.252593	0.163182	0.54904		0.495239	0.266111	0.621411
>TDP97|TDP97|generation1aar	PPNRDEGWALQHTF	PPNRDEGWALQHTF	P.NRDEGWALQHTF	XXPPNRDE	NA	2	97.96	1472.68	12	1.5	737.348	2	34.16	N	Y	0.76	1.41	2.7	50300000	32220375	30845545	66924289	61571403	69843838	35677907	52524885	29422015	39268859	56829151	89636087	44225787	55798937	61529623	39088668	43777173		0.978634	1.20045	1.04507		0.940506	0.540511	0.848753		0.732195	0.443281	0.714923
>TDP237|TDP237|GenScript	ANLQILDPDNFKRE	ANMQILDPDNFKRE	D.PDNFKRE	QILDPDNF	NA	7	81.62	904.44	7	4.2	453.229	2	12.28	N	Y	0.94	1.44	2.2	16400000	15937886	14741767	15716414	15841186	16578102	17162842	17252700	17980120	17919873	14336210	16104110	19668252	19663699	16310412	13938595	15124731		1.10824	1.09305	1.04499		0.0055381	0.266708	0.599792		0.119623	0.316762	0.64407
>TDP181|TDP181|GenScript	LNLKWTRVLFDGYQ	LNMKWTRVLFDGYQ	LNLKWTRVLFDGYQ	NA	NA		99.37	1751.94	14	7	876.981	2	50.17	Y	Y	0.4	1.2	3.4	55700000	34632596	48631807	21156711	76017768	56993356	58457679	78020542	69196219	51326057	69308873	96219528	45559228	25664957	73903039	42219802	46689388		1.45572	1.45431	1.04455		0.157365	0.256679	0.900566		0.429178	0.311387	0.72591
>TDP57|TDP57|generation2	GRDLHTVTAESLLS	GRDLHTVTAESLMS	G.RDLHTVTAESLLS	XXXGRDLH	NA	1	94.05	1440.76	13	1.3	481.26	3	33.77	N	Y	0.6	4.87	1.9	510000	547919	338099	280650	258042	2040382	716679	247289	973106	NA	282599	230927	883405	637155	424071	349475	72711		2.79177	1.30734	1.0412		0.148807	0.593005	0.916372		0.427158	0.461	0.72653
>TDP29|TDP29|generation1	AGSWKGVRNDFTEA	AGSWKGVRNDFTEA	G.SWKGVRNDFTEA	XXAGSWKG	NA	2	68.19	1408.67	12	5	705.347	2	27.77	N	Y	0.72	2.4	2.9	290000	171440	385369	420544	186308	236410	300610	289462	208134	245569	435243	256248	282245	357522	359954	265641	227341		0.889104	1.04782	1.04022		0.655398	0.865519	0.878243		0.642438	0.541612	0.718722
>TDP193|TDP193|GenScript	DAWAPLVIKKESSI	DAWAPMVIKKESSI	DAWAPLVIKKESS.I	NA	KESSIXXX	13	52.38	1442.78	13	14.1	722.406	2	31.07	N	Y	0.55	3.01	2.4	114000	213654	84124	170981	45830	183438	106098	123644	42716	33738	221747	46894	NA	311555	40270	50906	132459		0.885942	0.783484	1.04003		0.771241	0.699949	0.946517		0.677782	0.498037	0.729014
>TDP110|TDP110|generation1aar	THATPGIHDVLLRP	THATPGIHDVLLRP	THATPGIHD.V	NA	GIHDVLLR	9	94.18	947.446	9	2.9	474.732	2	14.88	N	Y	0.8	1.62	1.4	473000	482444	463885	450767	408483	463991	468078	482117	503443	533172	497126	451725	518931	552882	454442	433308	434953		1.06206	1.10821	1.03877		0.171817	0.0852876	0.609167		0.446063	0.213988	0.645371
>TDP103|TDP103|generation1aar	GDQPVSRGLYFITH	GDQPVSRGLYFITH	GDQPVSR.G	NA	PVSRGLYF	7	89.53	757.372	7	2.3	379.694	2	10.12	N	Y	0.66	1.64	2.8	81800	84858	76513	69169	79106	74356	72500	85113	94041	111723	84883	78900	86563	91551	79865	80197	69987		1.05285	1.1693	1.03861		0.519583	0.150491	0.605084		0.612686	0.26367	0.64407
>TDP21|TDP21|generation1	PLEPHSKVNFQQHI	PMEPHSKVNFQQHI	PLEPH.S	NA	MEPHSKVN	5	46.52	591.302	5	1.5	296.658	2	14.81	N	Y	0.6	0.99	2.4	99400	141287	133798	NA	NA	125562	166428	NA	119867	173668	NA	124579	178903	NA	150731	118175	158763		0.998133	1.15637	1.03645		0.990134	0.409831	0.778004		0.73444	0.384459	0.69746
>TDP209|TDP209|GenScript	DWFNAGRGHELNLQ	DWFNAGRGHEMNLQ	G.RGHELNLQ	FNAGRGHE	NA	6	95.19	965.504	8	0.6	483.759	2	21.35	N	Y	0.69	2.74	3	715000	973503	609700	761642	600770	NA	597059	565505	562287	629408	1024162	448687	683388	637155	1214844	799954	400195		0.780754	0.945692	1.03617		0.179958	0.796759	0.894442		0.45405	0.525977	0.723391
>TDP63|TDP63|generation3	SKLGQRPTDNYEPS	SKLGQRPTDNYEPS	K.LGQRPTDNYEPS	XXSKLGQR	NA	2	66.85	1375.64	12	0.9	688.825	2	19.35	N	Y	0.52	0.85	1.7	812000	769326	731480	723646	763167	745524	717719	875095	1028681	828518	756003	778872	995636	783994	784025	NA	753418		1.12699	1.12432	1.03603		0.235907	0.144122	0.151602		0.486221	0.258931	0.39844
>TDP234|TDP234|GenScript	ADIVANFTGHGYHQ	ADIVANFTGHGYHQ	ADIVANFTGHGYHQ	NA	NA		110.21	1528.71	14	2.5	765.362	2	31.97	Y	Y	0.71	3.87	3.1	336000000	354079522	169049610	339370909	231141837	463009712	239239613	278918644	478380162	257736452	475467121	430455783	470037889	292401755	374577045	412097586	51856222		1.33458	1.49381	1.0341		0.273779	0.0932061	0.92279		0.499894	0.21714	0.72653
>TDP106|TDP106|generation1aar	TNLYQAGDNSKFQP	TNMYQAGDNSKFQP	G.DNSKFQP	YQAGDNSK	NA	7	54.06	834.387	7	2.2	418.202	2	16.38	N	Y	0.91	1.59	1.6	296000	306697	292432	267697	282949	294286	305811	320133	296400	334062	291881	268402	314470	351137	298087	261601	276191		1.05815	1.05135	1.03239		0.148648	0.402295	0.676759		0.427158	0.382658	0.660646
>TDP183|TDP183|GenScript	LHAEGVKNQDRLGN	LHAEGVKNQDRMGN	LHAEGVKNQDRLGN	NA	NA		114.93	1549.8	14	1.9	775.907	2	17.05	Y	Y	0.9	1.98	1.6	291000000	329095809	302847169	243518057	269997577	297228692	280846502	254956561	263708426	266585772	289818354	293722770	364473824	302616663	287963134	308063147	282766717		0.957468	1.06036	1.03139		0.581789	0.562829	0.663322		0.631247	0.44857	0.651448
>TDP105|TDP105|generation1aar	YEQTHNYRPDLEWQ	YEQTHNYRPDMEWQ	R.PDLEWQ	HNYRPDME	NA	8	54.84	786.355	6	2.2	394.184	2	29.78	N	Y	0.62	1.19	2.8	73800	NA	101750	64852	91361	70040	78637	73803	90990	109510	132017	44261	71672	100872	49831	NA	114610		0.911381	1.03928	1.02849		0.506605	0.897229	0.918755		0.612686	0.546623	0.72653
>TDP110|TDP110|generation1aar	THATPGIHDVLLRP	THATPGIHDVLLRP	THATPGIHDVLLRP	NA	NA		97.84	1525.84	14	1.2	509.62	3	34.94	Y	Y	0.5	1.02	2.2	409000000	488474669	320473195	323827204	253060459	578762140	653228161	405438441	100143820	475650963	658021743	258273470	538932331	277079392	379076469	426238190	341950449		1.25381	1.3933	1.02779		0.532223	0.212302	0.876031		0.614583	0.290548	0.718253
>TDP141|TDP141|GenScript	WILAGLQGHVNSTQ	WILAGMQGHVNSTQ	G.LQGHVNSTQ	ILAGMQGH	NA	5	59.21	982.483	9	2.3	492.25	2	11.16	N	Y	0.84	1.67	2.1	278000	294636	249168	259925	261031	268781	263164	293296	290951	358397	290850	259286	291135	335815	265466	229280	262099		1.0483	1.1267	1.0262		0.342388	0.194319	0.785369		0.545224	0.2835	0.69746
>TDP32|TDP32|generation1	RGSPLDGYAQNKHA	RGSPMDGYAQNKHA	G.SPLDGYAQNKHA	XXRGSPMD	NA	2	111.93	1299.62	12	3.3	650.816	2	19.34	N	Y	0.91	1.63	2.2	1430000	1326721	1386047	1303944	1325080	1392953	1425036	1543158	1362130	1360583	1866801	1549641	1611241	1596079	1349827	1282755	1249434		1.07142	1.1959	1.02552		0.0700582	0.0486043	0.686148		0.35285	0.168025	0.665114
>TDP9|TDP9|generation1	NLSEDWAFKPTGPL	NLSEDWAFKPTGPM	A.FKPTGPL	EDWAFKPT	NA	7	68.92	758.433	7	2.2	380.224	2	30.78	N	Y	0.74	5.57	2.2	157000	177471	231542	149392	152434	142238	128981	93069	143841	157075	102829	99866	195571	137901	268841	199989	122125		0.71483	0.781247	1.02535		0.0641484	0.240815	0.910549		0.342664	0.311387	0.72653
>TDP29|TDP29|generation1	AGSWKGVRNDFTEA	AGSWKGVRNDFTEA	G.VRNDFTEA	SWKGVRND	NA	6	52.74	950.446	8	1.5	476.231	2	18.31	N	Y	0.72	1.67	2.2	166000	181778	198693	139893	133504	145181	143544	173485	167814	227870	187712	136733	152234	199191	166479	152517	152187		0.963534	1.07751	1.02524		0.747061	0.640317	0.838205		0.677782	0.479672	0.709317
>TDP193|TDP193|GenScript	DAWAPLVIKKESSI	DAWAPMVIKKESSI	W.APLVIKKESSI	XDAWAPMV	NA	3	87.12	1183.72	11	0.2	592.866	2	28.77	N	Y	0.99	7.48	2.4	8690000	7305582	10175024	16320891	4403651	4512383	12690101	7840393	9000957	5796305	7003084	4294429	7800629	8989119	4825632	5524936	19821853		0.89108	0.651599	1.02503		0.744958	0.257125	0.957462		0.677235	0.311387	0.731388
>TDP63|TDP63|generation3	SKLGQRPTDNYEPS	SKLGQRPTDNYEPS	SKLGQRPTD.N	NA	RPTDNYEP	9	99.19	1000.53	9	3	501.274	2	13.58	N	Y	0.6	0.54	2.3	638000	NA	621718	645064	661544	669010	690674	738032	701770	769891	686900	640113	724503	769949	616421	591885	656658		1.08883	1.09735	1.02482		0.0333657	0.125383	0.751195		0.268918	0.252682	0.697204
>TDP135|TDP135|GenScript	GNGTFPTKLDELQF	GNGTFPTKLDELQF	G.TFPTKLDELQF	XGNGTFPT	NA	3	50.27	1337.69	11	3	669.853	2	45.3	N	Y	0.35	0.75	2.5	1280000	1576558	737890	932622	1414747	425734	1477045	1341877	2811437	789802	1371738	957131	2177953	1200252	1104609	1737274	734630		1.29908	1.13617	1.02466		0.534915	0.68085	0.923269		0.614583	0.491331	0.72653
>TDP222|TDP222|GenScript	QNALDASHQTHVLL	QNALDASHQTHVLL	D.ASHQTHVLL	NALDASHQ	NA	5	91.57	1004.54	9	0.8	335.854	3	27.15	N	Y	0.82	7.09	2.7	1860000	1972852	1370023	1519829	2152010	2226763	3078910	1830703	2593496	1305275	1464562	901425	2111281	1077673	861640	2565509	2677359		1.38707	0.824345	1.02387		0.0807646	0.361569	0.937694		0.357965	0.365012	0.72653
>TDP117|TDP117|generation2aar	HHFTQRAGILKLLP	HHFTQRAGILKLMP	HHFTQRA.G	NA	TQRAGILK	7	64.95	895.441	7	2.3	448.729	2	12.55	N	Y	0.74	1.49	1.4	65100	71591	59127	53626	63365	51402	66467	69298	69959	99334	66627	64315	56449	55544	60967	72622	64257		1.03802	1.15751	1.02293		0.697689	0.375901	0.794263		0.658443	0.375017	0.69746
>TDP158|TDP158|GenScript	QTRDQNKVGEAAWY	QTRDQNKVGEAAWY	QTRDQNKVGEAAWY	NA	NA		88.9	1664.79	14	1.3	833.402	2	26.62	Y	Y	0.84	2.78	2.6	4830000	2170999	6665842	4594029	5947917	5267716	5388092	3565558	2506320	4225550	6673042	6461901	4389243	6818451	5613031	4262382	3128283		0.863196	1.12235	1.02288		0.603601	0.635122	0.933485		0.632875	0.478315	0.72653
>TDP77|TDP77|generation1aar	RDLVDHIGPTAAYH	RDLVDHIGPTAAYH	D.HIGPTAAYH	DLVDHIGP	NA	5	73.88	965.472	9	2.2	483.744	2	18.6	N	Y	1.01	1.56	1.3	657000	546196	636139	627793	698407	629772	732281	707361	674527	706839	671430	673537	702279	727812	622045	624207	589019		1.09384	1.09789	1.02174		0.175315	0.108701	0.76394		0.452966	0.238805	0.69746
>TDP116|TDP116|generation1aar	RPVLEFATGGYHPN	RPVMEFATGGYHPN	RPVLEFA.T	NA	MEFATGGY	7	95.8	830.465	7	0.3	416.24	2	36.31	N	Y	0.72	2.29	2.5	254000	194701	422223	183070	138486	424753	159146	294254	295310	449103	160896	219786	148901	284741	230595	122215	321283		1.25039	1.04284	1.02169		0.508823	0.918808	0.949496		0.612686	0.553123	0.729014
>TDP170|TDP170|GenScript	YAFLQVAITYDKWN	YAFMQVAITYDKWN	YAFLQVAITYDKWN	NA	NA		46.03	1730.87	14	4.9	866.445	2	50.47	Y	Y	0.43	1.51	3.1	692000	229161	897325	188252	1335043	162838	838379	1131010	749717	1725617	570354	1114121	NA	105597	NA	558554	1362165		1.08762	1.71591	1.01961		0.871306	0.320762	0.978047		0.711446	0.342577	0.740534
>TDP28|TDP28|generation1	HGTPKFAWDESNGA	HGTPKFAWDESNGA	HGTPKF.A	NA	TPKFAWDE	6	53.6	685.355	6	2.1	343.684	2	19.5	N	Y	0.79	1.92	1.3	72100	79689	75552	52503	64361	73277	77389	71982	80747	75219	77044	79001	77006	92445	60292	72319	52326		1.11499	1.13291	1.01939		0.268954	0.192076	0.905463		0.499894	0.282779	0.72653
>TDP19|TDP19|generation1	DLFPGQHRISDAEL	DMFPGQHRISDAEL	D.LFPGQHRISDAEL	XXXDMFPG	NA	1	60.86	1481.76	13	1.5	741.89	2	33.77	N	Y	1.19	6.27	1.5	12200000	10510390	8572658	12089549	5549397	14027625	9351148	8875555	23537612	5630380	28156730	11141209	21557293	4149807	14623128	7716729	10897322		1.51931	1.81051	1.01811		0.242885	0.206939	0.951851		0.491478	0.287297	0.729797
>TDP68|TDP68|generation3	SFIEPDVSQVKHLE	SFIEPDVSQVKHME	SFIEPDVSQVKH.L	NA	QVKHMEXX	12	102.16	1384.7	12	3	693.359	2	29.05	N	Y	0.79	6.76	2.4	912000	785695	712252	NA	578851	1216381	561693	791707	1373027	827411	859141	1114121	722280	537560	642293	935300	702689		1.42388	1.27225	1.01762		0.253085	0.149135	0.917334		0.495239	0.263471	0.72653
>TDP132|TDP132|GenScript	EPLDLQKQRYFDWL	EPLDMQKQRYFDWL	EPLDLQKQRYFD.W	NA	RYFDWLXX	12	81.13	1550.77	12	9.4	776.401	2	30.79	N	Y	0.81	1.75	2.3	1830000	1249186	1193763	2642430	1723601	1706858	1133788	3105486	1209572	1460138	1082951	3625957	2111281	1198975	1844764	2878623	1005184		1.05092	1.21609	1.01741		0.883437	0.593647	0.95794		0.713841	0.461	0.731388
>TDP39|TDP39|generation1	HAWFSVIIPNLGDG	HAWFSVIIPNLGDG	HAWFSVIIPNLGDG	NA	NA		115.99	1524.77	14	2.3	763.395	2	58.34	Y	Y	0.33	0.62	2.5	55500000	28515893	84925397	34282507	43339094	22561914	90807036	88276313	39338323	81745596	58273085	67657521	39225384	27580253	43531927	80197422	43025633		1.26128	1.29225	1.01713		0.58215	0.404318	0.963083		0.631247	0.382658	0.733267
>TDP160|TDP160|GenScript	INDFLVRTWKLPGL	INDFLVRTWKMPGL	INDFLVRT.W	NA	LVRTWKMP	8	72.58	976.534	8	2.2	489.275	2	35.38	N	Y	0.65	7.18	2.5	549000	783972	725071	248699	349702	1226191	839419	NA	393383	334062	253720	348416	601160	657585	656916	516132	308131		1.55575	0.729489	1.01486		0.304426	0.388431	0.961848		0.513628	0.381601	0.733267
>TDP148|TDP148|GenScript	NRSVENGEKTQRWI	NRSVENGEKTQRWI	NRSVENGEKTQRWI	NA	NA		109.52	1715.87	14	0.5	429.975	4	25.87	Y	Y	0.68	4.68	3.2	17600000	8615074	18667564	15370998	17833788	32763823	16642756	13418766	8902884	16260626	22174714	29068426	20890573	18003776	17097811	12625539	13621653		1.18584	1.46137	1.01424		0.63782	0.0928018	0.937343		0.636641	0.21714	0.72653
>TDP189|TDP189|GenScript	PETGHWLLLHFQED	PETGHWLMMHFQED	W.LLLHFQED	TGHWLMMH	NA	6	67.69	1013.52	8	0.2	507.766	2	38.49	N	Y	0.88	4.42	2.3	1680000	3178962	937384	1321215	1125820	2344477	2995696	921102	1525586	2190207	756003	1478742	1377889	1710997	926881	2484706	1531262		1.18641	0.884124	1.01378		0.673164	0.760555	0.971626		0.651449	0.511346	0.738742
>TDP11|TDP11|generation1	PVIWTHNAGLSFLL	PVIWTHNAGMSFMM	P.VIWTHNAGLSFLL	XXXPVIWT	NA	1	74.85	1469.8	13	0.7	735.908	2	60.11	N	Y	0.54	0.84	3.7	632000	322204	1305928	253017	543980	487534	654268	1150180	362872	NA	313540	421340	357807	317939	1316082	763593	54111		1.09473	0.600758	1.01097		0.852956	0.4371	0.986129		0.703799	0.401148	0.743961
>TDP19|TDP19|generation1	DLFPGQHRISDAEL	DMFPGQHRISDAEL	DLFPGQHRISDAEL	NA	NA		88.07	1596.79	14	0.4	799.402	2	36.55	Y	Y	0.85	2.86	2.9	582000000	807232390	612103802	292739792	498150510	580724046	520086115	584674820	501263951	908161490	470310211	558073262	881182142	783994224	809896313	272711638	364496632		0.989378	1.27486	1.00944		0.959044	0.364658	0.977325		0.732195	0.366386	0.740534
>TDP151|TDP151|GenScript	TQNGYPNLAWPGDI	TQNGYPNLAWPGDI	Y.PNLAWPG.D	QNGYPNLA	AWPGDIXX	5 ; 12	51.01	753.381	7	4.9	377.696	2	13.86	N	Y	0.88	2.28	1.3	364000	397155	354123	366141	324794	384533	372382	376684	325822	355079	376454	332211	413367	444349	370078	343415	297798		1.01193	1.0242	1.00931		0.836787	0.715678	0.924888		0.701026	0.501566	0.72653
>TDP226|TDP226|GenScript	FSLSKLNPVSQVLH	FSLSKMNPVSQVLH	FSLSKLN.P	NA	SKMNPVSQ	7	48.44	807.449	7	2.2	404.733	2	32.46	N	Y	0.65	4.69	2.6	137000	186947	250770	114851	62269	207962	NA	73324	123137	66370	94578	50743	296691	61928	237345	85450	235796		0.87703	0.826857	1.00924		0.760983	0.718998	0.982665		0.677782	0.502233	0.743002
>TDP218|TDP218|GenScript	NNFVKAGKSWQDIP	NNFVKAGKSWQDIP	NNFVKA.G	NA	FVKAGKSW	6	102.41	691.365	6	1.4	346.69	2	18.44	N	Y	0.73	1.88	2.1	100000	118027	95341	88081	107601	85245	95072	114060	96112	103316	66730	102297	127788	NA	102924	104034	102397		0.954624	0.978196	1.00837		0.622158	0.880418	0.917365		0.632875	0.544238	0.72653
>TDP218|TDP218|GenScript	NNFVKAGKSWQDIP	NNFVKAGKSWQDIP	NNFVKAG.K	NA	VKAGKSWQ	7	73.2	748.387	7	2.7	375.202	2	16.58	N	Y	0.84	1.92	1.8	233000	246391	217121	216748	240109	222676	225717	253998	247363	224552	234124	241055	244464	288571	222721	207059	209492		1.03193	1.02589	1.00812		0.527467	0.526864	0.930917		0.613701	0.439745	0.72653
>TDP76|TDP76|generation1aar	DDRQKEYSWLNLIQ	DDRQKEYSWMNLIQ	DDRQKEYSWLNLIQ	NA	NA		73.49	1806.89	14	8	904.46	2	47.45	Y	Y	0.34	1.37	3.3	64700000	32995732	92136043	62433885	46925778	35314300	59185800	57988240	53722419	104864445	86326677	84166766	75006046	41498066	53318174	73329129	68108263		0.879396	1.49414	1.00751		0.627757	0.0865053	0.976907		0.633624	0.213988	0.740534
>TDP149|TDP149|GenScript	FRIHGFDEAHNAWL	FRIHGFDEAHNAWM	FRIHG.F	NA	RIHGFDEA	5	61.95	628.345	5	0.3	315.18	2	19.89	N	Y	0.81	2.07	1.8	164000	163686	203500	140757	145460	137333	177869	154316	147110	158182	212465	126605	187793	154500	165354	175747	162520		0.943718	1.04843	1.00722		0.601358	0.746987	0.939588		0.632875	0.506365	0.72653
>TDP197|TDP197|GenScript	WEIRDLKNLAPAND	WEIRDMKNLAPAND	D.LKNLAPAND	EIRDMKNL	NA	5	79.67	954.513	9	2.5	478.265	2	20.29	N	Y	1.24	2.13	1.4	2570000	2610367	2892271	2443816	2540568	2481811	2548422	2616659	2430040	2289762	2516572	2309269	2922458	3000629	2632163	2565509	2339167		0.960895	0.957189	1.00481		0.364815	0.546579	0.942508		0.558074	0.444343	0.727737
>TDP32|TDP32|generation1	RGSPLDGYAQNKHA	RGSPMDGYAQNKHA	RGSPLDGYAQNKHA	NA	NA		111.93	1512.74	14	0.9	379.193	4	19.3	Y	Y	0.83	2.14	2	157000000	150763787	NA	149392283	151437755	158914350	166427557	174443963	156917411	140482959	157801452	149899896	192237718	165992262	156354983	142416078	139974222		1.09064	1.0636	1.00434		0.0347859	0.50557	0.931732		0.276241	0.429768	0.72653
>TDP234|TDP234|GenScript	ADIVANFTGHGYHQ	ADIVANFTGHGYHQ	ADIVANFTGH.G	NA	FTGHGYHQ	10	89.36	1043.5	10	5.1	522.762	2	30.47	N	Y	0.69	5.36	2.4	274000	304974	185073	363550	236123	NA	194512	366141	776959	116147	308383	354493	92230	160885	435319	293923	201037		1.63664	0.79952	1.00133		0.304915	0.505194	0.996182		0.513628	0.429768	0.743961
>TDP159|TDP159|GenScript	REANYHEQSIGGWE	REANYHEQSIGGWE	REANYHEQSIGGWE	NA	NA		86.89	1674.74	14	3.9	838.38	2	26.04	Y	Y	0.52	1.05	3.1	30100000	18953162	41020569	30914704	29988661	26387630	41398855	13610463	21249233	28428441	40636452	37880109	31335859	33709198	32058396	27877190	27337247		0.849178	1.14398	1.00087		0.560548	0.44498	0.995794		0.624999	0.406244	0.743961
>TDP72|TDP72|generation3	KYVLGWLNTSRQAE	KYVLGWLNTSRQAE	W.LNTSRQAE	VLGWLNTS	NA	6	46.53	917.457	8	0.6	459.735	2	9.25	N	Y	0.81	3.66	3.1	937000	NA	905337	889445	886708	1049619	901829	977653	1024322	923648	879769	857873	852291	1442856	726657	594915	812602		1.10575	0.982732	1.00048		0.058562	0.47058	0.998543		0.34082	0.413097	0.744707
>TDP209|TDP209|GenScript	DWFNAGRGHELNLQ	DWFNAGRGHEMNLQ	A.GRGHELNLQ	WFNAGRGH	NA	5	83.55	1022.53	9	0.8	512.27	2	20.25	N	Y	0.61	1.79	1.7	455000	545334	624122	464584	346713	339410	352618	333552	NA	495562	550758	307902	457815	453287	689537	354525	480985		0.690364	0.914822	0.998779		0.0808735	0.611834	0.99497		0.357965	0.469109	0.743961
>TDP53|TDP53|generation2	YTRLNGEAVLFLSK	YTRLNGEAVMFMSK	N.GEAVLFLSK	TRLNGEAV	NA	5	78.8	962.544	9	4.6	482.281	2	38.32	N	Y	0.77	6.93	2	233000	317035	197892	121759	92756	83381	430631	232911	166725	349548	320760	130656	631162	254096	157480	185848	130580		1.25253	1.96332	0.998029		0.624757	0.176473	0.995144		0.632962	0.272413	0.743961
>TDP219|TDP219|GenScript	HNLFRLQDEQATVG	HNLFRLQDEQATVG	N.LFRLQDEQATVG	XXHNLFRL	NA	2	81.08	1375.71	12	0.1	688.862	2	32.13	N	Y	0.77	7.44	1.9	251000	192116	508751	74437	118560	233467	394225	558796	263708	296452	172241	117489	156679	349861	122609	212109	206673		1.62239	0.831067	0.997078		0.301304	0.73269	0.995407		0.513628	0.503858	0.743961
>TDP159|TDP159|GenScript	REANYHEQSIGGWE	REANYHEQSIGGWE	REANYHEQSIGG.W	NA	SIGGWEXX	12	82.85	1359.62	12	2.6	680.817	2	14.31	N	Y	0.78	3.91	1.9	579000	474691	537594	503443	554940	904438	548171	545377	1018873	532065	554884	509457	578936	592465	499436	465630	504471		1.45695	1.05055	0.995815		0.103545	0.304157	0.948918		0.390258	0.337905	0.729014
>TDP103|TDP103|generation1aar	GDQPVSRGLYFITH	GDQPVSRGLYFITH	R.GLYFITH	PVSRGLYF	NA	7	59.23	849.438	7	0.9	425.727	2	37.11	N	Y	0.55	2.47	2.7	81100	111996	193085	NA	80601	122619	45872	63452	27352	68140	154707	49528	93341	NA	140607	115145	NA		0.504227	0.711174	0.994674		0.14707	0.384883	0.988637		0.426976	0.381601	0.743961
>TDP55|TDP55|generation2	SSGLLNIHFKFDWR	SSGMLNIHFKFDWR	SSGLLNIHFKFD.W	NA	FKFDWRXX	12	102.4	1376.71	12	0.4	689.362	2	50	N	Y	0.47	4.33	3.3	350000	456599	511956	82209	NA	143219	NA	488826	126406	1316336	434212	408173	232241	344753	125984	253521	667931		0.721809	1.70659	0.993698		0.615793	0.460439	0.990556		0.632875	0.408396	0.743961
>TDP226|TDP226|GenScript	FSLSKLNPVSQVLH	FSLSKMNPVSQVLH	K.LNPVSQVLH	SLSKMNPV	NA	5	65.35	1005.56	9	NA	503.788	2	34.14	N	Y	0.53	6.35	2.1	151000	74003	NA	NA	196271	343333	340136	NA	317104	295346	114483	NA	251131	NA	147356	233320	21983		2.46805	1.63035	0.993212		0.0240329	0.384019	0.992621		0.237559	0.381601	0.743961
>TDP131|TDP131|GenScript	ELKELGRSANAFQT	EMKELGRSANAFQT	G.RSANAFQT	KELGRSAN	NA	6	70.7	893.436	8	5.5	447.728	2	17.66	N	Y	0.91	1.99	1.2	211000	222269	209109	191706	198264	204038	205954	226202	213582	268798	212465	194465	223351	228559	210348	181808	191643		1.03461	1.09464	0.989055		0.428246	0.301501	0.861281		0.584477	0.337905	0.718253
>TDP139|TDP139|GenScript	WLAKEDQFPVRPTE	WLAKEDQFPVRPTE	Q.FPVRPTE	KEDQFPVR	NA	7	82.28	844.444	7	2.9	423.231	2	23.73	N	Y	0.68	2.27	2.5	82400	99073	73789	74437	79405	86226	75100	86647	66363	126103	84367	75558	76117	73803	122609	73935	51950		0.962143	1.10848	0.986511		0.701099	0.533306	0.947565		0.658443	0.439997	0.729014
>TDP188|TDP188|GenScript	LLQATDEPRGHLYN	LLQATDEPRGHMYN	LLQATDEPR.G	NA	DEPRGHMY	9	83.54	1041.55	9	0.3	521.78	2	20.7	N	Y	0.82	1.65	1.7	203000	180055	217121	186524	196271	243276	133142	201281	200506	173668	183586	209657	227796	186422	191226	NA	199158		0.997736	1.01889	0.98603		0.98602	0.810998	0.797541		0.73444	0.529803	0.69746
>TDP209|TDP209|GenScript	DWFNAGRGHELNLQ	DWFNAGRGHEMNLQ	G.HELNLQ	AGRGHEMN	NA	8	51.73	752.382	6	0.6	377.198	2	20.67	N	Y	0.83	4.81	1.8	273000	367002	292432	333326	223171	301153	165387	210866	246273	271010	251657	181298	300024	248988	411697	259581	277130		0.759648	0.825696	0.984757		0.13404	0.233066	0.927636		0.411541	0.308021	0.72653
>TDP63|TDP63|generation3	SKLGQRPTDNYEPS	SKLGQRPTDNYEPS	SKLGQRPTDNYEPS	NA	NA		82.11	1590.76	14	4.8	796.393	2	19.39	Y	Y	0.82	2.27	2.4	136000000	122334044	145014121	139893352	133504337	128504814	143543768	137063114	132943917	136058299	133048283	131668828	NA	153223627	136107575	125245345	117428039		1.00242	0.988204	0.983835		0.957113	0.797235	0.819479		0.732195	0.525977	0.704872
>TDP68|TDP68|generation3	SFIEPDVSQVKHLE	SFIEPDVSQVKHME	D.VSQVKHLE	IEPDVSQV	NA	6	69	938.519	8	2.4	470.268	2	15.99	N	Y	0.94	2.03	1.7	1180000	1197495	1233822	1157143	1125820	1196762	1123386	1255613	1220469	1305275	1144834	1073607	1244545	1276864	1181099	1040344	1127309		1.01738	1.01145	0.981192		0.595525	0.819581	0.700085		0.632875	0.531349	0.672506
>TDP161|TDP161|GenScript	RNLEFKHDWYGTPL	RNMEFKHDWYGTPL	RNLEFKHD.W	NA	FKHDWYGT	8	87.97	1057.53	8	3.8	353.516	3	18.1	N	Y	0.95	1.98	2.2	4240000	4006009	4871193	3652771	4353835	4208287	4254304	3728500	3835759	4446783	4331805	4608409	5133747	4558403	3858256	3999771	4142861		0.949244	1.09695	0.980779		0.489756	0.240789	0.796222		0.605191	0.311387	0.69746
>TDP182|TDP182|GenScript	LQGISQEHYNAPDN	LQGISQEHYNAPDN	G.ISQEHYNAPDN	XLQGISQE	NA	3	67.31	1286.55	11	1	644.283	2	14.53	N	Y	0.76	1.69	2.7	312000	266206	290028	342825	320809	289381	342217	338345	350885	356185	309415	288659	320026	326877	302586	262611	303434		1.08276	1.04461	0.980031		0.291397	0.558966	0.786435		0.510891	0.448018	0.69746
>TDP119|TDP119|generation2aar	YHFQFPLHNGRVPD	YHFQFPMHNGRVPD	YHFQFPLHNGRVPD	NA	NA		108.92	1725.84	14	2.7	863.928	2	38.25	Y	Y	0.38	1.37	3.3	791000000	598747610	588068312	557846330	NA	1255619558	775968484	822378681	992720564	860596394	898333759	689742090	1155648710	555435647	NA	604005776	549563222		1.65362	1.54943	0.979562		0.0318259	0.038215	0.604259		0.266947	0.151431	0.64407
>TDP22|TDP22|generation1	HLIALYWGRDTLFI	HMIALYWGRDTMFI	W.GRDTLFI	ALYWGRDT	NA	7	64.67	820.444	7	0.3	411.229	2	38.91	N	Y	0.63	1.25	3	446000	528966	324479	392910	451324	NA	666750	438027	538314	432511	392957	620869	256687	374121	323959	697940	266797		1.29046	1.00315	0.979465		0.163665	0.988216	0.937093		0.435683	0.573193	0.72653
>TDP26|TDP26|generation1	FGSLGANHTWVVKA	FGSMGANHTWVVKA	FGSLGANH.T	NA	GANHTWVV	8	50.99	801.377	8	1.6	401.696	2	20.32	N	Y	0.82	2.66	1.6	159000	165409	179465	156301	166382	150086	152905	143772	153648	149332	158833	144836	170014	195360	172103	142416	143732		0.899415	0.933276	0.979109		0.0189411	0.179882	0.805273		0.221123	0.272685	0.700981
>TDP52|TDP52|generation2	PSFNLYGYDLQTAK	PSFNMYGYDLQTAK	G.YDLQTAK	NMYGYDLQ	NA	7	89.01	837.423	7	1.6	419.719	2	18.31	N	Y	0.91	2.13	1.8	366000	357526	418218	338507	356676	313905	360940	397771	368320	407069	355827	346390	406699	402212	367828	334324	335374		0.979611	1.03063	0.978796		0.770652	0.652437	0.7533		0.677782	0.481939	0.69746
>TDP200|TDP200|GenScript	WHSVQPQEYEGDNN	WHSVQPQEYEGDNN	WHSVQPQEYEGD.N	NA	YEGDNNXX	12	49.41	1473.62	12	3.7	737.818	2	22.92	N	Y	0.73	2.11	2.5	208000	172301	249168	198614	217194	202076	221557	232911	177622	NA	239281	234978	228907	259203	226096	164637	169096		0.996284	1.11977	0.978209		0.970535	0.250409	0.876126		0.732991	0.311387	0.718253
>TDP143|TDP143|GenScript	VINYPLKFTKVLQQ	VINYPLKFTKVMQQ	VINYPLKFTKVLQQ	NA	NA		92.01	1689.98	14	3.4	846.001	2	42.15	Y	Y	0.54	1.03	2.8	616000000	196423676	527979588	975799307	558924872	732771726	355738903	758160299	411908203	1117226681	550758011	509457080	870070135	499253651	217097206	618146379	873664609		0.999757	1.34898	0.97744		0.999451	0.393669	0.953572		0.736294	0.381601	0.730093
>TDP171|TDP171|GenScript	DFDYTIAVQLFHEV	DFDYTIAVQMFHEV	DFDYTIAVQLFHEV	NA	NA		77.5	1695.81	14	4.5	848.918	2	61.48	Y	Y	0.41	1.13	3	6200000	4195541	7963759	3670042	6645328	3649144	5481708	11405951	3312701	14601378	5662287	2846072	8111765	6243863	7007853	6070359	2639782		1.06117	1.38919	0.977183		0.87729	0.449814	0.930296		0.71146	0.406584	0.72653
>TDP79|TDP79|generation1aar	GHTFQESLLDIPKQ	GHTFQESMLDIPKQ	E.SLLDIPKQ	TFQESMLD	NA	6	60.56	912.528	8	1.9	457.27	2	33.51	N	Y	0.53	4.55	2.4	86200	NA	NA	101034	99630	NA	126901	107350	NA	172562	155739	223837	NA	NA	84814	NA	110852		1.16738	1.83437	0.975093		0.228753	0.050649	0.865695		0.482869	0.168025	0.718253
>TDP223|TDP223|GenScript	VYHKWDTQDPNLDH	VYHKWDTQDPNLDH	D.TQDPNLDH	HKWDTQDP	NA	6	74.95	938.409	8	4.7	470.214	2	13	N	Y	1.02	2.08	2.2	1090000	1145805	985455	1079424	1036153	1108477	1164993	1284368	1111498	1194658	1016943	1012837	1144537	1237281	976375	878738	1042761		1.09949	1.02876	0.973702		0.0949806	0.611724	0.748047		0.383092	0.469109	0.696648
>TDP113|TDP113|generation1aar	QEGHQSNKPPAFLH	QEGHQSNKPPAFMH	Q.EGHQSNKPPAFLH	XXXQEGHQ	NA	1	84.4	1460.72	13	1	487.913	3	26.58	N	Y	0.75	3.03	2.2	1650000	1731630	1362011	2210660	1713638	1657810	1799498	1629422	1405718	1504384	1660525	1347073	1589017	2132362	1676035	1302956	1719146		0.925122	0.869343	0.973291		0.52008	0.265793	0.853551		0.612686	0.316562	0.715779
>TDP63|TDP63|generation3	SKLGQRPTDNYEPS	SKLGQRPTDNYEPS	SKLGQRPTDNY.E	NA	TDNYEPSX	11	47.31	1277.64	11	2.7	639.827	2	17.52	N	Y	0.43	2.03	1.5	15600	19039	19068	16666	16240	13930	17371	17540	14057	32300	16090	NA	17001	19281	13836	18686	NA		0.885725	1.22778	0.972648		0.156748	0.408996	0.786293		0.429178	0.384459	0.69746
>TDP176|TDP176|GenScript	FLKAHSDVWPYQDA	FLKAHSDVWPYQDA	FLKAHSD.V	NA	AHSDVWPY	7	86.93	816.413	7	1.6	273.145	3	14.94	N	Y	0.78	2.09	1.6	543000	568595	616110	467175	534017	589553	583537	657520	515430	355079	571386	526675	572268	640986	533182	455529	495077		1.07326	0.92658	0.972038		0.384793	0.530631	0.773371		0.564986	0.439997	0.69746
>TDP69|TDP69|generation3	GWKTLADSQESARD	GWKTMADSQESARD	GWKTLADSQESARD	NA	NA		110.94	1562.73	14	0.9	782.374	2	23.27	Y	Y	0.87	2.93	3.2	55300000	32306526	67539726	60620453	63364745	50715259	63242472	50224526	42280525	46901397	75600304	58744554	58782516	67929141	58492512	42926832	48004582		0.922403	1.07236	0.971057		0.650369	0.698163	0.873617		0.642438	0.498037	0.718253
>TDP160|TDP160|GenScript	INDFLVRTWKLPGL	INDFLVRTWKMPGL	INDFLVRTWKLPGL	NA	NA		91.89	1670.95	14	3.3	836.486	2	55.32	Y	Y	0.43	1.93	2.3	237000000	174024485	262788020	280650243	342727551	215809612	198672896	NA	211402623	429192032	148519014	221811333	248908953	388166521	236219758	267661422	136216525		0.787136	0.988909	0.969886		0.231598	0.967414	0.902588		0.482869	0.566149	0.72591
>TDP37|TDP37|generation1	WAGTAKNSSADIQG	WAGTAKNSSADIQG	G.TAKNSSADIQG	XWAGTAKN	NA	3	49.9	1090.53	11	1.8	546.271	2	10.7	N	Y	0.9	2.34	1.5	370000	398878	350117	361823	337746	368838	395265	418857	423895	454634	346544	329172	364474	430303	358829	279782	332556		1.10927	1.03194	0.967489		0.0732525	0.720926	0.740759		0.35285	0.502751	0.695106
>TDP16|TDP16|generation1	SLQFNVKSHPEELV	SMQFNVKSHPEELV	SLQFNVKSHPEELV	NA	NA		108.51	1625.84	14	1	813.927	2	37.11	Y	Y	0.54	1.21	3.1	479000000	395431875	411006872	338507370	583832398	579743093	334935458	609595386	664719587	457952323	661115889	600612422	408921851	522237195	390325029	260591121	498834309		1.26621	1.23128	0.96715		0.248753	0.254633	0.864729		0.495239	0.311387	0.718253
>TDP205|TDP205|GenScript	DQVNLTEHRSDSEK	DQVNLTEHRSDSEK	DQVNLTEHRSDSEK	NA	NA		97.51	1656.77	14	6.1	829.398	2	15.35	Y	Y	1.5	3.44	2.6	201000000	216238346	221927687	204658793	205238010	211885800	205954102	199364529	199415876	193578880	182554621	147874222	197793722	195360124	210348070	191908190	219825289		0.962924	0.851118	0.963893		0.181414	0.0401102	0.363398		0.45405	0.154957	0.517084
>TDP108|TDP108|generation1aar	KQDDLLSEQFTNLY	KQDDLMSEQFTNMY	KQDDLLSEQFTNLY	NA	NA		78.46	1712.83	14	5.5	857.425	2	45.75	Y	Y	0.45	0.58	2.8	191000000	193839154	101750239	173571381	256049362	222676281	172668590	207990879	212492327	137164464	175334947	287645747	151123293	62183255	175477535	254530862	206673348		1.12495	1.03593	0.963672		0.525322	0.893612	0.902962		0.612686	0.546623	0.72591
>TDP139|TDP139|GenScript	WLAKEDQFPVRPTE	WLAKEDQFPVRPTE	L.AKEDQFPVRPTE	XXWLAKED	NA	2	48.97	1415.7	12	9.3	708.866	2	23.36	N	Y	0.64	5.69	2.9	986000	114580	709848	1165778	1972676	1206572	1206600	1313122	NA	404856	871518	184336	1277881	943602	931381	NA	986396		1.25373	0.69106	0.962727		0.611577	0.531914	0.939616		0.632875	0.439997	0.72653
>TDP43|TDP43|generation2	KARSAFAELWPDHG	KARSAFAEMWPDHG	KARSAFAEL.W	NA	FAEMWPDH	9	62.92	991.545	9	2.9	331.521	3	30.74	N	Y	0.67	16.2	2.9	1070000	1111344	945396	932622	625677	3050763	1768293	1428140	839072	475651	1330483	804193	311136	818470	1417319	732281	504471		1.96022	0.808141	0.960582		0.119638	0.508173	0.876357		0.396345	0.430071	0.718253
>TDP26|TDP26|generation1	FGSLGANHTWVVKA	FGSMGANHTWVVKA	FGSLGANHTWVVKA	NA	NA		101.18	1485.77	14	1.2	743.893	2	36.5	Y	Y	0.54	1.3	2.7	98800000	59616309	116972716	75127911	170367474	133409578	97568155	62205567	40863909	75551072	NA	84571901	88451574	58224978	106298891	180797716	60029213		0.791423	0.785229	0.960355		0.517922	0.476919	0.91579		0.612686	0.416935	0.72653
>TDP52|TDP52|generation2	PSFNLYGYDLQTAK	PSFNMYGYDLQTAK	PSFNLYGYDLQTAK	NA	NA		117.29	1615.79	14	0.5	808.902	2	40.72	Y	Y	0.41	1.9	3.7	166000000	197285184	184272087	NA	194278699	77789555	140423251	341220059	134033622	195791210	28259868	98549053	158901698	111470189	159729551	99691254	366375481		0.903208	0.627134	0.960256		0.796608	0.160904	0.921374		0.688009	0.265973	0.72653
[truncated: 313 more rows]
