# Supplementary material for: The impact of pH on proteolytic activity in wound fluid: Implications for acid therapy
Source: J Biol Chem. 2025 Sep 15;301(10):110723. doi: 10.1016/j.jbc.2025.110723 (PMC12550788; doi:10.1016/j.jbc.2025.110723)
Supplement: Supporting File 3 [file mmc3.xlsx]

## Sheet: protein-peptides_results
Protein	MatchSequence	RealSequence	Annotated_Sequence	N-term	C-term	Cleave_Loc	X.10lgP	Mass	Length	ppm	m.z	z	RT	Used	Candidate	Quality	Significance	Avg..ppm	Avg..Area	T0_1	T0_2	T0_3	T0_4	T15_1	T15_2	T15_3	T15_4	T60_1	T60_2	T60_3	T60_4	T240_1	T240_2	T240_3	T240_4	foldchange 1	foldchange 2	foldchange 3	t-test_pvalue 1	t-test_pvalue 2	t-test_pvalue 3	t-test_qvalue 1	t-test_qvalue 2	t-test_qvalue 3
>TDP199|TDP199|GenScript	WNPIKILLFYWHEF	WNPIKILMFYWHEF	WNPIKILLFYWHEF	NA	NA		85.82	1905	14	0.9	953.507	2	74.24	N	Y	0.62	17.41	2.4	759000	910796	218281	707238	3364435	156380	346594	1195337	888612	585233	623611	NA	NA	631256	657875	169594	1355421	0.497413	0.464873	0.541104	0.412981	0.545598	0.45348	0.701487	0.546951	0.309694
>TDP117|TDP117|generation2aar	HHFTQRAGILKLLP	HHFTQRAGILKLMP	HHFTQRAGILKLLP	NA	NA		71.85	1629.95	14	0.2	815.981	2	46.03	Y	Y	1.13	29.42	3	1780000000	1050918530	1374362519	1678344134	2446058725	2599145492	2851227634	2452199399	2211229123	2445289658	2275151042	2001790902	1932785802	1131316835	281946429	1369796388	688730109	1.54417	1.32144	0.53007	0.0344798	0.152673	0.0916487	0.251842	0.313893	0.120683
>TDP117|TDP117|generation2aar	HHFTQRAGILKLLP	HHFTQRAGILKLMP	HHFTQRAGILKLL.P	NA	LKLMPXXX	13	51.31	1532.89	13	1.5	511.973	3	44.19	N	Y	0.65	21.31	3.1	2240000	1015888	857966	2163000	2861094	1423598	902453	1722692	1497043	2465752	4111719	2585227	6218880	1986935	NA	1966170	2049661	0.803976	2.22988	1.1603	0.53059	0.0775451	0.645638	0.75048	0.228505	0.378594
>TDP117|TDP117|generation2aar	HHFTQRAGILKLLP	HHFTQRAGILKLMP	H.FTQRAGILKLLP	XXHHFTQR	NA	2	61.03	1355.83	12	2.6	678.923	2	50.7	N	Y	0.89	4.63	2.4	900000	692205	565914	1112913	1253936	925339	971772	793669	854276	1381231	675692	1307703	807080	646467	777826	1006381	601675	0.977955	1.15083	0.836517	0.90988	0.592035	0.460692	0.842182	0.565442	0.312848
>TDP117|TDP117|generation2aar	HHFTQRAGILKLLP	HHFTQRAGILKLMP	F.TQRAGILKLLP	XHHFTQRA	NA	3	54.13	1208.76	11	1.2	605.388	2	50.11	N	Y	0.62	5.97	2.3	583000	496734	474964	1498842	1165631	997597	460382	NA	645514	655829	756556	564324	NA	513371	NA	554441	575227	0.771322	0.724832	0.60248	0.553859	0.447645	0.283018	0.753602	0.500966	0.237617
>TDP117|TDP117|generation2aar	HHFTQRAGILKLLP	HHFTQRAGILKLMP	HHFTQRA.G	NA	TQRAGILK	7	79.98	895.441	7	1.3	448.727	2	15.17	N	Y	0.95	7.37	1.4	499000	NA	434541	456833	438878	506887	523161	480772	563108	NA	544117	540182	553957	716818	750621	592647	482662	1.16929	1.23154	1.43361	0.0165236	0.000208264	0.045778	0.177673	0.00647222	0.0801115
>TDP117|TDP117|generation2aar	HHFTQRAGILKLLP	HHFTQRAGILKLMP	H.HFTQRAGILKLLP	XXXHHFTQ	NA	1	59.22	1492.89	13	5.5	498.639	3	48.27	N	Y	0.71	22.39	2.7	759000	484123	936790	1337290	909545	NA	711499	701382	653755	568862	830567	1146755	832958	537138	400661	401621	487070	0.751282	0.921312	0.497987	0.32023	0.743561	0.0410219	0.652769	0.618104	0.0741041
>TDP117|TDP117|generation2aar	HHFTQRAGILKLLP	HHFTQRAGILKLMP	HHFTQRAG.I	NA	QRAGILKL	8	84.76	952.463	8	4.2	477.241	2	14.4	N	Y	0.89	1.86	1.6	866000	624946	882219	858917	817708	911319	799128	878925	850156	785767	859349	769533	1051306	979207	937348	1118201	743829	1.08033	1.08863	1.18682	0.350697	0.449423	0.176027	0.66204	0.501544	0.179237
>TDP117|TDP117|generation2aar	HHFTQRAGILKLLP	HHFTQRAGILKLMP	HHFTQR.A	NA	FTQRAGIL	6	78.88	824.404	6	1.5	413.21	2	14.63	N	Y	0.64	4.96	1.7	132000	NA	119246	124754	113914	127261	99139	115139	118939	117660	117184	108640	NA	204398	192911	171458	109646	0.96492	0.959683	1.4216	0.598672	0.324694	0.101692	0.7668	0.435356	0.129918
>TDP117|TDP117|generation2aar	HHFTQRAGILKLLP	HHFTQRAGILKLMP	HHFTQRAGILK.L	NA	GILKLMPX	11	61.07	1306.73	11	3.7	654.373	2	31.08	N	Y	0.4	1.65	2.1	142000	159039	231418	118471	93604	133732	111956	120413	118665	163701	193251	142841	135861	103625	181781	142571	137746	0.804548	1.05497	0.938909	0.371078	0.808865	0.796324	0.675701	0.63638	0.421495
>TDP117|TDP117|generation2aar	HHFTQRAGILKLLP	HHFTQRAGILKLMP	HHFTQRAGILKL.L	NA	ILKLMPXX	12	62.26	1419.81	12	1.3	710.911	2	36.09	N	Y	0.48	6.06	2.5	217000	236807	348643	299768	387661	187656	NA	644252	133498	134031	NA	138818	202983	152110	NA	154684	178519	1.01126	0.498431	0.508363	0.980699	0.0135483	0.0103672	0.850217	0.0848604	0.0281826
>TDP117|TDP117|generation2aar	HHFTQRAGILKLLP	HHFTQRAGILKLMP	HHFTQRAGIL.K	NA	AGILKLMP	10	49.9	1178.63	10	1.1	590.323	2	33.58	N	Y	0.42	5.07	2.5	247000	NA	435552	492733	59076	NA	325668	204789	NA	290570	387872	415447	337227	284255	373455	129525	320673	0.805871	1.08708	0.841568	0.747831	0.81838	0.704121	0.814213	0.639579	0.396688
>TDP117|TDP117|generation2aar	HHFTQRAGILKLLP	HHFTQRAGILKLMP	HHFTQ.R	NA	HFTQRAGI	5	52.02	668.303	5	0.4	335.159	2	16.35	N	Y	0.73	2.54	1.3	52500	NA	59522	59325	61196	56513	54409	51769	48208	46246	55097	50196	66960	64457	61954	68863	52894	0.878536	0.910195	1.03379	0.0203569	0.359061	0.635	0.186761	0.450327	0.376235
>TDP7|TDP7|generation1	KVHLPAEILQTTQL	KVHLPAEIMQTTQM	KVHLPAEILQTTQL	NA	NA		71.16	1589.91	14	6.3	795.969	2	46.62	Y	Y	0.68	10.13	3.4	1670000000	1562365548	1616897081	1920671896	2622669463	2113827869	2825069583	1933633935	2128823069	465525855	1302044271	1498828364	1269654272	1473563945	608410714	1071609419	694239950	1.16559	0.587373	0.498255	0.34676	0.0544507	0.0215369	0.66204	0.186442	0.0472968
>TDP7|TDP7|generation1	KVHLPAEILQTTQL	KVHLPAEIMQTTQM	P.AEILQTTQL	VHLPAEIM	NA	5	51.41	1015.55	9	0.9	508.785	2	44.56	N	Y	1.03	25.92	1.3	1500000	2150880	1616897	2091199	2242956	1251041	1517167	1300808	1689324	1391462	1167728	1468651	1439481	1064769	908906	1108883	1112988	0.710737	0.674817	0.517845	0.0145926	0.00546608	0.000576337	0.163962	0.0428795	0.00441194
>TDP7|TDP7|generation1	KVHLPAEILQTTQL	KVHLPAEIMQTTQM	KVHLPAEIL.Q	NA	AEIMQTTQ	9	47.19	1018.62	9	1.2	510.317	2	42.82	N	Y	0.94	10.72	2.3	1150000	728637	1637108	1606543	836252	957693	967848	958028	NA	1217529	2096977	1096458	832958	1121810	NA	987744	1000587	0.799569	1.09054	0.862394	0.440928	0.77649	0.593296	0.713476	0.626273	0.364704
>TDP7|TDP7|generation1	KVHLPAEILQTTQL	KVHLPAEIMQTTQM	KVHLPAEILQ.T	NA	EIMQTTQM	10	49.46	1146.68	10	2.1	574.346	2	39.41	N	Y	0.99	42.8	1.3	1080000	1597396	583094	1992473	1589497	537085	1228121	1555696	1117975	944352	997777	NA	962349	480097	697446	406280	797825	0.770309	0.672046	0.413304	0.403533	0.242177	0.0361842	0.698155	0.382413	0.0689223
>TDP7|TDP7|generation1	KVHLPAEILQTTQL	KVHLPAEIMQTTQM	KVHLPA.E	NA	HLPAEIMQ	6	58.08	663.407	6	0.4	332.711	2	27.48	N	Y	0.76	60	1.8	576000	NA	714466	542994	494510	436786	472153	539660	351599	503382	335790	271600	228053	182532	153339	191958	338304	0.770646	0.573137	0.370782	0.1241	0.0403928	0.00429636	0.484765	0.160775	0.0156374
>TDP7|TDP7|generation1	KVHLPAEILQTTQL	KVHLPAEIMQTTQM	KVHLPAEILQT.T	NA	IMQTTQMX	11	60.56	1247.72	11	6	624.873	2	40.11	N	Y	0.88	11.49	1.4	535000	756661	823607	441575	789450	514437	449918	477256	414777	385721	594829	622668	365531	337494	384585	540464	527843	0.660332	0.7003	0.636855	0.0388591	0.106831	0.0461063	0.273656	0.273798	0.0803623
>TDP7|TDP7|generation1	KVHLPAEILQTTQL	KVHLPAEIMQTTQM	KVHLPAEILQTT.Q	NA	MQTTQMXX	12	62.46	1348.77	12	2.4	675.395	2	42.05	N	Y	0.77	12.27	2.3	347000	401451	403214	327591	538663	466983	669646	200395	480702	303871	148022	304795	235331	251932	354906	276755	253453	1.08786	0.593697	0.680491	0.741064	0.0256217	0.037646	0.810328	0.128586	0.0712222
>TDP7|TDP7|generation1	KVHLPAEILQTTQL	KVHLPAEIMQTTQM	KVHLPAE.I	NA	LPAEIMQT	7	74.86	792.449	7	1.8	397.233	2	30.68	N	Y	0.68	10.24	2.7	170000	266233	274873	245020	186324	132653	154333	167875	118253	159609	138428	171007	122922	114082	124897	127661	136644	0.589351	0.608737	0.517542	0.00467511	0.00568877	0.00122825	0.0792088	0.0433634	0.0068782
>TDP7|TDP7|generation1	KVHLPAEILQTTQL	KVHLPAEIMQTTQM	KVHLPAEILQTTQ.L	NA	QTTQMXXX	13	63.22	1476.83	13	1.2	739.421	2	40.97	N	Y	0.47	3.65	3.8	706000	924808	579051	1077012	658758	391490	869755	1028342	771870	761212	896355	773556	131818	437316	181781	685830	480458	0.945002	0.791122	0.551108	0.810836	0.446268	0.0577193	0.828229	0.500118	0.0931493
>TDP102|TDP102|generation1aar	AQNEAHLKTDWWAY	AQNEAHMKTDWWAY	AQNEAHLKTDWWAY	NA	NA		68.58	1731.8	14	3	866.91	2	45.89	Y	Y	0.33	6.75	3.5	3900000	5843107	5315549	5797916	4803812	2674639	3518258	5203233	2856743	4133460	4838122	7423727	3477397	NA	NA	140707	4738463	0.654992	0.913252	0.448445	0.0239516	0.618063	0.108066	0.201274	0.578079	0.132713
>TDP102|TDP102|generation1aar	AQNEAHLKTDWWAY	AQNEAHMKTDWWAY	AQNEAHLKTD.W	NA	MKTDWWAY	10	99.67	1125.54	10	1	563.779	2	15.51	N	Y	0.45	1.08	2.5	2050000	1597396	2324290	2037348	2216465	2448158	1595641	1977580	2142557	2312282	1480219	1951495	2021742	1891866	1619955	1994125	1697031	0.998586	0.949879	0.881044	0.990747	0.678573	0.229744	0.850217	0.596609	0.211259
>TDP102|TDP102|generation1aar	AQNEAHLKTDWWAY	AQNEAHMKTDWWAY	AQNEAHLK.T	NA	AHMKTDWW	8	101.55	909.467	8	0.7	455.741	2	19.58	N	Y	0.87	1.98	1.4	178000	147129	187964	167834	174845	209226	166104	177543	206015	170863	180916	141835	170635	229115	183018	205935	142154	1.11968	0.980048	1.12165	0.186971	0.787393	0.351323	0.564866	0.629227	0.26914
>TDP102|TDP102|generation1aar	AQNEAHLKTDWWAY	AQNEAHMKTDWWAY	AQNEAHL.K	NA	EAHMKTDW	7	51.36	781.372	7	3.2	391.694	2	19.6	N	Y	0.37	3.06	2.5	79200	120505	102067	NA	98019	112162	125035	126565	133086	99960	77986	NA	89765	37267	58368	NA	100830	1.16234	0.835055	0.612821	0.075905	0.133755	0.106514	0.383179	0.294479	0.132076
>TDP180|TDP180|GenScript	LDGYWDHKFELLTW	LDGYWDHKFEMLTW	LDGYWDHKFELLTW	NA	NA		68.82	1821.87	14	0.9	911.944	2	57.34	N	Y	0.43	6.16	1.9	2160000	1849617	4345411	3625941	3002383	1455953	2759674	2575249	1840402	1043596	729145	2534931	2571656	854667	460018	1341841	1520716	0.673091	0.536469	0.325753	0.137333	0.0838955	0.00983731	0.512435	0.239532	0.0274074
>TDP180|TDP180|GenScript	LDGYWDHKFELLTW	LDGYWDHKFEMLTW	LDGYWDHKFEL.L	NA	KFEMLTWX	11	87.51	1421.66	11	5	711.842	2	43.37	Y	Y	0.6	60	0.7	6740000	31110	33976	46523	36788	1046129	3073571	2074262	1675590	9484450	5317823	10159843	8653058	10552619	19909375	17611668	23031135	53.0304	226.522	479.153	0.00393233	0.000235499	0.000540901	0.0702202	0.00704753	0.00437574
>TDP180|TDP180|GenScript	LDGYWDHKFELLTW	LDGYWDHKFEMLTW	W.DHKFEL.L	DGYWDHKF	KFEMLTWX	5 ; 11	61.53	787.386	6	3.5	394.702	2	33.42	N	Y	0.79	60	0.9	489000	37339	46909	40316	30130	312760	411989	267193	432632	841016	1059453	659887	463383	950686	1193326	950471	877167	9.20898	19.5466	25.6742	0.0002038	0.00133535	8.96972e-06	0.0148615	0.0176879	0.000251152
>TDP74|TDP74|generation3	AYNLWSLYRLIRQE	AYNMWSLYRMIRQE	AYNLWSLYRLIRQE	NA	NA		69.94	1823.97	14	3.7	608.999	3	57.88	N	Y	0.57	3.61	3.6	21000000	14152370	9630643	40836716	37794698	14559529	26027261	21797328	14421059	29056998	1946214	22230944	24422649	9887139	5267946	19848070	17080507	0.749945	0.75826	0.508558	0.479256	0.5584	0.196452	0.734091	0.553604	0.192668
>TDP74|TDP74|generation3	AYNLWSLYRLIRQE	AYNMWSLYRMIRQE	L.YRLIRQE	MWSLYRMI	NA	7	73.26	976.545	7	1.7	489.281	2	24.5	Y	Y	0.72	60	2.6	30300000	203178	179880	125651	124511	12402561	14779299	10371309	18541362	40209156	56604661	37420413	28951352	70636001	97939286	70539855	58073723	88.5862	257.708	469.33	0.000217967	0.00041646	0.000118656	0.0148615	0.00989706	0.00170378
>TDP74|TDP74|generation3	AYNLWSLYRLIRQE	AYNMWSLYRMIRQE	W.SLYRLIRQE	YNMWSLYR	NA	5	70.42	1176.66	9	1.8	589.339	2	33.57	N	Y	0.75	3.98	1.2	544000	684498	523470	437985	573985	701014	725886	542296	612552	473711	261779	661899	528888	303269	204040	664398	703056	1.16298	0.867717	0.844511	0.222769	0.481548	0.549593	0.589741	0.513551	0.347765
>TDP74|TDP74|generation3	AYNLWSLYRLIRQE	AYNMWSLYRMIRQE	L.YRLIRQ.E	MWSLYRMI	MIRQEXXX	7 ; 13	47.22	847.503	6	3.6	424.76	2	24.35	N	Y	0.47	60	1.1	34600	45320	39800	37165	31147	40626	24902	42226	7183	30182	60853	45267	24180	69590	129844	105297	119013	0.749107	1.04595	2.76177	0.310598	0.846559	0.00238587	0.649193	0.650209	0.0106744
>TDP74|TDP74|generation3	AYNLWSLYRLIRQE	AYNMWSLYRMIRQE	AYNLWSLYRL.I	NA	LYRMIRQE	10	74.09	1297.68	10	1.5	649.849	2	55.32	Y	Y	0.36	60	2.1	28300	31832	27692	34088	27920	29822	30600	25403	43181	47473	53589	58746	NA	72918	65417	116479	60057	1.0615	1.75326	2.59085	0.666439	0.000944688	0.00972372	0.790381	0.0141353	0.0272264
>TDP50|TDP50|generation2	NTLIQVPVKHEGPK	NTLIQVPVKHEGPK	NTLIQVPVKHEGPK	NA	NA		100.02	1558.88	14	5	780.453	2	31.46	Y	Y	1.87	7.68	1.5	803000000	521255591	1081299923	1059062074	843316275	944751639	880218439	776969272	806205898	808275661	NA	780597859	764218654	689247652	647982143	752922096	665588777	0.972385	0.895154	0.786246	0.863956	0.577043	0.205528	0.830727	0.559929	0.19742
>TDP50|TDP50|generation2	NTLIQVPVKHEGPK	NTLIQVPVKHEGPK	N.TLIQVPVKHEGPK	XXXNTLIQ	NA	1	68.85	1444.84	13	0.2	723.428	2	31.06	N	Y	0.83	2.62	1.6	981000	420367	1242990	1193689	971359	1283395	1284360	1125023	968271	1023134	925137	910362	962349	756746	711049	1257976	869453	1.21749	0.998061	0.939092	0.344738	0.992527	0.804818	0.661626	0.686751	0.423987
>TDP50|TDP50|generation2	NTLIQVPVKHEGPK	NTLIQVPVKHEGPK	NTLIQVPVKHEG.P	NA	KHEGPKXX	12	91.46	1333.74	12	3.8	667.878	2	34.53	N	Y	0.93	5.24	2.1	2360000	1765543	2516296	3132311	2560856	2685424	2498094	2276414	2417244	2639685	2549266	2555050	NA	2262634	1854911	2077990	2314133	0.990192	1.03512	0.853099	0.936201	0.802805	0.266429	0.848423	0.632845	0.232038
>TDP50|TDP50|generation2	NTLIQVPVKHEGPK	NTLIQVPVKHEGPK	NTLIQVPVKHE.G	NA	VKHEGPKX	11	88.41	1276.71	11	1.6	639.365	2	37.99	N	Y	0.92	5.95	1.2	992000	666983	1657320	797887	1200953	871415	1035859	1239284	1215489	1115216	911431	728290	816784	944032	680134	814423	1067807	1.009	0.826186	0.811076	0.968891	0.460298	0.424497	0.849361	0.506015	0.298266
>TDP50|TDP50|generation2	NTLIQVPVKHEGPK	NTLIQVPVKHEGPK	NTLIQVPVK.H	NA	VPVKHEGP	9	66.87	1010.61	9	5	506.316	2	37.34	N	Y	0.81	0.46	1.8	250000	186363	197059	246815	234009	286877	207957	275103	309023	294663	326196	230357	196513	230066	226299	273027	352630	1.24844	1.2123	1.25198	0.0857377	0.212682	0.147237	0.410228	0.359513	0.160727
>TDP50|TDP50|generation2	NTLIQVPVKHEGPK	NTLIQVPVKHEGPK	T.LIQVPVKHEGPK	XXNTLIQV	NA	2	65.02	1343.79	12	1.4	672.904	2	33.49	N	Y	0.73	3.6	2	856000	501638	1232884	1085987	801813	1001911	903761	848162	916081	888080	1041635	898291	757749	712064	769170	921584	628122	1.01314	0.989905	0.83674	0.944776	0.95928	0.425773	0.849219	0.678477	0.298788
>TDP50|TDP50|generation2	NTLIQVPVKHEGPK	NTLIQVPVKHEGPK	NTLIQVPVKH.E	NA	PVKHEGPK	10	72.43	1147.67	10	0.4	574.843	2	32.69	N	Y	0.74	4.12	1.6	306000	163943	510333	350927	362935	298740	281199	359480	237604	342750	243962	NA	342888	326085	248558	261845	308551	0.847915	0.892899	0.824874	0.509822	0.691593	0.439045	0.74169	0.601277	0.303537
>TDP50|TDP50|generation2	NTLIQVPVKHEGPK	NTLIQVPVKHEGPK	Q.VPVKHEGPK	TLIQVPVK	NA	5	85.09	989.566	9	2.8	330.862	3	14	N	Y	0.75	4.72	1.4	144000	111397	148552	133729	104200	160694	123074	142386	123884	140169	136920	112664	173870	200595	175598	195685	125624	1.10476	1.13205	1.40095	0.372987	0.349374	0.0462855	0.675701	0.446668	0.0803623
>TDP50|TDP50|generation2	NTLIQVPVKHEGPK	NTLIQVPVKHEGPK	P.VKHEGPK	IQVPVKHE	NA	7	48.31	793.445	7	2.9	397.731	2	12.45	N	Y	0.45	11.03	1.8	53700	181459	29710	72070	21723	20383	NA	22676	24172	NA	25493	45870	14152	13690	20899	14909	18954	0.293943	0.373883	0.224461	0.271028	0.329423	0.159335	0.622811	0.435636	0.169271
>TDP50|TDP50|generation2	NTLIQVPVKHEGPK	NTLIQVPVKHEGPK	L.IQVPVKHEGPK	XNTLIQVP	NA	3	82.59	1230.71	11	0.5	411.243	3	23.08	N	Y	0.57	6.28	1.9	1450000	364318	1091406	732368	445942	1039658	1080328	773454	1094627	1851872	2138094	1710073	1140263	2747484	3784018	2441406	1939464	1.51405	2.59689	4.14284	0.110545	0.00757998	0.00272145	0.452841	0.0551384	0.0120001
>TDP220|TDP220|GenScript	HEQEYFRLIRWAVL	HEQEYFRMIRWAVL	HEQEYFRLIRWAVL	NA	NA		73.82	1858.98	14	1	930.5	2	53.84	Y	Y	1.19	26.56	1.5	41900000	28514923	19301709	83468452	94486745	16500799	60948260	48252956	14146373	23634390	14939245	67497573	51999216	24337572	24608482	31402815	30965306	0.619424	0.700134	0.493038	0.372453	0.482333	0.184947	0.675701	0.513551	0.185047
>TDP220|TDP220|GenScript	HEQEYFRLIRWAVL	HEQEYFRMIRWAVL	HEQEYFR.L	NA	EYFRMIRW	7	52.36	1007.45	7	0.3	504.73	2	23.97	N	Y	0.38	60	2.8	18500	NA	NA	18758	18279	37563	27331	45450	40022	33047	28645	41746	18196	35651	55276	51158	NA	2.02994	1.64206	2.55753	0.0286141	0.18089	0.0333824	0.227096	0.336433	0.0655936
>TDP112|TDP112|generation1aar	PHWQRVIFFRLNTP	PHWQRVIFFRLNTP	F.FRLNTP	RVIFFRLN	NA	8	52.05	746.408	6	2.2	374.212	2	31.19	N	Y	0.82	57.34	2.1	24300000	264831	254661	196555	241074	10655418	13471397	9228707	16206524	32228713	43721276	29976567	20540904	55710224	82976339	52462270	48486600	51.7824	132.133	250.371	0.000225694	0.00058765	0.000266105	0.0148615	0.011581	0.00275961
>TDP112|TDP112|generation1aar	PHWQRVIFFRLNTP	PHWQRVIFFRLNTP	PHWQRVIFFRLNTP	NA	NA		85.6	1809.98	14	1.7	905.998	2	47.83	Y	Y	0.94	21.58	2.8	116000000	87576544	64473771	114881310	237541443	67836619	222343439	225883601	54800026	102313375	40706016	109645833	141521973	75674639	NA	82840067	82757810	1.1316	0.781384	0.637689	0.794152	0.553359	0.362775	0.822005	0.550633	0.274021
>TDP112|TDP112|generation1aar	PHWQRVIFFRLNTP	PHWQRVIFFRLNTP	PHWQRVIF.F	NA	RVIFFRLN	8	79.79	1081.58	8	3	541.8	2	40.45	N	Y	1.1	60	1.3	8950000	33385	43552	43444	43073	1898131	4276841	2715877	3337445	9197972	11403167	12674656	7480447	22150993	26092411	27955028	20937395	74.8118	249.344	594.27	0.000959179	0.000119734	6.14662e-06	0.029066	0.00527417	0.000202477
>TDP112|TDP112|generation1aar	PHWQRVIFFRLNTP	PHWQRVIFFRLNTP	W.QRVIFFRLNTP	XPHWQRVI	NA	3	86.74	1389.79	11	5.1	464.272	3	44.34	N	Y	0.86	52.45	2.1	4620000	5261599	7013291	7610887	8592112	5316924	6199458	4965924	4669676	5760243	6263518	NA	5385922	2471785	NA	1705257	1399500	0.742751	0.81512	0.261093	0.0558291	0.184169	0.00178049	0.33035	0.340061	0.00859545
>TDP112|TDP112|generation1aar	PHWQRVIFFRLNTP	PHWQRVIFFRLNTP	PHWQRVIFFRL.N	NA	FFRLNTPX	11	52.36	1497.84	11	3.2	500.287	3	50.56	N	Y	0.55	6.47	1.8	171000	NA	26275	135524	241074	57160	90114	87892	27881	260899	138428	355092	157696	286157	165705	344779	188437	0.489696	1.69802	1.83385	0.265808	0.287814	0.17966	0.618159	0.414541	0.182264
>TDP10|TDP10|generation1	HIGLQVHLRYINVL	HIGLQVHMRYINVM	HIGLQVHLRYINVL	NA	NA		74.42	1673.97	14	4.9	837.998	2	49.96	Y	Y	0.53	4.6	3.5	116000000	98085729	89939900	166936903	276395805	135888934	175258946	73741767	132811091	113567846	130067370	80474006	64614889	156863259	41797321	51250885	80443677	0.819979	0.615695	0.523245	0.574985	0.232236	0.186057	0.760566	0.374393	0.185565
>TDP10|TDP10|generation1	HIGLQVHLRYINVL	HIGLQVHMRYINVM	G.LQVHLRYINVL	XHIGLQVH	NA	3	56.83	1366.81	11	0.6	684.411	2	50.2	N	Y	0.59	3.53	2.8	448000	671887	133394	634540	377947	431393	NA	896503	170306	1084522	387872	343020	491688	NA	238665	233890	236923	1.09893	1.26919	0.520402	0.853642	0.586473	0.201748	0.828332	0.562252	0.195128
>TDP10|TDP10|generation1	HIGLQVHLRYINVL	HIGLQVHMRYINVM	HIGLQVHLR.Y	NA	VHMRYINV	9	50.64	1071.63	9	4.2	358.219	3	36.27	N	Y	0.74	16.86	1.5	116000	96685	157647	269253	127160	200598	NA	33751	89411	153470	105397	118699	129392	102674	69126	73242	89259	0.663363	0.779042	0.51372	0.40726	0.39211	0.0851587	0.700964	0.470688	0.114637
>TDP10|TDP10|generation1	HIGLQVHLRYINVL	HIGLQVHMRYINVM	HIGLQVH.L	NA	LQVHMRYI	7	72.78	802.445	7	4.4	402.231	2	26.61	N	Y	0.71	6.09	1.7	77400	81271	121267	82840	NA	50473	76382	67589	75676	78065	89361	102604	71246	83280	NA	75758	80444	0.709901	0.896905	0.839175	0.0882791	0.503997	0.31288	0.418384	0.52887	0.251021
>TDP89|TDP89|generation1aar	GPKLTYDFWIQNLP	GPKLTYDFWIQNLP	GPKLTYDFWIQNLP	NA	NA		79.68	1690.87	14	4.8	846.447	2	57.43	N	Y	0.38	2.92	3.6	15500000	12050532	23343952	22976262	18279211	11755471	17133524	20215264	12855344	11561411	9648833	24544572	19813076	8470616	6492187	10902461	13333815	0.808345	0.85542	0.511404	0.306007	0.55049	0.0212464	0.644225	0.54981	0.0468425
>TDP89|TDP89|generation1aar	GPKLTYDFWIQNLP	GPKLTYDFWIQNLP	GPKLTYD.F	NA	LTYDFWIQ	7	96.51	792.402	7	2.8	397.209	2	23.3	N	Y	0.64	60	1.6	235000	48482	NA	35541	NA	62876	64087	68556	NA	264992	323455	318878	227244	490554	824817	622465	461725	1.55131	6.75154	14.2792	0.0223133	0.00224676	0.0108817	0.192821	0.0225678	0.0288803
>TDP89|TDP89|generation1aar	GPKLTYDFWIQNLP	GPKLTYDFWIQNLP	GPKLTYDF.W	NA	TYDFWIQN	8	86.66	939.47	8	0.1	470.742	2	36.28	Y	Y	0.92	60	1.8	17500000	183560	42132	41086	35542	4917885	5807087	4921977	8213137	17700214	36457240	23840424	18276552	42590751	59109821	41746176	35042588	78.9233	318.452	590.399	0.000277735	0.00150277	0.00012678	0.0148615	0.0192736	0.00177493
>TDP94|TDP94|generation1aar	LHSPWTLANFLRGP	MHSPWTMANFLRGP	W.TLANFLRGP	HSPWTMAN	NA	5	79.36	987.55	9	2.2	494.783	2	44.05	N	Y	1.21	25.72	2	7780000	7216307	6851601	13462653	10596644	9123971	11077935	8332204	10602912	5739780	6277224	8701252	7124620	4629843	4624911	5097133	4914778	1.02649	0.730263	0.505326	0.885726	0.178294	0.0234569	0.833748	0.335027	0.0499463
>TDP94|TDP94|generation1aar	LHSPWTLANFLRGP	MHSPWTMANFLRGP	L.HSPWTLANFLRGP	XXXMHSPW	NA	1	72.71	1494.77	13	13.7	499.272	3	47.8	N	Y	0.9	8.35	1.8	3660000	2634302	3243900	3509265	5978273	3828617	NA	3427806	3667069	3898140	3741664	4224885	NA	3412964	2658705	2515953	1829267	0.947866	1.02954	0.67793	0.82815	0.90225	0.174747	0.828255	0.668824	0.178936
>TDP94|TDP94|generation1aar	LHSPWTLANFLRGP	MHSPWTMANFLRGP	A.NFLRGP	WTMANFLR	NA	8	71.05	702.381	6	1.2	352.198	2	30	N	Y	0.9	46.86	1.6	1200000	528262	589157	529531	484796	638462	682725	574817	715559	1207298	1918802	1458591	954262	2452771	3252277	2087309	1906405	1.22508	2.59832	4.54968	0.0180919	0.00621759	0.000730362	0.179409	0.0469515	0.00513183
>TDP94|TDP94|generation1aar	LHSPWTLANFLRGP	MHSPWTMANFLRGP	L.ANFLRGP	PWTMANFL	NA	7	74.84	773.418	7	1.1	387.716	2	32.28	N	Y	0.9	60	2	904000	285850	249608	301563	274630	492867	545395	513292	615299	867617	1370573	867107	760175	1853839	2856563	1779803	1586834	1.94922	3.47724	7.2658	9.81373e-05	0.00243708	0.00087549	0.0140196	0.0240141	0.0054475
>TDP94|TDP94|generation1aar	LHSPWTLANFLRGP	MHSPWTMANFLRGP	LHSPWTLANFLRGP	NA	NA		102.35	1607.86	14	1.9	804.937	2	60.72	Y	Y	0.62	3.94	2.3	236000000	153434105	135415131	379646828	403555537	215696721	238038270	258403808	133772495	231228227	154874740	325919725	265252612	170172868	126133929	185435021	192844430	0.789058	0.911594	0.629248	0.488618	0.777098	0.223224	0.734788	0.626273	0.207179
>TDP94|TDP94|generation1aar	LHSPWTLANFLRGP	MHSPWTMANFLRGP	LHSPWTLANFLRG.P	NA	FLRGPXXX	13	94.46	1510.8	13	1.8	504.61	3	56.15	N	Y	0.74	7.89	2.6	894000	435781	561872	1220614	2057515	844453	750736	1133813	384562	1021087	807267	1146755	865306	658826	409317	686762	1047972	0.728186	0.898178	0.655524	0.497609	0.783967	0.386419	0.73734	0.628384	0.285164
>TDP94|TDP94|generation1aar	LHSPWTLANFLRGP	MHSPWTMANFLRGP	H.SPWTLANFLRGP	XXMHSPWT	NA	2	103.03	1357.71	12	2.3	679.866	2	56.35	N	Y	0.53	3.17	4	276000	220693	196049	244123	272864	228639	149101	262798	218376	303871	241221	521069	415670	202496	221353	NA	404422	0.919875	1.587	1.18274	0.542065	0.0759074	0.489845	0.751715	0.227137	0.324631
>TDP94|TDP94|generation1aar	LHSPWTLANFLRGP	MHSPWTMANFLRGP	LHSPWTLAN.F	NA	TMANFLRG	9	73.04	1037.53	9	3.7	519.774	2	39.01	N	Y	0.51	60	1.8	252000	33287	32626	30072	34180	26749	45248	50362	27406	250668	313861	259529	263635	639812	1053589	725899	668895	1.15058	8.35626	23.7252	0.4552	2.86102e-06	0.000244222	0.724841	0.000288963	0.00263008
>TDP94|TDP94|generation1aar	LHSPWTLANFLRGP	MHSPWTMANFLRGP	LHSPWTLANFLR.G	NA	NFLRGPXX	12	80.56	1453.78	12	3.7	727.901	2	53.51	N	Y	0.64	3.64	2.9	587000	319479	538629	654285	641097	724741	1045014	566027	383188	450179	468736	778586	816784	409746	337594	574010	504701	1.26259	1.16754	0.84795	0.411669	0.497362	0.413816	0.701487	0.523948	0.29371
>TDP94|TDP94|generation1aar	LHSPWTLANFLRGP	MHSPWTMANFLRGP	LHSPWTLA.N	NA	WTMANFLR	8	54.69	923.486	8	1	462.751	2	42.26	N	Y	0.6	60	1	161000	32430	31884	42789	35340	NA	43815	172269	NA	180072	165839	187102	105939	384077	410554	528350	477152	3.03397	4.48567	12.6376	0.140703	0.000554476	1.4868e-05	0.512855	0.0114059	0.000333043
>TDP94|TDP94|generation1aar	LHSPWTLANFLRGP	MHSPWTMANFLRGP	S.PWTLANFLRGP	XMHSPWTM	NA	3	70.58	1270.68	11	4	636.351	2	56.56	N	Y	0.43	2.6	2.7	45400	NA	56794	55017	41504	22001	42376	35069	42302	NA	39061	81279	74724	45633	30792	78460	86945	0.693416	1.27231	1.18301	0.0743145	0.375787	0.590013	0.383179	0.45847	0.363484
>TDP226|TDP226|GenScript	FSLSKLNPVSQVLH	FSLSKMNPVSQVLH	FSLSKLNPVSQVLH	NA	NA		97.65	1567.87	14	2	784.945	2	52.29	Y	Y	0.78	5.14	2.5	1250000000	591316826	680107335	1615518417	1412885906	2092258197	2785832505	1256862057	1771730167	1790484059	1397984375	639768349	986610326	1055261922	728361607	1388433074	611592337	1.83884	1.11978	0.879953	0.0705515	0.731881	0.69292	0.382478	0.617286	0.394509
>TDP226|TDP226|GenScript	FSLSKLNPVSQVLH	FSLSKMNPVSQVLH	FSLSKLNPVSQVL.H	NA	SQVLHXXX	13	76.68	1430.81	13	0.2	716.414	2	51.37	N	Y	0.71	41.09	2.6	1360000	481321	520439	906485	2198804	1186332	1491009	524718	786978	1217529	786709	548229	NA	752944	1065955	649488	913532	0.971266	0.828646	0.823443	0.950454	0.740954	0.675732	0.849361	0.618104	0.390795
>TDP226|TDP226|GenScript	FSLSKLNPVSQVLH	FSLSKMNPVSQVLH	N.PVSQVLH	SKMNPVSQ	NA	7	84.34	778.434	7	1	390.224	2	26.37	N	Y	0.89	3.37	2.2	798000	631252	996413	924436	785918	872493	778202	862225	754015	841016	863461	869119	NA	635059	701156	757581	919041	0.978705	1.02799	0.902582	0.842968	0.816755	0.451143	0.828332	0.639579	0.309694
>TDP226|TDP226|GenScript	FSLSKLNPVSQVLH	FSLSKMNPVSQVLH	L.NPVSQVLH	LSKMNPVS	NA	6	88.51	892.477	8	2	447.247	2	31.94	N	Y	0.56	1.94	4.4	408000	347504	443636	510683	602243	NA	413297	374422	468341	419485	476959	386275	325905	293762	358616	371802	340508	0.879563	0.844836	0.716723	0.435014	0.281014	0.0540044	0.709647	0.409116	0.0894747
>TDP226|TDP226|GenScript	FSLSKLNPVSQVLH	FSLSKMNPVSQVLH	FSLSKLN.P	NA	SKMNPVSQ	7	55.94	807.449	7	1.9	404.733	2	33.91	N	Y	0.88	6.68	1.6	308000	219992	384013	480168	368233	358057	279891	256646	266446	245552	213809	418465	275766	228165	286893	316824	320673	0.799391	0.794263	0.793549	0.259408	0.328156	0.242491	0.613257	0.435356	0.218889
>TDP226|TDP226|GenScript	FSLSKLNPVSQVLH	FSLSKMNPVSQVLH	S.KLNPVSQVLH	FSLSKMNP	NA	4	64.88	1133.66	10	1.2	567.836	2	35.04	N	Y	0.77	5.95	2	193000	235406	199080	NA	344391	222168	245886	195121	217003	178025	190510	282665	138287	107428	165705	198481	178519	0.847545	0.760217	0.626029	0.35166	0.279756	0.0747432	0.66204	0.409017	0.107049
>TDP226|TDP226|GenScript	FSLSKLNPVSQVLH	FSLSKMNPVSQVLH	FSLSKLNPVSQ.V	NA	PVSQVLHX	11	72.8	1218.66	11	NA	610.338	2	38.96	N	Y	0.61	6.33	2.4	146000	135919	158658	175014	217231	NA	222343	NA	178546	335588	160357	195149	154461	197743	NA	185435	NA	1.16737	1.23111	1.1158	0.378174	0.418639	0.48732	0.67616	0.48392	0.324108
>TDP226|TDP226|GenScript	FSLSKLNPVSQVLH	FSLSKMNPVSQVLH	F.SLSKLNPVSQVLH	XXXFSLSK	NA	1	73.73	1420.8	13	4.4	711.412	2	41.6	N	Y	0.54	2.1	2.7	636000	253622	401193	822119	582815	1218686	1207194	733023	1049304	832831	471477	376216	454488	682593	435286	670921	331692	2.04307	1.03654	1.02949	0.0181289	0.909846	0.922891	0.179409	0.668931	0.455749
>TDP226|TDP226|GenScript	FSLSKLNPVSQVLH	FSLSKMNPVSQVLH	FSLSKLNPVS.Q	NA	NPVSQVLH	10	64.54	1090.6	10	0.3	546.308	2	42.23	N	Y	0.49	2.23	3.2	118000	NA	NA	150782	202219	142360	130790	186332	NA	267038	NA	NA	119687	176828	NA	240413	212680	0.867763	1.09554	1.18965	0.480635	0.84896	0.353023	0.734091	0.650419	0.269689
>TDP226|TDP226|GenScript	FSLSKLNPVSQVLH	FSLSKMNPVSQVLH	S.LSKLNPVSQVLH	XXFSLSKM	NA	2	70.35	1333.77	12	5.3	667.897	2	38.73	N	Y	0.62	3.74	2.3	484000	168147	151584	516966	640214	345115	1179728	516808	744401	898311	589346	341009	608949	251932	231246	686762	130032	1.8864	1.65048	0.880197	0.185381	0.202926	0.808521	0.561761	0.359513	0.425138
>TDP226|TDP226|GenScript	FSLSKLNPVSQVLH	FSLSKMNPVSQVLH	L.SKLNPVSQVLH	XFSLSKMN	NA	3	75.89	1220.69	11	0.5	611.351	2	36.4	N	Y	0.8	7.72	1	696000	629851	831691	497221	1192122	672974	100316	744449	50405	886034	882649	801722	507862	696853	819871	919720	673303	0.497684	0.976953	0.986944	0.147463	0.921094	0.951384	0.521574	0.672879	0.46288
>TDP55|TDP55|generation2	SSGLLNIHFKFDWR	SSGMLNIHFKFDWR	SSGLLNIHFKFDWR	NA	NA		107.85	1718.89	14	5.5	860.457	2	54.49	Y	Y	0.59	4.04	1.5	6220000	7146246	4123088	9693111	10773255	5564975	5440875	4772560	3859350	3918602	4276188	9355103	6146097	7215710	3103884	4687126	4330735	0.618791	0.746667	0.609328	0.0956445	0.33861	0.120488	0.429603	0.439866	0.142049
>TDP55|TDP55|generation2	SSGLLNIHFKFDWR	SSGMLNIHFKFDWR	SSGLLNIHFKFD.W	NA	FKFDWRXX	12	95.04	1376.71	12	6.9	689.366	2	50.14	N	Y	0.68	11.78	2.6	947000	1548353	791269	355414	2419567	759252	226267	1828163	330998	1197066	856608	476808	873393	872730	600991	496668	613796	0.614843	0.665521	0.505256	0.430263	0.404003	0.218352	0.705468	0.474703	0.205593
>TDP55|TDP55|generation2	SSGLLNIHFKFDWR	SSGMLNIHFKFDWR	SSGLLNIHFKF.D	NA	HFKFDWRX	11	77.61	1261.68	11	2.6	631.85	2	55.74	N	Y	0.44	4.23	1.1	81900	116302	NA	305153	NA	NA	NA	134475	58234	147331	NA	141835	NA	94593	104864	80231	57853	0.457247	0.686114	0.400447	0.378076	0.556292	0.102205	0.67616	0.552192	0.129918
>TDP55|TDP55|generation2	SSGLLNIHFKFDWR	SSGMLNIHFKFDWR	SSGLLNIHF.K	NA	NIHFKFDW	9	76.7	986.519	9	3.4	494.268	2	51.17	N	Y	0.32	3.38	1.4	126000	172351	335506	163347	116563	138046	71411	128323	117017	98425	120473	129764	76179	88224	66158	66719	95320	0.577324	0.539298	0.401668	0.146997	0.115057	0.0506927	0.521574	0.280178	0.0859722
>TDP110|TDP110|generation1aar	THATPGIHDVLLRP	THATPGIHDVLLRP	THATPGIHDVLLRP	NA	NA		92.52	1525.84	14	1.3	509.62	3	38.74	Y	Y	1.11	7.19	2.5	1440000000	1015887913	1606791475	1857846180	1863243289	1833422131	1752589463	1511750167	1524512004	915704705	1480218750	1428413609	1253480332	1330960983	1310803571	1276612960	1289302764	1.0439	0.800442	0.820913	0.757138	0.229344	0.204543	0.816191	0.372799	0.196812
>TDP110|TDP110|generation1aar	THATPGIHDVLLRP	THATPGIHDVLLRP	THATPGIHDVLLR.P	NA	VLLRPXXX	13	96.36	1428.78	13	1.6	477.269	3	34.33	N	Y	0.76	6.85	3	1270000	791692	1253095	1453967	2092837	1833422	771663	931660	1032823	1667708	1233516	1166873	1293915	1026741	1080795	1388433	1300322	0.817221	0.958942	0.857769	0.503273	0.85082	0.509346	0.741197	0.650419	0.332054
>TDP110|TDP110|generation1aar	THATPGIHDVLLRP	THATPGIHDVLLRP	A.TPGIHDVLLRP	XTHATPGI	NA	3	82.31	1216.69	11	1.5	406.572	3	40.37	N	Y	0.5	5.32	2.1	925000	994870	1313729	1821946	510405	478847	1595641	837615	495810	NA	1308897	1317762	1285828	331790	321518	NA	414340	0.734314	1.12405	0.306733	0.447919	0.677406	0.0572135	0.717818	0.596609	0.0928682
>TDP110|TDP110|generation1aar	THATPGIHDVLLRP	THATPGIHDVLLRP	H.ATPGIHDVLLRP	XXTHATPG	NA	2	79.65	1287.73	12	3.2	644.874	2	38.44	N	Y	0.91	13.77	1.4	1130000	861753	1374363	2216850	1103817	1865777	997930	1643589	1068532	817484	671581	1036103	865306	754845	745674	776218	NA	1.00343	0.610151	0.546296	0.989996	0.125618	0.130946	0.850217	0.288641	0.149044
>TDP110|TDP110|generation1aar	THATPGIHDVLLRP	THATPGIHDVLLRP	T.HATPGIHDVLLRP	XXXTHATP	NA	1	94.89	1424.79	13	0.7	475.937	3	36.39	N	Y	0.67	20.95	1.3	492000	507944	527513	1050087	366467	626599	813515	411337	681223	NA	338532	362133	388983	137850	194147	338256	255657	1.0329	0.592519	0.377612	0.910399	0.219381	0.0501645	0.842182	0.365483	0.0859087
>TDP110|TDP110|generation1aar	THATPGIHDVLLRP	THATPGIHDVLLRP	THATPGIH.D	NA	PGIHDVLL	8	105.1	832.419	8	3	417.218	2	17.39	N	Y	0.76	2.62	2.4	292000	308269	255672	368877	178377	311682	265504	290924	326877	273177	278226	275623	NA	330839	277000	298187	277696	1.07541	0.992356	1.06527	0.639967	0.966309	0.683424	0.781042	0.67947	0.392934
>TDP110|TDP110|generation1aar	THATPGIHDVLLRP	THATPGIHDVLLRP	G.IHDVLLRP	ATPGIHDV	NA	6	67.35	961.571	8	3	481.794	2	34.82	N	Y	0.96	6.17	1.6	1880000	1688476	2142389	2082224	1827921	1704004	NA	1643589	1538246	2209969	2042154	2293509	1657829	1758770	1595223	1518890	1840287	0.841551	1.05974	0.867221	0.0688819	0.537704	0.0949247	0.381591	0.544442	0.123336
>TDP110|TDP110|generation1aar	THATPGIHDVLLRP	THATPGIHDVLLRP	H.DVLLRP	PGIHDVLL	NA	8	56.09	711.428	6	0.4	356.721	2	34.88	N	Y	0.82	6.27	0.7	192000	248017	282957	216300	241957	273935	187030	168754	NA	191326	200104	224321	167400	NA	NA	215254	215986	0.848766	0.791677	0.871869	0.290248	0.0291623	0.198695	0.633831	0.137462	0.194333
>TDP110|TDP110|generation1aar	THATPGIHDVLLRP	THATPGIHDVLLRP	P.GIHDVLLRP	HATPGIHD	NA	5	63.61	1018.59	9	5.5	510.306	2	41.36	N	Y	0.56	12.17	1.7	145000	254322	309232	412855	286992	NA	133406	NA	193654	38485	246703	35856	35721	191088	100660	145366	NA	0.517745	0.282385	0.461309	0.0492701	0.0111547	0.0140521	0.30618	0.0722693	0.0345139
>TDP110|TDP110|generation1aar	THATPGIHDVLLRP	THATPGIHDVLLRP	THATPG.I	NA	ATPGIHDV	6	57.81	582.276	6	3.3	292.146	2	12.86	N	Y	0.81	2.87	1.1	94000	88277	106109	105009	91838	117555	NA	108987	104518	103337	111016	85805	85722	97921	99671	88990	99949	1.12826	0.986318	0.987982	0.101083	0.86987	0.829447	0.435401	0.657446	0.432098
>TDP110|TDP110|generation1aar	THATPGIHDVLLRP	THATPGIHDVLLRP	I.HDVLLRP	TPGIHDVL	NA	7	68.36	848.487	7	3.6	425.252	2	31.47	N	Y	0.45	8.89	3	45100	NA	109141	58428	90071	72798	71804	66886	NA	57295	45908	34016	46401	45823	110924	NA	59286	0.820866	0.534525	0.838507	0.360218	0.0322192	0.605075	0.66483	0.14708	0.369341
>TDP110|TDP110|generation1aar	THATPGIHDVLLRP	THATPGIHDVLLRP	THATPGIHDVLL.R	NA	DVLLRPXX	12	86.71	1272.68	12	1.8	637.35	2	45.53	N	Y	0.39	1.32	2.8	447000	384636	631600	429010	334677	747389	440763	387606	634527	411300	294673	475803	280618	481998	425393	NA	447399	1.24179	0.821605	1.01487	0.350004	0.361044	0.935923	0.66204	0.450327	0.458946
>TDP110|TDP110|generation1aar	THATPGIHDVLLRP	THATPGIHDVLLRP	THATPGIHD.V	NA	GIHDVLLR	9	98.92	947.446	9	2.7	474.732	2	23.13	N	Y	0.64	1.99	2.6	760000	700612	789248	797887	753245	877886	800436	781364	793845	745865	778485	712195	753706	824245	665295	750127	664487	1.06989	0.983314	0.955002	0.138289	0.642917	0.469445	0.512855	0.586317	0.316353
>TDP174|TDP174|GenScript	WFQHNPKTVFGSDL	WFQHNPKTVFGSDL	WFQHNPKTVFGSDL	NA	NA		107.94	1674.82	14	4.6	838.419	2	41.84	Y	Y	0.75	8.74	4	99600000	68519888	135415131	123856412	185441275	58777357	103193514	123049432	90784003	55760789	58112292	84598299	101895821	106476879	80255804	99706268	92124539	0.73223	0.585246	0.737606	0.258382	0.090677	0.220886	0.613257	0.248539	0.20685
>TDP174|TDP174|GenScript	WFQHNPKTVFGSDL	WFQHNPKTVFGSDL	N.PKTVFGSDL	FQHNPKTV	NA	5	88.74	962.507	9	0.9	482.261	2	36.25	N	Y	0.82	2.93	3	1080000	868759	1121722	1462942	1324581	1153977	891990	1142602	933935	1289149	1118387	1066281	897654	1207372	597281	1407070	568616	0.862809	0.914916	0.791196	0.305366	0.529406	0.35556	0.644225	0.539197	0.270168
>TDP174|TDP174|GenScript	WFQHNPKTVFGSDL	WFQHNPKTVFGSDL	W.FQHNPKTVFGSDL	XXXWFQHN	NA	1	96.75	1488.74	13	0.9	745.376	2	36.43	N	Y	0.64	5.18	2.2	3250000	3201798	3112527	NA	2958230	3030539	5440875	5045027	NA	5678392	5495997	3108308	3841311	3070717	3264643	1928897	2358212	1.45768	1.46594	0.859186	0.132202	0.111641	0.295462	0.495137	0.278414	0.243616
>TDP174|TDP174|GenScript	WFQHNPKTVFGSDL	WFQHNPKTVFGSDL	WFQHNPKTVFG.S	NA	TVFGSDLX	11	80.08	1359.67	11	0.6	680.844	2	36.27	N	Y	0.71	13.45	2.8	550000	576604	646759	71262	504224	243737	489156	689956	NA	843062	434472	804740	946175	594179	NA	633647	625918	1.05464	1.68355	1.37402	0.900797	0.122231	0.323167	0.8407	0.286269	0.255227
>TDP174|TDP174|GenScript	WFQHNPKTVFGSDL	WFQHNPKTVFGSDL	WFQHNPKTVFGSD.L	NA	FGSDLXXX	13	67.35	1561.73	13	0.8	781.872	2	34.91	N	Y	0.62	2.48	2.2	705000	352408	788237	222583	1289258	380705	612098	711929	484822	735633	542747	806752	930002	521927	505772	821878	1036952	0.825472	1.13672	1.08824	0.66206	0.733823	0.837385	0.790047	0.618002	0.4342
>TDP1|TDP1|generation1	LVATVYEFGHIDHL	LVATVYEFGHIDHM	LVATVYEFGHIDHL	NA	NA		85.11	1612.83	14	2.7	807.422	2	49.93	Y	Y	0.65	8.16	3.1	404000000	282346778	445657258	502605730	655225839	568360861	435531561	435946560	469714509	234297628	339902083	248463494	362296251	456329480	316571429	410007082	285409757	1.01258	0.628347	0.778603	0.94547	0.0805011	0.27395	0.849219	0.232764	0.234807
>TDP1|TDP1|generation1	LVATVYEFGHIDHL	LVATVYEFGHIDHM	V.ATVYEFGHIDHL	XXLVATVY	NA	2	72.97	1400.67	12	1.5	701.345	2	42.23	N	Y	0.68	2.31	3.6	732000	303365	905462	715316	997851	1294180	413297	1063499	793845	642528	578382	806752	548297	1026741	609647	491077	579635	1.22	0.881576	0.926456	0.534651	0.617825	0.79203	0.75169	0.578079	0.421361
>TDP1|TDP1|generation1	LVATVYEFGHIDHL	LVATVYEFGHIDHM	F.GHIDHL	VYEFGHID	NA	8	63.4	690.345	6	1.1	346.179	2	25.48	N	Y	0.65	18.65	2.5	653000	NA	520439	477475	497159	491789	470845	443857	641394	556585	474218	475803	414862	467738	474857	483622	404422	1.02732	0.9639	0.918336	0.808818	0.638103	0.147135	0.827013	0.584436	0.160727
>TDP1|TDP1|generation1	LVATVYEFGHIDHL	LVATVYEFGHIDHM	LVATVYEFGHID.H	NA	GHIDHMXX	12	84.18	1362.68	12	2	682.35	2	48.23	N	Y	0.37	1.61	3.4	487000	416164	658886	677620	283460	314917	440763	459678	329624	392883	NA	408406	362296	1055262	409317	398825	545474	0.758784	0.761959	1.18307	0.277775	0.336624	0.62691	0.624213	0.438697	0.374755
>TDP1|TDP1|generation1	LVATVYEFGHIDHL	LVATVYEFGHIDHM	Y.EFGHIDHL	ATVYEFGH	NA	6	73.8	966.456	8	3.3	484.237	2	37.84	N	Y	1	12.02	0.9	459000	516351	498206	NA	506873	636305	608175	383211	383188	501336	397466	395329	274148	424006	396951	407212	364751	0.991277	0.773095	0.785242	0.959091	0.0912005	0.000873868	0.849361	0.248539	0.0054475
>TDP1|TDP1|generation1	LVATVYEFGHIDHL	LVATVYEFGHIDHM	A.TVYEFGHIDHL	XLVATVYE	NA	3	76.66	1329.64	11	2.9	665.827	2	40.03	N	Y	0.61	3.32	2.6	286000	282347	219292	NA	317899	235109	NA	233794	237604	352981	228886	199173	284661	395486	384585	382052	342712	0.86208	0.975276	1.37715	0.261657	0.890802	0.0137554	0.614219	0.666452	0.0343335
>TDP79|TDP79|generation1aar	GHTFQESLLDIPKQ	GHTFQESMLDIPKQ	GHTFQESLLDIPKQ	NA	NA		116.68	1611.83	14	6	806.925	2	39.4	Y	Y	1.05	8.68	2.8	756000000	513548855	665959485	1041111869	1068494966	757095492	933842445	800700234	781484081	794974922	709956771	774562309	735914259	751042269	568839286	617806126	596164782	0.995138	0.916784	0.770375	0.978672	0.640563	0.236944	0.850217	0.58483	0.214707
>TDP79|TDP79|generation1aar	GHTFQESLLDIPKQ	GHTFQESMLDIPKQ	H.TFQESLLDIPKQ	XXGHTFQE	NA	2	93.4	1417.75	12	0.5	709.88	2	47.02	N	Y	1.24	9.44	1.5	4310000	2564241	5184176	6533874	5828154	6158141	4891556	4130945	3996694	3939065	3193435	3731982	3606789	3783732	3326473	4510078	3724652	0.953601	0.71959	0.763033	0.822926	0.160382	0.234028	0.828255	0.323163	0.212408
>TDP79|TDP79|generation1aar	GHTFQESLLDIPKQ	GHTFQESMLDIPKQ	GHTFQESL.L	NA	QESMLDIP	8	83.17	917.424	8	3	459.721	2	29.07	N	Y	0.41	17.67	2.3	1880000	NA	170785	115779	NA	559733	820055	NA	1021835	2363439	3837604	1961554	1479915	4430199	7209420	4649853	3845869	5.58717	16.8244	35.1324	0.0324482	0.0411366	0.0119012	0.247696	0.162933	0.030855
>TDP79|TDP79|generation1aar	GHTFQESLLDIPKQ	GHTFQESMLDIPKQ	GHTFQESLLD.I	NA	SMLDIPKQ	10	98.36	1145.54	10	1.6	573.776	2	35.7	N	Y	1.08	3.97	1.4	1740000	1085949	1556263	2180950	1819091	1693219	1569483	1520539	2032683	1800715	1726922	1740250	2110699	2101017	1904375	1612073	1542755	1.02615	1.11086	1.07798	0.871739	0.484938	0.641834	0.831458	0.514888	0.377549
>TDP79|TDP79|generation1aar	GHTFQESLLDIPKQ	GHTFQESMLDIPKQ	L.LDIPKQ	QESMLDIP	NA	8	55.92	712.412	6	2.4	357.214	2	26.12	N	Y	0.79	32.45	2	1640000	NA	200091	148987	135107	778665	757276	659193	721053	1729096	2823380	1700013	1180698	3403457	NA	3373240	3074491	4.51716	11.514	20.3459	1.64151e-05	0.0089293	8.15736e-06	0.00570911	0.0621972	0.000240427
>TDP79|TDP79|generation1aar	GHTFQESLLDIPKQ	GHTFQESMLDIPKQ	E.SLLDIPKQ	TFQESMLD	NA	6	72.38	912.528	8	15.9	457.264	2	36.35	N	Y	0.76	46.73	1.9	822000	882772	671012	829299	677302	1682434	449918	1221705	1538246	538168	711327	NA	NA	465836	560183	1257976	1961503	1.59859	0.816561	1.38724	0.153369	0.218972	0.432573	0.529888	0.365483	0.301294
>TDP79|TDP79|generation1aar	GHTFQESLLDIPKQ	GHTFQESMLDIPKQ	GHTFQESLL.D	NA	ESMLDIPK	9	87.31	1030.51	9	3.1	516.263	2	39.84	N	Y	0.54	6.33	1.4	356000	372726	454752	795194	NA	NA	856676	413095	501303	637412	596199	NA	545062	41332	37288	38142	676608	1.09146	1.09614	0.366696	0.804818	0.713859	0.176036	0.824609	0.608557	0.179237
>TDP79|TDP79|generation1aar	GHTFQESLLDIPKQ	GHTFQESMLDIPKQ	GHTFQESLLDIPK.Q	NA	DIPKQXXX	13	110.12	1483.77	13	2.7	742.893	2	46.7	N	Y	0.7	2.71	2.9	1080000	617940	857966	1786045	1121478	1060149	1286976	1063499	885865	970954	1439102	691071	1293915	722522	907670	1649347	958712	0.980166	1.00265	0.96688	0.937313	0.992655	0.914359	0.848423	0.686751	0.451957
>TDP79|TDP79|generation1aar	GHTFQESLLDIPKQ	GHTFQESMLDIPKQ	T.FQESLLDIPKQ	XGHTFQES	NA	3	82.79	1316.7	11	6.6	659.36	2	43.01	N	Y	0.65	4.19	2.7	225000	226998	361781	74134	296706	234031	262888	212700	195028	404138	238480	190120	144757	165419	179308	250663	186233	0.942715	1.01863	0.814514	0.835662	0.959173	0.516438	0.828332	0.678477	0.334728
>TDP79|TDP79|generation1aar	GHTFQESLLDIPKQ	GHTFQESMLDIPKQ	G.HTFQESLLDIPKQ	XXXGHTFQ	NA	1	92	1554.8	13	3.4	519.277	3	41.47	N	Y	0.4	2.5	2.6	1520000	230501	2243445	1552693	3885436	2135398	975695	2074262	1148191	1637014	921025	1398236	1479915	876533	971973	1183430	1421539	0.800491	0.687075	0.562871	0.646959	0.455553	0.304526	0.782297	0.503007	0.24787
>TDP79|TDP79|generation1aar	GHTFQESLLDIPKQ	GHTFQESMLDIPKQ	GHTFQE.S	NA	TFQESMLD	6	78.17	717.308	6	0.7	359.661	2	17.03	N	Y	0.68	3.24	2.5	99800	121907	96913	89751	64816	101485	78605	76730	89823	99960	91965	88823	126157	137850	108821	117411	86505	0.928375	1.08977	1.20676	0.627133	0.583925	0.268818	0.773785	0.562252	0.232745
>TDP79|TDP79|generation1aar	GHTFQESLLDIPKQ	GHTFQESMLDIPKQ	GHTFQES.L	NA	FQESMLDI	7	48.11	804.34	7	4.4	403.179	2	17.53	N	Y	0.69	4.34	2	54800	36011	42646	57261	55367	52199	NA	50450	52191	49827	59346	63675	55072	75770	62820	72404	58845	1.0793	1.19152	1.41066	0.558666	0.171491	0.0228718	0.753602	0.329015	0.0496443
>TDP3|TDP3|generation1	AVRAVEGIKLWQSL	AVRAVEGIKMWQSM	AVRAVEGIKLWQSL	NA	NA		84.91	1568.9	14	4	523.977	3	53.8	Y	Y	0.64	10.71	2.7	18300000	10999614	21221774	26745805	32937903	16177254	29166228	16435888	13033891	22713569	9470659	17503096	20945252	17017287	11327321	8386508	15317358	0.814027	0.768538	0.566328	0.493879	0.371155	0.0957323	0.736818	0.457852	0.124097
>TDP3|TDP3|generation1	AVRAVEGIKLWQSL	AVRAVEGIKMWQSM	A.VRAVEGIKLWQSL	XXXAVRAV	NA	1	80.63	1497.87	13	7.2	749.946	2	50.84	N	Y	0.52	12.49	2.4	1200000	401451	1061089	585177	1774938	349429	1245123	827947	363960	713124	223403	NA	1213045	737733	378402	514373	675506	0.728933	0.749766	0.603249	0.514135	0.605554	0.276739	0.74169	0.572936	0.234807
>TDP3|TDP3|generation1	AVRAVEGIKLWQSL	AVRAVEGIKMWQSM	AVRAVEGIKLWQS.L	NA	MWQSMXXX	13	68.57	1455.82	13	16.7	728.929	2	43.13	N	Y	0.38	6.44	3.3	228000	261328	263756	385032	438878	335408	566322	198637	56311	305917	136783	186096	139096	123589	NA	66160	137746	0.857437	0.569233	0.323693	0.696157	0.0506638	0.00944347	0.80268	0.180431	0.0265746
>TDP15|TDP15|generation1	ALTDRGWYLAIQAV	AMTDRGWYLAIQAV	ALTDRGWYLAIQAV	NA	NA		60.23	1575.84	14	5.3	788.932	2	51.85	Y	Y	0.91	18.8	4.1	8720000	10789430	10408775	8589173	17219547	6168926	8265944	6126104	7526420	4829191	5276706	7735564	10593931	8831877	NA	8628785	9003080	0.597516	0.604919	0.750634	0.0520864	0.0905464	0.246216	0.3176	0.248539	0.219207
>TDP15|TDP15|generation1	ALTDRGWYLAIQAV	AMTDRGWYLAIQAV	ALTDRG.W	NA	TDRGWYLA	6	61.98	631.329	6	2.1	316.671	2	14.89	N	Y	0.82	3.84	2.2	534000	430877	537618	474783	483030	469140	469537	480772	444993	468595	460512	475803	NA	931673	709813	625261	487070	0.967884	0.972437	1.42958	0.52923	0.633752	0.0739187	0.749618	0.584036	0.106687
>TDP21|TDP21|generation1	PLEPHSKVNFQQHI	PMEPHSKVNFQQHI	PLEPHSKVNFQQHI	NA	NA		103.52	1672.87	14	2.7	837.444	2	31.53	Y	Y	1.07	8.18	2	444000000	389540469	591177995	525940996	493627013	441099795	457765905	415731296	449112996	511566874	389242708	445624809	412435464	365063584	414263393	383915722	430869556	0.881729	0.879309	0.796942	0.21837	0.270783	0.0630188	0.588674	0.406483	0.0972191
>TDP21|TDP21|generation1	PLEPHSKVNFQQHI	PMEPHSKVNFQQHI	E.PHSKVNFQQHI	XPMEPHSK	NA	3	92.21	1333.69	11	3.1	667.854	2	31.98	N	Y	0.9	5.19	2	1380000	1324157	1768481	1498842	1633649	1477523	1260818	1177759	1757996	1401693	1251333	1227229	1293915	1207372	1214348	1276613	1322362	0.911482	0.831175	0.806521	0.424127	0.0427154	0.0225736	0.705468	0.167544	0.04936
>TDP21|TDP21|generation1	PLEPHSKVNFQQHI	PMEPHSKVNFQQHI	P.LEPHSKVNFQQHI	XXXPMEPH	NA	1	77.09	1575.82	13	2.7	526.281	3	34.65	N	Y	0.64	1.29	2.3	886000	1127986	587136	541199	763841	937202	1063325	966817	1280041	918774	882649	823853	700332	979207	908906	863810	979650	1.40634	1.10114	1.23555	0.0937293	0.609092	0.239592	0.429603	0.574266	0.216755
>TDP21|TDP21|generation1	PLEPHSKVNFQQHI	PMEPHSKVNFQQHI	PLEPHSKVNF.Q	NA	KVNFQQHI	10	82.82	1166.61	10	4	584.314	2	32.83	N	Y	0.86	2.14	1.2	435000	NA	438583	426317	428281	479925	410681	402547	427138	423577	489295	502963	378470	511469	471147	438894	515721	0.997709	1.04063	1.12353	0.963998	0.633911	0.0578983	0.849361	0.584036	0.0931696
>TDP21|TDP21|generation1	PLEPHSKVNFQQHI	PMEPHSKVNFQQHI	PLEPHSKVNFQQH.I	NA	FQQHIXXX	13	83.88	1559.78	13	2.7	520.937	3	26.23	N	Y	0.72	3.8	2.3	498000	369923	552777	661465	562505	512280	487848	493956	483449	539191	531782	433554	457722	446823	503299	479895	498090	0.92121	0.91409	0.898185	0.514733	0.512626	0.41269	0.74169	0.532551	0.29371
>TDP21|TDP21|generation1	PLEPHSKVNFQQHI	PMEPHSKVNFQQHI	L.EPHSKVNFQQHI	XXPMEPHS	NA	2	74.8	1462.73	12	1.4	732.374	2	32.19	N	Y	0.73	3.51	2.5	513000	407756	NA	442473	391193	626599	618638	537023	579589	519752	478330	496927	469853	514321	442705	445417	426462	1.4269	1.18706	1.10493	0.0013391	0.00806651	0.159598	0.0352394	0.0571731	0.169271
>TDP21|TDP21|generation1	PLEPHSKVNFQQHI	PMEPHSKVNFQQHI	PLEPHSKVNFQQ.H	NA	NFQQHIXX	12	67.27	1422.73	12	1.1	712.371	2	31.61	N	Y	0.68	3.93	3.2	395000	317377	445657	424522	552792	551105	351826	380574	431258	422554	350867	289706	301644	399288	362326	385779	370261	0.985299	0.784194	0.872041	0.925146	0.150048	0.298697	0.848423	0.310868	0.245624
>TDP21|TDP21|generation1	PLEPHSKVNFQQHI	PMEPHSKVNFQQHI	PLEPHSKVNFQ.Q	NA	VNFQQHIX	11	86.42	1294.67	11	0.1	648.341	2	29.5	N	Y	0.56	0.91	3.7	510000	284449	774089	534916	403556	954458	738965	287408	558988	654806	372796	444619	561236	414499	396951	507850	442991	1.27181	1.01825	0.882465	0.469866	0.942921	0.60554	0.734091	0.677447	0.369341
>TDP21|TDP21|generation1	PLEPHSKVNFQQHI	PMEPHSKVNFQQHI	S.KVNFQQHI	EPHSKVNF	NA	6	61.27	1012.55	8	5.3	507.283	2	30.13	N	Y	0.75	6.03	1.5	91000	65507	94285	113984	113914	102348	95477	123928	119901	104360	102930	33397	73753	94118	73083	90574	66889	1.13919	0.81106	0.837432	0.350794	0.399561	0.27851	0.66204	0.472378	0.234888
>TDP21|TDP21|generation1	PLEPHSKVNFQQHI	PMEPHSKVNFQQHI	PLEPHS.K	NA	EPHSKVNF	6	61.7	678.334	6	0.5	340.174	2	17.28	N	Y	0.6	0.9	2.3	71300	NA	87211	69108	61372	86602	46300	82883	57135	73563	56331	55527	110791	66453	58863	86940	75264	0.940278	1.02052	0.990578	0.75711	0.931951	0.945951	0.816191	0.672937	0.461986
>TDP21|TDP21|generation1	PLEPHSKVNFQQHI	PMEPHSKVNFQQHI	PLEPHSKVN.F	NA	SKVNFQQH	9	70.23	1019.54	9	1.6	510.778	2	18.27	N	Y	0.69	4.81	2.3	67600	81271	76297	96931	51217	72366	58725	62579	82406	71210	64691	56935	64211	67023	56266	64483	47274	0.903047	0.840803	0.768838	0.52078	0.266071	0.142887	0.745543	0.403642	0.157824
>TDP21|TDP21|generation1	PLEPHSKVNFQQHI	PMEPHSKVNFQQHI	H.SKVNFQQHI	MEPHSKVN	NA	5	114.36	1099.58	9	6.5	550.8	2	27.38	N	Y	0.66	11.86	3.5	1040000	903790	2415240	1247539	1183292	1380459	1149646	1239284	914707	734610	944325	826870	738340	842308	758040	713785	597267	0.814645	0.564213	0.506343	0.473356	0.113237	0.0806973	0.734091	0.280178	0.112135
>TDP21|TDP21|generation1	PLEPHSKVNFQQHI	PMEPHSKVNFQQHI	PLEPHSK.V	NA	PHSKVNFQ	7	69.16	806.429	7	1.2	404.221	2	15.43	N	Y	0.64	3.26	2.5	48000	26343	50427	53222	46537	50149	32436	43155	50268	43279	40158	40237	56932	85847	52803	51624	44740	0.997049	1.0231	1.33131	0.986516	0.893226	0.233385	0.850217	0.667058	0.212408
>TDP225|TDP225|GenScript	HLDWPQKPRIGHEL	HLDWPQKPRIGHEM	HLDWPQKPRIGHEL	NA	NA		83.81	1724.91	14	1	432.236	4	36.16	Y	Y	0.93	12.59	2.3	150000000	88277157	196048771	135524045	272863591	87249324	153024602	127444055	146957463	172909603	87716667	181066514	160930701	145455022	107708482	176116678	148765704	0.742985	0.869946	0.834466	0.335887	0.6364	0.523098	0.652769	0.584436	0.337483
>TDP225|TDP225|GenScript	HLDWPQKPRIGHEL	HLDWPQKPRIGHEM	W.PQKPRIGHEL	HLDWPQKP	NA	4	79.93	1173.66	10	5.3	587.841	2	31	N	Y	0.84	12.49	3.6	4690000	4553980	6326110	5044008	5227678	6017939	5663218	5027448	6482610	5279370	5098531	3792338	3711919	3622115	3511964	3345285	3239786	1.09642	0.845421	0.648605	0.332511	0.194701	0.00287241	0.652769	0.352727	0.012186
>TDP225|TDP225|GenScript	HLDWPQKPRIGHEL	HLDWPQKPRIGHEM	D.WPQKPRIGHEL	XHLDWPQK	NA	3	69.45	1359.74	11	6.1	680.882	2	32.53	N	Y	1.08	7.57	1.5	2240000	1667457	2101966	3168211	2534364	1887346	2131881	2188522	2142557	2424827	NA	2363924	2458439	2348195	1595223	2515953	2380251	0.881578	1.02016	0.933237	0.424343	0.904801	0.693208	0.705468	0.668874	0.394509
>TDP225|TDP225|GenScript	HLDWPQKPRIGHEL	HLDWPQKPRIGHEM	K.PRIGHEL	WPQKPRIG	NA	7	49.99	820.456	7	2.1	411.236	2	25.72	N	Y	0.66	24.3	1.6	140000	428775	188975	109496	127160	112162	NA	137112	105205	111522	108961	107634	97044	107428	133554	96911	106560	0.553178	0.49761	0.520189	0.325641	0.196096	0.216101	0.652769	0.353331	0.20442
>TDP156|TDP156|GenScript	WTILGPDAFNLYAL	WTIMGPDAFNLYAL	WTILGPDAFNLYAL	NA	NA		87.04	1592.82	14	1.7	797.42	2	70.44	N	Y	0.73	36.74	2.3	4430000	4140619	6012836	7395484	NA	4820822	7585835	7242338	6565016	2394133	1836568	4898855	7084186	1207372	483513	1714575	2402291	1.12032	0.692937	0.248209	0.54104	0.321926	0.0050456	0.751715	0.433213	0.0173346
>TDP156|TDP156|GenScript	WTILGPDAFNLYAL	WTIMGPDAFNLYAL	W.TILGPDAFNL.Y	XXXWTIMG	AFNLYALX	1 ; 11	47.3	1059.56	10	1.5	530.788	2	52.62	N	Y	0.94	60	2.2	2350000	39616	31585	27961	27671	1833422	2550410	1705114	2884212	4716647	5989404	2786412	1973221	3593595	3759286	3289375	3372023	70.7478	121.937	110.494	0.000232825	0.00565573	5.62249e-08	0.0148615	0.0433634	1.5743e-05
>TDP156|TDP156|GenScript	WTILGPDAFNLYAL	WTIMGPDAFNLYAL	G.PDAFNLYAL	TIMGPDAF	NA	5	81.35	1022.51	9	0.6	512.261	2	53.67	N	Y	0.46	60	4	88900	NA	65282	98726	119212	80023	61864	174027	86389	34070	NA	84598	NA	38940	40208	36623	43721	1.06535	0.628494	0.422354	0.856495	0.294588	0.00925802	0.828332	0.420542	0.0263172
>TDP56|TDP56|generation2	IKVYDWAFRIRSGT	IKVYDWAFRIRSGT	IKVYDWAFRIRSGT	NA	NA		84.77	1710.92	14	6.6	856.473	2	43.34	Y	Y	1.13	14.85	2.1	57000000	30196392	42645661	94238574	54219497	27285635	45645800	51504977	34061169	44404005	50574141	57035952	92191457	80047796	55770982	NA	55759590	0.716211	1.1035	1.15426	0.332927	0.75479	0.650966	0.652769	0.62422	0.380523
>TDP56|TDP56|generation2	IKVYDWAFRIRSGT	IKVYDWAFRIRSGT	I.KVYDWAFRIRSGT	XXXIKVYD	NA	1	47.95	1597.84	13	3.6	533.621	3	39.18	N	Y	0.6	3.11	2.5	518000	243813	640695	868790	415035	304132	426376	580090	284301	686523	703104	685035	730253	620798	NA	912266	NA	0.735542	1.29358	1.41405	0.382029	0.28722	0.370167	0.67616	0.414541	0.27713
>TDP56|TDP56|generation2	IKVYDWAFRIRSGT	IKVYDWAFRIRSGT	D.WAFRIRSGT	KVYDWAFR	NA	5	64.39	1092.58	9	1.9	547.3	2	35.38	N	Y	0.81	2.02	2.3	1310000	721631	1465313	1148813	1721955	1294180	1373298	1125023	1127590	1442619	1296562	1357999	1674003	1017234	1347902	1667983	1300322	0.97279	1.14107	1.05452	0.883131	0.46913	0.794764	0.833748	0.508801	0.421361
>TDP56|TDP56|generation2	IKVYDWAFRIRSGT	IKVYDWAFRIRSGT	W.AFRIRSGT	VYDWAFRI	NA	6	70.98	906.504	8	2.2	454.26	2	25.25	N	Y	0.69	2.49	3.6	2060000	1576378	2192917	2028373	2401906	2955045	2563489	2039105	2224963	2240663	1946214	1891139	1374785	1958414	2485580	1919579	1686011	1.19306	0.908925	0.981708	0.188999	0.485575	0.882623	0.569039	0.514888	0.444486
>TDP72|TDP72|generation3	KYVLGWLNTSRQAE	KYVLGWLNTSRQAE	KYVLGWLNTSRQAE	NA	NA		97.55	1663.87	14	3.5	832.938	2	40.15	Y	Y	0.47	3.04	2.2	38400000	23610636	38502362	43439495	54396107	27609180	32043613	31289713	26644624	29568565	39609557	34704415	28870482	44016781	38953125	69421654	51682307	0.735156	0.829973	1.27587	0.155836	0.360106	0.277399	0.532668	0.450327	0.234807
>TDP72|TDP72|generation3	KYVLGWLNTSRQAE	KYVLGWLNTSRQAE	W.LNTSRQAE	VLGWLNTS	NA	6	62.5	917.457	8	0.6	459.735	2	14.24	N	Y	1.16	1.61	1.6	2540000	2017764	2728514	2522004	2278279	3062893	2955860	NA	2980352	2619222	2713734	2112443	2523135	2680936	2844196	2823458	1961503	1.25687	1.0442	1.07998	0.0206204	0.621516	0.48888	0.187459	0.578769	0.324375
>TDP72|TDP72|generation3	KYVLGWLNTSRQAE	KYVLGWLNTSRQAE	G.WLNTSRQAE	YVLGWLNT	NA	5	57.46	1103.54	9	3.3	552.777	2	25.73	N	Y	0.65	2.34	2.4	209000	109996	219292	217197	277279	215697	146485	266314	215629	233274	154875	277635	222392	160666	183018	NA	255657	1.02472	1.07819	0.970085	0.90897	0.721749	0.902345	0.842182	0.612577	0.449567
>TDP18|TDP18|generation1	YLDSIRHQGPFWLL	YMDSIRHQGPFWML	YLDSIRHQGPFWLL	NA	NA		84.24	1743.91	14	4.8	872.966	2	59.57	Y	Y	0.55	2.06	3	64600000	44348762	78217396	55825136	76560755	43462889	35051789	80685271	28018058	62615785	44954792	83793559	104321911	61984754	58244196	73521725	74603245	0.734326	1.15977	1.05257	0.281914	0.529854	0.728095	0.626129	0.539197	0.40692
>TDP18|TDP18|generation1	YLDSIRHQGPFWLL	YMDSIRHQGPFWML	D.SIRHQGPFWLL	XYMDSIRH	NA	3	77.99	1352.74	11	2.8	677.377	2	59.21	N	Y	0.88	8.86	2.3	2570000	2361064	1869537	2620730	3973742	2005980	1504088	2469778	1826668	2465752	1850273	3078131	3267136	2481292	2065134	2720956	3515278	0.721151	0.98487	0.996082	0.176962	0.943385	0.985077	0.55851	0.677447	0.474736
>TDP18|TDP18|generation1	YLDSIRHQGPFWLL	YMDSIRHQGPFWML	YLDSIRHQGPF.W	NA	QGPFWMLX	11	86.27	1331.66	11	3.3	666.841	2	33.76	N	Y	0.84	9.37	1.6	345000	408457	396140	385929	386778	276092	309973	312018	281554	422554	290561	314855	329140	344148	191674	433303	325081	0.747882	0.860399	0.820518	8.95152e-05	0.109837	0.20795	0.0140196	0.276295	0.199064
>TDP18|TDP18|generation1	YLDSIRHQGPFWLL	YMDSIRHQGPFWML	Y.LDSIRHQGPFWLL	XXXYMDSI	NA	1	49.08	1580.85	13	2	791.432	2	55.56	N	Y	0.66	6.65	3	217000	270436	192007	251303	330262	158537	138638	339265	92981	195419	124859	258523	177913	201546	173125	214322	218190	0.698674	0.724816	0.773158	0.245588	0.119927	0.0981597	0.609384	0.281689	0.126658
>TDP18|TDP18|generation1	YLDSIRHQGPFWLL	YMDSIRHQGPFWML	YLDSIRHQ.G	NA	IRHQGPFW	8	70.33	1030.52	8	4.1	516.269	2	25.67	N	Y	0.76	9.72	1.8	189000	152733	259714	296178	189857	187656	167412	177543	131026	173933	171322	200179	164165	170173	181781	219913	167499	0.73862	0.789775	0.822906	0.142819	0.208396	0.295819	0.513739	0.359513	0.243616
>TDP18|TDP18|generation1	YLDSIRHQGPFWLL	YMDSIRHQGPFWML	L.DSIRHQGPFWLL	XXYMDSIR	NA	2	68.36	1467.76	12	0.4	734.889	2	54.21	N	Y	0.64	5.58	2.7	118000	109296	100551	83468	173962	75062	66834	112502	84466	115614	84153	132782	147992	144504	91756	120207	206068	0.725189	1.02839	1.20386	0.197298	0.894915	0.476391	0.570699	0.667058	0.319598
>TDP18|TDP18|generation1	YLDSIRHQGPFWLL	YMDSIRHQGPFWML	YLDSIRHQG.P	NA	RHQGPFWM	9	112.08	1087.54	9	5.5	544.781	2	22.24	N	Y	0.85	2.3	1.5	659000	NA	743773	723393	711741	637384	673570	743570	693584	691638	619499	712195	574175	545694	645509	687694	682118	0.945924	0.894086	0.881525	0.210473	0.103226	0.0823117	0.584647	0.269053	0.113533
>TDP136|TDP136|GenScript	GLYFRYEIPQADQW	GLYFRYEIPQADQW	GLYFRYEIPQAD.Q	NA	PQADQWXX	12	81.42	1470.71	12	3.6	736.367	2	41.65	N	Y	0.7	10.86	2.7	493000	306868	607347	835582	837135	641698	196185	433310	190907	219974	472848	662905	481175	330839	NA	887106	527843	0.565187	0.71007	0.899798	0.140369	0.271932	0.760781	0.512855	0.406483	0.412874
>TDP136|TDP136|GenScript	GLYFRYEIPQADQW	GLYFRYEIPQADQW	Y.FRYEIPQADQW	XGLYFRYE	NA	3	71.29	1451.68	11	5.8	726.853	2	41.03	N	Y	0.43	60	1.9	124000	47452	31679	24568	44215	29965	30122	44327	33478	146308	176804	51000	118070	326085	576259	376461	337202	0.932244	3.32749	10.9253	0.70613	0.0199569	0.000774097	0.803878	0.109923	0.00530857
>TDP136|TDP136|GenScript	GLYFRYEIPQADQW	GLYFRYEIPQADQW	GLYFRYEIPQA.D	NA	IPQADQWX	11	82.28	1355.69	11	8.6	678.857	2	43.17	N	Y	0.52	18.69	2.3	117000	141524	206154	NA	78503	26943	150409	37823	34821	160632	174063	189114	199748	133096	NA	198481	218190	0.439947	1.27333	1.28998	0.147606	0.285165	0.411152	0.521574	0.413572	0.29371
>TDP136|TDP136|GenScript	GLYFRYEIPQADQW	GLYFRYEIPQADQW	GLYFRYEIPQADQW	NA	NA		75.74	1784.85	14	1.5	893.435	2	48.13	Y	Y	0.31	2.19	4.5	5330000	2844486	4870902	4065721	9536980	4216871	3518258	3322335	4285115	8696637	5030003	6709520	7941404	6322065	4056071	5097133	3845869	0.719698	1.33115	0.906326	0.352705	0.330704	0.761163	0.66204	0.43594	0.412874
>TDP173|TDP173|GenScript	FNEYALWRLDIIPE	FNEYAMWRLDIIPE	W.RLDIIPE	YAMWRLDI	NA	7	66.52	854.486	7	2.2	428.251	2	37.92	N	Y	0.98	33.92	1.8	1460000	1261102	1808904	2620730	2543195	2059904	1883380	1292019	1620652	1166372	1126611	1166873	1035132	862273	1059772	1025018	785703	0.832647	0.54591	0.453339	0.379683	0.0279172	0.0141726	0.67616	0.135072	0.0346579
>TDP173|TDP173|GenScript	FNEYALWRLDIIPE	FNEYAMWRLDIIPE	L.WRLDIIPE	EYAMWRLD	NA	6	81.21	1040.57	8	5.1	521.293	2	49.81	N	Y	0.85	60	3.6	1440000	36179	39665	32712	41798	486396	374060	700503	618045	1810947	1411690	2524872	1940873	2785511	4365223	3708700	3151629	14.4925	51.1352	93.1872	0.000409544	0.000179567	5.60085e-05	0.0186347	0.00647222	0.00109564
>TDP173|TDP173|GenScript	FNEYALWRLDIIPE	FNEYAMWRLDIIPE	FNEYALWRL.D	NA	MWRLDIIP	9	80.23	1210.61	9	3.1	606.316	2	51.4	N	Y	0.36	60	3.1	1170000	34065	39193	44709	40097	341879	NA	423642	359840	1698402	1589865	1720132	1488002	2395730	3153348	2842095	3438141	9.49287	41.0998	74.8388	1.71273e-05	9.9477e-08	1.23838e-05	0.00570911	2.00943e-05	0.00030152
>TDP173|TDP173|GenScript	FNEYALWRLDIIPE	FNEYAMWRLDIIPE	FNEYALWRLDIIPE	NA	NA		73.65	1777.9	14	2.2	889.961	2	59.34	Y	Y	0.51	6.13	2.6	9380000	10789430	9913600	7413435	17925990	1391244	7010358	10810772	8089528	9873241	8017852	16497171	13828719	1245399	4043705	8656740	9388769	0.592972	1.04723	0.506806	0.169481	0.860207	0.104537	0.54985	0.65324	0.130964
>TDP83|TDP83|generation1aar	APSLIAKWVGFEPH	APSLIAKWVGFEPH	APSLIAKWVGFEPH	NA	NA		113.23	1550.82	14	2.3	776.421	2	48.01	Y	Y	0.82	4.69	3.2	135000000	105091853	134404570	169629434	172195470	113240779	126735760	86749850	117840658	180071540	110194063	173019113	194087277	159715318	60964732	129524965	86284108	0.764753	1.13082	0.750857	0.108064	0.466832	0.231226	0.44471	0.508801	0.21158
>TDP83|TDP83|generation1aar	APSLIAKWVGFEPH	APSLIAKWVGFEPH	A.PSLIAKWVGFEPH	XXXAPSLI	NA	1	114.23	1479.79	13	3.6	740.904	2	47.04	N	Y	0.78	2.59	2.6	7620000	5086446	7730789	8230169	9536980	5608115	9756953	7840007	8941057	8758025	10827526	7232601	8733927	5951297	6096473	7109896	6270199	1.05106	1.16243	0.8314	0.773566	0.337197	0.231997	0.817818	0.438736	0.211939
>TDP83|TDP83|generation1aar	APSLIAKWVGFEPH	APSLIAKWVGFEPH	W.VGFEPH	IAKWVGFE	NA	8	58.46	684.323	6	0.2	343.169	2	23.14	N	Y	0.61	29.88	2.4	6110000	NA	1515841	1777070	1898565	2200107	1935696	1740271	1771730	1391462	1397984	1267466	1075567	1188358	1164884	1155475	1179106	1.10486	0.741477	0.677238	0.29789	0.0183833	0.00200855	0.641284	0.105346	0.0095321
>TDP83|TDP83|generation1aar	APSLIAKWVGFEPH	APSLIAKWVGFEPH	APSLIAK.W	NA	LIAKWVGF	7	64.38	698.433	7	0.9	350.223	2	29.05	N	Y	0.84	12.23	2.1	435000	523357	600273	517863	456539	485318	457766	383211	429885	496220	413913	380240	384131	357458	353670	359688	NA	0.837061	0.798131	0.680521	0.0583748	0.0378697	0.0048618	0.341373	0.154518	0.0169182
>TDP83|TDP83|generation1aar	APSLIAKWVGFEPH	APSLIAKWVGFEPH	P.SLIAKWVGFEPH	XXAPSLIA	NA	2	98.2	1382.73	12	0.6	692.375	2	45.03	N	Y	0.83	22.07	2	1060000	896784	1212673	1489867	1492361	821805	616022	547570	822687	845108	759297	1156814	1860003	1045755	748147	900152	1267263	0.551504	0.907602	0.777997	0.0112612	0.696397	0.166586	0.140765	0.602204	0.174045
>TDP83|TDP83|generation1aar	APSLIAKWVGFEPH	APSLIAKWVGFEPH	L.IAKWVGFEPH	APSLIAKW	NA	4	98.79	1182.62	10	1.4	592.317	2	35.57	N	Y	0.5	60	3.5	684000	33108	44970	44145	41042	38352	30577	30793	47589	144262	1077270	1146755	629166	2291154	2794732	2487998	818762	0.902282	18.3594	51.4051	0.44166	0.0224105	0.00336879	0.713506	0.120718	0.0135619
>TDP183|TDP183|GenScript	LHAEGVKNQDRLGN	LHAEGVKNQDRMGN	LHAEGVKNQD.R	NA	KNQDRMGN	10	95.32	1109.55	10	0.2	555.781	2	15.35	N	Y	0.79	1.6	2.8	1420000	NA	1515841	1561668	1563005	1617725	1438693	1283230	1352833	1401693	1260927	1197051	1690177	1815811	NA	1407070	1036952	0.920019	0.896967	0.917966	0.211833	0.275805	0.60361	0.585173	0.407835	0.369019
>TDP183|TDP183|GenScript	LHAEGVKNQDRLGN	LHAEGVKNQDRMGN	LHAEGVKNQDRL.G	NA	QDRMGNXX	12	89.25	1378.73	12	1.3	460.584	3	23.55	N	Y	0.82	2.93	2.2	911000	639659	1475419	1229589	909545	1060149	738965	1045920	705945	814414	1034783	851013	685775	782415	782772	941153	920143	0.834697	0.795914	0.805433	0.426728	0.311449	0.312492	0.705468	0.42373	0.251021
>TDP183|TDP183|GenScript	LHAEGVKNQDRLGN	LHAEGVKNQDRMGN	LHAEGVKNQ.D	NA	VKNQDRMG	9	86.69	994.52	9	1.7	498.266	2	15.16	N	Y	0.78	1.29	2	187000	NA	168764	170527	175728	195206	205341	182816	182667	200534	175433	186096	219157	196792	225063	279550	147664	1.11554	1.13766	1.23646	0.0315317	0.0915936	0.2687	0.244432	0.248539	0.232745
>TDP183|TDP183|GenScript	LHAEGVKNQDRLGN	LHAEGVKNQDRMGN	K.NQDRLGN	EGVKNQDR	NA	7	65.68	815.389	7	2.5	408.703	2	15.41	N	Y	0.76	4.99	1.3	121000	76367	102067	112189	96253	108927	107771	112502	124158	117660	157616	109646	174679	121688	140973	188231	105018	1.17184	1.44646	1.43692	0.0957967	0.0473124	0.0733883	0.429603	0.175318	0.106602
>TDP183|TDP183|GenScript	LHAEGVKNQDRLGN	LHAEGVKNQDRMGN	A.EGVKNQDRLGN	XLHAEGVK	NA	3	88.37	1228.62	11	1.6	615.314	2	16.57	N	Y	0.65	4.64	2.6	99400	NA	89536	84545	85921	96848	83052	98440	68534	118684	64280	70515	98661	133096	142210	145366	NA	1.00059	1.01578	1.61796	0.995347	0.931038	0.000174411	0.850217	0.672879	0.00195341
>TDP183|TDP183|GenScript	LHAEGVKNQDRLGN	LHAEGVKNQDRMGN	LHAEGVKNQDR.L	NA	NQDRMGNX	11	81.62	1265.65	11	0.5	422.89	3	17.01	N	Y	0.66	2.49	1.9	165000	125410	177859	95136	141289	196284	138638	145901	170306	167794	161728	166984	NA	NA	161996	176117	161989	1.20648	1.22664	1.23552	0.244828	0.194802	0.186227	0.609384	0.352727	0.185565
>TDP183|TDP183|GenScript	LHAEGVKNQDRLGN	LHAEGVKNQDRMGN	LHAEGVKN.Q	NA	GVKNQDRM	8	57.15	866.461	8	0.7	434.238	2	15.35	N	Y	0.67	4.79	2.7	91400	76367	99742	113984	82124	98250	68796	70138	77599	71824	77849	70515	NA	134047	113397	97843	76146	0.845698	0.788744	1.13222	0.23723	0.114901	0.441669	0.609384	0.280178	0.304599
>TDP183|TDP183|GenScript	LHAEGVKNQDRLGN	LHAEGVKNQDRMGN	E.GVKNQDRLGN	LHAEGVKN	NA	4	93.53	1099.57	10	4	550.796	2	17.2	N	Y	0.66	1.21	3.5	419000	262029	409277	453243	393842	443257	438147	406063	449113	411300	416654	391305	532931	472491	448888	475235	343814	1.1437	1.15398	1.14623	0.244394	0.305591	0.322759	0.609384	0.42373	0.255227
>TDP183|TDP183|GenScript	LHAEGVKNQDRLGN	LHAEGVKNQDRMGN	H.AEGVKNQDRLGN	XXLHAEGV	NA	2	84.68	1299.65	12	2	650.835	2	22.05	N	Y	0.33	13.25	3.5	62800	140823	83371	101419	105083	30521	46448	33925	27917	91264	89910	NA	76907	114082	113644	NA	NA	0.322295	0.798958	1.05748	0.00121219	0.201749	0.748799	0.0336718	0.35906	0.411982
>TDP183|TDP183|GenScript	LHAEGVKNQDRLGN	LHAEGVKNQDRMGN	G.VKNQDRLGN	HAEGVKNQ	NA	5	85.53	1042.55	9	0.2	522.283	2	14.84	N	Y	0.78	2.04	1.9	459000	358013	455763	392212	431813	426001	389755	413095	488943	463480	434472	445625	562044	552349	579969	535805	448501	1.04884	1.16352	1.29236	0.533127	0.1145	0.0152839	0.75169	0.280178	0.0368921
>TDP183|TDP183|GenScript	LHAEGVKNQDRLGN	LHAEGVKNQDRMGN	LHAEGVKNQDRLGN	NA	NA		115.86	1549.8	14	2.9	775.908	2	20.63	Y	Y	0.68	5.44	3.2	306000000	292155351	342580069	332976296	304653523	344036270	340054672	318170675	336491388	327402799	289190885	286688647	267678703	245277095	70610268	288868626	274390075	1.05218	0.920303	0.690954	0.252896	0.191119	0.107076	0.611681	0.348587	0.132076
>TDP183|TDP183|GenScript	LHAEGVKNQDRLGN	LHAEGVKNQDRMGN	LHAEGVKNQDRLG.N	NA	DRMGNXXX	13	98.55	1435.75	13	3	718.886	2	22.06	N	Y	0.48	2.1	1.8	2800000	2445137	4274672	3607991	3514554	3224666	NA	3164128	3186367	1125447	3152318	2987597	2612091	2357702	2312455	2944596	2611665	0.922306	0.713567	0.738777	0.574574	0.148035	0.0672302	0.760566	0.309075	0.101682
>TDP131|TDP131|GenScript	ELKELGRSANAFQT	EMKELGRSANAFQT	ELKELGRSANAFQT	NA	NA		114.48	1562.81	14	4	782.413	2	30.26	Y	Y	0.99	15.88	1.8	305000000	235405751	392097542	278228172	417684396	190891598	248501491	249614562	221122912	325356532	368684115	355091552	305687462	351753974	301732143	313096317	320672739	0.687713	1.02373	0.972676	0.066148	0.870628	0.848178	0.369542	0.657446	0.436562
>TDP131|TDP131|GenScript	ELKELGRSANAFQT	EMKELGRSANAFQT	G.RSANAFQT	KELGRSAN	NA	6	80.08	893.436	8	2.9	447.726	2	20.47	N	Y	0.77	10	3.2	744000	959839	800364	865200	807994	874650	791281	922871	1093254	739726	653763	535152	496540	546645	531741	604760	666691	1.07242	0.70635	0.684406	0.430335	0.00920072	0.0013199	0.705468	0.06354	0.0070727
>TDP131|TDP131|GenScript	ELKELGRSANAFQT	EMKELGRSANAFQT	L.GRSANAFQT	MKELGRSA	NA	5	86.3	950.457	9	4.5	476.238	2	20.44	N	Y	0.68	5.84	3.5	490000	NA	500228	507093	506873	597480	491771	661830	504050	529983	535894	396334	384940	367916	430339	330801	379077	1.117	0.914918	0.746998	0.27101	0.418613	0.00336268	0.622811	0.48392	0.0135619
>TDP131|TDP131|GenScript	ELKELGRSANAFQT	EMKELGRSANAFQT	ELKELGRSANAF.Q	NA	ANAFQTXX	12	81.35	1333.7	12	1.3	667.858	2	31.44	N	Y	0.81	2.98	2.2	388000	294958	445657	355414	488329	297661	363597	386727	320010	NA	348126	348050	346931	369817	515665	505986	359242	0.863438	0.877838	1.105	0.303749	0.391681	0.519464	0.644225	0.470688	0.3363
>TDP131|TDP131|GenScript	ELKELGRSANAFQT	EMKELGRSANAFQT	ELKELGR.S	NA	ELGRSANA	7	61.49	843.481	7	1.2	422.748	2	23.69	N	Y	0.84	7.89	2	332000	367821	472942	413752	282577	392568	275967	313776	343359	323310	334420	342015	263635	287107	293076	318687	275492	0.862453	0.821929	0.764015	0.304594	0.170302	0.0698691	0.644225	0.329015	0.10351
>TDP131|TDP131|GenScript	ELKELGRSANAFQT	EMKELGRSANAFQT	ELKELGRSAN.A	NA	RSANAFQT	10	58.23	1115.59	10	4	558.806	2	23.38	N	Y	0.7	11.15	2	194000	436481	180890	201042	NA	198441	170027	176664	189534	156539	174063	145859	141522	174926	153339	144434	178519	0.673254	0.566324	0.596781	0.253236	0.147913	0.1735	0.611681	0.309075	0.178603
>TDP131|TDP131|GenScript	ELKELGRSANAFQT	EMKELGRSANAFQT	ELKELGRSANAFQ.T	NA	NAFQTXXX	13	79.5	1461.76	13	2	731.888	2	29.36	N	Y	0.71	7.54	2.2	183000	173051	296094	151679	127160	180107	184414	NA	175800	218951	154875	167989	169018	185384	183018	297255	147664	0.96316	0.950332	1.08735	0.882986	0.824626	0.753338	0.833748	0.640671	0.411982
>TDP131|TDP131|GenScript	ELKELGRSANAFQT	EMKELGRSANAFQT	ELKELGRS.A	NA	LGRSANAF	8	59.86	930.513	8	1.9	466.265	2	22.73	N	Y	0.61	6.49	3.1	172000	NA	157647	163347	186324	170400	141253	150296	182667	197465	134042	237398	194896	95069	100165	117411	87827	0.952976	1.12917	0.592043	0.576805	0.443547	0.00120039	0.760566	0.500118	0.00679009
>TDP131|TDP131|GenScript	ELKELGRSANAFQT	EMKELGRSANAFQT	E.LGRSANAFQT	EMKELGRS	NA	4	52.88	1063.54	10	4.2	532.78	2	26.1	N	Y	0.61	3.58	2.5	106000	112098	136426	117574	128926	97171	92992	87189	NA	111522	70996	73433	58145	78432	93364	137911	160887	0.74704	0.634507	0.950649	0.00629817	0.0120724	0.769683	0.0999709	0.0762068	0.415687
>TDP131|TDP131|GenScript	ELKELGRSANAFQT	EMKELGRSANAFQT	L.KELGRSANAFQT	XXEMKELG	NA	2	79.33	1320.68	12	3.2	661.345	2	25.97	N	Y	0.56	0.54	3.7	88600	58431	83674	79789	99785	100299	69973	132718	117429	84204	104849	87415	64777	85657	113521	88338	70306	1.30695	1.06082	1.11236	0.171977	0.693552	0.49205	0.554764	0.601277	0.325323
>TDP131|TDP131|GenScript	ELKELGRSANAFQT	EMKELGRSANAFQT	E.LKELGRSANAFQT	XXXEMKEL	NA	1	65.49	1433.76	13	3.9	717.891	2	28.96	N	Y	0.71	8.75	1.5	87600	NA	118236	111291	117446	75925	94431	51769	80758	78986	46325	127752	94618	80808	61459	73801	101601	0.654697	0.75153	0.686658	0.0134506	0.212376	0.0158286	0.159738	0.359513	0.0378803
>TDP131|TDP131|GenScript	ELKELGRSANAFQT	EMKELGRSANAFQT	ELKELGRSA.N	NA	GRSANAFQ	9	66.27	1001.55	9	1.4	501.783	2	23.87	N	Y	0.66	6.38	1.9	363000	308269	522460	471193	444176	361292	362289	373543	NA	346842	302897	290712	236140	298516	330174	364347	368057	0.837772	0.67384	0.779506	0.248286	0.0317165	0.0947246	0.609384	0.145608	0.123336
>TDP143|TDP143|GenScript	VINYPLKFTKVLQQ	VINYPLKFTKVMQQ	VINYPLKFTKVLQQ	NA	NA		89.88	1689.98	14	5	846.002	2	46.4	Y	Y	1.28	7.91	3.1	498000000	262729633	489111367	764678718	686132718	688072541	469537028	348933033	363960073	656851866	404319010	603555046	371191918	399288295	686316964	406279745	455112856	0.849205	0.924303	0.883933	0.565856	0.76422	0.642839	0.758833	0.626273	0.377744
>TDP143|TDP143|GenScript	VINYPLKFTKVLQQ	VINYPLKFTKVMQQ	Y.PLKFTKVLQQ	VINYPLKF	NA	4	55.76	1200.72	10	3.9	601.371	2	37.01	N	Y	0.55	3.72	1.7	2160000	3201798	NA	5403012	2525534	NA	NA	2918029	2829275	2557834	1354126	2142620	2676787	3070717	2399018	NA	1906405	0.774545	0.588349	0.662705	0.510037	0.117447	0.250459	0.74169	0.281085	0.221576
>TDP143|TDP143|GenScript	VINYPLKFTKVLQQ	VINYPLKFTKVMQQ	VINYPLKF.T	NA	PLKFTKVM	8	60.45	992.569	8	0.8	497.292	2	46.21	N	Y	0.33	13.27	5.4	286000	NA	221313	343746	155417	114319	38517	33824	32916	93207	222033	271600	350166	106477	343777	183571	276594	0.228574	0.975403	0.947727	0.0159252	0.943106	0.876818	0.1731	0.677447	0.443453
>TDP143|TDP143|GenScript	VINYPLKFTKVLQQ	VINYPLKFTKVMQQ	VINYPLKFTKVLQ.Q	NA	KVMQQXXX	13	70.4	1561.92	13	2.2	781.971	2	47.09	N	Y	0.74	11.2	1.7	1160000	374127	1717953	1597568	2234126	1876561	720654	1722692	789725	1115216	668840	630715	1479915	1036248	542871	463122	1190126	0.862564	0.657467	0.54566	0.696518	0.295225	0.171161	0.80268	0.420708	0.177173
>TDP143|TDP143|GenScript	VINYPLKFTKVLQQ	VINYPLKFTKVMQQ	N.YPLKFTKVLQQ	XVINYPLK	NA	3	61.49	1363.79	11	3.8	682.903	2	38.08	N	Y	0.75	2.64	2	118000	40846	125310	96034	167780	138046	200109	86838	137343	118684	161728	134794	129392	88224	122300	93183	127828	1.30785	1.2666	1.00364	0.385026	0.348487	0.989485	0.680259	0.446668	0.474757
>TDP143|TDP143|GenScript	VINYPLKFTKVLQQ	VINYPLKFTKVMQQ	F.TKVLQQ	PLKFTKVM	NA	8	61.84	715.423	6	0.2	358.719	2	20.51	N	Y	0.69	5.04	2.4	95900	75666	105098	113984	68172	97171	74420	67941	89273	94640	107590	80273	93809	135948	136027	112752	97965	0.905999	1.0369	1.33002	0.535436	0.796816	0.0848218	0.75169	0.631538	0.114477
>TDP75|TDP75|generation3	NFLAFLKWHEGQYE	NFMAFMKWHEGQYE	NFLAFLKWHEGQYE	NA	NA		86.2	1780.86	14	4.9	891.44	2	50.81	Y	Y	0.45	2.19	3.4	27100000	17795554	20716494	35720907	32496376	22216762	25765681	21182081	17854645	31819460	13034148	49793291	36633974	20820033	18796429	19568520	23141332	0.815326	1.23004	0.771356	0.332149	0.510708	0.222215	0.652769	0.531769	0.207056
>TDP75|TDP75|generation3	NFLAFLKWHEGQYE	NFMAFMKWHEGQYE	NFLAFLKWHEG.Q	NA	WHEGQYEX	11	94.9	1360.69	11	1.7	681.355	2	51.27	N	Y	0.71	10.36	2.1	176000	262730	156637	128344	244606	92534	223651	108987	132948	189280	94432	247458	263635	142603	127371	135116	188437	0.704415	1.00314	0.749103	0.231227	0.990553	0.211814	0.600017	0.686751	0.201044
>TDP75|TDP75|generation3	NFLAFLKWHEGQYE	NFMAFMKWHEGQYE	A.FLKWHEGQYE	NFMAFMKW	NA	4	70.05	1335.62	10	3.9	668.822	2	32.57	N	Y	0.32	60	0.9	108000	28349	35700	29426	32628	41516	25568	35601	40805	84613	104438	140830	168209	148307	515665	345711	297531	1.13788	3.94987	10.3662	0.322986	0.0025302	0.00798111	0.652769	0.0243381	0.0238218
>TDP221|TDP221|GenScript	QQWGSHFLIELHVI	QQWGSHFMIEMHVI	QQWGSHFLIELHVI	NA	NA		74.77	1705.89	14	3.2	853.957	2	57.62	Y	Y	0.66	28.61	2.4	2060000	2515198	1081300	1059062	8786384	927496	3008176	3946371	586456	828738	405690	1478710	1010871	2804525	458781	1248658	700852	0.630006	0.277044	0.387802	0.559173	0.23794	0.323841	0.753602	0.379952	0.255227
>TDP221|TDP221|GenScript	QQWGSHFLIELHVI	QQWGSHFMIEMHVI	W.GSHFLIELHVI	XQQWGSHF	NA	3	85.19	1263.7	11	2.5	632.858	2	57.02	N	Y	0.64	36.49	2	853000	2543223	455763	557354	1306919	873572	880218	1221705	451860	500312	NA	531128	509479	409746	230009	328938	350426	0.704744	0.422465	0.271242	0.505146	0.27255	0.116211	0.74169	0.406483	0.139353
>TDP221|TDP221|GenScript	QQWGSHFLIELHVI	QQWGSHFMIEMHVI	G.SHFLIELHVI	QQWGSHFM	NA	4	77.37	1206.68	10	1.1	604.346	2	54.5	N	Y	0.68	20.4	1.6	770000	1177029	1566369	875072	658758	1251041	918148	575696	1054797	492127	1026559	1046162	344505	506716	158286	156548	612694	0.888352	0.680196	0.335321	0.640455	0.248174	0.0212233	0.781042	0.389369	0.0468425
>TDP221|TDP221|GenScript	QQWGSHFLIELHVI	QQWGSHFMIEMHVI	W.GSHFLIEL.H	XQQWGSHF	MIEMHVIX	3 ; 11	61.88	914.486	8	4.8	458.253	2	50.81	N	Y	0.51	60	1.9	62100	38918	37118	30479	28989	18442	24589	35333	29666	101290	164469	95965	NA	163518	179308	135116	131134	0.797246	3.55929	4.49489	0.165331	0.00556606	5.67383e-05	0.547452	0.043244	0.00109564
>TDP221|TDP221|GenScript	QQWGSHFLIELHVI	QQWGSHFMIEMHVI	G.SHFLIEL.H	QQWGSHFM	MIEMHVIX	4 ; 11	49.54	857.465	7	3.4	429.741	2	51.03	N	Y	0.4	60	1.7	27600	37230	28374	31683	33739	30393	25373	38321	36858	57091	69762	30379	NA	86132	79143	74826	55539	0.999382	1.60001	2.25635	0.995604	0.105383	0.00092859	0.850217	0.272044	0.0057144
>TDP212|TDP212|GenScript	NWKILYIRFNPFLA	NWKIMYIRFNPFLA	Y.IRFNPFLA	KIMYIRFN	NA	6	64.1	976.549	8	3.7	489.284	2	49.98	N	Y	0.63	39.13	3.8	6220000	2052794	939821	1660394	1236275	NA	4394553	2144576	1064412	6762914	9895536	6045610	6388706	16161669	17312500	9691076	11570666	1.72144	4.93995	9.29415	0.276445	0.000738589	0.000557126	0.622811	0.0123294	0.00437574
>TDP212|TDP212|GenScript	NWKILYIRFNPFLA	NWKIMYIRFNPFLA	L.YIRFNPFLA	WKIMYIRF	NA	5	73.02	1139.61	9	6.4	570.817	2	52.41	N	Y	0.7	60	2.3	1760000	299862	114193	170527	121861	822883	995314	686440	960031	2220200	2823380	2424279	1746785	3850280	5230848	4277119	2964294	4.90438	13.0437	23.1052	0.000160039	8.59553e-05	0.000170716	0.0148615	0.0045779	0.00195105
>TDP212|TDP212|GenScript	NWKILYIRFNPFLA	NWKIMYIRFNPFLA	W.KILYIRFNPFLA	XXNWKIMY	NA	2	54.78	1493.88	12	4.8	747.949	2	57.21	N	Y	0.82	27.26	1.8	982000	861753	535597	1175738	830954	485318	922071	835857	722426	394930	346755	1207110	3881746	674987	652929	575874	630326	0.871221	1.71283	0.744443	0.522673	0.498347	0.151997	0.745543	0.524099	0.164321
>TDP212|TDP212|GenScript	NWKILYIRFNPFLA	NWKIMYIRFNPFLA	NWKILYIRFNPFLA	NA	NA		79.51	1794	14	0.7	898.006	2	63.45	Y	Y	0.67	6.53	3.6	8940000	9738512	5113437	3563116	18455822	4464922	7520440	9228707	7004515	8502241	6003109	12171693	11240888	9459330	8235804	7463993	11350272	0.765335	1.0284	0.990196	0.558084	0.944806	0.979967	0.753602	0.677447	0.473087
>TDP160|TDP160|GenScript	INDFLVRTWKLPGL	INDFLVRTWKMPGL	INDFLVRT.W	NA	LVRTWKMP	8	78.36	976.534	8	1.6	489.274	2	38.89	N	Y	0.43	9.61	1.1	2580000	784686	663938	750319	665822	1930486	1674115	1335965	1565715	3181946	3549784	2675761	2062177	4724911	7444375	3531652	4429912	2.27114	4.0037	7.02705	0.000374016	0.000564647	0.00218421	0.0186347	0.0114059	0.010193
>TDP160|TDP160|GenScript	INDFLVRTWKLPGL	INDFLVRTWKMPGL	F.LVRTWKLPGL	INDFLVRT	NA	4	63.2	1181.73	10	0.9	591.872	2	46.4	N	Y	0.96	60	1.6	6170000	NA	11419	NA	9449	1509877	1149646	1960002	2101354	7131242	7880794	9988836	6534272	19869346	14591964	17425301	11570666	161.033	755.586	1520.44	0.00686244	0.0022359	0.00413316	0.10139	0.0225678	0.0153283
>TDP160|TDP160|GenScript	INDFLVRTWKLPGL	INDFLVRTWKMPGL	INDFLVRTWKLPGL	NA	NA		86.32	1670.95	14	2.6	836.485	2	55.83	Y	Y	0.91	7.37	2.4	176000000	110696752	143499616	218992497	327612919	130496516	197493290	237309619	96277740	150400661	131575000	146865061	NA	138800217	91385268	206867210	169703099	0.826143	0.714019	0.757685	0.56872	0.362562	0.403556	0.760321	0.450944	0.292587
>TDP160|TDP160|GenScript	INDFLVRTWKLPGL	INDFLVRTWKMPGL	INDFLVR.T	NA	FLVRTWKM	7	49.86	875.486	7	2.3	438.752	2	41.32	N	Y	0.4	8.05	1.9	817000	1001876	859987	1139838	1006681	1833422	595096	931660	1826668	NA	1548747	1347940	387366	28288	35453	809764	36513	1.294	1.0924	0.227029	0.393602	0.775365	0.00867635	0.691744	0.626273	0.0249313
>TDP160|TDP160|GenScript	INDFLVRTWKLPGL	INDFLVRTWKMPGL	L.VRTWKLPGL	NDFLVRTW	NA	5	48.41	1068.64	9	10.8	535.335	2	43.79	N	Y	0.49	60	4.6	159000	32261	24794	219890	44884	26022	42506	47264	26077	163701	92240	265564	283853	212003	603464	318687	440787	0.440821	2.50244	4.89372	0.375298	0.111355	0.0173029	0.675701	0.278414	0.0400398
>TDP160|TDP160|GenScript	INDFLVRTWKLPGL	INDFLVRTWKMPGL	D.FLVRTWKLPGL	XINDFLVR	NA	3	62.01	1328.8	11	4.9	665.409	2	52.17	N	Y	0.68	2.38	2	128000	94583	66192	42362	164248	43571	181798	221489	66474	134031	97585	239410	103513	180630	92993	111820	201660	1.39726	1.56386	1.59806	0.499183	0.265521	0.190511	0.737346	0.403642	0.188491
>TDP160|TDP160|GenScript	INDFLVRTWKLPGL	INDFLVRTWKMPGL	N.DFLVRTWKLPGL	XXINDFLV	NA	2	64.8	1443.82	12	2.3	722.921	2	54.03	N	Y	0.62	2.38	1.9	283000	168848	306200	387724	442410	165008	295586	455283	148331	253737	205586	312843	209453	202496	185491	333597	398912	0.815371	0.752094	0.858498	0.539991	0.256538	0.579	0.751715	0.397093	0.35904
>TDP172|TDP172|GenScript	FDWWGNRSPLEKLV	FDWWGNRSPLEKMV	FDWWGNRSPLEKLV	NA	NA		98.75	1745.89	14	3.6	873.955	2	52.09	Y	Y	0.64	4.41	5	32700000	13591880	6275582	38144185	34615705	23510943	39498658	52823363	24309786	64866680	24944427	48284404	30649616	28140318	16941518	26370910	35152785	1.51297	1.82176	1.15091	0.300031	0.162472	0.70075	0.643844	0.324125	0.395585
>TDP172|TDP172|GenScript	FDWWGNRSPLEKLV	FDWWGNRSPLEKMV	W.GNRSPLEKLV	FDWWGNRS	NA	4	75.31	1111.63	10	0.7	556.824	2	37.77	N	Y	1.09	14.18	2.2	10800000	11770288	12126728	11936886	NA	16608648	10920987	9492385	9449228	8850107	12801151	10029073	8078883	8907932	7568036	8507647	9113277	0.972639	0.832156	0.713645	0.877287	0.163266	0.000425931	0.833748	0.324125	0.00361396
>TDP172|TDP172|GenScript	FDWWGNRSPLEKLV	FDWWGNRSPLEKMV	R.SPLEKLV	WGNRSPLE	NA	7	68.76	784.469	7	2.4	393.241	2	38.55	N	Y	0.89	12.98	2.4	1020000	1141998	1141934	1292415	1298089	949066	1277821	1072288	1045183	1289149	777115	863084	1116002	584672	706103	741740	786805	0.891253	0.829911	0.578389	0.157688	0.149246	0.00016632	0.534537	0.310003	0.00195105
>TDP172|TDP172|GenScript	FDWWGNRSPLEKLV	FDWWGNRSPLEKMV	W.WGNRSPLEKLV	XFDWWGNR	NA	3	72.33	1297.71	11	5.8	649.868	2	40.43	N	Y	0.46	3.17	3.5	338000	499537	573998	NA	NA	NA	194877	214458	197775	336611	279597	592490	388175	481047	370982	539532	331692	0.377016	0.743745	0.802607	0.0013786	0.259256	0.233926	0.0353488	0.397494	0.212408
>TDP172|TDP172|GenScript	FDWWGNRSPLEKLV	FDWWGNRSPLEKMV	G.NRSPLEKLV	DWWGNRSP	NA	5	67.05	1054.61	9	1.6	528.315	2	35.16	N	Y	1.08	6.8	1.4	4110000	4385833	3850236	4667053	4777320	5047303	2995097	4192470	4340052	4624565	4591419	4154471	3040701	3869294	3499598	3736655	3934026	0.937472	0.92821	0.850633	0.580744	0.482408	0.0275959	0.762131	0.513551	0.0566069
>TDP32|TDP32|generation1	RGSPLDGYAQNKHA	RGSPMDGYAQNKHA	RGSPLDG.Y	NA	PMDGYAQN	7	68.2	700.35	7	1.4	351.183	2	19.27	N	Y	0.85	60	1.5	8710000	NA	505280	458628	476849	479925	486540	NA	472461	432786	441324	433554	464192	414499	399424	458462	331692	0.998729	0.922357	0.835018	0.967709	0.047735	0.0621462	0.849361	0.175318	0.0964826
>TDP32|TDP32|generation1	RGSPLDGYAQNKHA	RGSPMDGYAQNKHA	D.GYAQNKHA	SPMDGYAQ	NA	6	92.15	887.425	8	4.2	444.722	2	11.3	N	Y	1.1	3.83	1.5	2610000	NA	2587035	2692531	2525534	2297170	2694279	2636774	2582056	2946625	2823380	2917183	2976005	2462278	2473214	3075053	2776960	0.981116	1.12073	1.03658	0.679236	0.00259489	0.613976	0.795358	0.0243799	0.372107
>TDP32|TDP32|generation1	RGSPLDGYAQNKHA	RGSPMDGYAQNKHA	G.SPLDGYAQNKHA	XXRGSPMD	NA	2	100.77	1299.62	12	3.8	650.82	2	22.24	N	Y	0.86	2.4	2.2	1270000	959839	1515841	1337290	1209784	1207902	1277821	1388701	1295148	1207298	1243110	1287584	1310089	1150331	1422098	1397751	1322362	1.02923	1.00504	1.05371	0.77489	0.959336	0.627715	0.817818	0.678477	0.374755
>TDP32|TDP32|generation1	RGSPLDGYAQNKHA	RGSPMDGYAQNKHA	RGSPLDGYAQNKHA	NA	NA		113.09	1512.74	14	1.6	379.192	4	22.5	Y	Y	0.59	2.53	2.8	106000000	84774095	129351767	113086289	123627517	81317664	105940109	113381263	31863674	115614114	106767630	116687309	110791487	104575506	103751339	107160942	105678748	0.737519	0.997828	0.934183	0.206741	0.981567	0.48326	0.584014	0.685469	0.322557
>TDP32|TDP32|generation1	RGSPLDGYAQNKHA	RGSPMDGYAQNKHA	P.LDGYAQNKHA	RGSPMDGY	NA	4	98.34	1115.54	10	4.7	558.778	2	20.91	N	Y	0.73	3.72	1.7	574000	659276	591178	533121	576634	510123	558474	576574	593324	599556	296044	664916	608140	388831	681371	642034	622612	0.948431	0.918841	0.989255	0.37474	0.603207	0.931836	0.675701	0.571384	0.457343
>TDP32|TDP32|generation1	RGSPLDGYAQNKHA	RGSPMDGYAQNKHA	G.YAQNKHA	PMDGYAQN	NA	7	80.11	830.404	7	4.2	416.211	2	12.29	N	Y	0.76	3.16	2.2	256000	220693	281946	287203	261384	263150	248501	282135	260953	262945	254927	259529	243418	227214	232482	258118	263370	1.00334	0.971075	0.933371	0.959579	0.645244	0.358324	0.849361	0.586378	0.271531
>TDP32|TDP32|generation1	RGSPLDGYAQNKHA	RGSPMDGYAQNKHA	R.GSPLDGYAQNKHA	XXXRGSPM	NA	1	92.21	1356.64	13	3.2	679.326	2	25.22	N	Y	0.62	1.47	2.9	370000	265532	430499	411060	358520	312760	394987	368269	340612	NA	370055	386275	401114	335592	327701	450076	365853	0.966578	1.05298	1.00929	0.774889	0.67954	0.943822	0.817818	0.596609	0.461846
>TDP32|TDP32|generation1	RGSPLDGYAQNKHA	RGSPMDGYAQNKHA	RGSPLDGYAQNKH.A	NA	QNKHAXXX	13	93.89	1441.71	13	4.7	481.578	3	26.86	N	Y	0.44	2.12	4.1	190000	193369	162700	368877	222530	188735	141253	252251	89685	189280	217921	147871	118878	297565	136027	164003	75375	0.709173	0.711311	0.710277	0.274576	0.225706	0.33489	0.622811	0.369172	0.260832
>TDP32|TDP32|generation1	RGSPLDGYAQNKHA	RGSPMDGYAQNKHA	RGSPLD.G	NA	SPMDGYAQ	6	52.78	643.329	6	5.5	322.673	2	21.28	N	Y	0.77	2.86	2.5	1630000	1422243	1697742	1588593	1633649	1822637	1922617	1626010	1716793	1647245	1685805	1619539	1803394	1492578	1570491	1649347	1366441	1.1176	1.06524	0.958474	0.0762622	0.197799	0.464248	0.383179	0.354372	0.314174
>TDP32|TDP32|generation1	RGSPLDGYAQNKHA	RGSPMDGYAQNKHA	RGSPLDGYAQNK.H	NA	AQNKHAXX	12	85.58	1304.65	12	3.2	653.333	2	22.84	N	Y	0.6	1.58	2.8	178000	150632	195038	209120	177494	156380	167412	171390	178546	164725	138428	226333	185192	189187	176835	160275	201660	0.920036	0.975957	0.994091	0.317339	0.850858	0.946245	0.65162	0.650419	0.461986
>TDP32|TDP32|generation1	RGSPLDGYAQNKHA	RGSPMDGYAQNKHA	L.DGYAQNKHA	GSPMDGYA	NA	5	75.9	1002.45	9	3.9	502.235	2	11.46	N	Y	0.68	2.35	1.4	29200	20318	28902	33298	31437	26746	24458	30499	27331	28545	28919	32693	29760	26429	29926	34944	34271	0.956816	1.05232	1.10193	0.707635	0.639025	0.437665	0.803878	0.584436	0.302957
>TDP235|TDP235|GenScript	ALETGTIFLPVRHD	ALETGTIFLPVRHD	ALETGTIFLPVRH.D	NA	PVRHDXXX	13	79.45	1452.81	13	0.7	727.411	2	47.53	N	Y	1.11	10.48	2.3	8990000	5836101	9893389	11308629	11832919	9274959	10750959	9843955	9449228	9678845	8058969	12372878	8248709	7909711	5787321	7091259	7107695	1.01153	0.986838	0.717655	0.93868	0.941896	0.102774	0.848716	0.677447	0.129918
>TDP235|TDP235|GenScript	ALETGTIFLPVRHD	ALETGTIFLPVRHD	A.LETGTIFLPVRHD	XXXALETG	NA	1	95.68	1496.8	13	3.6	749.409	2	46.46	N	Y	0.65	3.75	2.2	6160000	4631048	4385833	NA	4892117	8088627	8357498	2654352	5864564	7919055	4659948	8017223	6356358	5314337	6652946	4444850	5631057	1.34616	1.45334	1.18861	0.352505	0.0762929	0.174703	0.66204	0.227137	0.178936
>TDP235|TDP235|GenScript	ALETGTIFLPVRHD	ALETGTIFLPVRHD	G.TIFLPVRHD	LETGTIFL	NA	5	81.12	1096.6	9	1.9	549.31	2	36.04	N	Y	1.1	8.62	1.7	4930000	5198544	5972414	5115808	4203336	5187506	5663218	6090947	5425065	5003124	5016297	6387624	3833224	4458719	3326473	3988251	4154420	1.09159	0.987807	0.777344	0.296238	0.924905	0.0391487	0.639823	0.672879	0.0730775
>TDP235|TDP235|GenScript	ALETGTIFLPVRHD	ALETGTIFLPVRHD	L.PVRHD	TIFLPVRH	NA	9	56.85	622.319	5	7	312.169	2	9.83	N	Y	0.77	51.16	2	928000	129613	147542	135524	118329	352664	439455	303229	454607	1033365	1630982	1036103	662323	2215099	3375938	2068672	1719070	2.91889	8.21602	17.6622	0.000428598	0.00306553	0.000841223	0.0186347	0.0275216	0.00541477
>TDP235|TDP235|GenScript	ALETGTIFLPVRHD	ALETGTIFLPVRHD	ALETGTIFLPVR.H	NA	LPVRHDXX	12	77.68	1315.75	12	2.4	658.884	2	50.55	N	Y	0.83	11.51	2.6	663000	474315	621495	1094962	1094987	617971	476077	743570	642767	536122	533153	822847	632401	626502	474857	531146	526741	0.75489	0.768323	0.657153	0.280939	0.317358	0.136414	0.6257	0.428805	0.153397
>TDP235|TDP235|GenScript	ALETGTIFLPVRHD	ALETGTIFLPVRHD	ALETGTIFLPVRHD	NA	NA		105.76	1567.84	14	3.4	784.928	2	44.91	Y	Y	0.63	2.96	2.7	1060000000	686600106	1202567204	1274464529	1351072148	1197116803	NA	1195337341	1186647182	1033365086	1070417448	1096458333	873392747	922165824	766696429	1071609419	960916248	1.05702	0.902304	0.824282	0.732499	0.512778	0.269735	0.807607	0.532551	0.232745
>TDP235|TDP235|GenScript	ALETGTIFLPVRHD	ALETGTIFLPVRHD	L.ETGTIFLPVRHD	XXALETGT	NA	2	93.63	1383.71	12	3.4	692.867	2	42.22	N	Y	0.91	4.56	1.7	3340000	1695482	3294428	4218298	4273980	3936465	3662127	3902425	3735741	3652587	3645724	3289375	2790005	2880580	2411384	3373240	2986334	1.13014	0.992249	0.864217	0.496014	0.968532	0.497229	0.73734	0.67947	0.327201
>TDP235|TDP235|GenScript	ALETGTIFLPVRHD	ALETGTIFLPVRHD	E.TGTIFLPVRHD	XALETGTI	NA	3	90.47	1254.67	11	0.8	628.344	2	38.99	N	Y	0.4	1.85	2.6	1190000	1149004	655854	1175738	2039854	1898131	1726431	1924845	898226	1074290	1045747	978765	832958	327036	1360268	816287	1146047	1.28427	0.783149	0.726954	0.379072	0.38815	0.384136	0.67616	0.467867	0.284169
>TDP235|TDP235|GenScript	ALETGTIFLPVRHD	ALETGTIFLPVRHD	ALETGTIFL.P	NA	TIFLPVRH	9	57.57	963.528	9	3.4	482.773	2	50.45	N	Y	0.48	60	2.5	274000	42229	33683	25689	25854	89622	134714	NA	50954	374467	300155	232369	NA	391683	1273705	423053	1586834	2.87987	9.48822	28.8359	0.0344618	0.000552664	0.026123	0.251842	0.0114059	0.0547897
>TDP235|TDP235|GenScript	ALETGTIFLPVRHD	ALETGTIFLPVRHD	T.IFLPVRHD	ETGTIFLP	NA	6	65.7	995.555	8	1.5	498.786	2	34.62	N	Y	0.57	4.13	2.9	64800	85475	83573	NA	98019	95014	49962	88771	80346	80418	78945	NA	NA	85847	63933	67558	92786	0.882062	0.895073	0.870916	0.436015	0.210138	0.262254	0.710122	0.359513	0.229507
>TDP235|TDP235|GenScript	ALETGTIFLPVRHD	ALETGTIFLPVRHD	T.GTIFLPVRHD	ALETGTIF	NA	4	98.96	1153.62	10	0.7	577.82	2	36.25	N	Y	0.4	0.35	1.8	656000	728637	796322	618385	NA	344036	915532	569543	924321	983232	1063565	570360	277383	529532	570076	773422	636938	0.963482	1.01286	0.878289	0.885925	0.968565	0.308266	0.833748	0.67947	0.24906
>TDP53|TDP53|generation2	YTRLNGEAVLFLSK	YTRLNGEAVMFMSK	YTRLNGEAVLF.L	NA	AVMFMSKX	11	95.21	1281.67	11	4.1	641.846	2	44.32	N	Y	0.45	20.84	5.1	25100000	819716	770047	549276	1298089	10126961	11208725	8965030	13390984	32842593	NA	28870050	28789613	58657352	82852679	43889394	51021126	12.7117	35.1077	68.7843	4.28604e-05	1.62493e-06	0.000466884	0.00857208	0.000218824	0.00384493
>TDP53|TDP53|generation2	YTRLNGEAVLFLSK	YTRLNGEAVMFMSK	G.EAVLFLSK	RLNGEAVM	NA	6	83.51	905.522	8	1.9	453.769	2	40.87	N	Y	0.83	10.27	1.3	1400000	1212059	1637108	1678344	NA	2124613	1320982	1968791	1950277	NA	1439102	1468651	1560785	1064769	NA	1500253	1256244	1.21999	0.986975	0.84401	0.232568	0.904261	0.2942	0.60095	0.668874	0.243308
>TDP53|TDP53|generation2	YTRLNGEAVLFLSK	YTRLNGEAVMFMSK	YTRLNGEAVL.F	NA	EAVMFMSK	10	80.49	1134.6	10	3.5	568.311	2	34.97	N	Y	0.46	60	2.2	820000	25610	31350	42126	47506	275013	685341	418368	NA	1084522	1562453	1207110	764219	1559126	NA	1686620	1542755	12.5402	31.5045	43.554	0.00851259	0.000505233	1.72892e-07	0.11823	0.0113397	1.9314e-05
>TDP53|TDP53|generation2	YTRLNGEAVLFLSK	YTRLNGEAVMFMSK	N.GEAVLFLSK	TRLNGEAV	NA	5	78.67	962.544	9	1.9	482.28	2	46.55	N	Y	0.83	19.68	2.3	686000	728637	803396	960336	891884	646012	595096	667983	771870	1015972	572899	727284	638062	563757	518138	392302	346018	0.792187	0.87293	0.537848	0.0311854	0.366438	0.00162854	0.244432	0.454114	0.00814271
>TDP53|TDP53|generation2	YTRLNGEAVLFLSK	YTRLNGEAVMFMSK	Y.TRLNGEAVLFLSK	XXXYTRLN	NA	1	81.18	1446.82	13	2.3	724.419	2	47.63	N	Y	0.62	13.89	3.6	442000	535968	640695	776346	794748	355900	465613	446494	432632	518729	243962	643792	325096	248129	170652	142571	133338	0.618919	0.630179	0.252821	0.00714902	0.0593311	0.000243328	0.103609	0.19676	0.00263008
>TDP53|TDP53|generation2	YTRLNGEAVLFLSK	YTRLNGEAVMFMSK	YTRLNGEAVLFL.S	NA	VMFMSKXX	12	64.98	1394.76	12	2.3	698.387	2	53.43	N	Y	0.67	5.65	3.4	378000	426673	329443	480168	582815	315996	321744	474619	256832	378559	263150	417459	383322	328938	275763	295391	357038	0.752675	0.792969	0.691073	0.1612	0.183591	0.0455402	0.542759	0.340061	0.0801115
>TDP53|TDP53|generation2	YTRLNGEAVLFLSK	YTRLNGEAVMFMSK	YTRLNG.E	NA	RLNGEAVM	6	70.66	722.371	6	0.5	362.193	2	18.95	N	Y	0.62	3.53	3.7	284000	299862	268809	266561	308186	212461	175259	248736	237604	298755	298785	207221	233713	425908	343777	450076	215986	0.764427	0.908219	1.25566	0.0134533	0.344276	0.223658	0.159738	0.44508	0.207179
>TDP53|TDP53|generation2	YTRLNGEAVLFLSK	YTRLNGEAVMFMSK	YTRLNGEA.V	NA	NGEAVMFM	8	65.07	922.451	8	3.7	462.234	2	18.5	N	Y	0.57	4	2.4	208000	NA	78723	119369	93604	140203	81744	273346	142837	140169	217921	117693	124539	181581	218879	201276	192844	1.64074	1.54353	2.043	0.258722	0.128833	0.00068596	0.613257	0.290774	0.0049888
>TDP53|TDP53|generation2	YTRLNGEAVLFLSK	YTRLNGEAVMFMSK	R.LNGEAVLFLSK	XYTRLNGE	NA	3	72.34	1189.67	11	4.8	595.846	2	46.78	N	Y	0.41	9.17	2.3	183000	181459	324390	281818	433579	42842	42712	201274	39196	177002	NA	NA	177105	127392	175598	158412	214884	0.26696	0.579911	0.553767	0.0144067	0.176808	0.0488834	0.163712	0.334569	0.0844898
>TDP53|TDP53|generation2	YTRLNGEAVLFLSK	YTRLNGEAVMFMSK	T.RLNGEAVLFLSK	XXYTRLNG	NA	2	76.74	1345.77	12	0.6	673.894	2	42.22	N	Y	0.54	7.34	1.8	130000	204579	216260	NA	211050	92426	NA	230278	NA	NA	NA	130770	130200	NA	NA	240413	64906	0.766046	0.6195	0.724777	0.409708	0.000352968	0.441647	0.701487	0.00919993	0.304599
>TDP53|TDP53|generation2	YTRLNGEAVLFLSK	YTRLNGEAVMFMSK	YTRLNGEAVLFLSK	NA	NA		104.44	1609.88	14	2.1	537.636	3	49.16	Y	Y	0.66	5.04	3.1	315000000	318078009	266788018	454140177	364701174	248051230	387139165	328717769	339238257	379582621	167209896	309824924	304070068	255734646	295549107	330801169	233617253	0.92836	0.826873	0.794825	0.627325	0.347711	0.162588	0.773785	0.446668	0.171791
>TDP53|TDP53|generation2	YTRLNGEAVLFLSK	YTRLNGEAVMFMSK	YTRLNGE.A	NA	LNGEAVMF	7	68.7	851.414	7	2.1	426.715	2	17.24	N	Y	0.7	3.7	2.6	109000	98786	88424	105009	111265	77867	94169	97561	112896	105383	111016	103610	130200	129293	115004	147230	111299	0.947976	1.1158	1.24621	0.567566	0.184761	0.0398709	0.759794	0.340061	0.0733291
>TDP134|TDP134|GenScript	GEWHWPSLNKVGQA	GEWHWPSMNKVGQA	GEWHWPSLNKVGQA	NA	NA		92.67	1607.78	14	3.6	804.902	2	41.27	Y	Y	0.4	2.46	1.8	18300000	11069675	14855242	21629997	19162265	13912439	13013631	10898664	12718001	19746481	15624531	27662940	22966994	15781395	12737054	22829940	31406093	0.757567	1.28904	1.24038	0.145749	0.212306	0.432179	0.521574	0.359513	0.301294
>TDP134|TDP134|GenScript	GEWHWPSLNKVGQA	GEWHWPSMNKVGQA	W.PSLNKVGQA	EWHWPSMN	NA	5	82.73	912.503	9	5.5	457.261	2	21.84	N	Y	1.12	14.45	1.8	2440000	3047664	3173161	2737406	2613839	3062893	2798912	2285204	3076493	2496446	2535560	1971613	1730612	1939400	2015670	1928897	1807228	0.969879	0.754768	0.664634	0.713563	0.0243779	0.000405369	0.805113	0.125461	0.00349241
>TDP134|TDP134|GenScript	GEWHWPSLNKVGQA	GEWHWPSMNKVGQA	P.SLNKVGQA	WHWPSMNK	NA	6	48.88	815.45	8	2	408.731	2	24.2	N	Y	0.66	5.74	3.4	141000	155536	161690	133729	181909	189813	150409	123928	152451	138123	156245	124735	114835	124540	120075	123934	111299	0.974303	0.843685	0.758217	0.816712	0.113761	0.0102493	0.828255	0.280178	0.0281826
>TDP178|TDP178|GenScript	YWLSTHLAGKRRDW	YWMSTHLAGKRRDW	YWLSTHLAGKRRDW	NA	NA		60.46	1787.92	14	2.7	447.989	4	37.57	Y	Y	0.87	10.9	2	14600000	7566613	13945737	22078752	11479698	8778857	11470306	3190496	18541362	17086334	13171206	17804874	18033943	13975090	8037946	20686721	18623262	0.76231	1.20021	1.11353	0.487338	0.431506	0.719833	0.734788	0.490376	0.40351
>TDP178|TDP178|GenScript	YWLSTHLAGKRRDW	YWMSTHLAGKRRDW	YWLSTHLAGKRRD.W	NA	KRRDWXXX	13	49.24	1601.84	13	5.4	534.958	3	31.92	N	Y	0.77	6.13	2.6	531000	460302	551766	592357	626085	348350	559782	610853	366707	537145	479701	617638	538592	404992	387058	716581	601675	0.845408	0.974251	0.946109	0.298197	0.76387	0.742324	0.641284	0.626273	0.410827
>TDP208|TDP208|GenScript	NLRPFKHDVQVLLE	NMRPFKHDVQVMLE	NLRPFKHDVQVLLE	NA	NA		83.67	1706.95	14	4.8	854.485	2	43.66	Y	Y	0.51	3.24	3.5	678000000	226297790	805416859	933410641	1086156040	1143192623	661798708	685561122	572722077	519751944	722291927	920421445	612992317	594179010	328937500	586123761	519027010	1.00393	0.909604	0.664726	0.989906	0.749938	0.243357	0.850217	0.62085	0.218889
>TDP208|TDP208|GenScript	NLRPFKHDVQVLLE	NMRPFKHDVQVMLE	NLRPFKHD.V	NA	FKHDVQVM	8	85.71	1025.54	8	2	513.779	2	28.1	N	Y	1.05	6.19	1.4	2330000	2122855	2809359	2459178	2543195	2696209	2471936	2302782	2540853	2383902	2316268	2072206	2167308	2053483	2201161	2217766	2071700	1.00777	0.899855	0.860037	0.909815	0.166921	0.0569552	0.842182	0.32736	0.0928682
>TDP208|TDP208|GenScript	NLRPFKHDVQVLLE	NMRPFKHDVQVMLE	N.LRPFKHDVQVLLE	XXXNMRPF	NA	1	70.35	1592.9	13	2.1	797.461	2	42.93	N	Y	0.78	3.39	1.9	1240000	861753	633622	1068037	1580666	2178537	1438693	1661167	642767	2782924	1507630	384263	905741	1292934	1104290	743604	535557	1.42883	1.34663	0.887142	0.284236	0.541203	0.674367	0.62884	0.544572	0.390533
>TDP208|TDP208|GenScript	NLRPFKHDVQVLLE	NMRPFKHDVQVMLE	R.PFKHDVQVLLE	XNMRPFKH	NA	3	68.1	1323.72	11	1.4	662.867	2	40.57	N	Y	0.7	34.88	2.5	621000	318078	783185	1373191	1112648	1261826	279891	863983	486196	56477	382390	896279	512714	347001	314098	413734	288716	0.806193	0.51514	0.380126	0.600045	0.17958	0.051455	0.7668	0.335341	0.0860144
>TDP208|TDP208|GenScript	NLRPFKHDVQVLLE	NMRPFKHDVQVMLE	NLRPFKHDVQVLL.E	NA	QVMLEXXX	13	58.47	1577.9	13	6.6	789.965	2	43.2	N	Y	0.64	8.22	3.1	885000	191968	1738164	1920672	626968	570518	1687194	1669957	265073	632297	667469	691071	803036	842308	1020201	185435	789009	0.936346	0.623943	0.633564	0.902912	0.357717	0.405422	0.8407	0.449721	0.292587
>TDP208|TDP208|GenScript	NLRPFKHDVQVLLE	NMRPFKHDVQVMLE	NLRPFKHDVQ.V	NA	HDVQVMLE	10	80.51	1252.67	10	1.6	627.342	2	24.83	N	Y	0.53	30.17	2.1	256000	15904	28019	35002	33518	NA	NA	40782	29117	283408	470107	256511	232096	694952	1194562	640170	504701	1.24328	11.0467	26.986	0.408966	0.0020291	0.0028674	0.701486	0.0215726	0.012186
>TDP224|TDP224|GenScript	QDRNTKNLGLVIEG	QDRNTKNLGMVIEG	Q.DRNTKNLGLVIEG	XXXQDRNT	NA	1	75.99	1427.77	13	1.4	714.895	2	36.08	N	Y	1.1	4.57	1.8	5020000	4869256	4891114	4415750	5280661	4680619	4263762	5546014	4614739	4992893	4248776	6256854	4261833	5770667	NA	5768054	5763294	0.981927	1.0156	1.18567	0.795701	0.885272	0.00759947	0.822005	0.663543	0.023383
>TDP224|TDP224|GenScript	QDRNTKNLGLVIEG	QDRNTKNLGMVIEG	R.NTKNLGLVIEG	XQDRNTKN	NA	3	58.31	1156.65	11	3.1	579.332	2	37.75	N	Y	0.48	15.34	1.4	805000	499537	630590	602229	616371	NA	721962	625794	510918	NA	NA	427518	457722	439217	370982	NA	550984	1.05514	0.753804	0.772721	0.623956	0.0338997	0.0638916	0.773785	0.148714	0.0974913
>TDP224|TDP224|GenScript	QDRNTKNLGLVIEG	QDRNTKNLGMVIEG	D.RNTKNLGLVIEG	XXQDRNTK	NA	2	77.7	1312.75	12	0.4	657.381	2	35.44	N	Y	0.72	5.84	1.9	6890000	4792188	6285687	9064853	10420034	8250400	5741692	4860453	7265467	8758025	6935099	9777592	5668966	6369599	4798036	6970120	4485010	0.85457	1.01888	0.740207	0.483766	0.930078	0.210402	0.734091	0.672879	0.200399
>TDP224|TDP224|GenScript	QDRNTKNLGLVIEG	QDRNTKNLGMVIEG	QDRNTKNLGLVIEG	NA	NA		94.95	1555.83	14	3.4	778.926	2	40.82	Y	Y	0.93	7.95	2.4	103000000	102990016	118235599	101418656	127159732	133731967	119673086	93165999	127592041	95867632	88539010	77556823	79090565	119786488	87304464	95047096	94218279	1.05415	0.758228	0.881176	0.595728	0.0112697	0.206497	0.7668	0.0722693	0.198011
>TDP224|TDP224|GenScript	QDRNTKNLGLVIEG	QDRNTKNLGMVIEG	N.TKNLGLVIEG	QDRNTKNL	NA	4	58.98	1042.6	10	2.9	522.31	2	40.7	N	Y	0.74	6.87	2.4	303000	322982	384013	267458	398257	341879	363597	355086	265073	346842	249444	348050	216731	240524	131080	161207	446297	0.965707	0.845821	0.713266	0.764771	0.285611	0.249178	0.816191	0.413572	0.221141
>TDP224|TDP224|GenScript	QDRNTKNLGLVIEG	QDRNTKNLGMVIEG	QDRNTKNL.G	NA	TKNLGMVI	8	49.74	987.51	8	0.9	494.762	2	14.89	N	Y	0.63	2.58	2.1	116000	88277	122278	87507	101551	114319	102147	85695	NA	105383	98270	101598	NA	153061	169415	142571	90472	1.00818	1.01849	1.39014	0.947728	0.857427	0.0846822	0.849219	0.65324	0.114477
>TDP69|TDP69|generation3	GWKTLADSQESARD	GWKTMADSQESARD	W.KTLADSQESARD	XXGWKTMA	NA	2	120.9	1319.63	12	0.4	660.823	2	15.3	N	Y	0.85	10.56	3.5	7630000	6347548	9620538	8885351	9713591	9846555	8789105	7040185	7622560	7898593	7702620	6337328	1374785	8575191	6603482	6261926	5476782	0.9633	0.674438	0.778701	0.76286	0.152146	0.111701	0.816191	0.313893	0.135688
>TDP69|TDP69|generation3	GWKTLADSQESARD	GWKTMADSQESARD	GWKTLADSQESARD	NA	NA		119.92	1562.73	14	5.3	782.378	2	26.25	Y	Y	0.37	1.37	2.8	44000000	30476637	44666782	40836716	54131191	30305389	29297018	40254743	33923826	50645121	34675495	52811067	43750507	42590751	37592857	54512305	43417546	0.786432	1.0692	1.04704	0.148797	0.660554	0.752366	0.522095	0.59106	0.411982
>TDP69|TDP69|generation3	GWKTLADSQESARD	GWKTMADSQESARD	L.ADSQESARD	WKTMADSQ	NA	5	52.87	977.405	9	7	489.713	2	9.66	N	Y	0.7	4.84	2	83900	74265	102067	94239	92721	99544	89984	87892	92981	86250	89087	84699	70114	69020	78648	65322	76917	1.01957	0.908773	0.798	0.790921	0.296935	0.0336009	0.82131	0.421658	0.0657919
>TDP69|TDP69|generation3	GWKTLADSQESARD	GWKTMADSQESARD	GWKTLADSQESAR.D	NA	ESARDXXX	13	91.24	1447.71	13	2.3	724.862	2	31.76	N	Y	0.48	1.59	2	180000	177255	242535	177707	145704	173636	151717	200395	116467	263969	31523	228345	210261	132145	101278	242277	197252	0.86412	0.987752	0.905478	0.385778	0.96875	0.657939	0.680385	0.67947	0.383798
>TDP69|TDP69|generation3	GWKTLADSQESARD	GWKTMADSQESARD	GWKTLAD.S	NA	TMADSQES	7	64.18	789.402	7	3.1	395.71	2	28.54	N	Y	0.5	10.32	1.6	44600	NA	54975	37516	63933	NA	NA	52735	21975	15245	39884	88119	57984	51242	64798	85822	73722	0.716418	0.964839	1.32133	0.402984	0.927953	0.181413	0.698155	0.672879	0.183709
>TDP179|TDP179|GenScript	LWQPVSARINTTFD	LWQPVSARINTTFD	LWQPVSARINTTFD	NA	NA		66.3	1646.84	14	2.8	824.43	2	48.9	Y	Y	0.4	3.54	3.2	55400000	48972804	41837212	59415177	54925940	58993053	34267048	2355518	35709290	69163841	72366250	55325879	84913184	43351301	67147768	61687429	98405758	0.640137	1.37347	1.31899	0.182279	0.0369862	0.223828	0.55851	0.153255	0.207179
>TDP179|TDP179|GenScript	LWQPVSARINTTFD	LWQPVSARINTTFD	L.WQPVSARINTTFD	XXXLWQPV	NA	1	51.79	1533.76	13	18.4	767.9	2	37.05	N	Y	0.68	4.89	2.6	1790000	1863629	2021121	1786045	1995701	2113828	2655042	1696324	2430979	1606320	1836568	1951495	1366698	1673208	792665	1136838	2104759	1.1604	0.8819	0.744469	0.203246	0.159428	0.147828	0.579048	0.322045	0.161057
>TDP179|TDP179|GenScript	LWQPVSARINTTFD	LWQPVSARINTTFD	LWQPVSARINTTF.D	NA	NTTFDXXX	13	57.25	1531.81	13	2.5	766.917	2	47.31	N	Y	0.59	1.66	3.4	634000	465207	596231	539404	620787	503652	402834	795427	678477	NA	485183	911368	865306	636960	540397	472440	923449	1.07146	1.35748	1.15827	0.68854	0.159363	0.435119	0.798878	0.322045	0.301941
>TDP179|TDP179|GenScript	LWQPVSARINTTFD	LWQPVSARINTTFD	A.RINTTFD	PVSARINT	NA	7	113.75	865.429	7	3.7	433.724	2	25.66	N	Y	0.6	4.68	2.2	279000	NA	139457	223480	177494	212461	197493	186332	223870	334565	242591	NA	195705	188236	425393	279550	286512	1.1382	1.43008	1.63715	0.31979	0.17799	0.120234	0.652769	0.335027	0.142049
>TDP179|TDP179|GenScript	LWQPVSARINTTFD	LWQPVSARINTTFD	S.ARINTTFD	QPVSARIN	NA	6	104.06	936.466	8	4.5	469.243	2	26.49	N	Y	0.74	8.87	2.2	248000	409858	273862	259380	227828	253444	244578	265435	177173	211789	165839	222309	156079	NA	262161	262777	260064	0.80332	0.645655	0.89388	0.246267	0.0542012	0.54264	0.609384	0.186442	0.346233
>TDP168|TDP168|GenScript	VFIDLRWLAYEEPW	VFIDLRWMAYEEPW	VFIDLRWLAYEEPW	NA	NA		61.29	1835.92	14	6.6	918.976	2	65.01	Y	Y	0.59	4.68	4	847000	1113974	581072	NA	1624819	282563	1556404	776969	1387169	522821	433101	806752	554766	1045755	824817	344779	990669	0.904353	0.523539	0.724281	0.814426	0.107591	0.376927	0.828255	0.273798	0.280481
>TDP168|TDP168|GenScript	VFIDLRWLAYEEPW	VFIDLRWMAYEEPW	VFIDLRWLA.Y	NA	RWMAYEEP	9	62.8	1131.64	9	5.7	566.832	2	57.25	N	Y	0.59	60	1.3	172000	41159	32696	44050	32677	NA	62649	52911	69221	186210	NA	524087	432653	340346	302969	386711	363649	1.63615	10.1203	9.25526	0.00610035	0.00969424	2.49946e-06	0.0999709	0.0658231	9.33132e-05
>TDP168|TDP168|GenScript	VFIDLRWLAYEEPW	VFIDLRWMAYEEPW	VFIDLRW.L	NA	DLRWMAYE	7	60.15	947.523	7	4.5	474.771	2	51.29	N	Y	0.49	60	1.5	113000	44476	27792	26771	47914	32309	38892	41738	31740	123799	141169	170001	128583	303269	321518	345711	340508	0.984526	3.83491	8.92126	0.92802	0.000114418	2.06936e-07	0.848423	0.00527417	1.9314e-05
>TDP17|TDP17|generation1	RLENYLVLTKAAPV	RMENYMVLTKAAPV	RLENYLVLTKAAPV	NA	NA		94.43	1585.92	14	3.7	529.649	3	44.47	Y	Y	1.09	5.3	2.5	850000000	532465389	898388441	1139837995	1033172819	1121622951	673569831	778727121	786977818	959699456	746962240	1176932339	609757529	729176481	989285714	724967068	800028894	0.932582	0.969335	0.899994	0.724296	0.884017	0.560229	0.807607	0.663218	0.352489
>TDP17|TDP17|generation1	RLENYLVLTKAAPV	RMENYMVLTKAAPV	RLENYLVL.T	NA	YMVLTKAA	8	52.63	1018.58	8	2.1	510.299	2	46.52	N	Y	0.65	60	2.3	1460000	75666	188975	218992	284343	533849	440763	579211	1057544	1104984	2302563	1921317	1520350	3270361	NA	3242783	2909196	3.40032	8.91853	16.3587	0.0189416	0.00113725	1.34795e-06	0.179409	0.0159055	6.29043e-05
>TDP17|TDP17|generation1	RLENYLVLTKAAPV	RMENYMVLTKAAPV	L.TKAAPV	YMVLTKAA	NA	8	48.36	585.349	6	5.9	293.683	2	17.21	N	Y	0.61	29.29	2.9	897000	100888	128341	86430	81594	356978	490463	254009	428511	1043596	1425396	939534	1027045	2329182	3140982	1919579	1399500	3.85135	11.1656	22.1251	0.0015702	8.70006e-05	0.00125453	0.0373858	0.0045779	0.0069558
>TDP17|TDP17|generation1	RLENYLVLTKAAPV	RMENYMVLTKAAPV	RLENYLVLTKA.A	NA	LTKAAPVX	11	95.49	1318.76	11	0.8	660.388	2	39.43	N	Y	0.91	4.51	1.3	513000	449793	264767	694673	472434	416295	377984	878925	505424	286477	487924	662905	786053	488653	375929	467781	402218	1.15782	1.18159	0.921832	0.625763	0.563683	0.703161	0.773785	0.556112	0.396546
>TDP17|TDP17|generation1	RLENYLVLTKAAPV	RMENYMVLTKAAPV	RLENYLVLTK.A	NA	VLTKAAPV	10	76.9	1247.72	10	3.7	624.871	2	40.15	N	Y	0.88	2.22	1.3	484000	217890	542671	743138	415918	456199	527085	617884	337865	546353	563305	765509	291940	643615	230009	346642	578533	1.01011	1.12893	0.937061	0.970315	0.688278	0.843924	0.849361	0.600683	0.436155
>TDP17|TDP17|generation1	RLENYLVLTKAAPV	RMENYMVLTKAAPV	E.NYLVLTKAAPV	XRMENYMV	NA	3	69.05	1187.69	11	4.7	594.856	2	41.63	N	Y	0.63	8.71	2.4	460000	372726	500228	NA	NA	454042	742889	503624	611178	472688	615387	549235	484409	376472	440232	793923	733911	1.32409	1.21525	1.34288	0.24412	0.210004	0.405443	0.609384	0.359513	0.292587
>TDP17|TDP17|generation1	RLENYLVLTKAAPV	RMENYMVLTKAAPV	L.VLTKAAPV	ENYMVLTK	NA	6	48.83	797.501	8	1.4	399.758	2	26.93	N	Y	0.84	29.11	2	442000	205980	228387	188477	213699	264228	319128	284772	332371	471665	597570	579413	477131	792872	1056063	694217	610490	1.43507	2.54115	3.76985	0.00212606	8.09707e-05	0.000991005	0.0472459	0.0045779	0.0058199
>TDP17|TDP17|generation1	RLENYLVLTKAAPV	RMENYMVLTKAAPV	RLENYLVLTKAA.P	NA	TKAAPVXX	12	76.17	1389.8	12	1.5	695.907	2	42.18	N	Y	0.78	6.28	2.1	2030000	924808	3971503	3904170	2287109	1423598	1283052	2135787	1840402	2424827	1493924	1971613	1350524	2196086	1582857	2096627	1377460	0.602731	0.653062	0.654157	0.194522	0.257256	0.251125	0.570234	0.397184	0.221814
>TDP139|TDP139|GenScript	WLAKEDQFPVRPTE	WLAKEDQFPVRPTE	WLAKEDQFPVRPTE	NA	NA		103.05	1714.87	14	3.5	858.444	2	36.01	Y	Y	1.41	6.62	2.2	234000000	158338392	245566244	246815314	318782383	197362500	222343439	236430695	208762004	268061042	NA	268581995	266870006	212003071	202803571	258118095	213781826	0.892106	1.10505	0.9146	0.469693	0.541084	0.576725	0.734091	0.544572	0.358707
>TDP139|TDP139|GenScript	WLAKEDQFPVRPTE	WLAKEDQFPVRPTE	W.LAKEDQFPVRPTE	XXXWLAKE	NA	1	121.23	1528.79	13	1.8	765.403	2	29.4	N	Y	1.11	8.7	1.8	7690000	8057042	8498815	3607991	9272064	12294713	9770032	7506015	10026070	7745122	8483846	6518394	5264617	6854449	6850804	4789628	5190270	1.34519	0.951626	0.804635	0.165171	0.81527	0.33972	0.547452	0.639579	0.26386
>TDP139|TDP139|GenScript	WLAKEDQFPVRPTE	WLAKEDQFPVRPTE	F.PVRPTE	EDQFPVRP	NA	8	65.3	697.376	6	1.5	349.696	2	14.84	N	Y	0.94	31.41	1.8	995000	466608	706382	680313	583698	667581	661799	745328	703198	846132	1282856	835924	1188785	1815811	2102232	1900942	1033646	1.13989	1.70443	2.81191	0.190059	0.0152364	0.00373495	0.569039	0.0918729	0.0146264
>TDP139|TDP139|GenScript	WLAKEDQFPVRPTE	WLAKEDQFPVRPTE	D.QFPVRPTE	AKEDQFPV	NA	6	83.91	972.503	8	1.9	487.26	2	27.64	N	Y	0.75	2.87	3.1	655000	580808	664949	682108	705560	661110	647412	614368	692211	717217	788079	620656	509479	620798	788955	585192	751542	0.993042	1.00076	1.04293	0.889443	0.994209	0.634047	0.834047	0.686751	0.376235
>TDP139|TDP139|GenScript	WLAKEDQFPVRPTE	WLAKEDQFPVRPTE	Q.FPVRPTE	KEDQFPVR	NA	7	89.33	844.444	7	4.3	423.231	2	26.2	N	Y	0.9	16.82	1.6	506000	NA	521449	468500	465369	493945	406758	468467	443619	395953	439954	438583	336418	400239	337594	365279	395607	0.934223	0.830184	0.772367	0.286254	0.0526448	0.00489421	0.631908	0.185704	0.0169182
>TDP139|TDP139|GenScript	WLAKEDQFPVRPTE	WLAKEDQFPVRPTE	E.DQFPVRPTE	LAKEDQFP	NA	5	75.44	1087.53	9	4.6	544.775	2	27.75	N	Y	0.33	1.98	5.4	330000	NA	509323	NA	419451	552184	NA	NA	517785	557608	557823	539176	NA	408795	370982	460326	494784	1.15202	1.18766	0.933966	0.279997	0.0853383	0.568627	0.624994	0.241302	0.356513
>TDP139|TDP139|GenScript	WLAKEDQFPVRPTE	WLAKEDQFPVRPTE	L.AKEDQFPVRPTE	XXWLAKED	NA	2	78.72	1415.7	12	8.4	708.865	2	27.79	N	Y	0.54	2.05	2	3890000	3853368	2779042	5322236	4689015	5726748	4813082	3700272	5054238	3437729	4385833	3631390	3606789	3184799	1904375	3419832	3052452	1.15926	0.904954	0.694646	0.375863	0.527125	0.0964996	0.675701	0.539197	0.124803
>TDP139|TDP139|GenScript	WLAKEDQFPVRPTE	WLAKEDQFPVRPTE	A.KEDQFPVRPTE	XWLAKEDQ	NA	3	92.37	1344.67	11	2.1	673.342	2	28.1	N	Y	0.61	2.18	2.9	508000	379031	722551	617487	547493	531692	426376	504503	405163	723356	464624	526099	448018	443020	437759	413734	467235	0.824038	0.95391	0.777278	0.249847	0.794544	0.134461	0.609384	0.63064	0.151505
>TDP198|TDP198|GenScript	DELWVQLIKSKEDQ	DELWVQMIKSKEDQ	DELWVQLIKSKEDQ	NA	NA		91.41	1729.89	14	0.1	865.952	2	45.62	Y	Y	1.32	8.22	2.5	51800000	38253435	32944278	37246675	NA	44757070	76643091	53878073	48070198	70698542	47284766	54420547	76421865	33274025	25350446	57400992	54437228	1.54467	1.72088	1.17892	0.0709849	0.0243723	0.52263	0.382478	0.125461	0.337483
>TDP198|TDP198|GenScript	DELWVQLIKSKEDQ	DELWVQMIKSKEDQ	W.VQLIKSKEDQ	DELWVQMI	NA	4	75.41	1186.66	10	2.8	594.337	2	28.37	N	Y	0.98	22.91	1.8	3060000	4715121	4537417	3248987	3046535	3893326	3622890	3252021	2870478	2895469	2631500	2655642	2110699	2671429	2089866	1947534	2060680	0.877197	0.662032	0.564026	0.362593	0.0291946	0.010285	0.666532	0.137462	0.0281826
>TDP198|TDP198|GenScript	DELWVQLIKSKEDQ	DELWVQMIKSKEDQ	Q.LIKSKEDQ	LWVQMIKS	NA	6	56.85	959.529	8	2.3	480.773	2	14.94	N	Y	0.69	60	1.6	424000	44209	57299	47030	42210	150988	196185	120413	201895	470642	651022	383257	479557	1045755	1545759	1062291	644651	3.50977	10.4037	22.5347	0.000889856	0.00020476	0.00142021	0.027808	0.00647222	0.00736406
>TDP198|TDP198|GenScript	DELWVQLIKSKEDQ	DELWVQMIKSKEDQ	L.WVQLIKSKEDQ	XDELWVQM	NA	3	84.62	1372.73	11	3	687.377	2	33.2	N	Y	0.59	60	1.4	566000	40784	34112	36739	35804	51444	118496	133597	75127	717217	745592	690065	NA	1454550	1929107	1751848	1421539	2.56828	19.4691	44.4729	0.0229935	5.83175e-08	1.19447e-05	0.196525	2.00943e-05	0.00030152
>TDP201|TDP201|GenScript	WDAGLFNYNQLRGF	WDAGLFNYNQMRGF	Y.NQLRGF	LFNYNQMR	NA	8	54.26	733.387	6	1.1	367.701	2	28.19	N	Y	0.95	23.99	2.3	2030000	3601147	2768936	2243776	2348923	2361879	2079565	1775428	1744261	1677939	1658393	1820724	1504176	1426030	1632321	1490935	1564795	0.726196	0.607622	0.557713	0.0699631	0.0142801	0.00808239	0.382312	0.0874118	0.0238218
>TDP201|TDP201|GenScript	WDAGLFNYNQLRGF	WDAGLFNYNQMRGF	D.AGLFNYNQLRGF	XXWDAGLF	NA	2	99.76	1398.7	12	4.4	700.362	2	52.73	N	Y	0.32	0.46	4.8	1940000	1156010	2031227	2198900	1695463	2264816	1935696	1836952	1414637	1544932	1126611	1911258	2620178	1796797	1385000	2040717	1961503	1.05232	1.01714	1.01446	0.759563	0.940723	0.928194	0.816191	0.677447	0.456355
>TDP201|TDP201|GenScript	WDAGLFNYNQLRGF	WDAGLFNYNQMRGF	WDAGLFNYNQLRGF	NA	NA		76.42	1699.81	14	2.2	850.914	2	52.34	Y	Y	0.86	15.7	2.7	13700000	10439124	10914055	20732486	25608557	11647623	8632157	1485382	19777453	14119246	11444284	10461621	15850461	15591257	10016518	13604780	17962081	0.61368	0.766323	0.844601	0.265459	0.354325	0.545225	0.618159	0.449269	0.346233
>TDP201|TDP201|GenScript	WDAGLFNYNQLRGF	WDAGLFNYNQMRGF	W.DAGLFNYNQLRGF	XXXWDAGL	NA	1	84.58	1513.73	13	9.1	757.88	2	47.49	N	Y	0.64	8.34	3.1	456000	408457	539639	838275	652577	345115	442071	553722	409283	563747	279597	378228	300027	227214	545344	390439	344916	0.717601	0.623875	0.618264	0.139026	0.0858757	0.0836929	0.512855	0.241302	0.11405
>TDP201|TDP201|GenScript	WDAGLFNYNQLRGF	WDAGLFNYNQMRGF	A.GLFNYNQLRGF	XWDAGLFN	NA	3	95.98	1327.67	11	4.6	664.844	2	47.65	N	Y	0.76	17.22	1.9	345000	290054	345612	324899	494510	589931	561090	686440	252712	124822	227515	161954	485218	198693	181781	191958	NA	1.43647	0.686912	0.524538	0.178085	0.266264	0.0230966	0.55851	0.403642	0.0497466
>TDP29|TDP29|generation1	AGSWKGVRNDFTEA	AGSWKGVRNDFTEA	AGSWKGVRNDFTEA	NA	NA		61.72	1536.73	14	5	513.254	3	29.99	Y	Y	0.93	7.09	2.1	62200000	NA	68920238	69557043	68613272	44864918	53624006	71368671	49443633	68038394	NA	68805275	68415765	56090499	41797321	68210269	77247969	0.794222	0.991158	0.881303	0.0932784	0.160972	0.408988	0.429603	0.323546	0.29371
>TDP29|TDP29|generation1	AGSWKGVRNDFTEA	AGSWKGVRNDFTEA	G.SWKGVRNDFTEA	XXAGSWKG	NA	2	91.46	1408.67	12	4	705.347	2	29.87	N	Y	0.73	9.35	2.7	705000	532465	871103	1085987	646395	407667	NA	896503	622166	872733	472848	834918	721358	597031	591098	874061	987363	0.819033	0.925352	0.972449	0.483168	0.714103	0.895941	0.734091	0.608557	0.447172
>TDP29|TDP29|generation1	AGSWKGVRNDFTEA	AGSWKGVRNDFTEA	G.VRNDFTEA	SWKGVRND	NA	6	80.89	950.446	8	4.3	476.232	2	22	N	Y	0.73	9.35	2.5	677000	NA	612400	601332	553675	665424	583325	729507	758136	669129	614017	632727	569323	505765	540397	542328	525639	1.16119	1.05459	0.897132	0.106446	0.315189	0.02033	0.443526	0.426588	0.0451779
>TDP29|TDP29|generation1	AGSWKGVRNDFTEA	AGSWKGVRNDFTEA	A.GSWKGVRNDFTEA	XXXAGSWK	NA	1	68.29	1465.69	13	5.9	733.859	2	31.73	N	Y	0.81	4.34	2	1060000	1127986	1303623	1229589	1130309	1283395	1196731	1045920	1148191	1248223	1192398	949593	805462	1017234	661585	827469	819864	0.975525	0.875649	0.694177	0.668932	0.232606	0.00482932	0.790381	0.374393	0.0169182
>TDP29|TDP29|generation1	AGSWKGVRNDFTEA	AGSWKGVRNDFTEA	K.GVRNDFTEA	GSWKGVRN	NA	5	64.98	1007.47	9	0.5	504.741	2	23.65	N	Y	0.34	0.64	1.6	535000	458200	681118	437087	479498	432472	483924	597669	605684	525891	609905	483850	434270	408795	446415	474304	590655	1.03105	0.999034	0.933978	0.82903	0.994371	0.638871	0.828255	0.686751	0.376837
>TDP29|TDP29|generation1	AGSWKGVRNDFTEA	AGSWKGVRNDFTEA	W.KGVRNDFTEA	AGSWKGVR	NA	4	73.58	1135.56	10	2.7	568.79	2	24.54	N	Y	0.84	14.2	1.7	3560000	4224692	4881008	3886219	4009064	4885531	4119893	3032290	4422458	3877677	3700547	2836709	2765744	2737977	2695804	2581181	2545546	0.968189	0.775289	0.62117	0.774853	0.0390949	0.000387181	0.817818	0.157944	0.00344161
>TDP29|TDP29|generation1	AGSWKGVRNDFTEA	AGSWKGVRNDFTEA	AGSWKGVRNDF.T	NA	RNDFTEAX	11	59.54	1235.6	11	3.9	618.812	2	29.67	N	Y	0.7	6.81	1.8	195000	161141	137436	190272	161599	106338	138638	236431	120038	287501	126778	225327	204600	222461	222589	232959	NA	0.924663	1.29788	1.38983	0.709593	0.214193	0.00474453	0.803878	0.361312	0.0169182
>TDP29|TDP29|generation1	AGSWKGVRNDFTEA	AGSWKGVRNDFTEA	S.WKGVRNDFTEA	XAGSWKGV	NA	3	49.76	1321.64	11	6.7	661.832	2	31.56	N	Y	0.65	5.26	2.9	146000	119104	171795	122061	147470	81210	117580	169632	97514	141192	128423	185090	145565	173976	136027	210595	166397	0.83139	1.07109	1.22584	0.340698	0.587136	0.158862	0.656451	0.562252	0.16913
>TDP29|TDP29|generation1	AGSWKGVRNDFTEA	AGSWKGVRNDFTEA	AGSWKGVR.N	NA	KGVRNDFT	8	58.14	859.466	8	3.2	430.742	2	22.32	N	Y	0.33	60	0.9	8100	47535	29733	36480	19515	40109	31954	27716	45490	15449	NA	21225	NA	14450	10672	24041	23803	1.09009	0.5504	0.547534	0.687721	0.171452	0.0679063	0.798878	0.329015	0.101951
>TDP147|TDP147|GenScript	LRKDWGDIQFATAN	LRKDWGDIQFATAN	W.GDIQFATAN	RKDWGDIQ	NA	5	52.88	935.435	9	4.1	468.727	2	33.65	N	Y	0.96	12.17	2.2	2630000	2508192	3355061	3042560	2516703	3742338	3335152	2575249	3117696	3130789	2713734	2384042	2086438	2082003	1953839	2077990	1972523	1.11801	0.903041	0.707931	0.332939	0.400343	0.0074987	0.652769	0.472378	0.0232004
>TDP147|TDP147|GenScript	LRKDWGDIQFATAN	LRKDWGDIQFATAN	LRKDWGDIQFATAN	NA	NA		91.43	1633.82	14	5.9	817.923	2	41.35	Y	Y	0.49	2.79	3.4	79600000	40145088	44868894	74134345	71085822	46698340	74681238	74444906	58782985	111521579	68528646	96166437	110791487	32133201	66900446	103433605	106450126	1.10586	1.68093	1.34175	0.601983	0.025983	0.353967	0.7668	0.129594	0.269689
>TDP147|TDP147|GenScript	LRKDWGDIQFATAN	LRKDWGDIQFATAN	G.DIQFATAN	KDWGDIQF	NA	6	48.81	878.413	8	2.1	440.215	2	29.22	N	Y	0.88	3.56	1.5	640000	707618	NA	561841	742648	1008382	793897	807732	694958	551469	675692	838942	572557	598932	443942	550714	704158	1.23191	0.983544	0.85647	0.146282	0.907602	0.277028	0.521574	0.668931	0.234807
>TDP147|TDP147|GenScript	LRKDWGDIQFATAN	LRKDWGDIQFATAN	LRKDWG.D	NA	KDWGDIQF	6	47.58	773.418	6	2.6	387.717	2	23.23	N	Y	0.65	17.11	2	87400	70762	95397	NA	107733	42384	51139	93166	NA	100983	73600	99285	110791	60369	118343	172389	180723	0.681615	1.05331	1.4563	0.20217	0.724892	0.277575	0.577695	0.613312	0.234807
>TDP11|TDP11|generation1	PVIWTHNAGLSFLL	PVIWTHNAGMSFMM	W.THNAGLSFLL	PVIWTHNA	NA	4	82.13	1071.57	10	2.3	536.794	2	53.14	N	Y	0.72	20.82	3.5	1340000	2599272	1404679	2504054	2251787	1153977	1060709	1160180	807579	981185	1234886	1026044	699523	979207	917563	836787	949897	0.477459	0.449969	0.420496	0.00689451	0.00630893	0.00354351	0.10139	0.0472001	0.0140735
>TDP11|TDP11|generation1	PVIWTHNAGLSFLL	PVIWTHNAGMSFMM	P.VIWTHNAGLSFLL	XXXPVIWT	NA	1	70.79	1469.8	13	2.6	735.911	2	60.37	N	Y	0.75	7.02	2.6	639000	1029900	418372	400290	588114	374234	545395	549328	600191	747911	600311	1015984	796567	634108	485987	474304	731707	0.849168	1.29717	0.954623	0.573899	0.327625	0.867713	0.760566	0.435356	0.443357
>TDP11|TDP11|generation1	PVIWTHNAGLSFLL	PVIWTHNAGMSFMM	PVIWTHNAGLSFLL	NA	NA		85.1	1566.86	14	2.1	784.437	2	67.01	Y	Y	0.45	3.75	2.5	32300000	59972417	27588306	20104229	54837634	14775225	30997291	24961456	26232594	29670879	30700833	36414488	31134834	34414848	18549107	19288970	34271210	0.596708	0.787194	0.655523	0.167506	0.419541	0.243536	0.549683	0.48427	0.218889
>TDP148|TDP148|GenScript	NRSVENGEKTQRWI	NRSVENGEKTQRWI	NRSVENGEKTQRWI	NA	NA		106.92	1715.87	14	2.2	429.976	4	28.78	Y	Y	0.99	13.03	2	12900000	8757654	3001365	11039376	14217164	7268980	9953139	13095975	8899854	15756260	11060523	18307836	16012200	12644129	13108036	15468449	16970310	1.0595	1.65165	1.57207	0.843188	0.0756899	0.0855573	0.828332	0.227137	0.114897
>TDP148|TDP148|GenScript	NRSVENGEKTQRWI	NRSVENGEKTQRWI	NRSVENGEKTQR.W	NA	KTQRWIXX	12	98.41	1416.71	12	5.1	473.245	3	11.28	N	Y	0.75	4.38	1.7	210000	211585	237482	231558	207518	257758	222343	198637	240351	252714	230256	197161	172252	180630	199094	162139	191742	1.03484	0.959736	0.825999	0.615953	0.658324	0.0121372	0.773785	0.590373	0.0310357
>TDP148|TDP148|GenScript	NRSVENGEKTQRWI	NRSVENGEKTQRWI	NRSVENGEKTQRW.I	NA	TQRWIXXX	13	75.23	1602.79	13	17.1	535.279	3	21.18	N	Y	0.35	1.56	3.5	282000	308269	239503	267458	245489	256679	245886	233794	NA	391860	354978	249469	325905	337494	273290	303778	188437	0.92561	1.24652	1.03986	0.35211	0.102758	0.776033	0.66204	0.26904	0.417057
>TDP148|TDP148|GenScript	NRSVENGEKTQRWI	NRSVENGEKTQRWI	NRSVENG.E	NA	VENGEKTQ	7	96.05	774.362	7	3.3	388.19	2	12.25	N	Y	0.71	6.44	2.2	83800	69921	99742	103214	93604	96632	88676	90529	90097	89831	88813	85705	NA	77101	64180	74081	85733	0.998507	0.961756	0.821584	0.986415	0.711124	0.109966	0.850217	0.608557	0.134456
>TDP148|TDP148|GenScript	NRSVENGEKTQRWI	NRSVENGEKTQRWI	NRSVENGEK.T	NA	NGEKTQRW	9	66.56	1031.5	9	7.4	516.761	2	10.63	N	Y	0.7	2.31	1.5	55700	43368	62958	60761	56251	NA	59902	60558	60568	58728	62909	53213	46904	42781	59357	49387	59506	1.08074	0.992908	0.944895	0.424786	0.94583	0.625869	0.705468	0.677447	0.374755
>TDP148|TDP148|GenScript	NRSVENGEKTQRWI	NRSVENGEKTQRWI	NRSVENGEKT.Q	NA	GEKTQRWI	10	56.08	1132.55	10	6	567.284	2	11.66	N	Y	0.58	0.94	1.4	14300	9458	11925	16604	16072	18873	17003	15733	16207	15449	NA	15391	14718	NA	16076	16028	15648	1.25448	1.12366	1.17777	0.111423	0.448281	0.288916	0.452841	0.500983	0.240406
>TDP148|TDP148|GenScript	NRSVENGEKTQRWI	NRSVENGEKTQRWI	NRSVENGEKTQ.R	NA	EKTQRWIX	11	57.67	1260.61	11	3	631.312	2	12.19	N	Y	0.6	1.29	1.6	42200	NA	48709	48376	47773	48747	NA	49659	46422	47883	48381	47077	42780	35175	34625	42958	36255	0.999793	0.963639	0.771512	0.992514	0.303122	0.00486869	0.850217	0.42373	0.0169182
>TDP44|TDP44|generation2	GASTSPHLIWAKPG	GASTSPHMIWAKPG	GASTSPHLIWAKPG	NA	NA		95.3	1420.75	14	0.7	711.381	2	35.73	Y	Y	0.93	9.88	1.8	118000000	56679539	100955012	96033595	126276678	68699406	94822937	101076319	100123356	149377527	101833568	154912462	136669791	114082370	105977232	143502479	127828308	0.959934	1.42861	1.29332	0.82292	0.0721154	0.14374	0.828255	0.219884	0.158453
>TDP44|TDP44|generation2	GASTSPHLIWAKPG	GASTSPHMIWAKPG	A.STSPHLIWAKPG	XXGASTSP	NA	2	85.07	1292.69	12	1.3	647.352	2	35.53	N	Y	0.49	3.1	1.9	554000	245214	257693	NA	188973	400117	572861	479893	585083	759165	633205	925451	778775	373620	591098	645761	513517	2.20915	3.35672	2.30242	0.00365149	0.000689449	0.008764	0.0663907	0.0123294	0.02504
>TDP44|TDP44|generation2	GASTSPHLIWAKPG	GASTSPHMIWAKPG	GASTSPHL.I	NA	SPHMIWAK	8	61.16	768.377	8	3.4	385.197	2	25.31	N	Y	0.4	9.49	3.5	56300	NA	90849	121164	86804	86818	89722	89650	100123	113568	NA	NA	74481	32897	63562	28886	33920	0.919408	0.943967	0.399739	0.446045	0.800281	0.00603743	0.717818	0.632089	0.0200057
>TDP19|TDP19|generation1	DLFPGQHRISDAEL	DMFPGQHRISDAEL	DLFPGQHRISDAEL	NA	NA		85.84	1596.79	14	4	799.405	2	39.15	Y	Y	0.68	3.29	3.7	788000000	309670660	804406298	960335948	1200953020	1050443033	877602634	813884102	1138576983	878871890	855237500	913379969	NA	843258851	551526786	686761863	563105737	1.18476	1.07774	0.807437	0.483766	0.786979	0.460893	0.734091	0.629227	0.312848
>TDP19|TDP19|generation1	DLFPGQHRISDAEL	DMFPGQHRISDAEL	D.LFPGQHRISDAEL	XXXDMFPG	NA	1	56.07	1481.76	13	4.1	741.892	2	38.05	N	Y	1.14	6.52	1.9	12400000	8337287	12227784	14988421	16336493	14020287	11993467	10107632	10795193	9463987	11595047	17603689	10027843	15020845	10894509	13977514	10821327	0.904155	0.938342	0.977341	0.549845	0.766055	0.891523	0.753423	0.626273	0.447172
>TDP19|TDP19|generation1	DLFPGQHRISDAEL	DMFPGQHRISDAEL	DLFPGQHRISD.A	NA	RISDAELX	11	101.91	1283.63	11	2.9	428.884	3	31.65	N	Y	1.18	4.3	2.2	14000000	9668450	17987980	13372902	12362752	17255738	15694831	14150685	16755898	16574767	14528073	14082951	16335679	12263855	11846696	12020662	12893028	1.196	1.15226	0.918193	0.210036	0.312553	0.555183	0.584647	0.42373	0.35051
>TDP19|TDP19|generation1	DLFPGQHRISDAEL	DMFPGQHRISDAEL	G.QHRISDAEL	MFPGQHRI	NA	5	50.35	1067.54	9	4.8	534.778	2	27.39	N	Y	0.84	6.69	2	434000	469410	530544	442473	417684	415216	363597	367390	409283	504405	364572	444619	395453	409746	419210	437030	519027	0.836233	0.918789	0.959627	0.0337516	0.370316	0.608658	0.251842	0.457516	0.369684
>TDP19|TDP19|generation1	DLFPGQHRISDAEL	DMFPGQHRISDAEL	Q.HRISDAEL	FPGQHRIS	NA	6	49.88	939.477	8	1.2	470.747	2	24.71	N	Y	0.54	2.71	2.3	328000	273939	433531	362594	311718	405510	NA	321686	348852	347865	NA	325920	240183	379324	314098	324278	NA	1.03832	0.881922	0.982017	0.784062	0.445159	0.893781	0.819919	0.500118	0.447172
>TDP19|TDP19|generation1	DLFPGQHRISDAEL	DMFPGQHRISDAEL	F.PGQHRISDAEL	XDMFPGQH	NA	3	85.63	1221.61	11	0.1	611.812	2	25.95	N	Y	0.52	5.06	1.6	300000	NA	NA	223480	353221	378548	340055	523839	359840	396976	NA	412429	389792	405943	322754	376461	338304	1.38918	1.38627	1.25148	0.205313	0.108144	0.210777	0.582598	0.273918	0.200399
>TDP19|TDP19|generation1	DLFPGQHRISDAEL	DMFPGQHRISDAEL	DLFPGQHRISDA.E	NA	ISDAELXX	12	80.34	1354.66	12	5.7	678.343	2	32.51	N	Y	0.51	3.2	2.8	986000	1261102	1091406	1229589	869808	1218686	1005777	966817	1012221	828738	884020	784622	701140	856568	NA	843310	850719	0.944203	0.718461	0.763897	0.57803	0.0179415	0.0549517	0.760566	0.103548	0.0905087
>TDP19|TDP19|generation1	DLFPGQHRISDAEL	DMFPGQHRISDAEL	DLFPGQH.R	NA	PGQHRISD	7	62.87	812.382	7	1.2	407.199	2	32.34	N	Y	0.59	2.44	2.7	124000	NA	171795	158859	146587	100515	82659	144144	113583	135054	145281	113670	106748	130244	105854	120207	114605	0.69289	0.78695	0.740051	0.0314895	0.0397871	0.00480525	0.244432	0.15994	0.0169182
>TDP19|TDP19|generation1	DLFPGQHRISDAEL	DMFPGQHRISDAEL	DLFPGQHR.I	NA	GQHRISDA	8	73.56	968.483	8	1.7	485.25	2	29.56	N	Y	0.51	3.81	3	93900	98786	NA	124754	113914	112162	141253	82355	113308	83795	NA	86409	83296	94213	81245	69235	65677	0.998087	0.751213	0.689805	0.989504	0.0210906	0.0168974	0.850217	0.115143	0.0392638
>TDP19|TDP19|generation1	DLFPGQHRISDAEL	DMFPGQHRISDAEL	DLFPGQHRISDAE.L	NA	SDAELXXX	13	66.81	1483.71	13	3.8	742.863	2	31.86	N	Y	0.67	1.81	2.2	802000	555586	898388	612102	1165631	1046129	1035859	807732	803459	1064059	603052	761485	590349	728226	635616	788332	883778	1.1428	0.934164	0.939427	0.488634	0.776206	0.755638	0.734788	0.626273	0.412434
>TDP19|TDP19|generation1	DLFPGQHRISDAEL	DMFPGQHRISDAEL	P.GQHRISDAEL	DMFPGQHR	NA	4	47.4	1124.56	10	4.5	563.288	2	25.69	N	Y	0.35	3.29	3.7	72600	121907	34279	44776	36922	NA	NA	90529	84741	142216	124311	91640	118070	94498	80256	75106	122318	1.47358	2.00197	1.56454	0.421083	0.0437322	0.202276	0.705468	0.170703	0.195301
>TDP88|TDP88|generation1aar	LPEEVASHRLGKNF	MPEEVASHRMGKNF	LPEEVASHRLGKNF	NA	NA		113.09	1595.84	14	2.4	798.93	2	31.39	Y	Y	1.57	6.76	1.6	144000000	84774095	154615783	184887108	192505705	167164959	149100895	134475451	168932411	140169323	149392448	141835436	126156730	123589234	120198214	125797627	135542085	1.00469	0.903971	0.818971	0.978613	0.575553	0.30272	0.850217	0.559929	0.2472
>TDP88|TDP88|generation1aar	LPEEVASHRLGKNF	MPEEVASHRMGKNF	P.EEVASHRLGKNF	XXMPEEVA	NA	2	79.15	1385.71	12	5.8	693.864	2	26.57	N	Y	0.81	2.15	1.4	301000	217190	366834	334771	322315	308446	342670	297955	315890	322287	298785	354086	299218	287107	264634	260914	268880	1.01922	1.0268	0.871426	0.865741	0.819786	0.271271	0.831321	0.639579	0.233352
>TDP88|TDP88|generation1aar	LPEEVASHRLGKNF	MPEEVASHRMGKNF	LPEEVASHRLG.K	NA	HRMGKNFX	11	89.88	1206.64	11	1.4	604.326	2	27.88	N	Y	0.61	2.34	3.8	479000	NA	452731	473885	453890	470219	409374	488682	482075	564770	974477	393317	347740	356507	445179	387643	420952	1.00526	1.23884	0.874832	0.917563	0.543946	0.0587383	0.844161	0.546652	0.0936517
>TDP88|TDP88|generation1aar	LPEEVASHRLGKNF	MPEEVASHRMGKNF	LPEEVASHRLGK.N	NA	RMGKNFXX	12	64.17	1334.73	12	5.6	668.376	2	26.33	N	Y	0.45	1.64	2.9	20200	20808	29812	20732	12010	21354	13027	38673	24997	17189	15762	14988	15770	20725	17807	15282	NA	1.17621	0.764245	0.860728	0.590474	0.228349	0.547069	0.765119	0.371987	0.346559
>TDP24|TDP24|generation1	LGWHALFRKYPILA	LGWHAMFRKYPIMA	LGWHALFRKYPILA	NA	NA		95.59	1683.96	14	1.3	842.989	2	52.3	Y	Y	0.63	4.39	2.6	129000000	67328847	85695545	94238574	158949664	45080615	142561382	188968771	84328862	101597181	53452344	240416093	240183006	90315210	83100000	119274788	143255863	1.13473	1.56482	1.0732	0.727402	0.312113	0.769763	0.807607	0.42373	0.415687
>TDP24|TDP24|generation1	LGWHALFRKYPILA	LGWHAMFRKYPIMA	W.HALFRKYPILA	XLGWHAMF	NA	3	70.03	1327.78	11	2.7	664.897	2	41.25	N	Y	0.98	6.55	1.8	1910000	1317151	2293973	2261726	2640331	2275600	2014170	1626010	1909074	1882566	1754333	2253272	1326263	2024962	1817813	1854350	1564795	0.919146	0.847678	0.853021	0.603276	0.379856	0.335941	0.7668	0.460846	0.261288
>TDP24|TDP24|generation1	LGWHALFRKYPILA	LGWHAMFRKYPIMA	G.WHALFRKYPILA	XXLGWHAM	NA	2	52.7	1513.86	12	4.8	757.939	2	45.65	N	Y	0.49	2.29	3.3	336000	184962	150574	383237	881288	173636	99008	NA	174426	150401	135550	NA	188426	374570	94971	315892	545474	0.372544	0.395299	0.831785	0.26573	0.279933	0.738484	0.618159	0.409017	0.410547
>TDP24|TDP24|generation1	LGWHALFRKYPILA	LGWHAMFRKYPIMA	L.FRKYPILA	WHAMFRKY	NA	6	58.88	1006.6	8	2.7	504.304	2	38.02	N	Y	0.7	60	0.9	6490000	474315	361781	NA	312601	1941270	2354225	1731481	3241305	5913713	11375755	10763398	11806976	14545502	18796429	12952496	11680863	6.05139	26.025	37.8529	0.00460334	0.00195861	0.000590884	0.0792088	0.0213762	0.00441194
>TDP195|TDP195|GenScript	WGVLHDHESKYFLQ	WGVMHDHESKYFMQ	WGVLHDHESKYFLQ	NA	NA		115.48	1757.85	14	2.3	879.936	2	44.53	Y	Y	0.58	2.88	3.5	54600000	26833453	48911137	69377541	96252852	30844631	35313370	61788393	42988492	56476983	46599479	64278612	60409665	53048302	44023214	56003240	69644389	0.708172	0.943614	0.92271	0.3212	0.831053	0.776604	0.652769	0.64319	0.417057
>TDP195|TDP195|GenScript	WGVLHDHESKYFLQ	WGVMHDHESKYFMQ	W.GVLHDHESKYFLQ	XXXWGVMH	NA	1	69.04	1571.77	13	4.7	786.898	2	34.65	N	Y	0.6	2.23	2.3	1360000	1247090	1667425	1409091	1774938	1596156	1857222	1335965	1744261	1053828	1617276	1478710	741575	936426	1091924	1006381	1708051	1.07134	0.802058	0.777691	0.533617	0.243862	0.164259	0.75169	0.383347	0.17258
>TDP195|TDP195|GenScript	WGVLHDHESKYFLQ	WGVMHDHESKYFMQ	WGVLHDHESKY.F	NA	ESKYFMQX	11	69.72	1369.64	11	5.9	685.832	2	29.56	N	Y	0.37	60	1.5	71100	42607	38129	33119	37014	28695	26563	47387	41459	79497	NA	120711	53212	157814	323991	238550	208272	0.95516	2.23965	6.15519	0.76398	0.0372293	0.00141818	0.816191	0.153476	0.00736406
>TDP155|TDP155|GenScript	RLVHRETQWSKING	RLVHRETQWSKING	RLVHRETQWSKING	NA	NA		103.68	1722.93	14	2.7	431.74	4	26.01	Y	Y	1.26	8.16	1.7	80500000	68029460	82865975	77634635	81947383	57159631	67356983	82970474	66748904	99448600	69625104	98077695	104321911	73392991	67147768	85449203	93006114	0.883272	1.19646	1.02744	0.202193	0.125273	0.762836	0.577695	0.288641	0.412874
>TDP155|TDP155|GenScript	RLVHRETQWSKING	RLVHRETQWSKING	RLVHRETQ.W	NA	RETQWSKI	8	70.24	1037.57	8	0.7	346.865	3	15.78	N	Y	0.74	2.84	2.4	785000	812710	805417	781731	702911	914554	765123	698745	733414	753026	781227	637756	1018958	907906	806268	818150	543270	1.00292	1.02843	0.991242	0.96773	0.8014	0.937035	0.849361	0.632355	0.45909
>TDP46|TDP46|generation2	HTNKRISQWLWEIR	HTNKRISQWMWEIR	HTNKRISQWLWEIR	NA	NA		79.15	1866	14	3.6	623.01	3	43.35	Y	Y	0.97	11.88	2.7	19000000	7986981	16472139	20463233	26756527	13588893	15171670	19160554	8487824	12482232	8168615	26355237	34693101	26334014	16446875	24320875	18072278	0.786967	1.13979	1.18827	0.429537	0.742775	0.490808	0.705468	0.618104	0.324885
>TDP46|TDP46|generation2	HTNKRISQWLWEIR	HTNKRISQWMWEIR	HTNKRISQ.W	NA	RISQWMWE	8	57.11	982.531	8	3.1	492.274	2	13.99	N	Y	0.71	3.68	1.9	235000	213687	269820	250405	244606	256679	253733	234673	232110	256807	176804	214262	221583	217707	208987	215254	208272	0.998648	0.888544	0.868885	0.980904	0.223992	0.0354555	0.850217	0.369172	0.0682305
>TDP26|TDP26|generation1	FGSLGANHTWVVKA	FGSMGANHTWVVKA	FGSLGANH.T	NA	GANHTWVV	8	77.71	801.377	8	0.6	401.695	2	23.48	N	Y	0.73	3.82	2.6	424000	358013	473953	424522	411503	599637	531008	519444	394176	500312	364572	449649	363105	347951	336357	422121	308551	1.22559	1.00578	0.848314	0.103175	0.955306	0.112078	0.438751	0.678477	0.135852
>TDP26|TDP26|generation1	FGSLGANHTWVVKA	FGSMGANHTWVVKA	FGSLGANHT.W	NA	ANHTWVVK	9	65.62	902.425	9	4.7	452.222	2	24.93	N	Y	0.43	2.47	3.2	237000	204579	230408	200145	NA	223246	232807	186332	243098	211789	172692	199173	181148	NA	887884	155616	184029	1.04563	0.903122	1.93271	0.58635	0.177512	0.456301	0.764764	0.335027	0.310484
>TDP26|TDP26|generation1	FGSLGANHTWVVKA	FGSMGANHTWVVKA	FGSLGANHTWVVKA	NA	NA		102.76	1485.77	14	3.9	743.897	2	38.79	Y	Y	0.61	1.95	2.9	79400000	59552050	73467761	117573840	110381711	86925779	53754796	98439546	61529854	72335556	53589401	90231479	72216641	51622272	61335714	77621795	112400754	0.832882	0.798872	0.839339	0.423402	0.29813	0.482925	0.705468	0.422613	0.322557
>TDP26|TDP26|generation1	FGSLGANHTWVVKA	FGSMGANHTWVVKA	G.SLGANHTWVVKA	XXFGSMGA	NA	2	119.65	1281.68	12	1.1	641.85	2	33.81	N	Y	0.79	5.72	1.8	535000	492530	498206	576202	667589	330016	374060	529991	223870	465526	449548	584442	662323	582771	471147	669989	774684	0.652459	0.967471	1.11817	0.0425097	0.78953	0.420865	0.279577	0.629227	0.296458
>TDP26|TDP26|generation1	FGSLGANHTWVVKA	FGSMGANHTWVVKA	F.GSLGANHTWVVKA	XXXFGSMG	NA	1	86.64	1338.7	13	3.2	670.362	2	33.46	N	Y	0.63	7.35	2.1	99400	114900	109141	37516	135107	84014	57940	95803	NA	172910	NA	118699	147183	72347	58121	152821	150970	0.799189	1.47494	1.09478	0.492003	0.158061	0.785242	0.736818	0.321414	0.419195
>TDP26|TDP26|generation1	FGSLGANHTWVVKA	FGSMGANHTWVVKA	A.NHTWVVKA	SMGANHTW	NA	6	67.68	953.508	8	7	477.765	2	28.84	N	Y	0.52	7.31	2.2	36300	46240	NA	NA	37088	NA	NA	54757	27743	43483	NA	64983	49411	42971	49712	63831	75705	0.990063	1.2631	1.3934	0.979477	0.308156	0.22133	0.850217	0.42373	0.206919
>TDP92|TDP92|generation1aar	VDYIEHKDQVRRLN	VDYIEHKDQVRRMN	VDYIEHKDQVRRLN	NA	NA		99.91	1783.93	14	1.3	892.972	2	23.75	Y	Y	0.89	3.49	1.7	242000000	184961661	322368856	241430252	257851678	239423361	252425199	248735638	254085334	245552100	253555990	281659021	223200369	211052384	227535714	212458215	245738903	0.988136	0.997372	0.890894	0.919869	0.983536	0.386499	0.845468	0.685675	0.285164
>TDP92|TDP92|generation1aar	VDYIEHKDQVRRLN	VDYIEHKDQVRRMN	Y.IEHKDQVRRLN	XVDYIEHK	NA	3	68.42	1406.77	11	3.6	704.397	2	17.94	N	Y	0.73	12.28	3.3	1270000	2529211	1596686	1346265	1280428	1682434	1334061	949238	1074026	1258455	940213	801722	1091741	1102796	1248973	760377	806641	0.746345	0.606009	0.580338	0.243221	0.0718512	0.063308	0.609384	0.219884	0.0973969
>TDP92|TDP92|generation1aar	VDYIEHKDQVRRLN	VDYIEHKDQVRRMN	D.YIEHKDQVRRLN	XXVDYIEH	NA	2	51.04	1569.84	12	4	785.929	2	21.87	N	Y	0.77	5.34	2.4	1480000	1282121	1525947	2028373	1510022	1412814	1425614	1459015	1387169	1432387	1384279	1398236	1576959	1549619	1261339	1518890	1388480	0.895713	0.912612	0.901026	0.335723	0.428981	0.393171	0.652769	0.489754	0.288566
>TDP92|TDP92|generation1aar	VDYIEHKDQVRRLN	VDYIEHKDQVRRMN	VDYIEHKD.Q	NA	EHKDQVRR	8	97.86	1017.48	8	8	509.75	2	18.94	N	Y	0.76	6.65	2.5	697000	666983	808449	774551	737350	668660	687957	588001	666116	635366	638687	736337	713271	743437	607174	768763	672201	0.873935	0.911737	0.934471	0.0459522	0.148742	0.342124	0.294566	0.309751	0.264261
>TDP92|TDP92|generation1aar	VDYIEHKDQVRRLN	VDYIEHKDQVRRMN	VDYIEHK.D	NA	IEHKDQVR	7	60.02	902.45	7	2.6	452.233	2	24.34	N	Y	0.37	3.86	3.1	52400	94583	NA	73596	67554	91240	53232	58624	51778	55352	60168	NA	NA	62555	52556	43423	69975	0.810898	0.735069	0.727016	0.303275	0.147566	0.077868	0.644225	0.309075	0.110395
>TDP92|TDP92|generation1aar	VDYIEHKDQVRRLN	VDYIEHKDQVRRMN	VDYIEHKDQVRRL.N	NA	VRRMNXXX	13	50.07	1669.89	13	2.3	418.481	4	26.47	N	Y	0.61	2.63	1.8	381000	196872	539639	387724	539546	287955	480000	331355	363960	315125	280967	417459	460149	NA	401897	377393	391199	0.879485	0.885754	0.938015	0.602136	0.622463	0.799822	0.7668	0.578769	0.422149
>TDP31|TDP31|generation1	QGHETRWLIFVSNA	QGHETRWLIFVSNA	Q.GHETRWLIFVSNA	XXXQGHET	NA	1	85.01	1528.78	13	4.5	765.4	2	47.57	Y	Y	0.66	7.11	3	866000	980857	740741	1211639	1306919	599637	656567	1186548	491689	958676	368684	768527	1051306	823294	530504	710058	870555	0.69206	0.742235	0.692053	0.153667	0.215244	0.0687185	0.529888	0.36177	0.102478
>TDP31|TDP31|generation1	QGHETRWLIFVSNA	QGHETRWLIFVSNA	G.HETRWLIFVSNA	XXQGHETR	NA	2	66.71	1471.76	12	5.4	736.89	2	49.86	N	Y	0.47	11.42	4	102000	150632	143500	145397	NA	106986	119804	221489	NA	NA	NA	47580	216731	40594	NA	78833	NA	1.01991	0.902026	0.407574	0.939792	0.834667	0.00936017	0.848954	0.644288	0.0264732
>TDP51|TDP51|generation2	VSPAPTYGRLWIHK	VSPAPTYGRLWIHK	VSPAPTYGRLWIHK	NA	NA		83.71	1623.89	14	5.1	812.956	2	34.87	Y	Y	0.87	4.8	2.7	55400000	29846086	51740707	69467292	66670554	48316066	53754796	50010805	37220068	55658476	45091849	78663341	55395744	50006105	54905357	67930719	72840096	0.869455	1.07847	1.12841	0.4933	0.723462	0.531878	0.736818	0.612744	0.341182
>TDP51|TDP51|generation2	VSPAPTYGRLWIHK	VSPAPTYGRLWIHK	VSPAPTYGRL.W	NA	YGRLWIHK	10	66.96	1059.57	10	2.6	530.794	2	31.08	N	Y	0.41	9.2	1	284000	NA	449700	330284	NA	26809	30708	47599	417524	312056	405690	510004	386557	341296	628196	492940	492580	0.335033	1.03483	1.25324	0.154982	0.85821	0.358203	0.532584	0.65324	0.271531
>TDP51|TDP51|generation2	VSPAPTYGRLWIHK	VSPAPTYGRLWIHK	V.SPAPTYGRLWIHK	XXXVSPAP	NA	1	61.43	1524.82	13	4.6	763.421	2	33.41	N	Y	0.47	7.41	2	233000	NA	208175	172322	153651	103858	77689	226763	95042	240436	NA	252487	228861	146406	119951	189162	190640	0.706759	1.35128	0.907275	0.273777	0.0228326	0.528716	0.622811	0.122177	0.339932
>TDP51|TDP51|generation2	VSPAPTYGRLWIHK	VSPAPTYGRLWIHK	VSPAPTYGR.L	NA	TYGRLWIH	9	81.53	946.487	9	0.6	474.251	2	19.17	N	Y	0.32	1.02	5	31700	NA	40018	42003	27110	31060	18572	31026	41478	28136	NA	49290	36715	57517	54163	NA	60829	0.839377	1.04591	1.58075	0.428267	0.839234	0.0138789	0.705468	0.646426	0.0343335
>TDP57|TDP57|generation2	GRDLHTVTAESLLS	GRDLHTVTAESLMS	GRDLHTVTAESLLS	NA	NA		92.63	1497.78	14	0.2	500.267	3	36.09	Y	Y	0.84	4.47	2.4	956000000	642461528	905462366	1014186562	1351072148	995440369	1094714463	869256346	920200939	942306182	1230774479	1026043578	1051306085	880335621	829763393	787399965	892594221	0.991421	1.08618	0.866326	0.958495	0.614505	0.413027	0.849361	0.577814	0.29371
>TDP57|TDP57|generation2	GRDLHTVTAESLLS	GRDLHTVTAESLMS	D.LHTVTAESLLS	XGRDLHTV	NA	3	88.65	1169.63	11	3.1	585.824	2	44.28	N	Y	0.66	5.58	3.5	2460000	1534341	2829570	4263174	3408587	3375654	774278	3392649	1538246	1524469	2864497	1911258	2401830	1758770	NA	2348222	2005582	0.754493	0.723022	0.677162	0.431078	0.242456	0.219837	0.705529	0.382413	0.206212
>TDP57|TDP57|generation2	GRDLHTVTAESLLS	GRDLHTVTAESLMS	GRDLHTVTAESLL.S	NA	ESLMSXXX	13	99.93	1410.75	13	3.1	706.383	2	38.87	N	Y	0.79	8.5	3.1	3060000	2809456	4052348	3240012	5254169	5489482	4329158	3884846	3062758	1637014	2001036	3218960	2345221	1958414	1718884	1900942	1895385	1.09184	0.59926	0.486691	0.649823	0.0517359	0.0107161	0.783307	0.183345	0.0286167
>TDP57|TDP57|generation2	GRDLHTVTAESLLS	GRDLHTVTAESLMS	GRDLHTVTAE.S	NA	VTAESLMS	10	98.96	1097.55	10	6.8	549.784	2	19.78	N	Y	0.72	5.43	3.6	526000	728637	498206	444268	686133	631991	538856	509776	524652	488035	478330	462726	428609	458231	498353	454735	516823	0.935531	0.788081	0.817965	0.629847	0.128219	0.182854	0.774139	0.290646	0.184489
>TDP57|TDP57|generation2	GRDLHTVTAESLLS	GRDLHTVTAESLMS	L.HTVTAESLLS	GRDLHTVT	NA	4	76.14	1056.55	10	3.8	529.282	2	36.35	N	Y	0.46	2.35	4	394000	342599	444647	473885	469785	406588	468229	371785	318637	NA	NA	561306	468236	531434	332647	592647	352630	0.904284	1.18959	1.04532	0.38203	0.204617	0.793394	0.67616	0.359513	0.421361
>TDP57|TDP57|generation2	GRDLHTVTAESLLS	GRDLHTVTAESLMS	GRDLHTVTAESL.L	NA	AESLMSXX	12	93.62	1297.66	12	0.8	649.838	2	29.43	N	Y	0.84	7.41	1.9	349000	350306	358749	388622	408854	339722	286431	215337	495810	416415	268632	378228	176296	416401	333884	494804	279900	0.887668	0.822798	1.01225	0.514352	0.279091	0.928073	0.74169	0.409017	0.456355
>TDP57|TDP57|generation2	GRDLHTVTAESLLS	GRDLHTVTAESLMS	GRDLHTVTA.E	NA	TVTAESLM	9	83.4	968.504	9	2	485.258	2	25.7	N	Y	0.82	4.17	2.1	279000	442787	325401	254893	297589	296583	248501	237310	298035	259876	280967	245446	207026	241474	277000	247868	260064	0.818092	0.75213	0.777186	0.214377	0.10669	0.12288	0.587335	0.273798	0.142469
>TDP57|TDP57|generation2	GRDLHTVTAESLLS	GRDLHTVTAESLMS	GRDLHTVTAES.L	NA	TAESLMSX	11	81.99	1184.58	11	5.1	593.3	2	21.23	N	Y	0.58	3.27	3.8	217000	220693	366834	316821	197804	259915	160872	285650	189534	165748	189139	166984	201366	205348	101525	224572	156479	0.812929	0.656204	0.624164	0.337482	0.0594175	0.0764423	0.652769	0.19676	0.108925
>TDP57|TDP57|generation2	GRDLHTVTAESLLS	GRDLHTVTAESLMS	GRDLHTVT.A	NA	HTVTAESL	8	80.95	897.467	8	5.6	449.743	2	18.3	N	Y	0.68	6.03	2.8	137000	196171	171795	166039	130692	135889	114441	126565	135283	136077	136235	112664	117261	108378	112531	138843	122318	0.770544	0.755588	0.725248	0.038224	0.0340496	0.0233628	0.271092	0.148714	0.0499463
>TDP57|TDP57|generation2	GRDLHTVTAESLLS	GRDLHTVTAESLMS	G.RDLHTVTAESLLS	XXXGRDLH	NA	1	89.55	1440.76	13	NA	721.386	2	37.58	N	Y	0.51	4.51	4.1	1230000	1191041	794301	1453967	1059664	753860	2040328	1045920	576842	2465752	1191028	585448	2490787	1749263	769170	544191	496988	0.981769	1.49657	0.791205	0.955733	0.302112	0.494773	0.849361	0.42373	0.326737
>TDP57|TDP57|generation2	GRDLHTVTAESLLS	GRDLHTVTAESLMS	GRDLHT.V	NA	DLHTVTAE	6	49.23	697.351	6	2.3	349.682	2	15.19	N	Y	0.59	11.61	1.8	47200	48622	57299	61659	54308	45693	33656	49747	40999	49417	48518	NA	63644	86417	71229	76410	54547	0.76658	0.970934	1.30067	0.0260148	0.770033	0.0597691	0.213236	0.626273	0.0940761
>TDP85|TDP85|generation1aar	PYWDTKLHAENIAQ	PYWDTKMHAENIAQ	PYWDTKLHAENIAQ	NA	NA		99.72	1684.82	14	5.3	843.422	2	34.03	Y	Y	0.81	3.68	2.5	28200000	21158493	29508372	25579042	28257718	18334221	24196198	25488811	20876200	28852372	20832708	35911525	37847019	29281142	24361161	39230223	35703769	0.850644	1.18124	1.23035	0.163387	0.311019	0.16366	0.546446	0.42373	0.17258
>TDP85|TDP85|generation1aar	PYWDTKLHAENIAQ	PYWDTKMHAENIAQ	W.DTKLHAENIAQ	XPYWDTKM	NA	3	95.87	1238.63	11	2.9	620.322	2	27.97	N	Y	0.81	9.56	1.8	2320000	2431125	3233794	2656630	2295940	354821	2393462	2223679	258206	2435058	2234034	2011850	2199656	NA	1830179	1826395	1818247	0.492599	0.836412	0.687522	0.0711408	0.101129	0.0195317	0.382478	0.267908	0.043751
>TDP85|TDP85|generation1aar	PYWDTKLHAENIAQ	PYWDTKMHAENIAQ	D.TKLHAENIAQ	PYWDTKMH	NA	4	88.33	1123.6	10	4.8	562.809	2	22.15	N	Y	0.92	12.49	2	4030000	5128482	4820374	4370875	4583049	4777682	4473027	3990317	4697145	4041378	3700547	3651508	3331832	3270361	3029687	3140282	3129590	0.94897	0.779	0.664977	0.35435	0.00303197	8.67081e-05	0.66204	0.0275216	0.00144807
>TDP85|TDP85|generation1aar	PYWDTKLHAENIAQ	PYWDTKMHAENIAQ	T.KLHAENIAQ	YWDTKMHA	NA	5	51.57	1022.55	9	2.8	512.284	2	23.83	N	Y	0.64	7.72	2.1	56500	78469	61644	77006	42475	NA	77035	51329	45598	71108	NA	46071	64938	61414	53298	70633	74824	0.893508	0.935394	1.00221	0.612468	0.735891	0.988622	0.772343	0.618088	0.474757
>TDP91|TDP91|generation1aar	AETSIKVFLPYYGH	AETSIKVFMPYYGH	A.ETSIKVFLPYYGH	XXXAETSI	NA	1	109.5	1552.79	13	3	777.406	2	48.82	N	Y	0.83	5.42	2.7	4200000	3166768	3739075	6058194	4123861	4874746	2655042	4051842	3818147	2619222	3179729	4697670	6510011	3042197	6059375	3745974	4242577	0.90121	0.995244	1.00013	0.606428	0.985515	0.999526	0.7668	0.685871	0.477182
>TDP91|TDP91|generation1aar	AETSIKVFLPYYGH	AETSIKVFMPYYGH	AETSIKVFL.P	NA	KVFMPYYG	9	76.18	1006.57	9	0.9	504.293	2	45.47	N	Y	0.81	5.41	1.7	1440000	1660451	1152039	1202664	1704294	1811852	2314988	1054709	1171539	693685	1836568	NA	595201	842308	2139330	2059354	1829267	1.11079	0.728614	1.20121	0.646585	0.348967	0.420775	0.782297	0.446668	0.296458
>TDP91|TDP91|generation1aar	AETSIKVFLPYYGH	AETSIKVFMPYYGH	AETSIKVFLPYYGH	NA	NA		119.31	1623.83	14	4	812.925	2	44.12	Y	Y	0.5	2.01	2.9	148000000	112798589	212217742	117573840	162481879	152066189	111694881	116896961	148330898	141192457	104711771	203196865	142330670	141652276	184254464	162139164	128930276	0.874258	0.977457	1.01967	0.482894	0.915713	0.913168	0.734091	0.672022	0.451957
>TDP91|TDP91|generation1aar	AETSIKVFLPYYGH	AETSIKVFMPYYGH	AETSIKVFLPYYG.H	NA	PYYGHXXX	13	78.77	1486.77	13	3.1	744.395	2	48.84	N	Y	0.7	2.5	2.9	295000	183560	377950	278228	280811	363449	160872	311139	217003	195419	242591	403376	350166	289959	379638	305642	371363	0.939239	1.06336	1.20173	0.787728	0.784702	0.262704	0.819919	0.628384	0.229507
>TDP91|TDP91|generation1aar	AETSIKVFLPYYGH	AETSIKVFMPYYGH	AETSIKVFLP.Y	NA	VFMPYYGH	10	52.29	1103.62	10	4	552.821	2	52.7	N	Y	0.57	1.83	3.2	238000	337695	234450	NA	190740	280406	247194	212700	288421	240436	168580	262546	254740	235770	179308	177980	242433	1.01135	0.910657	0.82138	0.947655	0.630986	0.328091	0.849219	0.58267	0.256967
>TDP91|TDP91|generation1aar	AETSIKVFLPYYGH	AETSIKVFMPYYGH	AETSIKVFLPYY.G	NA	MPYYGHXX	12	59.66	1429.75	12	1.9	715.883	2	55.47	N	Y	0.56	1.85	3	82100	60323	59017	120266	76208	67837	49046	82267	42164	55249	77163	113670	106748	65883	59357	150025	98516	0.764102	1.11721	1.18355	0.314363	0.655193	0.585835	0.649193	0.588872	0.362506
>TDP91|TDP91|generation1aar	AETSIKVFLPYYGH	AETSIKVFMPYYGH	AETSIK.V	NA	TSIKVFMP	6	59.26	647.349	6	1.5	324.682	2	16.21	N	Y	0.52	4.01	2.2	33600	NA	25567	30605	24637	32894	20926	26368	26370	36731	27274	23438	43508	40309	63809	59265	33610	0.98898	1.21538	1.82832	0.931522	0.347782	0.051414	0.848423	0.446668	0.0860144
>TDP236|TDP236|GenScript	AWHANENYPYQSKL	AWHANENYPYQSKL	A.WHANENYPYQSKL	XXXAWHAN	NA	1	106.9	1648.76	13	3	825.391	2	30.42	N	Y	0.69	3.59	2.4	5330000	3741270	4830480	5035032	6375648	4777682	2759674	4728614	5686018	4348318	4728477	7111890	6113749	6046366	4872232	4770992	7691738	0.898389	1.1161	1.17009	0.558696	0.513613	0.365817	0.753602	0.532734	0.274976
>TDP236|TDP236|GenScript	AWHANENYPYQSKL	AWHANENYPYQSKL	AWHANENYPYQSKL	NA	NA		108.6	1719.8	14	0.3	860.907	2	31.25	Y	Y	0.82	4.37	2.5	24300000	11490043	21625998	22976262	27109748	14883074	19618539	25225134	14833090	27215358	19599193	31485455	31700922	24527710	26339732	34664235	33940620	0.89613	1.32209	1.43593	0.619756	0.175154	0.0745943	0.773785	0.332998	0.107049
>TDP236|TDP236|GenScript	AWHANENYPYQSKL	AWHANENYPYQSKL	Y.PYQSKL	NENYPYQS	NA	8	70.86	734.396	6	1.4	368.205	2	21.32	N	Y	0.9	2.05	1.6	463000	320180	582083	482861	402672	503652	483924	428915	484822	462456	468736	478820	511905	431612	503299	476167	476050	1.0635	1.07502	1.05556	0.643347	0.578041	0.682961	0.781682	0.559929	0.392934
>TDP236|TDP236|GenScript	AWHANENYPYQSKL	AWHANENYPYQSKL	E.NYPYQSKL	HANENYPY	NA	6	77.78	1011.5	8	6.1	506.762	2	27.54	N	Y	0.69	2.21	1.3	160000	107194	NA	189375	146587	156380	154333	154691	156572	157563	178174	154912	174679	157814	137263	210595	181825	1.05264	1.12601	1.16352	0.711631	0.416936	0.416242	0.804102	0.48392	0.295058
>TDP236|TDP236|GenScript	AWHANENYPYQSKL	AWHANENYPYQSKL	A.NENYPYQSKL	AWHANENY	NA	4	76.06	1254.59	10	1.4	628.302	2	27.46	N	Y	0.51	0.64	2.7	140000	53457	127331	102316	173962	218932	79520	153812	NA	167794	79630	186096	146374	169222	138500	153753	122318	1.31933	1.26873	1.27726	0.453684	0.404203	0.286179	0.724735	0.474703	0.239194
>TDP236|TDP236|GenScript	AWHANENYPYQSKL	AWHANENYPYQSKL	N.YPYQSKL	ANENYPYQ	NA	7	54.87	897.46	7	2.4	449.738	2	26.96	N	Y	0.81	4.78	1.3	120000	78469	110151	120266	110382	71072	102016	105471	98475	130961	113346	134794	135052	170173	132317	161207	139950	0.899267	1.22631	1.43976	0.413489	0.0636787	0.0109684	0.701487	0.203369	0.0289732
>TDP236|TDP236|GenScript	AWHANENYPYQSKL	AWHANENYPYQSKL	W.HANENYPYQSKL	XXAWHANE	NA	2	100.59	1462.68	12	2.5	732.351	2	28.51	N	Y	0.62	0.91	1.6	376000	246616	407256	372467	449474	291191	321744	394637	576842	433809	333049	363139	393027	378373	425393	389507	305245	1.07359	1.03199	1.01538	0.738167	0.816641	0.914106	0.810282	0.639579	0.451957
>TDP99|TDP99|generation1aar	QPGLRHSAVEPNGW	QPGMRHSAVEPNGW	P.GLRHSAVEPNGW	XXQPGMRH	NA	2	101.76	1321.65	12	5.4	661.837	2	30.54	Y	Y	0.89	12.53	2	2440000	1261102	2314184	1696294	2207634	1110838	1674115	2311571	1785465	2568066	1918802	3400027	3404614	2718963	3301741	3475742	4000144	0.920149	1.50972	1.80455	0.68148	0.0707589	0.00576726	0.796121	0.217525	0.0193393
>TDP99|TDP99|generation1aar	QPGLRHSAVEPNGW	QPGMRHSAVEPNGW	QPGLRHSAVEPNG.W	NA	EPNGWXXX	13	54.55	1360.68	13	6	681.354	2	21.89	Y	Y	0.64	8.33	2.2	55000	110697	71143	49543	50864	51228	41068	49396	52740	44813	42077	37823	62593	55710	40066	39603	46834	0.688872	0.663624	0.64558	0.180737	0.171036	0.140947	0.55851	0.329015	0.156608
>TDP99|TDP99|generation1aar	QPGLRHSAVEPNGW	QPGMRHSAVEPNGW	P.GLRHSAVE.P	XXQPGMRH	SAVEPNGW	2 ; 10	66.61	867.456	8	5.5	434.738	2	17.51	N	Y	0.59	1.76	2.4	54300	72864	75085	NA	NA	61474	40283	49220	49306	61490	72640	48888	84104	60749	53298	69981	70857	0.676865	0.90275	0.861395	0.0219046	0.560074	0.177637	0.192821	0.554583	0.180539
>TDP99|TDP99|generation1aar	QPGLRHSAVEPNGW	QPGMRHSAVEPNGW	P.GLRHSAVEPNG.W	XXQPGMRH	EPNGWXXX	2 ; 13	110.21	1135.57	11	6.2	568.798	2	18.95	N	Y	0.63	2.74	2.1	586000	NA	630590	625565	611956	705328	578093	536144	590577	571932	563305	521069	539401	539990	441469	498531	533353	0.967612	0.881522	0.808307	0.659301	0.00374733	0.00695923	0.787695	0.0320894	0.0220179
>TDP141|TDP141|GenScript	WILAGLQGHVNSTQ	WILAGMQGHVNSTQ	WILAGLQGHVNSTQ	NA	NA		91.53	1522.79	14	1.6	762.403	2	45.48	Y	Y	1.84	7.88	1.8	133000000	67188725	132383449	187579638	191622651	125104098	124773907	137112224	94217589	135053655	118828672	106628058	203791641	149257767	75309375	109024610	137746022	0.831425	0.974995	0.814372	0.455185	0.923944	0.45331	0.724841	0.672879	0.309694
>TDP141|TDP141|GenScript	WILAGLQGHVNSTQ	WILAGMQGHVNSTQ	W.ILAGLQGHVNSTQ	XXXWILAG	NA	1	113.54	1336.71	13	2.5	669.364	2	35.71	N	Y	1.02	16.59	2.1	2380000	2340045	3344956	2683556	2869924	2933475	3465942	2109419	2417244	2711304	2960438	1881080	1860003	1853839	2349554	1481617	1421539	0.972203	0.837553	0.632341	0.837347	0.242794	0.0135834	0.828332	0.382413	0.0341108
>TDP141|TDP141|GenScript	WILAGLQGHVNSTQ	WILAGMQGHVNSTQ	G.LQGHVNSTQ	ILAGMQGH	NA	5	82.18	982.483	9	3.1	492.25	2	13.65	N	Y	1.02	3.3	1.6	826000	592017	907483	847250	841550	892984	796513	763785	896853	828738	807267	724266	849132	988714	955897	873129	769174	1.05076	1.00662	1.12502	0.621226	0.946302	0.287539	0.773785	0.677447	0.239615
>TDP141|TDP141|GenScript	WILAGLQGHVNSTQ	WILAGMQGHVNSTQ	A.GLQGHVNSTQ	WILAGMQG	NA	4	96.61	1039.5	10	3.7	520.761	2	16.43	N	Y	0.74	4.64	3.4	586000	638258	646759	604024	683484	750625	562398	592395	620792	546353	529041	474797	520801	609390	567603	549782	440787	0.981996	0.805043	0.842582	0.803577	0.00136839	0.0426267	0.824182	0.0178332	0.0760221
>TDP35|TDP35|generation1	IARQPWNLLKDDLG	IARQPWNMLKDDMG	IARQPWNLLKDDLG	NA	NA		99.54	1637.89	14	5.9	819.957	2	49.32	Y	Y	0.89	7.46	4.2	211000000	91079606	136425691	154371760	418567450	228638525	355749503	268950902	344731994	194395412	163098177	74740233	198130762	173975614	190437500	267436438	187334590	1.49676	0.787518	1.02341	0.260723	0.611549	0.953459	0.614219	0.575911	0.463487
>TDP35|TDP35|generation1	IARQPWNLLKDDLG	IARQPWNMLKDDMG	W.NLLKDDLG	RQPWNMLK	NA	6	53.7	886.476	8	2.8	444.247	2	34.98	N	Y	0.84	17.72	2.4	2900000	2893529	4112982	5124783	3558706	3958035	3701364	2126997	2733134	2588528	3303081	1000895	3275223	2215099	1718884	1956852	1895385	0.797931	0.648039	0.496254	0.258883	0.102437	0.0064227	0.613257	0.26904	0.0210334
>TDP35|TDP35|generation1	IARQPWNLLKDDLG	IARQPWNMLKDDMG	IARQPWNLLKDD.L	NA	LKDDMGXX	12	82.93	1467.78	12	3.9	734.902	2	40.11	N	Y	0.51	4.5	2.9	326000	NA	376939	313231	329379	440021	325668	162601	175800	160632	156245	536158	338844	517173	435286	541396	494784	0.81219	0.876769	1.46288	0.459633	0.713557	0.00400246	0.72699	0.608557	0.0151445
>TDP35|TDP35|generation1	IARQPWNLLKDDLG	IARQPWNMLKDDMG	L.LKDDLG	PWNMLKDD	NA	8	55.55	659.349	6	4.4	330.683	2	21.83	N	Y	0.68	53.6	2.5	168000	NA	58006	44876	43358	117555	105940	64777	98613	174956	296044	167989	132626	347001	536688	382984	289818	1.98416	3.95727	7.98255	0.0185527	0.0191018	0.00285297	0.179409	0.107182	0.012186
>TDP35|TDP35|generation1	IARQPWNLLKDDLG	IARQPWNMLKDDMG	IARQPWNLLKD.D	NA	MLKDDMGX	11	69.08	1352.76	11	2.8	677.387	2	40.23	N	Y	0.67	9.6	2.2	259000	142925	307210	122959	102434	169322	167412	NA	192281	325357	206957	321896	232096	434464	200330	526486	381281	1.04415	1.60808	2.28349	0.898962	0.115816	0.0402451	0.840151	0.280178	0.0734112
>TDP35|TDP35|generation1	IARQPWNLLKDDLG	IARQPWNMLKDDMG	N.LLKDDLG	QPWNMLKD	NA	7	54.56	772.433	7	2	387.225	2	30.89	N	Y	0.68	9.24	2.1	88800	110697	118236	124754	120978	94583	62125	98440	NA	90343	85524	70012	68820	66453	68879	94115	99949	0.71671	0.662992	0.693955	0.0220188	0.000657816	0.0071061	0.192821	0.0123294	0.0222314
>TDP60|TDP60|generation3	RKWQSPQVDLYDKS	RKWQSPQVDLYDKS	W.QSPQVDLYDKS	XRKWQSPQ	NA	3	80.54	1278.61	11	1.4	640.313	2	27.04	N	Y	0.84	2.77	2	419000	273239	420393	444268	472434	443257	436839	392879	568602	413346	396096	362133	360679	453477	509482	422121	462827	1.1436	0.951513	1.14753	0.35964	0.68781	0.261669	0.66483	0.600683	0.229507
>TDP60|TDP60|generation3	RKWQSPQVDLYDKS	RKWQSPQVDLYDKS	RKWQSPQVDL.Y	NA	QVDLYDKS	10	76.64	1255.67	10	1.6	628.842	2	33.93	N	Y	0.68	60	1.5	409000	32331	31803	29400	30838	NA	134714	94045	NA	389814	556453	627697	467427	1017234	NA	1071609	1082133	3.67863	16.4136	33.9945	0.00262781	9.06514e-05	2.257e-08	0.0545194	0.0045779	1.26392e-05
>TDP60|TDP60|generation3	RKWQSPQVDLYDKS	RKWQSPQVDLYDKS	Q.SPQVDLYDKS	RKWQSPQV	NA	4	92.63	1150.55	10	2.8	576.284	2	25.95	N	Y	0.38	1.78	3.7	156000	176554	NA	194760	NA	142360	177875	203032	196401	193372	275485	243434	174679	181581	191674	NA	218190	0.969083	1.19437	1.0619	0.799548	0.361153	0.515764	0.823427	0.450327	0.334679
>TDP60|TDP60|generation3	RKWQSPQVDLYDKS	RKWQSPQVDLYDKS	RKWQSPQVDLYDKS	NA	NA		101.11	1748.88	14	2.9	583.971	3	30.08	Y	Y	0.61	2.44	2.1	32300000	21158493	24455568	23514768	31878238	19412705	24457778	37442184	21700261	40311470	22203281	44562481	43669637	35555672	31657143	47430365	41764594	1.01986	1.49244	1.54848	0.917603	0.0730522	0.0159931	0.844161	0.221903	0.0381111
>TDP6|TDP6|generation1	FIVFILWRTEHHAL	FIVFILWRTEHHAM	FIVFILWRTEHHAL	NA	NA		83.75	1780.98	14	2.2	891.498	2	61.96	Y	Y	0.39	2.28	2.5	41500000	63965908	24253456	4756804	27198054	25560061	52708474	30850251	18404019	56988550	26863229	41544706	45367901	83185061	48845982	30843715	66448681	1.06115	1.42097	1.90826	0.902648	0.395713	0.15391	0.8407	0.471588	0.165431
>TDP6|TDP6|generation1	FIVFILWRTEHHAL	FIVFILWRTEHHAM	F.ILWRTEHHAL	FIVFILWR	NA	4	75.82	1274.69	10	3.5	638.354	2	34.06	N	Y	0.61	32.21	1.4	446000	46762	35616	37245	23666	NA	179183	88771	71007	652759	564676	540182	530505	889842	1434464	1183430	1344401	3.1541	15.9686	33.8626	0.0427753	1.38336e-06	6.36383e-05	0.279577	0.000218824	0.00118792
>TDP6|TDP6|generation1	FIVFILWRTEHHAL	FIVFILWRTEHHAM	L.WRTEHHAL	VFILWRTE	NA	6	74.19	1048.52	8	7.4	525.271	2	24.66	N	Y	0.43	60	2.6	233000	38397	45358	31472	46821	29864	26875	26668	31001	358097	423507	368169	307305	626502	499589	695148	560902	0.706013	8.99164	14.7002	0.0179993	1.04819e-05	1.20319e-05	0.179409	0.000941044	0.00030152
>TDP6|TDP6|generation1	FIVFILWRTEHHAL	FIVFILWRTEHHAM	FIVFILWRTEH.H	NA	RTEHHAMX	11	57.73	1459.8	11	2.7	730.908	2	56.65	N	Y	0.63	4.18	2.3	247000	206681	220302	195657	NA	90808	358365	175785	219749	226113	205586	110652	295983	405943	255978	240413	334998	1.01749	1.00981	1.49043	0.958515	0.966124	0.076381	0.849361	0.67947	0.108925
>TDP6|TDP6|generation1	FIVFILWRTEHHAL	FIVFILWRTEHHAM	W.RTEHHAL	FILWRTEH	NA	7	77.38	862.441	7	2.3	432.229	2	19.17	N	Y	0.57	2.81	2.2	176000	228400	183922	159757	275513	141281	162180	145023	178546	133007	104438	121717	169018	244326	227536	163071	121216	0.739778	0.623154	0.892114	0.0865237	0.0329279	0.572728	0.412018	0.147922	0.357556
>TDP67|TDP67|generation3	LFNDVNIFEIHGVD	LFNDVNIFEIHGVD	LFNDVNIFEIHGV.D	NA	IHGVDXXX	13	82.29	1515.77	13	2	758.895	2	59.57	N	Y	0.43	4.6	2.7	2200000	3019639	3041788	2351477	3178993	3041324	2641963	2091840	2430979	1299380	1162246	2705938	2458439	1587646	1235371	997063	1278283	0.880452	0.657874	0.439821	0.249699	0.0632396	0.000331166	0.609384	0.202768	0.00320162
>TDP67|TDP67|generation3	LFNDVNIFEIHGVD	LFNDVNIFEIHGVD	LFNDVNIFEIHGVD	NA	NA		92.27	1630.8	14	3.4	816.41	2	54.34	Y	Y	0.64	6.9	2.5	186000000	378330671	288009793	14808919	248138087	242658811	188337972	171390281	7526420	179048406	161727604	233374618	116452366	210101698	90890625	169593839	156479481	0.656324	0.743153	0.674781	0.421401	0.489783	0.388612	0.705468	0.5186	0.28597
>TDP67|TDP67|generation3	LFNDVNIFEIHGVD	LFNDVNIFEIHGVD	LFNDVNIFEIH.G	NA	FEIHGVDX	11	84.75	1359.68	11	2.2	680.85	2	51.85	N	Y	0.97	27.91	1.9	1090000	1296133	1152039	1965547	1863243	1089268	982235	750602	1170166	1104984	819603	793675	970436	1131317	818634	684898	493682	0.63602	0.587657	0.498415	0.0421925	0.0237309	0.0176796	0.279577	0.125324	0.040576
>TDP67|TDP67|generation3	LFNDVNIFEIHGVD	LFNDVNIFEIHGVD	LFNDVNIFEIHG.V	NA	EIHGVDXX	12	94.83	1416.7	12	1.3	709.36	2	51.21	N	Y	0.89	10.56	2.2	938000	1106968	1263201	1355240	1086156	621207	1517167	592395	847409	993463	788079	806752	921915	979207	734545	632715	679914	0.743662	0.729536	0.628981	0.218967	0.00685832	0.00435008	0.588674	0.0506806	0.0157164
>TDP67|TDP67|generation3	LFNDVNIFEIHGVD	LFNDVNIFEIHGVD	D.VNIFEIHGVD	LFNDVNIF	NA	4	86.39	1141.58	10	2.3	571.797	2	43.14	N	Y	0.56	12.65	2.7	927000	1008882	2122177	1588593	1774938	1348105	478692	NA	793845	1452850	767521	546217	807080	253833	140973	287005	186233	0.538015	0.550253	0.133656	0.0836677	0.0530199	0.00098006	0.404192	0.185704	0.0058199
>TDP67|TDP67|generation3	LFNDVNIFEIHGVD	LFNDVNIFEIHGVD	F.NDVNIFEIHGVD	XXLFNDVN	NA	2	79.85	1370.65	12	7.1	686.335	2	44.49	N	Y	0.74	16.37	2.7	442000	638958	585115	621077	643746	NA	515314	636341	444993	520775	375537	386275	337227	418302	284420	258118	201660	0.855345	0.650816	0.467075	0.127643	0.00211002	0.000445335	0.490934	0.0221415	0.00372221
>TDP67|TDP67|generation3	LFNDVNIFEIHGVD	LFNDVNIFEIHGVD	LFNDVNIF.E	NA	VNIFEIHG	8	55.11	980.497	8	0.7	491.256	2	51.88	N	Y	0.61	2	2.6	172000	NA	88424	92444	211050	224325	223651	159085	203268	177002	167210	111658	142331	245277	338830	197549	132236	1.5507	1.14476	1.74888	0.118465	0.638285	0.172347	0.470099	0.584436	0.178071
>TDP165|TDP165|GenScript	IEPPWVDSHAKRNL	IEPPWVDSHAKRNM	IEPPWVDSHAKRNL	NA	NA		107.2	1660.87	14	2.6	416.226	4	40.74	Y	Y	0.82	2.92	1.5	198000000	124008387	193017089	189374659	249904195	153144672	158256213	181937375	182666754	208719285	185027344	282664946	214304702	210101698	178071429	243208746	218189698	0.893827	1.17772	1.12332	0.483394	0.350594	0.452561	0.734091	0.447519	0.309694
>TDP165|TDP165|GenScript	IEPPWVDSHAKRNL	IEPPWVDSHAKRNM	D.SHAKRNL	PWVDSHAK	NA	7	69.39	824.462	7	0.3	413.238	2	17.08	N	Y	1.31	7.07	1.3	8670000	NA	8337126	8122468	8698079	8660223	8488288	7277495	8254340	7264250	7935617	7725505	10513061	12168786	10177277	13325230	7140754	0.974266	0.996866	1.27631	0.605309	0.977244	0.20912	0.7668	0.683648	0.199842
>TDP165|TDP165|GenScript	IEPPWVDSHAKRNL	IEPPWVDSHAKRNM	E.PPWVDSHAKRNL	XXIEPPWV	NA	2	81.22	1418.74	12	1.4	473.921	3	35.42	N	Y	0.5	7.84	2.2	1440000	NA	1192462	1077012	1501191	846610	897221	NA	858396	1084522	1207475	1368058	1196872	1121810	932402	1090246	1278283	0.690124	0.966062	0.8797	0.0378844	0.749536	0.314005	0.270603	0.62085	0.251204
>TDP165|TDP165|GenScript	IEPPWVDSHAKRNL	IEPPWVDSHAKRNM	W.VDSHAKRNL	EPPWVDSH	NA	5	96.92	1038.56	9	2.4	520.284	2	18.49	N	Y	0.59	1.29	2.7	2770000	4224692	2374818	2378402	1183292	3817832	3322073	2830137	3117696	2588528	2741146	2011850	2418004	2833046	1990938	2506634	2060680	1.28801	0.96047	0.924231	0.311112	0.881812	0.77989	0.649193	0.662794	0.417931
>TDP165|TDP165|GenScript	IEPPWVDSHAKRNL	IEPPWVDSHAKRNM	I.EPPWVDSHAKRNL	XXXIEPPW	NA	1	57.6	1547.78	13	17.3	516.944	3	27.76	N	Y	0.81	4.71	1.8	1350000	1555359	1687636	1498842	1510022	1757928	1464851	1335965	953163	1708633	1535042	1186992	1043219	1159837	1009071	1080928	1054584	0.881643	0.875561	0.688502	0.32451	0.268037	0.0001002	0.652769	0.405569	0.00155867
>TDP47|TDP47|generation2	LSYQWQNSDPKAGR	MSYQWQNSDPKAGR	LSYQWQNSDPKAGR	NA	NA		102.67	1648.8	14	9.3	825.413	2	26.99	Y	Y	1.1	8.2	3	21200000	13872125	22535503	19027217	25343641	12510410	16871943	20742619	18541362	22099689	17680391	23739832	27010479	21580582	20651339	28514129	26006449	0.850057	1.12072	1.19775	0.355401	0.467376	0.243905	0.66204	0.508801	0.218889
>TDP47|TDP47|generation2	LSYQWQNSDPKAGR	MSYQWQNSDPKAGR	Q.NSDPKAGR	YQWQNSDP	NA	6	60.85	843.42	8	5.8	422.72	2	9.66	N	Y	0.68	1.87	2.3	191000	147829	212218	204632	182792	213540	183106	181937	201895	208719	230256	195149	162548	186335	199094	191026	190640	1.04416	1.06582	1.02625	0.631472	0.565565	0.749502	0.774812	0.556854	0.411982
>TDP47|TDP47|generation2	LSYQWQNSDPKAGR	MSYQWQNSDPKAGR	W.QNSDPKAGR	SYQWQNSD	NA	5	83.32	971.478	9	6	486.749	2	14.31	N	Y	0.9	7.66	1.7	774000	798698	974180	860712	822123	986812	953461	NA	968271	804183	893614	693082	593584	600834	NA	593578	608286	1.12222	0.863632	0.695543	0.0734507	0.172244	0.00232652	0.383179	0.329015	0.0106744
>TDP47|TDP47|generation2	LSYQWQNSDPKAGR	MSYQWQNSDPKAGR	S.DPKAGR	WQNSDPKA	NA	8	54.13	642.345	6	8.1	322.182	2	9.57	N	Y	0.64	3.59	1.9	89900	NA	119246	106804	95370	111084	88283	87629	92569	93207	93610	88723	71084	90410	95219	73615	87276	0.885675	0.808811	0.808568	0.218322	0.0614507	0.0496298	0.588674	0.199736	0.0852819
>TDP103|TDP103|generation1aar	GDQPVSRGLYFITH	GDQPVSRGLYFITH	GDQPVSRGLYFITH	NA	NA		92.89	1588.8	14	3.7	795.41	2	41.69	Y	Y	1.36	8.32	2.3	456000000	280945554	497195853	558251364	730285403	356978074	498310885	496592351	585082985	385721423	415283594	540181766	261209127	399288295	354906250	459394299	466132538	0.937236	0.775349	0.812764	0.765933	0.328031	0.354623	0.81656	0.435356	0.269822
>TDP103|TDP103|generation1aar	GDQPVSRGLYFITH	GDQPVSRGLYFITH	GDQPVSRGLY.F	NA	RGLYFITH	10	95.85	1090.54	10	5.1	546.28	2	26.58	N	Y	0.74	60	2.4	1850000	41594	44776	20822	42272	417373	601635	NA	766376	1739327	NA	1750310	1617394	4658363	NA	4510078	4132381	15.927	45.5586	118.654	0.00120565	9.22238e-08	4.44523e-07	0.0336718	2.00943e-05	3.1904e-05
>TDP103|TDP103|generation1aar	GDQPVSRGLYFITH	GDQPVSRGLYFITH	GDQPVSRG.L	NA	VSRGLYFI	8	79.09	814.393	8	3.3	408.205	2	12.38	N	Y	0.91	2.03	1.9	590000	439284	624526	617487	570453	657875	579401	594153	656502	616950	635946	575389	621888	530483	643036	617806	559800	1.10489	1.08812	1.04413	0.261067	0.311185	0.637702	0.614219	0.42373	0.376702
>TDP103|TDP103|generation1aar	GDQPVSRGLYFITH	GDQPVSRGLYFITH	GDQPVSR.G	NA	PVSRGLYF	7	86.14	757.372	7	2.7	379.694	2	13.99	N	Y	0.77	2.53	2.2	258000	187764	285989	271946	263150	295505	248501	246978	271940	239413	268632	247458	292748	264291	269580	257186	249045	1.0536	1.03906	1.03098	0.605251	0.707456	0.739572	0.7668	0.606176	0.410547
>TDP103|TDP103|generation1aar	GDQPVSRGLYFITH	GDQPVSRGLYFITH	GDQPVSRGLYF.I	NA	GLYFITHX	11	83.9	1237.61	11	3.8	619.814	2	38.36	N	Y	0.41	60	1.9	252000	32774	36687	29999	43486	NA	NA	148538	190907	305917	474218	288700	148800	641713	1007835	537668	591757	4.74928	8.51815	19.4407	0.000611576	0.00689959	0.000821779	0.021842	0.0506806	0.00541477
>TDP103|TDP103|generation1aar	GDQPVSRGLYFITH	GDQPVSRGLYFITH	D.QPVSRGLYFITH	XXGDQPVS	NA	2	57.39	1416.75	12	3.3	709.385	2	38.72	N	Y	0.47	2.5	2.2	486000	77067	458795	392212	799164	860630	459074	669740	769123	547377	335790	320890	270105	427809	395714	578669	627020	1.5971	0.853479	1.17483	0.183032	0.706607	0.650613	0.55851	0.606176	0.380523
>TDP103|TDP103|generation1aar	GDQPVSRGLYFITH	GDQPVSRGLYFITH	R.GLYFITH	PVSRGLYF	NA	7	64.82	849.438	7	1.8	425.726	2	39.24	N	Y	0.63	18.3	1.2	153000	86876	215249	254893	348806	140203	NA	NA	203268	158586	NA	222309	201366	NA	298022	51251	261166	0.758361	0.857063	0.89854	0.548996	0.645273	0.810515	0.753423	0.586378	0.425786
>TDP103|TDP103|generation1aar	GDQPVSRGLYFITH	GDQPVSRGLYFITH	Q.PVSRGLYFITH	XGDQPVSR	NA	3	72.45	1288.69	11	5.1	645.357	2	39.36	N	Y	0.37	2.54	3.2	613000	250119	1242990	800579	1130309	559733	466921	566027	317263	504405	648281	519057	693053	274748	294312	657875	797825	0.557811	0.690654	0.591344	0.151129	0.288792	0.224696	0.526581	0.414541	0.20764
>TDP103|TDP103|generation1aar	GDQPVSRGLYFITH	GDQPVSRGLYFITH	L.YFITH	SRGLYFIT	NA	9	55.36	679.333	5	4.5	340.675	2	27.73	N	Y	0.7	7.31	1.7	57100	NA	63160	54569	52630	40982	56371	67062	63727	50952	43995	60255	49735	71872	96826	86101	85072	1.00439	0.902229	1.49627	0.974358	0.301223	0.00806343	0.850217	0.42373	0.0238218
>TDP103|TDP103|generation1aar	GDQPVSRGLYFITH	GDQPVSRGLYFITH	G.LYFITH	VSRGLYFI	NA	8	58.98	792.417	6	2.4	397.217	2	36.93	N	Y	0.55	1.38	2.2	439000	NA	385024	409265	491861	250208	511390	438583	423018	361166	570158	458702	422949	501962	364799	667193	573023	0.946545	1.05721	1.22865	0.75938	0.6926	0.275496	0.816191	0.601277	0.234807
>TDP12|TDP12|generation1	VLFLREKQYDPVSL	VMFLREKQYDPVSL	VLFLREKQYDPVSL	NA	NA		79.53	1705.94	14	1.3	853.979	2	45.18	Y	Y	0.62	1.66	3.1	410000000	237507588	375928571	567226467	360285906	349428689	667030318	446493654	534265919	565792963	263150000	445624809	287087431	401189668	349959821	342915014	225903476	1.2961	1.01344	0.856594	0.278995	0.959776	0.502848	0.624994	0.678477	0.329736
>TDP12|TDP12|generation1	VLFLREKQYDPVSL	VMFLREKQYDPVSL	VLFLREKQYD.P	NA	KQYDPVSL	10	91.86	1309.7	10	2.2	655.86	2	37.12	N	Y	1.48	2.54	1.7	28400000	23610636	23647120	NA	23312617	25128668	40414190	32959669	28430089	25987597	28233802	32089010	33722664	22911543	30173214	29725513	23471922	1.349	1.27567	1.12953	0.0901752	0.0268533	0.245443	0.425355	0.133113	0.218899
>TDP12|TDP12|generation1	VLFLREKQYDPVSL	VMFLREKQYDPVSL	F.LREKQYDPVSL	XVMFLREK	NA	3	99.35	1346.72	11	2.9	674.369	2	33.2	N	Y	0.55	60	2.9	2510000	27978	47331	35275	38130	764645	999238	508018	1258066	2578297	4043190	2695879	1868090	6483681	9348750	4752355	5631057	23.7366	75.2145	176.284	0.00188715	0.000902314	0.000610652	0.0438872	0.0141353	0.00449954
>TDP12|TDP12|generation1	VLFLREKQYDPVSL	VMFLREKQYDPVSL	F.LREKQYD.P	XVMFLREK	KQYDPVSL	3 ; 10	73.01	950.482	7	6.4	476.251	2	14.56	N	Y	0.5	60	2.4	129000	29753	30998	34411	39958	27933	20403	22676	12127	83795	158986	101598	133435	395486	578732	369938	272186	0.615298	3.53622	11.9623	0.0175479	0.00226237	0.00116903	0.179409	0.0225678	0.00668018
>TDP12|TDP12|generation1	VLFLREKQYDPVSL	VMFLREKQYDPVSL	L.REKQYDPVSL	VMFLREKQ	NA	4	64.6	1233.64	10	1.4	617.826	2	31.3	N	Y	0.6	17.59	2.1	121000	NA	NA	70365	60489	NA	NA	79982	88037	165748	189139	167989	66232	224362	440232	262777	239127	1.28402	2.25101	4.45725	0.100222	0.119181	0.0397962	0.435401	0.281574	0.0733291
>TDP12|TDP12|generation1	VLFLREKQYDPVSL	VMFLREKQYDPVSL	VLFLREKQ.Y	NA	REKQYDPV	8	63.31	1031.61	8	4.4	516.816	2	35.71	N	Y	0.84	23.76	1.4	563000	784686	786216	718906	615488	732290	536240	511534	657875	703916	479701	532134	436696	349853	341304	398825	310755	0.839136	0.74087	0.482132	0.125411	0.0380559	0.000142273	0.486087	0.154518	0.00190208
>TDP109|TDP109|generation1aar	TPHHVNWYKRAPNQ	TPHHVNWYKRAPNQ	P.HHVNWYKRAPNQ	XXTPHHVN	NA	2	100.66	1548.77	12	2.7	775.394	2	23.68	Y	Y	0.82	3.03	2.5	22500000	18075799	22636559	22886511	24195671	13912439	19095378	23555177	19228079	20258048	16446875	24443979	26767870	22150993	22877232	28141395	32397864	0.863278	1.00139	1.20244	0.254513	0.991158	0.157515	0.61181	0.686751	0.168016
>TDP109|TDP109|generation1aar	TPHHVNWYKRAPNQ	TPHHVNWYKRAPNQ	TPHHVNWYKRAPNQ	NA	NA		101.66	1746.87	14	3.2	583.299	3	22.71	N	Y	0.88	5.16	2.1	8290000	7146246	7963218	7494210	9095453	5899305	6853410	8481622	6400204	8645480	6839159	9868125	10270452	7833656	8124509	9784260	10435639	0.871776	1.12379	1.1413	0.198056	0.307535	0.191844	0.570766	0.42373	0.189476
>TDP109|TDP109|generation1aar	TPHHVNWYKRAPNQ	TPHHVNWYKRAPNQ	W.YKRAPNQ	HVNWYKRA	NA	7	70.43	875.461	7	2.9	438.739	2	10.93	N	Y	0.98	3.2	1.3	353000	NA	393108	383237	378830	386097	385831	330476	401043	368328	386502	389293	304879	323233	393241	341051	328387	0.976116	0.940768	0.899807	0.644106	0.37733	0.10199	0.781682	0.45847	0.129918
>TDP28|TDP28|generation1	HGTPKFAWDESNGA	HGTPKFAWDESNGA	HGTPKFAWDESNGA	NA	NA		83.42	1515.67	14	0.1	758.844	2	36.23	Y	Y	1.26	7.16	1.8	24500000	15693717	32843222	23963523	24283977	17902828	19618539	23555177	22524322	23327449	23025625	27159977	27738307	24527710	23866518	29632330	34050817	0.863784	1.04615	1.15801	0.411544	0.773849	0.401764	0.701487	0.626273	0.292572
>TDP28|TDP28|generation1	HGTPKFAWDESNGA	HGTPKFAWDESNGA	HGTPKFA.W	NA	PKFAWDES	7	84.67	756.392	7	2.6	379.204	2	22.9	N	Y	1.04	8.72	1.5	1150000	1366194	1293518	1193689	1183292	1337320	1184960	975606	1115229	1268686	1411690	1106518	954262	1112303	1031330	987744	879371	0.915902	0.941323	0.796306	0.26862	0.520158	0.00765597	0.621806	0.536081	0.0234281
>TDP28|TDP28|generation1	HGTPKFAWDESNGA	HGTPKFAWDESNGA	HGTPKF.A	NA	TPKFAWDE	6	60.56	685.355	6	4.2	343.686	2	24.92	N	Y	0.73	3.99	2.6	186000	199675	250619	203735	147470	208147	185722	193363	168932	198488	202845	188108	157696	179680	NA	178912	181825	0.943437	0.932175	0.89901	0.634029	0.582726	0.454355	0.776046	0.562252	0.309896
>TDP28|TDP28|generation1	HGTPKFAWDESNGA	HGTPKFAWDESNGA	HGTPKFAWDESN.G	NA	DESNGAXX	12	55.36	1387.62	12	3.5	694.817	2	32.57	N	Y	0.49	4.91	3.1	153000	124008	163711	122061	307303	NA	106594	105471	NA	226113	178174	138818	101896	128343	144683	182640	169703	0.591466	0.899479	0.872101	0.32687	0.736992	0.631662	0.652769	0.618104	0.375909
>TDP161|TDP161|GenScript	RNLEFKHDWYGTPL	RNMEFKHDWYGTPL	RNLEFKHD.W	NA	FKHDWYGT	8	86.59	1057.53	8	2.9	529.774	2	22.81	N	Y	1.08	13.11	1.9	4750000	7706736	5497450	5205559	4927440	4820822	4800002	NA	4889426	4389244	4646242	3973404	3534006	4068938	4093170	3988251	NA	0.82902	0.708864	0.694192	0.241787	0.0466849	0.0636725	0.609384	0.175318	0.0974224
>TDP161|TDP161|GenScript	RNLEFKHDWYGTPL	RNMEFKHDWYGTPL	RNLEFKHDWYGTPL	NA	NA		101.21	1774.88	14	3.3	888.45	2	39.99	Y	Y	0.91	7.55	2.7	54700000	35871353	56187174	53850614	72587013	51120123	67095403	36651152	28018058	47984973	24670312	73935493	62835756	75674639	16199554	77901346	37687312	0.837016	0.958491	0.949503	0.464454	0.867613	0.875128	0.731423	0.656666	0.443453
>TDP161|TDP161|GenScript	RNLEFKHDWYGTPL	RNMEFKHDWYGTPL	RNLEFK.H	NA	MEFKHDWY	6	51.13	805.445	6	0.9	403.73	2	26.4	N	Y	0.65	7.12	3.7	214000	252220	303168	202837	270214	284720	184414	229399	188160	220997	189139	202191	159313	175877	154576	188231	182927	0.862174	0.750302	0.68221	0.301752	0.0403141	0.0103384	0.644225	0.160775	0.0281826
>TDP161|TDP161|GenScript	RNLEFKHDWYGTPL	RNMEFKHDWYGTPL	RNLEFKH.D	NA	EFKHDWYG	7	63.16	942.504	7	2.2	315.176	3	21.03	N	Y	0.33	5.84	2.1	301000	777680	543682	380544	405322	345115	121243	340144	234857	209742	160357	304795	145565	117885	152103	101570	169703	0.494184	0.389355	0.256859	0.0445714	0.0166591	0.00543677	0.287558	0.0997076	0.0185646
>TDP161|TDP161|GenScript	RNLEFKHDWYGTPL	RNMEFKHDWYGTPL	RNLEFKHDWYG.T	NA	DWYGTPLX	11	84.36	1463.69	11	6.9	488.909	3	31.97	N	Y	0.5	6.92	2.3	108000	NA	NA	54120	170429	29011	78605	142386	80895	113568	51808	121717	148800	76245	186728	211526	275492	0.736804	0.970597	1.66999	0.584881	0.947419	0.353662	0.764764	0.677447	0.269689
>TDP27|TDP27|generation1	DGIYRLHVQLGGAA	DGIYRMHVQLGGAA	D.GIYRLHVQLGGAA	XXXDGIYR	NA	1	98.36	1353.75	13	1.1	677.884	2	38.05	N	Y	1.04	13.65	2.7	11300000	7636675	5649034	9154604	6746530	9005338	14910089	13887007	7073186	19746481	15898646	18911391	9057406	17112355	7135223	8694014	13554209	1.53753	2.17954	1.59304	0.101448	0.0146437	0.121546	0.435401	0.0889634	0.142374
>TDP27|TDP27|generation1	DGIYRLHVQLGGAA	DGIYRMHVQLGGAA	DGIYRLHVQLG.G	NA	VQLGGAAX	11	103.31	1269.68	11	1	635.849	2	38.99	N	Y	1.09	3.16	1.2	3270000	1226072	3557174	3634916	4953931	4303150	3073571	3542066	3200102	2823849	2562971	5733773	1698264	4125979	2386652	3028461	2953275	1.05585	0.958628	0.934361	0.828015	0.909766	0.806254	0.828255	0.668931	0.424344
>TDP27|TDP27|generation1	DGIYRLHVQLGGAA	DGIYRMHVQLGGAA	G.IYRLHVQLGGAA	XXDGIYRM	NA	2	74.41	1296.73	12	2	649.374	2	39.23	N	Y	0.89	2.92	1.8	1310000	833729	1040877	1875796	1253936	1531447	1438693	931660	1201755	1299380	1699510	1327821	1124089	1349975	1298438	1695938	1443578	1.01983	1.08921	1.15658	0.927689	0.677672	0.448932	0.848423	0.596609	0.308848
>TDP27|TDP27|generation1	DGIYRLHVQLGGAA	DGIYRMHVQLGGAA	DGIYRLHVQLGG.A	NA	QLGGAAXX	12	85.22	1326.7	12	2.6	664.361	2	38.15	N	Y	0.78	2.73	1.9	1540000	910796	1404679	1839896	1377564	2156967	2301909	1520539	1289655	1585857	1452807	NA	1528437	1140824	1496295	1462980	979650	1.31378	1.10059	0.918093	0.210271	0.566502	0.636362	0.584647	0.556854	0.376307
>TDP27|TDP27|generation1	DGIYRLHVQLGGAA	DGIYRMHVQLGGAA	DGIYRLHVQLGGA.A	NA	LGGAAXXX	13	74.05	1397.74	13	2.3	699.88	2	38.54	N	Y	0.55	7.38	2.2	784000	NA	419383	744933	307303	278249	443379	878925	612552	482919	486553	483850	NA	393584	588625	230163	820966	1.12789	0.987567	1.03628	0.751231	0.965165	0.927686	0.81597	0.67947	0.456355
>TDP27|TDP27|generation1	DGIYRLHVQLGGAA	DGIYRMHVQLGGAA	DGIYRLHVQLGGAA	NA	NA		109	1468.78	14	4.9	735.4	2	38.84	Y	Y	0.59	1.55	2.3	102000000	107894302	87716667	111291269	129808893	104505061	95738469	131838677	93393528	91263530	89635469	94053995	93808851	75674639	89654018	76689961	143255863	0.974273	0.844407	0.882218	0.827433	0.0983447	0.505129	0.828255	0.262252	0.330845
>TDP27|TDP27|generation1	DGIYRLHVQLGGAA	DGIYRMHVQLGGAA	DGIYRL.H	NA	IYRMHVQL	6	51.27	735.391	6	1.1	368.703	2	34.19	N	Y	0.48	5.1	1.6	96400	NA	156637	NA	136873	94367	109602	109866	104656	112545	NA	127752	NA	192039	87057	208731	138848	0.712908	0.818701	1.06755	0.00660437	0.166444	0.824191	0.10139	0.32736	0.431352
>TDP27|TDP27|generation1	DGIYRLHVQLGGAA	DGIYRMHVQLGGAA	R.LHVQLGGAA	GIYRMHVQ	NA	5	79.83	864.482	9	1.4	433.249	2	33.28	N	Y	0.61	2.69	3.4	94100	91780	159669	126549	82212	103858	98223	96682	89273	98528	61539	88924	71489	69400	79885	97843	83199	0.843172	0.696378	0.717774	0.352721	0.123949	0.131681	0.66204	0.288619	0.149486
>TDP27|TDP27|generation1	DGIYRLHVQLGGAA	DGIYRMHVQLGGAA	L.HVQLGGAA	IYRMHVQL	NA	6	91.34	751.398	8	5.3	376.708	2	22.22	N	Y	0.53	3.49	1.3	23500	NA	31529	33208	22341	42924	34659	26807	27331	15040	33305	32894	24665	33559	NA	25719	NA	1.13451	0.912148	1.02112	0.493896	0.679562	0.914406	0.736818	0.596609	0.451957
>TDP27|TDP27|generation1	DGIYRLHVQLGGAA	DGIYRMHVQLGGAA	Y.RLHVQLGGAA	DGIYRMHV	NA	4	87.69	1020.58	10	1.2	511.299	2	30.94	N	Y	0.59	4.81	1.2	1400000	1702488	2243445	2315576	1289258	1962840	2236513	1221705	1620652	1115216	1143058	1176932	NA	979207	1054826	830264	759256	0.932582	0.606597	0.479892	0.710182	0.048761	0.00789777	0.803878	0.178275	0.0237782
>TDP65|TDP65|generation3	WKPHDVLGSRGLYT	WKPHDVMGSRGLYT	WKPHDVLGSRGLYT	NA	NA		79.17	1627.85	14	5.7	814.935	2	37.4	Y	Y	0.73	5.9	2.1	45400000	25852596	34055895	42811238	41415218	40011742	33220726	40342635	41477714	43483184	32071406	55325879	63725323	61889686	50824554	65787500	51131323	1.07575	1.35016	1.59318	0.551366	0.162971	0.00773899	0.753423	0.324125	0.0235535
>TDP65|TDP65|generation3	WKPHDVLGSRGLYT	WKPHDVMGSRGLYT	WKPHDVLG.S	NA	DVMGSRGL	8	56.85	950.497	8	0.3	476.256	2	31.08	N	Y	0.84	20.62	1.5	790000	1835604	831691	560944	645512	404431	610791	688198	593324	924913	586605	716219	697906	853716	525558	881515	675506	0.592899	0.755248	0.757998	0.237661	0.463621	0.472847	0.609384	0.506534	0.31788
>TDP65|TDP65|generation3	WKPHDVLGSRGLYT	WKPHDVMGSRGLYT	W.KPHDVLGSRGLYT	XXXWKPHD	NA	1	79.92	1441.77	13	5.8	721.895	2	30.05	N	Y	0.55	5.98	4.1	826000	2809456	1364257	574407	657875	545713	366213	711050	613925	664014	297414	456690	451253	835653	639326	524623	369159	0.413782	0.345796	0.438173	0.180124	0.141696	0.199353	0.55851	0.304773	0.194333
>TDP65|TDP65|generation3	WKPHDVLGSRGLYT	WKPHDVMGSRGLYT	D.VLGSRGLYT	KPHDVMGS	NA	5	56.87	964.534	9	4.4	483.276	2	30.43	N	Y	0.38	1.49	3.5	392000	NA	656864	528634	496276	450806	657875	504503	653755	333542	NA	391305	409201	412598	451362	439826	NA	1.01096	0.674317	0.775244	0.937508	0.027901	0.0666409	0.848423	0.135072	0.101135
>TDP65|TDP65|generation3	WKPHDVLGSRGLYT	WKPHDVMGSRGLYT	WKPHDVLGSRG.L	NA	GSRGLYTX	11	92.64	1250.65	11	3.7	626.336	2	28.11	N	Y	0.42	2.16	1.7	834000	255724	959022	1050087	1183292	1229471	136022	1283230	894106	1452850	461883	564324	1277741	559954	462491	683035	641345	1.02747	1.08952	0.680609	0.946097	0.81986	0.243525	0.849219	0.639579	0.218889
>TDP65|TDP65|generation3	WKPHDVLGSRGLYT	WKPHDVMGSRGLYT	G.SRGLYT	DVMGSRGL	NA	8	55.72	695.36	6	2.9	348.688	2	22.12	N	Y	0.51	0.83	2.3	111000	NA	158658	164244	112148	129418	105940	159085	127455	206673	153504	122723	NA	NA	154576	145366	132236	0.899721	1.10999	0.993398	0.476742	0.618144	0.959551	0.734091	0.578079	0.466044
>TDP65|TDP65|generation3	WKPHDVLGSRGLYT	WKPHDVMGSRGLYT	WKPHDVLGSRGL.Y	NA	SRGLYTXX	12	79.18	1363.74	12	4.1	682.878	2	37.07	N	Y	0.65	17.62	1.8	81200	124008	101056	101419	105966	81318	63041	51857	NA	89320	NA	88220	118070	46203	59852	102502	85623	0.604976	0.911429	0.680265	0.00678623	0.398899	0.0457454	0.10139	0.472378	0.0801115
>TDP65|TDP65|generation3	WKPHDVLGSRGLYT	WKPHDVMGSRGLYT	K.PHDVLGSRGLYT	XXWKPHDV	NA	2	82	1313.67	12	9.8	657.85	2	31.76	N	Y	0.56	1.12	3	77400	65788	NA	57351	68790	94799	47477	94045	85977	118684	34813	64178	57903	54855	NA	60756	51242	1.25944	1.07687	0.869348	0.275823	0.825778	0.130676	0.622811	0.64095	0.14904
>TDP65|TDP65|generation3	WKPHDVLGSRGLYT	WKPHDVMGSRGLYT	WKPHDVLGSR.G	NA	MGSRGLYT	10	76.21	1193.63	10	1.7	398.885	3	29.34	N	Y	0.38	4.89	2.9	142000	74265	249608	112189	160716	83151	NA	167875	NA	73768	94158	81178	106748	174926	254741	287005	322877	0.841271	0.596289	1.74194	0.723733	0.169225	0.065802	0.807607	0.329015	0.100134
>TDP153|TDP153|GenScript	LTHGRPEDTAQFWG	LTHGRPEDTAQFWG	LTHGRPEDTAQFWG	NA	NA		77.91	1613.76	14	1.5	807.888	2	33.49	Y	Y	0.72	5.75	2.5	21800000	11630165	21625998	19296470	23047701	14128135	17264314	22412575	19502766	25169090	18776849	31183677	27576567	20439758	21022321	26464093	29973534	0.969675	1.35854	1.29496	0.858902	0.112373	0.153814	0.828899	0.279376	0.165431
>TDP153|TDP153|GenScript	LTHGRPEDTAQFWG	LTHGRPEDTAQFWG	LTHGRPEDTA.Q	NA	EDTAQFWG	10	74.57	1095.53	10	0.8	548.773	2	14.81	N	Y	0.87	4.19	1.8	506000	369223	488101	487348	514820	422766	397602	554601	447740	387768	503000	511010	597627	656924	751857	597306	415442	0.980219	1.07524	1.30225	0.852661	0.540867	0.121579	0.828332	0.544572	0.142374
>TDP153|TDP153|GenScript	LTHGRPEDTAQFWG	LTHGRPEDTAQFWG	LTHGRPE.D	NA	GRPEDTAQ	7	65.11	808.419	7	1.2	405.216	2	15.37	N	Y	0.8	2.17	1.7	366000	243813	362791	346439	305537	367763	326976	338386	372201	361166	376908	334973	410818	469639	463728	495736	329488	1.1166	1.179	1.39728	0.248608	0.118	0.0342606	0.609384	0.281085	0.06685
>TDP153|TDP153|GenScript	LTHGRPEDTAQFWG	LTHGRPEDTAQFWG	LTHGRPEDTAQF.W	NA	TAQFWGXX	12	100.92	1370.66	12	0.3	686.336	2	24.87	N	Y	0.68	2.37	3.1	1290000	1394219	1778587	622872	1368733	1488307	1187576	1151391	1414637	1411925	1339050	1418354	1018958	1321454	1397366	1230021	1344401	1.01501	1.00462	1.02495	0.942031	0.982392	0.899373	0.849219	0.685469	0.448485
>TDP153|TDP153|GenScript	LTHGRPEDTAQFWG	LTHGRPEDTAQFWG	LTHGRPEDTAQ.F	NA	DTAQFWGX	11	67.14	1223.59	11	1.9	612.803	2	14.03	N	Y	0.88	2.16	1.8	295000	NA	296094	294383	286109	297661	264196	292682	309023	290570	298785	259529	350166	315628	337594	387643	260064	0.995534	1.0259	1.11306	0.914597	0.749246	0.340725	0.843708	0.62085	0.263909
>TDP153|TDP153|GenScript	LTHGRPEDTAQFWG	LTHGRPEDTAQFWG	LTHGRPED.T	NA	RPEDTAQF	8	68.98	923.446	8	1.4	308.822	3	14.97	N	Y	1.02	2.86	1.5	1980000	1373200	1839220	1938622	1880904	2103043	1935696	1889688	1936542	1984879	1918802	1830784	2434178	2262634	2225893	2590499	1586834	1.11846	1.16165	1.23236	0.182222	0.179242	0.148993	0.55851	0.335341	0.162012
>TDP153|TDP153|GenScript	LTHGRPEDTAQFWG	LTHGRPEDTAQFWG	LTHGRPEDT.A	NA	PEDTAQFW	9	60.65	1024.49	9	0.8	513.255	2	14.76	N	Y	0.79	1.88	1.7	152000	103691	133394	150782	135990	158537	123858	145901	163439	139146	149392	136806	186000	186335	180545	212458	128930	1.12957	1.16701	1.35203	0.247329	0.196781	0.0613793	0.609384	0.353331	0.0958274
>TDP153|TDP153|GenScript	LTHGRPEDTAQFWG	LTHGRPEDTAQFWG	LTHGRP.E	NA	HGRPEDTA	6	50.86	679.376	6	2.1	340.696	2	13.49	N	Y	0.56	2.76	1.6	20200	NA	18392	20643	19780	18334	18965	20918	NA	21179	21107	19917	NA	28806	34996	34012	17962	0.989833	1.0576	1.47636	0.854204	0.217761	0.100978	0.828332	0.365043	0.129532
>TDP105|TDP105|generation1aar	YEQTHNYRPDLEWQ	YEQTHNYRPDMEWQ	YEQTHNYRPDLEWQ	NA	NA		75.14	1877.83	14	3.6	939.927	2	33.52	Y	Y	0.95	12.5	2.4	10000000	5674960	9024307	6776202	10155117	6017939	8802184	10195524	8419152	11561411	NA	11568138	11483497	11883580	12984375	14909348	13444012	1.05704	1.45905	1.68259	0.748262	0.0301731	0.00411216	0.814213	0.140924	0.0153283
>TDP105|TDP105|generation1aar	YEQTHNYRPDLEWQ	YEQTHNYRPDMEWQ	YEQTHNYRPD.L	NA	YRPDMEWQ	10	82.42	1321.57	10	3.8	661.794	2	16.14	N	Y	0.87	3.1	1.8	739000	NA	757921	736856	709092	634148	682725	670619	833675	735633	757927	795687	865306	848963	920036	831196	776888	0.960073	1.07353	1.14926	0.606539	0.189933	0.031115	0.7668	0.347208	0.0617801
>TDP105|TDP105|generation1aar	YEQTHNYRPDLEWQ	YEQTHNYRPDMEWQ	YEQTHNYRPDLE.W	NA	PDMEWQXX	12	57.13	1563.7	12	2.1	782.853	2	24.66	N	Y	0.39	1.57	2.8	512000	365019	604315	796092	606658	648169	362289	790153	328251	537145	463254	109646	533740	342247	434049	600101	543270	0.897465	0.692971	0.809274	0.68467	0.22551	0.324047	0.797636	0.369172	0.255227
>TDP105|TDP105|generation1aar	YEQTHNYRPDLEWQ	YEQTHNYRPDMEWQ	YEQTHNYRPDL.E	NA	RPDMEWQX	11	67.49	1434.65	11	6.4	718.338	2	27.18	N	Y	0.55	2.75	1.6	52800	NA	NA	55466	67377	48316	48262	NA	52465	42972	65239	82486	80870	74914	41426	59917	59616	0.808854	1.10534	0.960059	0.0915515	0.672975	0.833034	0.427811	0.596232	0.43338
>TDP105|TDP105|generation1aar	YEQTHNYRPDLEWQ	YEQTHNYRPDMEWQ	YEQTHNYR.P	NA	HNYRPDME	8	64.85	1109.49	8	2.8	555.753	2	14.41	N	Y	0.64	5.38	2.2	46200	19477	39816	41824	44241	37963	31259	50978	37495	41232	40706	47379	68982	72252	58121	62899	41765	1.08487	1.36421	1.61695	0.6767	0.181124	0.0394794	0.793317	0.336433	0.0733291
>TDP40|TDP40|generation1	AAPYHKLETNITSG	AAPYHKMETNITSG	AAPYHKLETNITSG	NA	NA		93.89	1500.76	14	4.1	751.389	2	29.05	Y	Y	0.94	5.67	2.1	269000000	219992279	405234831	259380457	264033054	263150000	260272614	252251336	302155532	247598367	248073698	275623471	264443915	266192197	263397321	256254426	273288107	0.938352	0.901709	0.922074	0.688633	0.518332	0.602575	0.798878	0.534882	0.368789
>TDP40|TDP40|generation1	AAPYHKLETNITSG	AAPYHKMETNITSG	AAPYHKLE.T	NA	HKMETNIT	8	76.28	927.481	8	2.4	464.747	2	22.61	N	Y	0.56	1.06	1.8	113000	138021	126320	146294	NA	165008	87499	147659	115506	172910	NA	NA	152844	119786	212696	176117	NA	0.941844	1.18994	1.23857	0.71917	0.0910307	0.30282	0.807607	0.248539	0.2472
>TDP40|TDP40|generation1	AAPYHKLETNITSG	AAPYHKMETNITSG	H.KLETNITSG	APYHKMET	NA	5	67.74	961.508	9	0.2	481.761	2	23.39	N	Y	0.6	3.42	2.5	79700	86876	118236	106804	95370	108927	NA	123049	43813	NA	63732	126747	93809	57326	78772	57401	64575	0.902851	0.930674	0.633643	0.671184	0.699079	0.00459733	0.790559	0.602204	0.0165032
>TDP40|TDP40|generation1	AAPYHKLETNITSG	AAPYHKMETNITSG	AAPYHKLETN.I	NA	METNITSG	10	87.9	1142.57	10	4.7	572.296	2	21.07	N	Y	0.72	6.11	1.8	58200	NA	52448	48376	47862	49395	51008	40343	56860	63127	67432	61361	61946	62365	61336	56096	66779	0.996762	1.28055	1.24378	0.971157	0.00100572	0.00835886	0.849361	0.014775	0.0242537
>TDP40|TDP40|generation1	AAPYHKLETNITSG	AAPYHKMETNITSG	AAPYHKL.E	NA	YHKMETNI	7	62.67	798.439	7	3.9	400.228	2	24.79	N	Y	0.51	6.97	2.6	55400	22770	79026	71621	35852	37316	68273	58624	76638	51668	20559	122723	107557	34225	29060	28887	37687	1.15092	1.44554	0.620536	0.64027	0.429141	0.200284	0.781042	0.489754	0.194383
>TDP40|TDP40|generation1	AAPYHKLETNITSG	AAPYHKMETNITSG	A.PYHKLETNITSG	XXAAPYHK	NA	2	98.05	1358.68	12	7.3	680.354	2	25.44	N	Y	0.43	2.21	2.5	168000	117002	202112	177707	211933	43139	117580	186332	157945	116637	161728	210238	187618	163518	115870	176117	180723	0.712512	0.954098	0.897671	0.225271	0.79056	0.511289	0.589741	0.629332	0.332932
>TDP43|TDP43|generation2	KARSAFAELWPDHG	KARSAFAEMWPDHG	KARSAFAEL.W	NA	FAEMWPDH	9	52.94	991.545	9	0.5	496.78	2	35.01	N	Y	1.04	13.88	1.3	1410000	1569372	1627003	1830921	1474700	1628510	1543325	1300808	1579449	1452850	1352755	1468651	1285828	1283427	1120366	1127519	839700	0.930805	0.855135	0.672257	0.324414	0.0350105	0.00423748	0.652769	0.149674	0.0156118
>TDP43|TDP43|generation2	KARSAFAELWPDHG	KARSAFAEMWPDHG	KARSAFAELWPDHG	NA	NA		100.87	1583.78	14	1.2	528.936	3	39.17	Y	Y	0.5	2.63	3.8	58500000	31667678	45980511	46042275	65434279	39148955	38190755	NA	38868189	66503694	47970052	68604090	62431407	56565842	50824554	73708091	65897697	0.819268	1.29813	1.306	0.345369	0.142198	0.142649	0.661626	0.304773	0.157824
>TDP43|TDP43|generation2	KARSAFAELWPDHG	KARSAFAEMWPDHG	KARSAFA.E	NA	SAFAEMWP	7	60.02	749.418	7	1.8	375.716	2	20.75	N	Y	0.74	2.72	2.5	306000	NA	289020	285408	279928	333251	289046	355086	247218	292616	280967	274618	311348	291861	294312	NA	288716	1.07502	1.01791	1.02403	0.48646	0.624753	0.0918295	0.734788	0.579283	0.120683
>TDP43|TDP43|generation2	KARSAFAELWPDHG	KARSAFAEMWPDHG	KARSAFAE.L	NA	AFAEMWPD	8	76.89	878.461	8	0.1	440.238	2	19.25	N	Y	0.77	9.49	1.6	217000	443488	227376	187580	174845	216775	187030	238189	192281	174956	189139	172013	194896	207250	164469	218981	163091	0.807398	0.707454	0.729506	0.465327	0.27532	0.319365	0.731645	0.407835	0.25368
>TDP43|TDP43|generation2	KARSAFAELWPDHG	KARSAFAEMWPDHG	KARSAFAELWPD.H	NA	MWPDHGXX	12	68.41	1389.7	12	2.5	695.861	2	43.81	N	Y	0.43	2.72	4.2	104000	94583	NA	152577	NA	93397	NA	214458	NA	121753	NA	112664	156887	NA	NA	341051	253453	1.24557	1.05547	2.40534	0.695465	0.820846	0.0805769	0.80268	0.639579	0.112135
>TDP43|TDP43|generation2	KARSAFAELWPDHG	KARSAFAEMWPDHG	F.AELWPDHG	RSAFAEMW	NA	6	77.24	923.414	8	2.6	462.715	2	31.31	N	Y	0.32	60	0.8	55300	39126	29449	29400	31586	46339	27336	34447	47254	NA	NA	64077	47228	120737	289366	262777	132236	1.19925	1.71819	6.21418	0.272352	0.0199984	0.0082699	0.622811	0.109923	0.0241205
>TDP84|TDP84|generation1aar	PDFYLGRSVPQWHE	PDFYLGRSVPQWHE	PDFYLGRSVPQWHE	NA	NA		105.13	1729.82	14	2.8	865.92	2	40.14	Y	Y	0.75	5.93	2.1	51700000	30336515	45778399	44247254	57398490	29766148	44730268	51592869	41752401	57397803	39335443	62870317	43265289	55425018	54905357	78087712	64905925	0.9442	1.14125	1.42508	0.74145	0.456317	0.0508332	0.810328	0.503007	0.0859722
>TDP84|TDP84|generation1aar	PDFYLGRSVPQWHE	PDFYLGRSVPQWHE	PDFYLGRSVPQ.W	NA	SVPQWHEX	11	103.48	1277.64	11	1.9	639.829	2	35.58	N	Y	0.94	8.77	0.8	441000	426673	359760	481963	628734	379626	370136	437704	423018	351958	352237	NA	317009	388831	373455	648557	423156	0.848905	0.717719	0.966723	0.274011	0.107707	0.860436	0.622811	0.273798	0.440425
>TDP84|TDP84|generation1aar	PDFYLGRSVPQWHE	PDFYLGRSVPQWHE	PDFYLGR.S	NA	YLGRSVPQ	7	85.68	866.429	7	0.5	434.222	2	32.81	N	Y	0.75	10.75	1.5	355000	282347	231418	NA	256086	241580	279891	423642	NA	464503	309749	605567	517566	437316	455071	478031	633632	1.22766	1.84846	1.95237	0.365845	0.0329162	0.00655728	0.669368	0.147922	0.0211039
>TDP84|TDP84|generation1aar	PDFYLGRSVPQWHE	PDFYLGRSVPQWHE	G.RSVPQWHE	FYLGRSVP	NA	6	90.51	1037.5	8	3.6	519.761	2	25.86	N	Y	0.68	7.29	2.4	132000	76367	NA	99624	195155	59640	92992	153812	96827	142216	104849	165978	169018	136899	160759	194753	247943	0.814917	1.17621	1.49608	0.575011	0.561789	0.200793	0.760566	0.554921	0.19454
>TDP222|TDP222|GenScript	QNALDASHQTHVLL	QNALDASHQTHVLL	QNALDASHQTHVLL	NA	NA		79.28	1545.79	14	3	773.904	2	38.67	N	Y	0.58	3.96	3.2	7990000	9808573	3860342	6255646	14746997	6406193	11339515	17578490	5699752	5463534	6044227	7524320	873393	8289986	5725491	7687633	7118714	1.18322	0.574115	0.831281	0.676529	0.230603	0.569148	0.793317	0.373401	0.356513
>TDP222|TDP222|GenScript	QNALDASHQTHVLL	QNALDASHQTHVLL	Q.NALDASHQTHVLL	XXXQNALD	NA	1	102.69	1417.73	13	1.7	709.874	2	37.37	Y	Y	1.13	14.02	1.6	17800000	11910410	17886924	31323107	22782785	17471434	19880119	21094188	17442615	19541855	17132161	20722057	13100891	15781395	11562277	13325230	13554209	0.904475	0.840218	0.646258	0.65041	0.478432	0.127235	0.783307	0.513265	0.145726
>TDP222|TDP222|GenScript	QNALDASHQTHVLL	QNALDASHQTHVLL	A.SHQTHVLL	ALDASHQT	NA	6	100.05	933.503	8	1	467.759	2	37.54	N	Y	0.85	5.25	2.5	905000	896784	947906	933411	997851	943673	805668	765543	880371	866594	845643	900303	776349	787168	881701	901084	1388480	0.899179	0.897493	1.04833	0.0776256	0.0277779	0.750248	0.384285	0.135072	0.411982
>TDP222|TDP222|GenScript	QNALDASHQTHVLL	QNALDASHQTHVLL	N.ALDASHQTHVLL	XXQNALDA	NA	2	85.36	1303.69	12	1.1	652.852	2	37.77	N	Y	0.85	5.56	2.5	659000	599024	698297	539404	1033173	856316	625177	648646	598817	563747	538635	517045	637253	751042	607174	616874	652365	0.95089	0.786328	0.915522	0.787458	0.224711	0.617102	0.819919	0.369172	0.372389
>TDP222|TDP222|GenScript	QNALDASHQTHVLL	QNALDASHQTHVLL	L.DASHQTHVLL	QNALDASH	NA	4	91.35	1119.57	10	5.4	560.794	2	31.79	N	Y	0.68	2.89	2.4	440000	347504	454752	527736	428281	182264	487848	560754	405163	500312	455030	436571	410818	514321	630670	587056	120115	0.930475	1.02529	1.0534	0.745851	0.798802	0.854463	0.813359	0.631538	0.438354
>TDP222|TDP222|GenScript	QNALDASHQTHVLL	QNALDASHQTHVLL	A.LDASHQTHVLL	XQNALDAS	NA	3	79.15	1232.65	11	3	617.335	2	34.13	N	Y	0.69	5.56	2.1	404000	517052	NA	471193	504224	644933	477384	NA	346105	629227	352237	696100	363105	387880	304205	371802	380179	0.983888	1.02548	0.725676	0.931452	0.909516	0.00303404	0.848423	0.668931	0.0126795
>TDP222|TDP222|GenScript	QNALDASHQTHVLL	QNALDASHQTHVLL	S.HQTHVLL	LDASHQTH	NA	7	69.01	846.471	7	3.9	424.245	2	34.06	N	Y	0.7	3.29	2.5	224000	212986	214239	277331	178377	217854	197493	195121	243098	203604	202845	235386	217539	231017	145920	259982	339406	0.966739	0.973317	1.10577	0.764639	0.797733	0.62206	0.816191	0.631538	0.374171
>TDP222|TDP222|GenScript	QNALDASHQTHVLL	QNALDASHQTHVLL	D.ASHQTHVLL	NALDASHQ	NA	5	71.19	1004.54	9	0.9	335.854	3	31.26	N	Y	0.62	3.12	2.5	175000	NA	171795	245918	238424	239423	222343	147659	166186	142216	197363	240416	NA	141652	148393	249732	380179	0.886565	0.883954	1.05156	0.481157	0.529524	0.876475	0.734091	0.539197	0.443453
>TDP187|TDP187|GenScript	LDQIYKLSNWFFEQ	MDQIYKLSNWFFEQ	LDQIYKLSNWFFEQ	NA	NA		82.2	1829.9	14	3.9	915.96	2	56.75	Y	Y	0.83	23.17	3.9	12400000	11980471	12126728	16962943	17042936	3041324	8540604	9052923	10836396	12072978	8785372	20219094	24018301	10457551	5601830	10716094	9642222	0.541552	1.12016	0.62667	0.0234801	0.662576	0.0267449	0.198984	0.591559	0.0554709
>TDP39|TDP39|generation1	HAWFSVIIPNLGDG	HAWFSVIIPNLGDG	HAWFSVIIPNLGD.G	NA	NLGDGXXX	13	79.11	1467.75	13	4.7	734.886	2	59.31	N	Y	0.5	26.41	3.4	556000	595521	992371	680313	823889	475611	702344	1045920	523278	NA	394725	12876	NA	35175	30296	2348222	40523	0.888444	0.263641	0.793707	0.599965	0.0314058	0.79421	0.7668	0.145005	0.421361
>TDP39|TDP39|generation1	HAWFSVIIPNLGDG	HAWFSVIIPNLGDG	HAWFSVIIPNLG.D	NA	PNLGDGXX	12	94.27	1352.72	12	3.6	677.372	2	58.58	N	Y	0.72	13.48	1.9	271000	409858	185943	183990	261384	119712	99924	238189	203268	304894	195992	484856	372001	206299	210223	302846	403320	0.634949	1.30405	1.07829	0.179054	0.363323	0.782456	0.55851	0.450944	0.418906
>TDP39|TDP39|generation1	HAWFSVIIPNLGDG	HAWFSVIIPNLGDG	F.SVIIPNLGDG	HAWFSVII	NA	4	84.41	983.529	10	1.3	492.772	2	41.87	N	Y	0.57	8.27	1.9	232000	1310145	NA	NA	92721	NA	158256	131839	142837	178025	180916	149883	NA	122639	161996	206867	154276	0.205737	0.241802	0.230164	0.307123	0.325902	0.221944	0.645216	0.435356	0.207056
>TDP39|TDP39|generation1	HAWFSVIIPNLGDG	HAWFSVIIPNLGDG	HAWFSVIIPNL.G	NA	IPNLGDGX	11	47.13	1295.7	11	1	648.859	2	62.17	N	Y	0.52	4.92	2.4	65100	NA	43252	45683	87864	14775	64218	98440	NA	85534	63320	120711	106748	42781	55895	86381	120115	1.00359	1.59636	1.29457	0.994394	0.126103	0.496971	0.850217	0.288641	0.327201
>TDP39|TDP39|generation1	HAWFSVIIPNLGDG	HAWFSVIIPNLGDG	HAWFSVIIPNLGDG	NA	NA		120.94	1524.77	14	2.1	763.395	2	56.98	Y	Y	0.63	3.09	2.6	36700000	23400453	25466129	35900409	47773205	22540307	34659418	36211690	21700261	24452897	25355599	67899943	54587047	33083887	24361161	34571052	30414322	0.868504	1.29995	0.923723	0.545176	0.446267	0.689723	0.751715	0.500118	0.394509
>TDP39|TDP39|generation1	HAWFSVIIPNLGDG	HAWFSVIIPNLGDG	W.FSVIIPNLGDG	XHAWFSVI	NA	3	98.09	1130.6	11	3.6	566.308	2	53.44	N	Y	0.35	3.47	4.2	4500000	4441882	2799253	7018530	5430780	5370848	6343328	5097762	5260253	3018245	NA	NA	3024527	2585867	3128616	NA	2810019	1.12096	0.613777	0.577234	0.544875	0.225201	0.105562	0.751715	0.369172	0.131366
>TDP157|TDP157|GenScript	KWLIHPTFSYLRWP	KWLIHPTFSYMRWP	KWLIHPTFS.Y	NA	PTFSYMRW	9	84.96	1127.61	9	1.3	564.814	2	40.32	N	Y	0.9	60	1.8	1760000	32668	31098	32948	36976	377469	663107	464951	677103	2117887	2741146	2404161	1116002	4297103	5428705	5376684	4165440	16.3261	62.6763	144.124	0.00045331	0.00106687	7.96336e-06	0.0188879	0.0153935	0.000240427
>TDP157|TDP157|GenScript	KWLIHPTFSYLRWP	KWLIHPTFSYMRWP	KWLIHPTFSY.L	NA	TFSYMRWP	10	89.99	1290.68	10	5.8	646.349	2	45.13	N	Y	0.52	60	2	5440000	46630	35291	44626	41693	1010539	1700273	2162154	1730527	5258907	5427469	7705386	10108712	7871684	19662054	12859313	15317358	39.2504	169.404	331.137	0.000512669	0.000803549	0.00132613	0.020098	0.0129854	0.0070727
>TDP157|TDP157|GenScript	KWLIHPTFSYLRWP	KWLIHPTFSYMRWP	KWLIHPTF.S	NA	HPTFSYMR	8	54.85	1040.58	8	1.3	521.298	2	43.99	N	Y	0.49	60	1.9	209000	35056	31430	31689	36568	45644	75858	47670	34874	326380	190510	576395	NA	485801	NA	546055	488172	1.51433	10.8185	15.0413	0.0975998	0.0173279	9.82956e-07	0.431858	0.101456	5.00414e-05
>TDP157|TDP157|GenScript	KWLIHPTFSYLRWP	KWLIHPTFSYMRWP	KWLIHPTFSYLRWP	NA	NA		89.84	1842.99	14	3	615.34	3	54.1	Y	Y	0.45	5.45	3	11700000	9318144	10408775	15706429	26756527	11539775	13994558	18017953	6784765	9146816	4454362	13680581	15931331	4335130	3140982	9048111	8165584	0.809409	0.694857	0.397007	0.545725	0.354607	0.0690179	0.751715	0.449269	0.10252
>TDP157|TDP157|GenScript	KWLIHPTFSYLRWP	KWLIHPTFSYMRWP	W.LIHPTFS.Y	XXKWLIHP	PTFSYMRW	2 ; 9	53.88	813.438	7	2.4	407.728	2	32.89	N	Y	0.37	60	1.8	90300	32553	36963	43229	43965	48208	62256	NA	103145	122776	NA	118699	81678	262389	323991	208731	195048	1.81745	2.74948	6.31842	0.0731131	0.00182778	0.000400393	0.383179	0.0208007	0.00349241
>TDP34|TDP34|generation1	SALLKIGEVARPLG	SAMMKIGEVARPLG	SALLKIGEVARPLG	NA	NA		86.28	1422.86	14	1.4	712.436	2	48.83	Y	Y	1.52	5.32	2.4	1180000000	777679712	649790515	1409091064	1439377517	1704004098	1739510437	NA	1689324113	1156141135	1049858854	1136695336	1326263061	824245123	938584821	1174111190	1146046901	1.60053	1.09191	0.954875	0.0471236	0.663433	0.836084	0.298251	0.591671	0.433927
>TDP34|TDP34|generation1	SALLKIGEVARPLG	SAMMKIGEVARPLG	S.ALLKIGEVARPLG	XXXSAMMK	NA	1	71.6	1335.82	13	3.5	668.921	2	43.46	N	Y	1.03	12.26	2	7370000	3180780	8498815	9872613	10243423	13804590	11771123	2434621	6523813	9105890	4810711	4104174	8410449	5590036	3709821	6783754	5223329	1.08613	0.831285	0.670122	0.829718	0.53941	0.185047	0.828255	0.544572	0.185047
>TDP34|TDP34|generation1	SALLKIGEVARPLG	SAMMKIGEVARPLG	G.EVARPLG	MKIGEVAR	NA	7	48.12	740.418	7	3	371.217	2	22.39	N	Y	0.51	2.6	4.3	861000	NA	1323834	1059062	NA	1283395	960000	1072288	1089133	1011879	996407	1056221	889567	826146	916326	997063	872759	0.924257	0.829678	0.757963	0.523659	0.104227	0.0418896	0.745543	0.269946	0.0754283
>TDP34|TDP34|generation1	SALLKIGEVARPLG	SAMMKIGEVARPLG	SALLKIGEVARPL.G	NA	ARPLGXXX	13	72.9	1365.83	13	1.2	683.925	2	45.14	N	Y	0.83	8.25	2.3	1860000	1450268	1697742	2504054	2710975	2965830	1674115	1362333	1606918	1514238	1397984	1217169	2911309	2329182	760513	941153	2159858	0.90986	0.841883	0.740246	0.703965	0.528492	0.325896	0.803878	0.539197	0.256323
>TDP34|TDP34|generation1	SALLKIGEVARPLG	SAMMKIGEVARPLG	SALLKIGEVA.R	NA	GEVARPLG	10	56.95	999.596	10	3.3	500.807	2	43.83	N	Y	0.85	9.66	1.7	416000	236807	381992	597742	597827	562968	778202	515929	392802	238390	296044	282665	349357	301368	316571	367143	532251	1.24005	0.642899	0.836287	0.397129	0.126312	0.497966	0.693173	0.288641	0.327222
>TDP34|TDP34|generation1	SALLKIGEVARPLG	SAMMKIGEVARPLG	SALLKIGE.V	NA	KIGEVARP	8	56.34	829.491	8	4.5	415.755	2	39.31	N	Y	0.79	2.5	1.9	254000	125410	179880	297076	305537	287955	205341	256646	210135	271130	234368	274618	181957	214855	380875	399757	284308	1.05747	1.05966	1.40962	0.797204	0.792835	0.183932	0.822708	0.630222	0.184922
>TDP34|TDP34|generation1	SALLKIGEVARPLG	SAMMKIGEVARPLG	SALLKIGEVAR.P	NA	EVARPLGX	11	86.43	1155.7	11	3.7	578.858	2	37.62	N	Y	0.84	7.98	1.7	853000	430877	543682	743138	742648	1509877	948229	1538118	774617	913658	831938	889238	913828	557102	758040	864742	827578	1.93909	1.44234	1.22237	0.0329199	0.0142296	0.233829	0.249393	0.0874118	0.212408
>TDP34|TDP34|generation1	SALLKIGEVARPLG	SAMMKIGEVARPLG	L.LKIGEVARPLG	XSAMMKIG	NA	3	56.17	1151.7	11	0.7	384.908	3	36	N	Y	0.66	25.36	2	691000	233304	394119	831992	253436	135889	500927	314655	675730	610811	1352755	535152	365531	1226385	2065134	1416388	787907	0.949996	1.67221	3.20858	0.909994	0.308892	0.0196612	0.842182	0.42373	0.0438656
>TDP34|TDP34|generation1	SALLKIGEVARPLG	SAMMKIGEVARPLG	K.IGEVARPLG	AMMKIGEV	NA	5	70.97	910.524	9	0.2	456.269	2	29.89	N	Y	0.75	6.35	2	138000	190567	108130	175014	143938	158537	106594	131839	86389	124822	148022	155918	68092	132145	159522	168662	128930	0.782579	0.804428	0.954035	0.211461	0.305058	0.743727	0.585173	0.42373	0.411142
>TDP34|TDP34|generation1	SALLKIGEVARPLG	SAMMKIGEVARPLG	I.GEVARPLG	MMKIGEVA	NA	6	65.83	797.439	8	0.9	399.727	2	22.98	N	Y	0.41	8.29	2.2	20300	NA	44566	38503	38236	38070	43259	32054	37762	36826	37143	40037	36357	23957	62325	24228	33390	0.934494	0.929659	0.8897	0.447341	0.212202	0.698055	0.717818	0.359513	0.395399
>TDP150|TDP150|GenScript	TDHRSHVGLYWTLN	TDHRSHVGMYWTLN	TDHRSHVGLYWTLN	NA	NA		83.5	1697.83	14	3.6	849.924	2	45.55	Y	Y	0.45	2.12	4.7	27000000	7916920	27083026	27284311	42121661	11755471	22888295	25752488	16618554	24452897	26315000	35911525	17629594	23101680	31533482	35689253	23912709	0.737648	0.999072	1.09416	0.407079	0.997671	0.758642	0.700964	0.687814	0.412867
>TDP150|TDP150|GenScript	TDHRSHVGLYWTLN	TDHRSHVGMYWTLN	TDHRSHVGLY.W	NA	VGMYWTLN	10	86.2	1183.57	10	2.2	592.795	2	25.02	N	Y	0.52	37.58	2.7	865000	NA	203123	83109	139522	114319	455150	158206	520532	997555	1296562	901309	865306	1863345	NA	1938215	1950484	2.19882	7.15331	13.5103	0.231607	0.000747696	2.27118e-06	0.600017	0.0123294	9.08473e-05
>TDP150|TDP150|GenScript	TDHRSHVGLYWTLN	TDHRSHVGMYWTLN	TDHRSHVGL.Y	NA	HVGMYWTL	9	83.34	1020.51	9	2.7	511.264	2	25.13	N	Y	0.57	2.28	3.3	224000	234705	311253	278228	246372	311682	202725	229399	244471	218951	148022	226333	177913	194891	168179	165867	195048	0.923142	0.72039	0.676269	0.5031	0.0247542	0.0038565	0.741197	0.126591	0.0149802
>TDP77|TDP77|generation1aar	RDLVDHIGPTAAYH	RDLVDHIGPTAAYH	RDLVDHIG.P	NA	DHIGPTAA	8	77.14	923.482	8	3.3	462.75	2	26.18	N	Y	1.2	6.67	1.4	2250000	2038782	3011471	2207875	2260617	3030539	2406541	2531303	2183760	2209969	2234034	2082265	2029829	1834825	1867277	2031399	2203936	1.06654	0.898868	0.833874	0.592916	0.318784	0.139186	0.766042	0.430012	0.154959
>TDP77|TDP77|generation1aar	RDLVDHIGPTAAYH	RDLVDHIGPTAAYH	RDLVDHIGPTAAYH	NA	NA		114.49	1563.78	14	1.4	391.952	4	29.35	Y	Y	0.89	4.22	2.9	380000000	288652290	405234831	305153479	420333557	365605943	117318862	373542919	434005219	358096812	389242708	429530008	367148433	351753974	354906250	409075248	456214824	0.909184	1.08782	1.1075	0.693203	0.435775	0.39792	0.802318	0.494531	0.290529
>TDP77|TDP77|generation1aar	RDLVDHIGPTAAYH	RDLVDHIGPTAAYH	D.HIGPTAAYH	DLVDHIGP	NA	5	73.74	965.472	9	5.7	483.746	2	21.43	N	Y	0.88	4.57	2.1	579000	533867	585115	626462	595178	552184	480000	565148	528772	552492	589346	616632	546679	614143	579969	624329	665589	0.90835	0.984845	1.06127	0.0928496	0.737878	0.218481	0.429603	0.618104	0.205593
>TDP77|TDP77|generation1aar	RDLVDHIGPTAAYH	RDLVDHIGPTAAYH	D.LVDHIGPTAAYH	XXRDLVDH	NA	2	106.42	1292.65	12	2	647.334	2	30.94	N	Y	0.95	8.17	1.7	1510000	1562366	1707848	1427041	1483530	1153977	1029319	1713903	1400903	1524469	1067676	1740250	1649742	1720742	1360268	1435025	1796208	0.857189	0.96786	1.02127	0.224163	0.76853	0.79762	0.589741	0.626273	0.421502
>TDP77|TDP77|generation1aar	RDLVDHIGPTAAYH	RDLVDHIGPTAAYH	G.PTAAYH	DHIGPTAA	NA	8	76.08	658.307	6	2.4	330.162	2	14.24	N	Y	0.92	8.54	1.8	413000	265532	396140	369774	350572	341879	320436	373543	392802	363212	372796	437577	540210	539990	591098	556305	428666	1.03375	1.24007	1.53114	0.732246	0.145385	0.00655601	0.807607	0.307178	0.0211039
>TDP77|TDP77|generation1aar	RDLVDHIGPTAAYH	RDLVDHIGPTAAYH	RDLVDHIGPTAA.Y	NA	PTAAYHXX	12	91.71	1263.66	12	1.8	632.837	2	35.07	N	Y	0.77	5.22	1.6	1670000	1681470	NA	1777070	1633649	2070689	1621799	1599643	2046417	2066730	1809156	1700013	1318176	1368988	1015254	1211385	1366441	1.08085	1.01539	0.730835	0.422526	0.894515	0.00736965	0.705468	0.667058	0.0229278
>TDP77|TDP77|generation1aar	RDLVDHIGPTAAYH	RDLVDHIGPTAAYH	RDLVDH.I	NA	LVDHIGPT	6	49.93	753.377	6	1.1	377.696	2	16.68	N	Y	0.54	4.32	3.6	191000	513549	165732	224378	134224	177950	105025	134475	114819	138123	122118	104616	236140	192039	157049	173321	157581	0.512841	0.57906	0.65517	0.201894	0.278069	0.344027	0.577695	0.408819	0.265366
>TDP77|TDP77|generation1aar	RDLVDHIGPTAAYH	RDLVDHIGPTAAYH	RDLVD.H	NA	DLVDHIGP	5	57.55	616.318	5	0.7	309.166	2	21.8	N	Y	0.59	0.57	2.6	95700	NA	96003	93341	105966	105476	108425	99318	105342	88910	84153	108640	91383	106477	88294	101570	92565	1.06302	0.947528	0.987706	0.175327	0.498802	0.844587	0.55851	0.524099	0.436155
>TDP177|TDP177|GenScript	LEYFPIWEVNDDVK	LEYFPIWEVNDDVK	LEYFPIWEVNDDVK	NA	NA		86.45	1765.86	14	3.6	883.938	2	51.12	Y	Y	0.54	1.23	3.2	51400000	28795168	55681893	54299369	64727836	28364119	43291576	66007231	38318815	48905793	36046068	56231212	66636632	4506254	41302679	62153346	73611474	0.864757	1.02121	0.892236	0.557782	0.917959	0.758408	0.753602	0.672879	0.412867
>TDP177|TDP177|GenScript	LEYFPIWEVNDDVK	LEYFPIWEVNDDVK	W.EVNDDVK	FPIWEVND	NA	7	72.64	817.382	7	0.9	409.699	2	13.54	N	Y	1.33	60	1	5130000	1092955	1455207	1382166	1368733	2534436	2929702	1845741	2774337	5422609	7222919	4496485	5127139	12168786	18054464	11275195	7063616	1.90302	4.20247	9.16428	0.00318117	0.00036616	0.0030796	0.0623759	0.00924555	0.0127746
>TDP232|TDP232|GenScript	HWAFRSRYHGPLAH	HWAFRSRYHGPLAH	HWAFRSRYHGPLAH	NA	NA		71.64	1733.87	14	3.5	867.943	2	35.98	Y	Y	1.23	7.71	1.7	56700000	34330005	47193184	48016797	75501091	36668443	41198931	NA	41065684	63945859	47010651	71521273	72135771	54474332	52432143	70819405	36585343	0.773393	1.24177	1.04521	0.311864	0.280774	0.842095	0.649193	0.409116	0.435835
>TDP232|TDP232|GenScript	HWAFRSRYHGPLAH	HWAFRSRYHGPLAH	Y.HGPLAH	RSRYHGPL	NA	8	66.1	630.324	6	0.3	316.169	2	17.31	N	Y	0.82	2.63	3	980000	1029900	1222778	960336	804462	971714	961308	795427	1013594	859432	1171840	741367	994697	1235892	1187143	1071609	743829	0.931441	0.937737	1.05501	0.513329	0.639408	0.708073	0.74169	0.584436	0.397714
>TDP232|TDP232|GenScript	HWAFRSRYHGPLAH	HWAFRSRYHGPLAH	W.AFRSRYHGPLAH	XXHWAFRS	NA	2	69.33	1410.73	12	0.4	353.689	4	24.73	N	Y	0.84	2.53	2	2530000	1863629	3142844	2548929	2260617	3569781	2511173	2891662	3007821	1954185	2275151	2695879	2604004	2528826	2126964	2441406	2314133	1.2205	0.970782	0.958772	0.169904	0.828972	0.732919	0.54985	0.642195	0.409095
>TDP232|TDP232|GenScript	HWAFRSRYHGPLAH	HWAFRSRYHGPLAH	A.FRSRYHGPLAH	XHWAFRSR	NA	3	49.74	1339.69	11	1.5	447.571	3	23.9	N	Y	0.57	1.04	2.7	166000	94583	NA	171424	202219	125104	202725	168754	137343	182118	145281	187102	136670	148307	225063	172389	232515	1.01542	1.04304	1.24663	0.945946	0.835661	0.334611	0.849219	0.644288	0.260832
>TDP232|TDP232|GenScript	HWAFRSRYHGPLAH	HWAFRSRYHGPLAH	R.SRYHGPLAH	WAFRSRYH	NA	5	65.36	1036.52	9	1.8	346.515	3	21.56	N	Y	0.38	3.22	1.5	145000	155536	NA	NA	108616	155302	69580	50099	NA	121753	201474	198167	84913	191088	139737	110888	123420	0.693997	1.14765	1.06971	0.437428	0.690986	0.774826	0.711266	0.601277	0.417057
>TDP232|TDP232|GenScript	HWAFRSRYHGPLAH	HWAFRSRYHGPLAH	R.YHGPLAH	FRSRYHGP	NA	7	52.3	793.387	7	1	397.701	2	23.67	N	Y	0.68	6.58	1.6	54200	81271	41534	62646	60313	74092	45777	NA	72517	59342	59346	60858	61218	52098	36480	51065	42536	1.04374	0.979655	0.741276	0.835788	0.882994	0.125351	0.828332	0.663066	0.144735
>TDP232|TDP232|GenScript	HWAFRSRYHGPLAH	HWAFRSRYHGPLAH	S.RYHGPLAH	AFRSRYHG	NA	6	73.76	949.488	8	5.2	475.754	2	20.23	N	Y	0.52	0.87	1.4	35100	NA	49315	52415	42033	36129	40283	31641	38731	38163	12513	39030	47713	24433	31410	40628	42867	0.76576	0.716904	0.726915	0.0216789	0.206331	0.0688066	0.192821	0.359513	0.102478
>TDP107|TDP107|generation1aar	ENFPHLWERTIVNH	ENFPHLWERTIVNH	ENFPHLWERTIVNH	NA	NA		92.77	1790.89	14	0.6	896.45	2	38.82	Y	Y	1.03	4.85	1.6	247000000	112097977	215249424	201939802	264033054	207068852	366212724	277740147	217002610	358096812	264520573	292724197	283043946	224361994	201566964	295391466	225903476	1.34627	1.51059	1.194	0.205657	0.0361278	0.346099	0.582598	0.151495	0.266596
>TDP107|TDP107|generation1aar	ENFPHLWERTIVNH	ENFPHLWERTIVNH	ENFPHL.W	NA	FPHLWERT	6	47.39	755.36	6	0.5	378.688	2	34.98	N	Y	0.99	9.97	1.1	923000	1008882	1020666	1103938	1086156	963086	1039783	676772	896853	1033365	1075900	879179	631592	946884	842129	833060	800029	0.847582	0.857901	0.810993	0.0962768	0.196522	0.00235724	0.429603	0.353331	0.0106744
>TDP107|TDP107|generation1aar	ENFPHLWERTIVNH	ENFPHLWERTIVNH	W.ERTIVNH	PHLWERTI	NA	7	65.55	867.456	7	0.6	434.736	2	16.04	N	Y	0.87	4.32	1.5	3280000	4715121	3183266	2863058	3117180	3828617	3243598	2794980	3625866	3018245	3508667	2504753	3242875	4021404	3462500	2627773	2148838	0.972219	0.88442	0.88341	0.847014	0.427841	0.521003	0.828332	0.489654	0.336907
>TDP107|TDP107|generation1aar	ENFPHLWERTIVNH	ENFPHLWERTIVNH	E.NFPHLWERTIVNH	XXXENFPH	NA	1	64.72	1661.84	13	1.7	554.956	3	41.27	N	Y	0.35	0.55	2.8	1080000	401451	532565	1615518	1245106	1671650	912916	1344755	998487	1207298	781227	1458591	1221132	653122	1200746	1043654	1112988	1.29862	1.23022	1.05689	0.433518	0.52278	0.86904	0.708363	0.53673	0.443453
>TDP81|TDP81|generation1aar	WQKSNDGAQYLLGQ	WQKSNDGAQYMMGQ	WQKSNDGAQYLLGQ	NA	NA		78.73	1606.77	14	5.5	804.399	2	36.63	Y	Y	1.02	11.55	3	12900000	8897777	9660960	14629417	11656309	9372023	10123166	11953373	11166020	11970665	9854419	13278211	16254809	15591257	14839286	18450319	17190704	0.950275	1.14525	1.47335	0.70423	0.413085	0.0127411	0.803878	0.481634	0.0324318
>TDP81|TDP81|generation1aar	WQKSNDGAQYLLGQ	WQKSNDGAQYMMGQ	D.GAQYLLGQ	KSNDGAQY	NA	6	56.49	848.439	8	1.6	425.228	2	33.88	N	Y	0.76	13.76	2	246000	NA	168764	168732	NA	341879	294278	288287	259579	325357	256297	275623	338844	243376	268344	328006	301939	1.75413	1.77205	1.69138	0.00764051	0.0115902	0.013867	0.10861	0.0737392	0.0343335
>TDP145|TDP145|GenScript	TVLISLHRNWRAQH	TVMISMHRNWRAQH	TVLISLHRNWRAQH	NA	NA		78.01	1729.95	14	3.8	865.985	2	36.54	Y	Y	1.61	4.75	1.6	81600000	58431070	45273118	113983799	97135906	98789098	102016402	60206329	52465188	74177197	56604661	100592508	116452366	59798176	58491518	82187783	117910595	0.995722	1.10483	1.01132	0.987486	0.706973	0.967933	0.850217	0.606176	0.468489
>TDP145|TDP145|GenScript	TVLISLHRNWRAQH	TVMISMHRNWRAQH	TVLISLHRN.W	NA	MHRNWRAQ	9	68.31	1051.61	9	2.4	526.815	2	34.73	N	Y	0.81	7.34	1.5	306000	514950	374918	389519	264916	421687	316512	225884	241724	415392	211068	266570	256357	249080	173125	275823	167499	0.78081	0.744276	0.560464	0.25934	0.195135	0.0263325	0.613257	0.352727	0.0548186
>TDP97|TDP97|generation1aar	PPNRDEGWALQHTF	PPNRDEGWALQHTF	PPNRDEGWALQHTF	NA	NA		100	1666.79	14	4.7	834.404	2	37.59	Y	Y	0.96	5.62	3	37500000	22069289	26678802	27284311	30641963	36991988	42899205	49571343	34473199	37446695	35771953	46473739	45367901	32893750	16817857	41559809	52233291	1.53679	1.54733	1.34526	0.00929293	0.00408698	0.276222	0.11914	0.0340441	0.234807
>TDP97|TDP97|generation1aar	PPNRDEGWALQHTF	PPNRDEGWALQHTF	W.ALQHTF	DEGWALQH	NA	8	62.79	715.365	6	1.3	358.69	2	31.73	N	Y	1.18	14.73	1.1	3320000	5373697	3648124	3042560	2975891	3904111	4002182	NA	4010428	3703744	3097495	3098249	2822352	2680936	2497946	2506634	2468409	1.05643	0.845852	0.675116	0.761449	0.363023	0.0722306	0.816191	0.450944	0.105464
>TDP97|TDP97|generation1aar	PPNRDEGWALQHTF	PPNRDEGWALQHTF	P.NRDEGWALQHTF	XXPPNRDE	NA	2	95.68	1472.68	12	4	737.35	2	42.38	N	Y	0.96	8.93	1.8	27500000	14993104	19402765	28630576	30553658	17363586	24850149	26895090	22386978	33047220	27000286	31988417	33722664	29946622	24361161	41932542	32287668	0.977727	1.34386	1.37345	0.906232	0.0916643	0.144919	0.842182	0.248539	0.15944
>TDP97|TDP97|generation1aar	PPNRDEGWALQHTF	PPNRDEGWALQHTF	PPNRDEG.W	NA	RDEGWALQ	7	67.2	783.351	7	4.4	392.685	2	11.28	N	Y	0.93	7.99	1.5	330000	394445	376939	351824	339093	382862	341363	318171	370827	344796	341273	319884	257974	286157	305442	269300	283206	0.966438	0.864341	0.7824	0.545832	0.0806606	0.00152636	0.751715	0.232764	0.00777058
>TDP97|TDP97|generation1aar	PPNRDEGWALQHTF	PPNRDEGWALQHTF	G.WALQHTF	RDEGWALQ	NA	7	53.55	901.445	7	0.9	451.73	2	40.02	N	Y	0.54	5.09	1.4	140000	356612	213228	175912	NA	NA	172643	237310	145584	42481	39672	33652	240992	180630	180545	NA	NA	0.744935	0.358829	0.726465	0.360338	0.0887556	0.409477	0.66483	0.247245	0.29371
>TDP166|TDP166|GenScript	VLRFIENLTLGQDY	VLRFIENMTLGQDY	VLRFIEN.L	NA	FIENMTLG	7	66.73	889.502	7	2.1	445.759	2	36.37	N	Y	0.84	60	0.9	1280000	66979	33247	NA	NA	303054	565014	337507	384562	2076962	2288857	1408295	1051306	3374937	4711473	2637091	2655743	7.93276	34.0501	66.7454	0.0168569	0.0185509	0.0107313	0.179329	0.105557	0.0286167
>TDP166|TDP166|GenScript	VLRFIENLTLGQDY	VLRFIENMTLGQDY	VLRFIENLTLGQD.Y	NA	LGQDYXXX	13	97.99	1516.83	13	4.2	759.423	2	54.25	N	Y	0.81	7.15	2.8	1130000	1478292	906473	1768095	1192122	1660865	1778748	1423858	1028702	1125447	855238	635745	946175	1188358	478567	641102	727299	1.10237	0.666533	0.567883	0.601789	0.079679	0.0527239	0.7668	0.231585	0.0878731
>TDP166|TDP166|GenScript	VLRFIENLTLGQDY	VLRFIENMTLGQDY	VLRFIENLTLGQDY	NA	NA		98.36	1679.89	14	7.2	840.957	2	53.86	Y	Y	0.5	2.85	3.9	44900000	29705964	42241436	71531565	49539312	39256803	52839264	40782098	20464170	57807057	39746615	39935226	63482714	38312663	24979464	36714271	34822194	0.794445	1.04121	0.698528	0.403202	0.85864	0.167655	0.698155	0.65324	0.174296
>TDP166|TDP166|GenScript	VLRFIENLTLGQDY	VLRFIENMTLGQDY	VLRFIENLTLG.Q	NA	MTLGQDYX	11	52.27	1273.74	11	3	637.879	2	52	N	Y	0.51	9.66	2.6	777000	1029900	37235	37383	38189	1779498	1504088	1168970	946296	662991	649652	815805	1172611	960193	317808	763172	753746	4.72462	2.88881	2.44588	0.0136583	0.0987048	0.194315	0.159738	0.262347	0.191578
>TDP166|TDP166|GenScript	VLRFIENLTLGQDY	VLRFIENMTLGQDY	VLRFIENL.T	NA	IENMTLGQ	8	50.58	1002.59	8	2.2	502.301	2	48.56	N	Y	0.53	15.8	2.2	775000	296359	NA	NA	345274	375312	612098	1089866	499930	860455	NA	1418354	897654	1549619	1595223	1192748	1774169	2.00832	3.30039	4.76266	0.240304	0.0506903	0.00275255	0.609384	0.180431	0.0120424
>TDP166|TDP166|GenScript	VLRFIENLTLGQDY	VLRFIENMTLGQDY	VLRFIENLTL.G	NA	NMTLGQDY	10	63.08	1216.72	10	2.4	609.368	2	54.23	N	Y	0.76	20.07	2.1	320000	669785	245566	288101	577517	400117	84752	248736	391429	192349	437213	259529	232905	199644	161996	236686	320673	0.631698	0.629992	0.516011	0.249365	0.212655	0.0988262	0.609384	0.359513	0.127225
>TDP166|TDP166|GenScript	VLRFIENLTLGQDY	VLRFIENMTLGQDY	VLRFIENLTLGQ.D	NA	TLGQDYXX	12	68.75	1401.8	12	9.1	701.913	2	52.12	N	Y	0.71	13.49	2.4	279000	347504	198070	456833	513937	514437	315205	195121	153825	194395	194621	247458	212687	359359	104617	196617	131134	0.777256	0.560006	0.522129	0.458613	0.0561653	0.0908293	0.726803	0.18909	0.119963
>TDP166|TDP166|GenScript	VLRFIENLTLGQDY	VLRFIENMTLGQDY	VLRFIE.N	NA	RFIENMTL	6	48.59	775.459	6	0.8	388.737	2	39.94	N	Y	0.59	2.79	2	346000	228400	151584	410162	118329	386097	NA	373543	362587	333542	481071	365151	238566	485801	560183	542328	396709	1.64705	1.56122	2.185	0.115992	0.171916	0.0114422	0.465829	0.329015	0.029803
>TDP62|TDP62|generation3	DKQFTKGPKYEHSS	DKQFTKGPKYEHSS	DKQFTKGPKYEHSS	NA	NA		110.3	1650.8	14	3.5	826.41	2	17.06	Y	Y	0.85	3.32	2.6	307000000	237507588	301147081	333873806	340858725	293347541	343978380	326080995	227990084	298755054	283708594	317872324	313774431	308022399	342540179	310300814	295327471	0.981877	1.0006	1.03528	0.879542	0.994429	0.690986	0.833748	0.686751	0.394509
>TDP62|TDP62|generation3	DKQFTKGPKYEHSS	DKQFTKGPKYEHSS	DKQFTK.G	NA	QFTKGPKY	6	67.11	765.402	6	0.5	383.709	2	16.42	N	Y	0.66	2.57	2.3	644000	NA	648780	672235	652577	607186	565014	646888	602938	547377	614017	562312	801419	762451	854496	767831	590655	0.920413	0.959592	1.13072	0.0526979	0.71768	0.247224	0.319381	0.610406	0.219754
>TDP62|TDP62|generation3	DKQFTKGPKYEHSS	DKQFTKGPKYEHSS	DKQFTKGPKYEH.S	NA	KYEHSSXX	12	76.27	1476.74	12	0.5	493.253	3	22.26	N	Y	0.69	1.85	2.6	628000	622844	533576	593254	582815	609343	633025	629310	624913	602626	583864	653851	750471	587524	688790	690489	644651	1.07035	1.11075	1.1196	0.0774358	0.172207	0.0623691	0.384285	0.329015	0.0964826
>TDP62|TDP62|generation3	DKQFTKGPKYEHSS	DKQFTKGPKYEHSS	DKQFTKG.P	NA	FTKGPKYE	7	81.62	822.423	7	3.5	412.221	2	18.56	N	Y	0.9	2.59	1.8	501000	345402	462837	503503	475083	527378	476077	459678	483449	479850	485183	473791	NA	623650	641799	565623	422054	1.08941	1.07365	1.26097	0.330279	0.461768	0.103503	0.652769	0.506253	0.130251
>TDP62|TDP62|generation3	DKQFTKGPKYEHSS	DKQFTKGPKYEHSS	G.PKYEHSS	FTKGPKYE	NA	7	87.52	846.387	7	3.4	424.202	2	11.3	N	Y	0.9	2.96	1.6	389000	NA	418372	433497	409737	374234	408066	406942	385935	388791	404319	437577	376044	345099	372219	429576	412136	0.936412	0.95517	0.926813	0.0655884	0.311774	0.244807	0.368474	0.42373	0.218899
>TDP62|TDP62|generation3	DKQFTKGPKYEHSS	DKQFTKGPKYEHSS	DKQFTKGPKYEHS.S	NA	YEHSSXXX	13	68.76	1563.77	13	6.8	782.897	2	19.45	N	Y	0.48	3.01	3.1	436000	373426	126320	630950	286992	626599	114049	246978	204642	551469	185027	484856	730253	547595	519375	604760	536659	0.840995	1.37661	1.55774	0.727848	0.42194	0.114324	0.807607	0.485652	0.137386
>TDP62|TDP62|generation3	DKQFTKGPKYEHSS	DKQFTKGPKYEHSS	DKQFTKGPK.Y	NA	KGPKYEHS	9	99.11	1047.57	9	1.3	524.794	2	14.86	N	Y	0.57	2.35	1.8	690000	756661	849882	746729	811526	998676	728502	583606	837795	817484	508483	572371	613801	738683	615830	537668	286512	0.994875	0.793775	0.688415	0.965877	0.0612922	0.0463518	0.849361	0.199736	0.0803623
>TDP62|TDP62|generation3	DKQFTKGPKYEHSS	DKQFTKGPKYEHSS	D.KQFTKGPKYEHSS	XXXDKQFT	NA	1	106.24	1535.77	13	2.8	768.896	2	21.24	N	Y	0.53	0.72	2.2	1900000	1604402	1677531	1678344	1827921	1833422	1974933	1942423	1964011	1892797	1699510	1720132	2288612	1986935	1694152	1761167	1355421	1.1365	1.11975	1.0014	0.00666127	0.208852	0.986937	0.10139	0.359513	0.474757
>TDP62|TDP62|generation3	DKQFTKGPKYEHSS	DKQFTKGPKYEHSS	K.GPKYEHSS	QFTKGPKY	NA	6	72.03	903.409	8	4.1	452.713	2	12.72	N	Y	0.75	2.28	1.6	130000	88277	144510	144499	131575	126183	122289	139749	124570	133007	149392	142841	131009	114082	143446	135116	136644	1.00772	1.09313	1.04014	0.945948	0.430212	0.741241	0.849219	0.490049	0.410827
>TDP62|TDP62|generation3	DKQFTKGPKYEHSS	DKQFTKGPKYEHSS	F.TKGPKYEHSS	DKQFTKGP	NA	4	72.49	1132.55	10	1.5	567.284	2	13.25	N	Y	0.64	1.28	2	187000	121206	187964	106804	190740	182264	158256	209184	190907	191326	202845	196155	207026	174926	204040	216186	200558	1.22069	1.31421	1.31151	0.218693	0.0757459	0.0922361	0.588674	0.227137	0.120683
>TDP62|TDP62|generation3	DKQFTKGPKYEHSS	DKQFTKGPKYEHSS	DKQFTKGPKYE.H	NA	PKYEHSSX	11	81.33	1339.68	11	6.6	670.85	2	19.13	N	Y	0.67	4.82	1.9	112000	107894	120257	121164	115680	111084	81744	108987	88449	87580	138428	122723	123731	94974	119333	116479	121216	0.839286	1.01606	0.972058	0.0568811	0.87322	0.649814	0.334595	0.657724	0.380523
>TDP62|TDP62|generation3	DKQFTKGPKYEHSS	DKQFTKGPKYEHSS	DKQFTKGP.K	NA	TKGPKYEH	8	61.13	919.476	8	3.2	460.747	2	17.67	N	Y	0.58	2.14	2.6	29400	37833	NA	34823	28169	35806	34267	27247	32001	30080	42351	29876	41082	NA	37593	39696	20386	0.961971	1.06662	0.968758	0.710569	0.652376	0.883917	0.803878	0.587345	0.444738
>TDP237|TDP237|GenScript	ANLQILDPDNFKRE	ANMQILDPDNFKRE	D.PDNFKRE	QILDPDNF	NA	7	74.96	904.44	7	1.6	453.228	2	16.72	N	Y	0.89	3.55	2.7	19400000	17935676	26779858	7099306	5863477	28471967	28381486	NA	25820564	6108108	25081484	24846349	32347880	28900867	30544196	5246227	23802513	1.91115	1.53236	1.53426	0.0757833	0.343596	0.350924	0.383179	0.44508	0.26914
>TDP237|TDP237|GenScript	ANLQILDPDNFKRE	ANMQILDPDNFKRE	ANLQILDPDNFKRE	NA	NA		107.47	1671.86	14	3.2	836.939	2	44.67	Y	Y	0.75	3.44	4.6	463000000	289352902	208175499	814041780	496276174	553262090	725885934	517686540	333744520	516682543	391983854	536158066	477939920	416400650	432812500	324278329	411034129	1.17852	1.06357	0.876471	0.626091	0.842868	0.698303	0.773785	0.64799	0.395399
>TDP237|TDP237|GenScript	ANLQILDPDNFKRE	ANMQILDPDNFKRE	ANLQILDPD.N	NA	LDPDNFKR	9	62.82	997.508	9	2.4	499.762	2	39.08	N	Y	0.55	3.43	2.2	428000	327186	NA	608512	398257	610422	789973	542296	988873	374467	224774	443613	215922	208200	291839	320551	316265	1.64824	0.707732	0.639183	0.090812	0.238453	0.0920339	0.426347	0.38002	0.120683
>TDP237|TDP237|GenScript	ANLQILDPDNFKRE	ANMQILDPDNFKRE	P.DNFKRE	ILDPDNFK	NA	8	84.05	807.388	6	2.8	404.702	2	14.18	N	Y	0.7	2.56	2.3	450000	276041	428478	428112	389427	471297	554551	460556	596070	608765	567417	469767	465001	392633	473621	384848	429768	1.3682	1.38691	1.10434	0.0281433	0.0274509	0.37402	0.225146	0.135072	0.278896
>TDP237|TDP237|GenScript	ANLQILDPDNFKRE	ANMQILDPDNFKRE	ANLQILDPDNFK.R	NA	DNFKREXX	12	90.25	1386.71	12	2.9	694.366	2	44.35	N	Y	0.56	2.04	3.7	249000	226998	360770	347336	220763	191970	NA	395516	204642	292616	198733	NA	357444	243376	347487	164003	329488	0.913748	0.979113	0.93813	0.739444	0.922433	0.76308	0.810328	0.672879	0.412874
>TDP237|TDP237|GenScript	ANLQILDPDNFKRE	ANMQILDPDNFKRE	Q.ILDPDNFKRE	ANMQILDP	NA	4	58.19	1245.64	10	0.3	623.825	2	30.7	N	Y	0.37	4.02	3.1	28000	34078	37700	44484	50599	NA	98485	NA	62079	83385	NA	50196	41648	NA	54163	40348	NA	1.92452	1.4002	1.13281	0.0361067	0.206242	0.469075	0.259761	0.359513	0.316353
>TDP237|TDP237|GenScript	ANLQILDPDNFKRE	ANMQILDPDNFKRE	L.DPDNFKRE	MQILDPDN	NA	6	75.08	1019.47	8	2.4	510.742	2	18.34	N	Y	0.53	1.74	2.6	149000	NA	126320	183092	120978	171479	142561	174906	168932	166771	156245	135800	208644	157814	204040	191026	128930	1.14642	1.16312	1.18813	0.314523	0.385403	0.34723	0.649193	0.46548	0.266733
>TDP70|TDP70|generation3	EWHNFHLAIGARSD	EWHNFHMAIGARSD	W.HNFHLAIGARSD	XXEWHNFH	NA	2	108.86	1336.66	12	0.6	446.562	3	31.02	N	Y	0.83	7.74	1.9	8850000	7496552	9600326	10590621	10420034	11108381	10319351	9228707	9559102	9955091	9196544	8308941	7496621	7225217	6962098	7529221	7592561	1.05532	0.91733	0.769116	0.546497	0.40952	0.0230118	0.751715	0.478859	0.0497466
>TDP70|TDP70|generation3	EWHNFHLAIGARSD	EWHNFHMAIGARSD	EWHNFHLAIGARSD	NA	NA		111.68	1651.79	14	3.9	826.903	2	37.24	Y	Y	0.46	2.09	2.7	66800000	45049374	54974501	57979161	66317332	56296844	43683946	54932782	60568450	101494868	60442266	82184079	52807913	57801734	73207143	106229108	93557098	0.960599	1.32368	1.47465	0.710628	0.176654	0.0614322	0.803878	0.334569	0.0958274
>TDP70|TDP70|generation3	EWHNFHLAIGARSD	EWHNFHMAIGARSD	F.HLAIGARSD	WHNFHMAI	NA	5	52.26	938.493	9	0.9	470.254	2	24.46	N	Y	0.76	9.32	2.3	320000	417565	350665	388622	223413	287955	249809	275103	263699	327403	364572	283671	253122	322283	NA	318687	327285	0.779971	0.890241	0.935332	0.132014	0.471459	0.678141	0.495137	0.509131	0.391504
>TDP70|TDP70|generation3	EWHNFHLAIGARSD	EWHNFHMAIGARSD	H.LAIGARSD	HNFHMAIG	NA	6	64.4	801.434	8	4	401.726	2	23.68	N	Y	0.69	4.05	3.3	164000	159039	192007	182195	154534	188735	209264	246099	177173	147331	142540	145859	NA	152110	145920	154684	116809	1.1941	0.844714	0.828066	0.106947	0.0554788	0.0566073	0.443764	0.188348	0.0926903
>TDP70|TDP70|generation3	EWHNFHLAIGARSD	EWHNFHMAIGARSD	H.NFHLAIGARSD	XEWHNFHM	NA	3	69.26	1199.6	11	3.1	400.874	3	35.85	N	Y	0.57	2.87	2.1	91700	NA	63463	75929	115680	113241	127651	102834	138717	236344	34127	149883	86531	53714	97568	112752	NA	1.41855	1.49042	1.03514	0.0787199	0.468398	0.905734	0.387783	0.508801	0.450454
>TDP70|TDP70|generation3	EWHNFHLAIGARSD	EWHNFHMAIGARSD	L.AIGARSD	NFHMAIGA	NA	7	61.07	688.35	7	2.5	345.183	2	13.19	N	Y	0.71	8.39	2	88100	75666	90142	78891	86804	84553	73373	77873	62766	76837	91006	72628	101087	108378	132317	116479	80333	0.90064	1.03033	1.31977	0.197441	0.744342	0.0589393	0.570699	0.618117	0.0936517
>TDP229|TDP229|GenScript	ADARKYWNVHGTHQ	ADARKYWNVHGTHQ	ADARKYWNVHGTHQ	NA	NA		96.91	1681.81	14	3.3	841.914	2	27.26	Y	Y	1.05	6.2	2.7	37200000	27183759	34864343	36797920	39914027	26422848	33482306	39024248	31588987	43483184	NA	45467813	45933989	33274025	38334821	45939430	37136327	0.940605	1.2961	1.11476	0.603145	0.0255541	0.334187	0.7668	0.128586	0.260832
>TDP229|TDP229|GenScript	ADARKYWNVHGTHQ	ADARKYWNVHGTHQ	W.NVHGTHQ	RKYWNVHG	NA	7	64.88	791.367	7	5.6	396.693	2	11.26	N	Y	0.83	9.4	2.3	547000	553484	668991	626462	585465	701014	651335	503624	697705	568862	627722	491897	414862	450625	511955	406280	413238	1.049	0.864008	0.732048	0.591926	0.166873	0.00339047	0.765751	0.32736	0.0135619
>TDP229|TDP229|GenScript	ADARKYWNVHGTHQ	ADARKYWNVHGTHQ	D.ARKYWNVHGTHQ	XXADARKY	NA	2	103.33	1495.74	12	2.6	748.881	2	20.97	N	Y	0.77	8.77	1.8	1050000	1240084	880198	933411	997851	718270	648720	1010763	699078	1011879	894984	1096458	1261567	880336	1201982	1202066	1597854	0.759422	1.05266	1.20503	0.0765513	0.647082	0.259977	0.383179	0.586378	0.22891
>TDP114|TDP114|generation1aar	DPGSFKNNPIDWHH	DPGSFKNNPIDWHH	DPGSFKNNPIDWHH	NA	NA		102.27	1662.75	14	1.5	832.385	2	30.48	Y	Y	0.83	4.74	2.2	83300000	51004579	92062078	75839615	94486745	63414836	76512301	91408150	70182490	95356065	75107396	103610283	97852336	81093551	67518750	89456091	102152450	0.962108	1.18677	1.0856	0.807487	0.26039	0.607332	0.826497	0.397723	0.369341
>TDP114|TDP114|generation1aar	DPGSFKNNPIDWHH	DPGSFKNNPIDWHH	G.SFKNNPIDWHH	XDPGSFKN	NA	3	84.01	1393.65	11	4.2	465.56	3	34.5	N	Y	0.67	2.16	2.2	609000	586413	727604	554661	180143	309525	370136	851678	535639	651736	478330	667934	700332	627453	327701	819082	753746	1.00886	1.2194	1.23387	0.979389	0.410476	0.481813	0.850217	0.479284	0.32236
>TDP114|TDP114|generation1aar	DPGSFKNNPIDWHH	DPGSFKNNPIDWHH	D.PGSFKNNPIDWHH	XXXDPGSF	NA	1	117.09	1547.73	13	5.9	774.875	2	30	N	Y	0.73	1.97	2.6	3570000	NA	4092771	3814418	4229827	2286385	3008176	4842874	2760603	4368781	2795969	2021909	4051572	3099238	864388	4062797	4628266	0.797027	0.818049	0.781989	0.275089	0.312513	0.41205	0.622811	0.42373	0.29371
>TDP114|TDP114|generation1aar	DPGSFKNNPIDWHH	DPGSFKNNPIDWHH	P.GSFKNNPID.W	XXDPGSFK	NPIDWHHX	2 ; 11	47.51	990.477	9	1.1	496.246	2	23.78	N	Y	0.66	5.71	3.7	397000	324384	525492	490938	464486	442178	400218	386727	372201	462456	441324	397340	332374	348902	338830	321483	339406	0.887013	0.904832	0.747034	0.316021	0.445796	0.0425413	0.650249	0.500118	0.0760221
>TDP114|TDP114|generation1aar	DPGSFKNNPIDWHH	DPGSFKNNPIDWHH	DPGSFK.N	NA	GSFKNNPI	6	63.92	649.307	6	1.6	325.66	2	18.02	N	Y	0.46	24.63	3.3	381000	NA	126320	133729	125394	117555	92600	108987	105617	NA	101011	94255	NA	157814	108327	122070	107772	0.826502	0.759902	0.96509	0.0188002	0.00534074	0.762846	0.179409	0.042307	0.412874
>TDP114|TDP114|generation1aar	DPGSFKNNPIDWHH	DPGSFKNNPIDWHH	P.GSFKNNPIDWHH	XXDPGSFK	NA	2	83.05	1450.67	12	2.6	726.346	2	28.96	N	Y	0.89	6.42	1.9	12700000	9388206	15158410	13731907	14393775	8897490	10620169	13008083	9394290	13198425	12006219	14585914	12534803	12834267	10832679	15188899	16309129	0.795865	0.993413	1.04732	0.140916	0.952893	0.738264	0.512855	0.678477	0.410547
>TDP114|TDP114|generation1aar	DPGSFKNNPIDWHH	DPGSFKNNPIDWHH	DPGSFKNNPID.W	NA	NPIDWHHX	11	104.98	1202.56	11	2.8	602.287	2	28.16	N	Y	0.41	0.94	1.3	3970000	2984609	4820374	306948	4583049	5360064	5637060	4667089	5191581	4573408	4084307	4245004	4059659	3603102	3524330	3466424	3878928	1.64284	1.33615	1.14004	0.102273	0.346947	0.684852	0.437065	0.446668	0.393351
>TDP114|TDP114|generation1aar	DPGSFKNNPIDWHH	DPGSFKNNPIDWHH	DPGSFKNN.P	NA	FKNNPIDW	8	75.21	877.393	8	1.1	439.704	2	16.04	N	Y	0.75	3.34	2.4	210000	124008	208175	166937	193389	209226	177875	195121	225243	222020	230256	216274	228053	258587	299259	255323	211578	1.166	1.29472	1.47976	0.220925	0.0344407	0.0179399	0.589741	0.148998	0.0410056
>TDP114|TDP114|generation1aar	DPGSFKNNPIDWHH	DPGSFKNNPIDWHH	DPGSFKN.N	NA	SFKNNPID	7	60.79	763.35	7	0.2	382.682	2	20.83	N	Y	0.7	2.85	2.9	167000	107194	190996	172322	173962	172557	167412	154691	179920	171886	169951	NA	169018	188236	200330	191958	144358	1.04671	1.05689	1.12477	0.708785	0.69236	0.402536	0.803878	0.601277	0.292587
>TDP114|TDP114|generation1aar	DPGSFKNNPIDWHH	DPGSFKNNPIDWHH	N.NPIDWHH	SFKNNPID	NA	7	50.8	917.414	7	0.9	459.714	2	24.83	N	Y	0.32	60	2.2	18600	23891	NA	NA	24637	44952	30974	47394	36752	NA	NA	45065	31054	48295	NA	NA	58735	1.64927	1.56856	2.20553	0.0499074	0.188146	0.0305497	0.30618	0.344721	0.0610995
>TDP189|TDP189|GenScript	PETGHWLLLHFQED	PETGHWLMMHFQED	L.LHFQED	HWLMMHFQ	NA	8	58.24	787.35	6	8.8	394.686	2	24.5	N	Y	0.62	36.21	2.8	1110000	NA	58916	26746	29759	440021	476077	383211	475208	1309611	2055859	1337880	930002	2690443	4093170	2385496	2270054	11.5307	36.6052	74.3311	2.4709e-05	0.00438281	0.00237699	0.00617724	0.0354131	0.0106744
>TDP189|TDP189|GenScript	PETGHWLLLHFQED	PETGHWLMMHFQED	PETGHWLLLHFQED	NA	NA		102.72	1720.82	14	2	861.419	2	49.77	Y	Y	0.72	3.49	3.5	95300000	77767971	71042416	72249574	NA	94367316	151716700	165237809	30627584	46757212	46462422	59550765	NA	72632442	62201339	76969511	102703434	1.49942	0.691081	1.06704	0.358481	0.00892649	0.652536	0.66483	0.0621972	0.381043
>TDP189|TDP189|GenScript	PETGHWLLLHFQED	PETGHWLMMHFQED	PETGHWLL.L	NA	HWLMMHFQ	8	76.97	951.481	8	0.5	476.748	2	43.97	N	Y	0.55	18.92	2.4	428000	47197	35066	36322	45434	31923	97308	65831	113446	440971	402948	647816	262018	1045755	NA	997063	1124008	1.88093	10.6924	25.7436	0.0956301	0.00249494	5.12744e-07	0.429603	0.0242881	3.1904e-05
>TDP189|TDP189|GenScript	PETGHWLLLHFQED	PETGHWLMMHFQED	PETGHWLLLHFQE.D	NA	HFQEDXXX	13	94.28	1605.79	13	3.6	803.907	2	49.92	N	Y	0.68	12.24	2.6	993000	645965	695266	2118124	1510022	366684	648720	691714	877624	1227760	542747	1026044	1237306	893645	724652	644829	1101968	0.520134	0.811743	0.677166	0.156604	0.569212	0.316422	0.532668	0.558733	0.252416
>TDP189|TDP189|GenScript	PETGHWLLLHFQED	PETGHWLMMHFQED	PETGHWLLL.H	NA	WLMMHFQE	9	55.75	1064.57	9	5.1	533.293	2	53.23	N	Y	0.42	20.86	3.9	141000	29921	29652	49902	28428	NA	770	37794	NA	108452	165839	144853	154461	392633	550290	337324	406626	0.559292	4.15948	12.2323	0.330224	0.000189373	0.000147407	0.652769	0.00647222	0.00191971
>TDP189|TDP189|GenScript	PETGHWLLLHFQED	PETGHWLMMHFQED	W.LLLHFQED	TGHWLMMH	NA	6	81.56	1013.52	8	5.1	507.769	2	42.45	N	Y	0.51	5.92	1.3	5190000	6964087	6881918	NA	6967294	4615910	5990194	4139734	3969225	4256236	3371609	6991179	3849398	3983376	3598527	3047098	3956066	0.674391	0.665503	0.525568	0.00878847	0.0604545	5.37721e-05	0.118365	0.198566	0.00109564
>TDP189|TDP189|GenScript	PETGHWLLLHFQED	PETGHWLMMHFQED	PETGHWLLLH.F	NA	LMMHFQED	10	73.1	1201.62	10	0.2	601.819	2	43.6	N	Y	0.42	10.38	1.6	145000	NA	84786	87866	NA	NA	NA	387606	120175	304894	103341	120711	45125	68449	436522	154684	515721	2.94107	1.66251	3.40389	0.336825	0.534521	0.269125	0.652769	0.541898	0.232745
>TDP189|TDP189|GenScript	PETGHWLLLHFQED	PETGHWLMMHFQED	PETGHWLLLHF.Q	NA	MMHFQEDX	11	81.67	1348.69	11	6.6	675.358	2	53.56	N	Y	0.5	5.43	2.9	272000	63966	16674	394007	180143	190892	459074	217973	35297	350935	231627	589472	91383	368866	505772	420257	379077	1.37943	1.9295	2.5565	0.627198	0.302505	0.0295232	0.773785	0.42373	0.0594712
>TDP54|TDP54|generation2	ESIEYKGKPTRWQR	ESIEYKGKPTRWQR	ESIEYKGKPTRWQR	NA	NA		104.98	1776.93	14	1.8	445.24	4	28.1	Y	Y	0.71	6.11	2.5	33400000	21789044	32641110	33566883	35498758	22863852	29035437	37354292	26369937	37446695	29467318	41846483	40434849	31657858	29678571	37273371	45731679	0.936255	1.2081	1.1688	0.667909	0.172108	0.313551	0.790381	0.329015	0.2512
>TDP54|TDP54|generation2	ESIEYKGKPTRWQR	ESIEYKGKPTRWQR	ESIEYKGKPTR.W	NA	KPTRWQRX	11	95.37	1306.69	11	4.7	654.354	2	20.02	N	Y	0.49	3.32	2.4	63200	72864	68011	71173	71527	46159	43161	NA	44499	49315	58112	47278	89765	77861	75804	67278	40332	0.6292	0.8621	0.921361	8.34135e-06	0.360979	0.545292	0.00570911	0.450327	0.346233
>TDP54|TDP54|generation2	ESIEYKGKPTRWQR	ESIEYKGKPTRWQR	ESIEYKGK.P	NA	YKGKPTRW	8	87.54	952.486	8	1.6	477.251	2	17.72	N	Y	0.45	3.35	1.9	26600	NA	22434	31951	23931	26207	NA	41925	NA	31819	NA	21024	46581	56376	35738	44169	26668	1.30494	1.26952	1.56051	0.337479	0.427455	0.122299	0.652769	0.489654	0.142374
>TDP54|TDP54|generation2	ESIEYKGKPTRWQR	ESIEYKGKPTRWQR	ESIEYK.G	NA	IEYKGKPT	6	55.32	767.37	6	3.1	384.693	2	18.35	N	Y	0.65	4.41	1.6	25000	NA	31529	30964	22783	19521	16349	24698	28842	22202	21929	37320	34208	22531	33759	35503	24464	0.786358	1.01722	1.02248	0.192699	0.929964	0.893152	0.570234	0.672879	0.447172
>TDP54|TDP54|generation2	ESIEYKGKPTRWQR	ESIEYKGKPTRWQR	E.SIEYKGKPTRWQR	XXXESIEY	NA	1	84.88	1647.88	13	2.5	550.303	3	22.72	N	Y	0.45	2.19	1.6	198000	138721	153605	231558	196038	100407	162180	232915	120450	211789	104438	146865	291940	188236	161996	322415	338304	0.855582	1.04877	1.40425	0.498195	0.854867	0.195142	0.73734	0.65225	0.192056
>TDP54|TDP54|generation2	ESIEYKGKPTRWQR	ESIEYKGKPTRWQR	K.GKPTRWQR	IEYKGKPT	NA	6	58.05	1027.57	8	7	514.795	2	16.47	N	Y	0.34	12.53	3.7	28600	30617	32135	39187	38106	47437	11915	42626	25315	19849	44544	49994	42861	57897	74938	71192	56862	0.908944	1.12284	1.86289	0.718477	0.561346	0.000997697	0.807607	0.554921	0.0058199
>TDP204|TDP204|GenScript	WLDLSPTPFNIGYK	WMDLSPTPFNIGYK	WLDLSPTPFNIGYK	NA	NA		87.64	1649.85	14	3.2	825.933	2	53.89	Y	Y	0.32	2.59	3.5	42700000	31317372	1121722	77634635	66670554	921025	2458857	55020675	32550391	794975	33304922	86911927	57094007	40974585	50577232	54978222	67109862	0.514591	1.0077	1.20875	0.361892	0.989672	0.631313	0.666468	0.686751	0.375909
>TDP204|TDP204|GenScript	WLDLSPTPFNIGYK	WMDLSPTPFNIGYK	D.LSPTPFNIGYK	XWMDLSPT	NA	3	89.35	1235.65	11	2.4	618.836	2	40.09	N	Y	0.77	29.8	1	645000	620042	896367	942386	722338	653561	721962	656557	909213	531006	873055	NA	NA	682593	934875	754786	750440	0.924605	0.882743	0.98163	0.556274	0.577357	0.879796	0.753602	0.559929	0.443831
>TDP204|TDP204|GenScript	WLDLSPTPFNIGYK	WMDLSPTPFNIGYK	W.LDLSPTPFNIGYK	XXXWMDLS	NA	1	84.62	1463.77	13	9.7	732.897	2	49.32	N	Y	0.72	2.79	2.4	553000	388840	471932	370672	927206	532771	NA	501866	872131	345819	646910	498939	490879	548546	1077085	353165	413238	1.17775	0.91842	1.10812	0.624559	0.771292	0.791023	0.773785	0.626273	0.421361
>TDP204|TDP204|GenScript	WLDLSPTPFNIGYK	WMDLSPTPFNIGYK	L.DLSPTPFNIGYK	XXWMDLSP	NA	2	77.55	1350.68	12	2.4	676.35	2	41.28	N	Y	0.47	3.21	3.4	335000	NA	468900	511581	475083	195206	138638	298834	296662	324333	154875	459708	176296	341296	456308	388575	603879	0.478856	0.574629	0.922353	0.00328977	0.0592365	0.606555	0.0632648	0.19676	0.369341
>TDP188|TDP188|GenScript	LLQATDEPRGHLYN	LLQATDEPRGHMYN	LLQATDEPR.G	NA	DEPRGHMY	9	84.67	1041.55	9	0.8	521.779	2	23.64	N	Y	0.89	2.32	2.3	789000	666983	742762	683005	650811	775430	627793	835857	822687	1064059	757927	887226	733488	731078	858205	920652	950999	1.11598	1.25483	1.26148	0.175016	0.0671478	0.0144202	0.55851	0.211001	0.03511
>TDP188|TDP188|GenScript	LLQATDEPRGHLYN	LLQATDEPRGHMYN	D.EPRGHLYN	QATDEPRG	NA	6	73.73	984.478	8	6.7	493.249	2	18.37	N	Y	0.32	0.49	2.6	607000	NA	795311	691083	686133	546791	651335	630189	611178	565793	572899	690065	701949	675938	687554	706330	657875	0.842162	0.873651	0.941656	0.035513	0.142609	0.24548	0.25734	0.304773	0.218899
>TDP188|TDP188|GenScript	LLQATDEPRGHLYN	LLQATDEPRGHMYN	LLQATDEPRGHL.Y	NA	RGHMYNXX	12	96.26	1348.71	12	3.5	675.365	2	29.69	N	Y	0.75	8.06	2.6	1070000	1085949	1798798	1193689	1236275	1348105	984851	850799	1155058	1156141	1284227	313849	745619	1017234	784009	709126	966426	0.816378	0.658519	0.654183	0.252467	0.145778	0.0399382	0.611681	0.307178	0.0733291
>TDP188|TDP188|GenScript	LLQATDEPRGHLYN	LLQATDEPRGHMYN	LLQATDEPRGHLYN	NA	NA		113.44	1625.82	14	0.5	813.916	2	29	Y	Y	0.6	1.24	3.7	188000000	153434105	236471198	183989598	190739597	168243443	196185388	181058450	201894833	197464813	206956510	NA	203791641	203446893	195383929	198480701	212679858	0.977437	1.06057	1.05932	0.825758	0.595222	0.542287	0.828255	0.566477	0.346233
>TDP188|TDP188|GenScript	LLQATDEPRGHLYN	LLQATDEPRGHMYN	LLQATDEPRGH.L	NA	PRGHMYNX	11	99.67	1235.63	11	3.7	618.822	2	26.85	N	Y	0.8	2.64	1.8	548000	629150	656864	618385	440644	626599	472153	492198	549374	573978	605793	523081	467427	521927	466201	555373	562004	0.912701	0.925475	0.897853	0.427603	0.478222	0.30876	0.705468	0.513265	0.24906
>TDP188|TDP188|GenScript	LLQATDEPRGHLYN	LLQATDEPRGHMYN	LLQATDEPRGHLY.N	NA	GHMYNXXX	13	73.61	1511.77	13	6.5	756.899	2	33.3	N	Y	0.8	0.97	1.8	487000	341899	497196	394007	395608	471297	465613	499229	618045	511567	434472	578407	579027	461083	445179	550714	631428	1.26123	1.2915	1.28224	0.0694495	0.0458539	0.0776968	0.381591	0.175318	0.110395
>TDP188|TDP188|GenScript	LLQATDEPRGHLYN	LLQATDEPRGHMYN	A.TDEPRGHLYN	LLQATDEP	NA	4	83.38	1200.55	10	5	601.286	2	21.63	N	Y	0.57	1.27	3.7	153000	119104	134405	166937	127160	116476	112610	156449	149704	171886	201474	135800	173061	168271	192911	191958	154276	0.977416	1.24582	1.29183	0.847229	0.095973	0.0299056	0.828332	0.258487	0.0600257
>TDP188|TDP188|GenScript	LLQATDEPRGHLYN	LLQATDEPRGHMYN	Q.ATDEPRGHLYN	XLLQATDE	NA	3	70.93	1271.59	11	0.9	636.803	2	25.22	N	Y	0.69	4.68	2.3	72700	79870	88323	69288	65964	59317	46692	68644	78972	62309	90458	79971	66475	69875	89283	80604	69534	0.835819	0.986053	1.01928	0.195696	0.90173	0.840652	0.570542	0.668824	0.435491
>TDP188|TDP188|GenScript	LLQATDEPRGHLYN	LLQATDEPRGHMYN	E.PRGHLYN	ATDEPRGH	NA	7	94.94	855.435	7	3.5	428.726	2	19.99	N	Y	0.59	8.44	1.6	68700	70762	97115	103214	77885	101054	81352	91408	91745	30783	32876	103610	42242	113132	93364	NA	80664	1.04752	0.600359	1.09715	0.650158	0.114594	0.513611	0.783307	0.280178	0.333668
>TDP210|TDP210|GenScript	NGHPWEIGLTLALW	NGHPWEIGLTLALW	NGHPWEIGLTL.A	NA	GLTLALWX	11	77.63	1235.63	11	4.8	618.825	2	51	Y	Y	0.5	60	1.5	1550000	35131	26778	43654	38340	775430	1556404	1300808	1017715	3222871	2055859	3540856	1779133	1834825	2671071	3867112	2270054	32.3159	73.6518	73.96	0.000562109	0.000916583	0.000957777	0.0208189	0.0141353	0.00580299
>TDP197|TDP197|GenScript	WEIRDLKNLAPAND	WEIRDMKNLAPAND	WEIRDLKNLAPAND	NA	NA		108.86	1653.85	14	4	827.934	2	38.91	Y	Y	0.83	3.84	3.9	197000000	91079606	183922043	195657231	209283725	158537090	323051938	267193053	173052714	249644635	213809375	209232416	224817763	158764632	137263393	216185552	188436558	1.35575	1.31997	1.03045	0.249608	0.102888	0.876292	0.609384	0.26904	0.443453
>TDP197|TDP197|GenScript	WEIRDLKNLAPAND	WEIRDMKNLAPAND	D.LKNLAPAND	EIRDMKNL	NA	5	78.69	954.513	9	1.4	478.263	2	28.74	N	Y	1.19	7.52	1.8	3190000	3271860	4082665	3527215	3337943	NA	3073571	3058657	3062758	3396804	3070083	3299434	2798092	2776004	2757634	3140282	2898176	0.862184	0.883593	0.813808	0.0743306	0.118442	0.0176053	0.383179	0.281085	0.0405718
>TDP197|TDP197|GenScript	WEIRDLKNLAPAND	WEIRDMKNLAPAND	W.EIRDLKNLAPAND	XXXWEIRD	NA	1	109.1	1467.77	13	3.5	734.894	2	34.63	N	Y	1.02	18.42	1.9	6280000	6522701	8387654	8050667	7196888	8821996	9273029	5941530	7045718	6732220	6359458	4969270	4286094	3127758	5502902	4752355	4815601	1.03065	0.741001	0.603444	0.802393	0.0339298	0.00387879	0.824182	0.148714	0.0149802
>TDP197|TDP197|GenScript	WEIRDLKNLAPAND	WEIRDMKNLAPAND	WEIRDLKNLAPA.N	NA	LAPANDXX	12	76.93	1424.78	12	3.8	713.399	2	46.1	N	Y	0.69	6.16	2.7	683000	459602	715477	915460	639331	572675	622562	450009	493063	365259	331679	847995	1027045	768155	372219	969108	1190126	0.783301	0.942161	1.20871	0.197462	0.848572	0.498429	0.570699	0.650419	0.327222
>TDP197|TDP197|GenScript	WEIRDLKNLAPAND	WEIRDMKNLAPAND	L.KNLAPAND	IRDMKNLA	NA	6	88.36	841.429	8	2.1	421.723	2	17.67	N	Y	0.75	12.71	1.8	134000	245915	157647	141807	138639	142360	123074	106350	117841	123799	92651	111658	120496	106477	166942	109956	76366	0.715818	0.655846	0.672128	0.115324	0.0662574	0.126323	0.465018	0.209125	0.145259
>TDP197|TDP197|GenScript	WEIRDLKNLAPAND	WEIRDMKNLAPAND	E.IRDLKNLAPAND	XXWEIRDM	NA	2	93.67	1338.73	12	2.4	670.372	2	33.42	N	Y	0.72	12.22	2	99000	160440	148552	104111	109499	82288	63956	81916	95454	71517	90321	91237	75128	98871	79143	76038	121216	0.619236	0.628017	0.718076	0.0181024	0.017306	0.0797041	0.179409	0.101456	0.111586
>TDP197|TDP197|GenScript	WEIRDLKNLAPAND	WEIRDMKNLAPAND	WEIRDLK.N	NA	RDMKNLAP	7	51.42	958.524	7	5.8	480.272	2	32.35	N	Y	0.49	11.45	1.9	73200	182860	94184	156167	NA	45294	26453	90529	41923	82874	NA	71622	59682	62555	70610	103434	88488	0.353521	0.494396	0.562809	0.0190174	0.0544559	0.0496462	0.179409	0.186442	0.0852819
>TDP4|TDP4|generation1	GIQSTYFHDLNPYL	GIQSTYFHDLNPYM	GIQSTYFHDLNPYL	NA	NA		84.62	1666.8	14	5.5	834.411	2	48.25	Y	Y	1.34	8.3	2	157000000	91079606	149562980	256687926	161598826	127261066	84490507	183695224	138716858	202580482	NA	210238341	198130762	171123555	116364732	125797627	156479481	0.810654	1.23625	0.864684	0.464133	0.382836	0.565092	0.731423	0.463072	0.354766
>TDP4|TDP4|generation1	GIQSTYFHDLNPYL	GIQSTYFHDLNPYM	GIQSTYFHD.L	NA	YFHDLNPY	9	71.77	1066.47	9	2	534.244	2	28.88	N	Y	0.8	3.04	2	308000	276041	309232	360799	320548	218932	241962	334870	278807	262945	265891	394323	372001	246228	230009	365279	386791	0.848377	1.02253	0.969752	0.169364	0.85999	0.834256	0.54985	0.65324	0.43338
>TDP4|TDP4|generation1	GIQSTYFHDLNPYL	GIQSTYFHDLNPYM	GIQSTYFHDLN.P	NA	HDLNPYMX	11	71.66	1293.6	11	0.5	647.807	2	34.53	N	Y	0.73	4.89	1.9	294000	NA	335506	314129	369999	305211	371444	223247	206015	197465	204215	310831	430227	235770	258451	275823	451807	0.813466	0.84055	0.898742	0.238392	0.450068	0.591631	0.609384	0.501544	0.364081
>TDP4|TDP4|generation1	GIQSTYFHDLNPYL	GIQSTYFHDLNPYM	GIQSTYFHDL.N	NA	FHDLNPYM	10	74.11	1179.56	10	0.4	590.785	2	38.9	N	Y	0.36	7.45	1.3	212000	NA	NA	317719	321432	627677	306049	431552	387308	NA	NA	685035	135052	31415	35552	41710	264472	1.37103	1.28309	0.29191	0.311636	0.773427	0.0574755	0.649193	0.626273	0.093024
>TDP4|TDP4|generation1	GIQSTYFHDLNPYL	GIQSTYFHDLNPYM	Q.STYFHDLNPYL	XGIQSTYF	NA	3	75.69	1368.63	11	6.7	685.329	2	44.72	N	Y	0.45	1.59	2.9	126000	33489	NA	175014	136873	NA	190954	204789	117017	104360	171322	137812	140713	129293	164469	160275	195048	1.48464	1.20349	1.40952	0.329489	0.57332	0.278423	0.652769	0.559471	0.234888
>TDP4|TDP4|generation1	GIQSTYFHDLNPYL	GIQSTYFHDLNPYM	GIQSTYFH.D	NA	TYFHDLNP	8	73.01	951.445	8	1.1	476.73	2	29.87	N	Y	0.48	1.11	1.7	49400	42527	NA	64172	70821	61689	NA	115139	38594	NA	42762	73433	49169	NA	50948	57215	102703	1.21351	0.931523	1.18784	0.629534	0.764895	0.578554	0.774139	0.626273	0.35904
>TDP90|TDP90|generation1aar	NHQLAWGEDRNTFY	NHQLAWGEDRNTFY	NHQLAWGEDRNTFY	NA	NA		91.61	1749.79	14	1.1	875.901	2	40.8	Y	Y	0.78	3.31	3.2	15400000	8267226	12227784	16514188	16424799	NA	13994558	14238577	14558403	12175292	11416872	20118502	19489597	17777836	14839286	21991289	20827198	1.06777	1.18277	1.41175	0.714135	0.453053	0.0737326	0.805113	0.502839	0.106687
>TDP90|TDP90|generation1aar	NHQLAWGEDRNTFY	NHQLAWGEDRNTFY	W.GEDRNTFY	QLAWGEDR	NA	6	59.36	1000.42	8	0.8	501.22	2	24.7	N	Y	0.82	0.64	2	384000	190567	413319	298871	440644	403353	NA	399911	406537	NA	442695	429530	417288	425908	427866	443553	384587	1.20073	1.27985	1.25198	0.366144	0.226211	0.199539	0.669368	0.369249	0.194333
>TDP96|TDP96|generation1aar	GQYPLFVKISTTHW	GQYPMFVKISTTHW	GQYPLFVKISTTHW	NA	NA		108.95	1675.87	14	2	838.942	2	49.23	Y	Y	0.46	1.43	4.1	18200000	11910410	11520392	24950784	28787550	4842391	23803827	23467285	17030585	17086334	6222401	28266495	24503519	15971532	12984375	18450319	16088735	0.896007	0.98587	0.822803	0.760058	0.968317	0.483962	0.816191	0.67947	0.322642
>TDP96|TDP96|generation1aar	GQYPLFVKISTTHW	GQYPMFVKISTTHW	GQYPLFVKISTTH.W	NA	STTHWXXX	13	87.26	1489.79	13	4.3	497.607	3	43.11	N	Y	0.8	3.01	1.9	1020000	1015888	1040877	1014187	NA	1520662	1181036	966817	1322617	909566	967624	1096458	857219	960193	949714	707262	835292	1.21895	0.935589	0.843174	0.165984	0.331271	0.0713955	0.547802	0.43594	0.105214
>TDP96|TDP96|generation1aar	GQYPLFVKISTTHW	GQYPMFVKISTTHW	F.VKISTTHW	YPMFVKIS	NA	6	93.51	970.524	8	0.4	486.269	2	30.19	N	Y	0.53	60	2.1	546000	45783	36193	27091	29875	NA	121897	NA	137343	439948	679804	713201	452062	1178851	2300089	1565482	1730090	3.73163	16.4458	48.7578	0.000263731	0.000319706	0.000385043	0.0148615	0.00861075	0.00344161
>TDP80|TDP80|generation1aar	PNITREWLHPFKVH	PNITREWLHPFKVH	PNITREWLHPFKVH	NA	NA		88.1	1772.95	14	4.1	591.992	3	39.48	Y	Y	1.08	4.58	1.8	179000000	98786342	129351767	210017394	284343289	140202869	164795726	230278223	155198069	228158826	139798437	205208716	171443762	178729046	148392857	159343661	181824749	0.955676	1.0306	0.924971	0.868312	0.90836	0.760817	0.831458	0.668931	0.412874
>TDP80|TDP80|generation1aar	PNITREWLHPFKVH	PNITREWLHPFKVH	W.LHPFKVH	TREWLHPF	NA	7	77.89	876.497	7	0.1	439.256	2	31.43	N	Y	0.78	28.94	2.1	17200000	NA	9893389	8553273	8830537	NA	8226707	8086106	7938450	8430622	8662021	9023148	7286360	6246010	7753527	7463993	7493384	0.889067	0.918409	0.796185	0.0727682	0.242653	0.0168013	0.383179	0.382413	0.039203
>TDP80|TDP80|generation1aar	PNITREWLHPFKVH	PNITREWLHPFKVH	PNITRE.W	NA	ITREWLHP	6	58.87	728.382	6	3.7	365.2	2	17.29	N	Y	0.87	2.19	1.7	5460000	NA	5962308	5501738	5245339	5985584	5166215	5493278	6551281	5698855	6112755	4747966	6283576	6550229	7827723	6168743	4716424	1.04117	1.02531	1.13393	0.589608	0.763055	0.381515	0.765119	0.626273	0.283354
>TDP80|TDP80|generation1aar	PNITREWLHPFKVH	PNITREWLHPFKVH	L.HPFKVH	REWLHPFK	NA	8	62.99	763.413	6	4	382.715	2	18.56	N	Y	0.7	5.54	1.7	114000	184261	102067	127446	112148	121869	87629	112502	105205	101086	90732	91439	105131	126441	116612	107161	87606	0.812297	0.73849	0.832481	0.257525	0.115506	0.315886	0.613257	0.280178	0.252349
>TDP190|TDP190|GenScript	LWKSGDQRYYVLNE	MWKSGDQRYYVMNE	LWKSGDQRYYVLNE	NA	NA		81.81	1769.87	14	2.3	885.946	2	35.26	Y	Y	1.06	8.04	2.5	17100000	10999614	14349962	19565723	11832919	10224025	12974394	19248447	15245120	16984020	14528073	23035684	21592210	15971532	17312500	23016307	26006449	1.01663	1.34172	1.45039	0.933537	0.130056	0.0813815	0.848423	0.290933	0.112642
>TDP190|TDP190|GenScript	LWKSGDQRYYVLNE	MWKSGDQRYYVMNE	W.KSGDQRYYVLNE	XXMWKSGD	NA	2	50.76	1470.71	12	2.4	736.364	2	34.48	N	Y	0.63	10.57	2.4	219000	523357	246577	298871	261384	175793	139946	192484	207389	160632	182286	141835	133435	211052	155813	191958	96532	0.537978	0.464737	0.492678	0.059252	0.0346679	0.0508265	0.342497	0.148998	0.0859722
>TDP190|TDP190|GenScript	LWKSGDQRYYVLNE	MWKSGDQRYYVMNE	G.DQRYYVLNE	WKSGDQRY	NA	5	53.14	1198.56	9	0.3	600.288	2	31.66	N	Y	0.36	3.18	2.6	204000	NA	252640	258483	245489	NA	197493	292682	NA	NA	245333	198167	210261	355557	338830	301914	400014	0.971783	0.864064	1.38411	0.85516	0.0791485	0.0104177	0.828332	0.230873	0.0281833
>TDP49|TDP49|generation2	KSHTNDLPLISVLR	KSHTNDLPLISVMR	KSHTNDLPLISVLR	NA	NA		105.91	1591.9	14	3.2	531.644	3	45.19	Y	Y	0.99	4.86	2.8	1310000000	714624601	1344045699	1166763302	1377563758	1606940574	2655042247	1520539412	1296521921	1330073872	1247221354	1237287844	1027045175	1292933526	1335535714	1313886331	1112987856	1.53792	1.05184	1.09827	0.117264	0.731082	0.508398	0.468204	0.617256	0.332023
>TDP49|TDP49|generation2	KSHTNDLPLISVLR	KSHTNDLPLISVMR	N.DLPLISVLR	SHTNDLPL	NA	5	52.04	1024.63	9	5.6	513.324	2	54.24	N	Y	0.5	18.66	2.1	2300000	826723	1131828	3087435	2110498	995440	1225505	1511750	1373434	NA	1011483	7916630	7884796	872730	924982	686762	1070011	0.713497	3.13243	0.49668	0.365646	0.116796	0.132924	0.669368	0.281085	0.150075
>TDP49|TDP49|generation2	KSHTNDLPLISVLR	KSHTNDLPLISVMR	S.HTNDLPLISVLR	XXKSHTND	NA	2	83.84	1376.78	12	1.2	689.397	2	48.2	N	Y	1.07	12.17	1.7	3980000	NA	5851146	5815866	5457272	5597330	3465942	2733455	4436193	3202409	3960956	3329612	4431659	4144993	2893661	2702319	3537318	0.710961	0.653661	0.581555	0.0766357	0.00256592	0.00193161	0.383179	0.0243799	0.0092453
>TDP49|TDP49|generation2	KSHTNDLPLISVLR	KSHTNDLPLISVMR	T.NDLPLISVLR	KSHTNDLP	NA	4	77.29	1138.67	10	2.9	570.344	2	51.47	N	Y	0.85	56.36	1.4	1110000	420367	655854	769166	601360	932888	738965	887714	473835	529983	419395	582431	NA	480097	415500	478031	544372	1.23977	0.834746	0.783898	0.290295	0.335853	0.138255	0.633831	0.4384	0.154229
>TDP49|TDP49|generation2	KSHTNDLPLISVLR	KSHTNDLPLISVMR	H.TNDLPLISVLR	XKSHTNDL	NA	3	83.06	1239.72	11	4.7	620.87	2	51.8	N	Y	0.85	6.33	2.7	989000	854747	847860	1489867	1324581	1315750	1060709	782243	1117975	650713	1107423	1015984	816784	944982	796375	969108	796723	0.946784	0.794966	0.776432	0.771251	0.276096	0.189142	0.817818	0.407835	0.187468
>TDP49|TDP49|generation2	KSHTNDLPLISVLR	KSHTNDLPLISVMR	K.SHTNDLPLISVLR	XXXKSHTN	NA	1	88.15	1463.81	13	3.5	732.915	2	53.23	N	Y	0.42	3.92	2.5	826000	1071937	1333940	525043	1324581	1531447	859292	682045	1019088	553515	605793	365151	582262	742486	451362	367143	576329	0.961549	0.495058	0.502249	0.881698	0.0345628	0.0425884	0.833748	0.148998	0.0760221
>TDP49|TDP49|generation2	KSHTNDLPLISVLR	KSHTNDLPLISVMR	KSHTNDLPLISVL.R	NA	ISVMRXXX	13	58.39	1435.8	13	1.7	718.91	2	52.53	N	Y	0.63	1.45	3.9	664000	416864	540650	658773	667589	545713	549319	NA	576842	616950	719551	744385	596818	NA	826054	815355	825374	0.976045	1.17244	1.44011	0.853278	0.206033	0.0155574	0.828332	0.359513	0.0373911
>TDP41|TDP41|generation1	NAKHYSRQWWELFG	NAKHYSRQWWEMFG	NAKHYSRQWWELFG	NA	NA		78.67	1820.87	14	5.5	911.45	2	50.5	Y	Y	0.61	1.85	1.6	9900000	6004248	8913145	12116388	12892584	6212066	11143330	9668170	8556495	13812306	6702102	11668731	13020022	10267413	7914286	6690570	12121650	0.891142	1.13216	0.926554	0.586641	0.578397	0.725464	0.764764	0.559929	0.405854
>TDP111|TDP111|generation1aar	FPNLWSYEKQRFHP	FPNMWSYEKQRFHP	FPNLWSYEKQRFHP	NA	NA		81.85	1847.91	14	9.2	924.971	2	43.19	Y	Y	0.98	5.04	2.6	77200000	39934904	79935349	80327166	100668121	66650287	84098136	74357014	63040632	76121151	46462422	76550898	109174093	64551608	79142857	105297273	83088400	0.957724	1.02474	1.10375	0.822205	0.921252	0.62729	0.828255	0.672879	0.374755
>TDP111|TDP111|generation1aar	FPNLWSYEKQRFHP	FPNMWSYEKQRFHP	W.SYEKQRFHP	PNMWSYEK	NA	5	76.69	1190.58	9	2.8	596.301	2	20.97	N	Y	0.6	2.88	5	600000	1022894	572988	611204	662290	576989	495695	561633	568602	537145	503000	531128	519992	463935	624487	571214	553188	0.767735	0.728822	0.771186	0.164129	0.109922	0.181892	0.547096	0.276295	0.183862
>TDP111|TDP111|generation1aar	FPNLWSYEKQRFHP	FPNMWSYEKQRFHP	K.QRFHP	SYEKQRFH	NA	9	53.53	683.35	5	5.4	342.684	2	19.31	N	Y	0.64	5.67	2.4	81900	131015	88121	80686	65169	101054	83575	76291	97239	67220	79356	51503	80384	81949	69126	83213	57302	0.981282	0.762931	0.798896	0.914401	0.21536	0.2771	0.843708	0.36177	0.234807
>TDP216|TDP216|GenScript	QAVRPNGLYWHYLL	QAVRPNGMYWHYLM	QAVRPNGLYWHYLL	NA	NA		80.77	1728.91	14	4.4	865.466	2	51.02	Y	Y	0.94	10.08	2.9	3030000	2213935	1485524	4011871	4238658	1898131	2589647	3375070	1689324	3417267	2083271	4627255	3016440	2985155	3511964	3214828	3482219	0.799346	1.09994	1.10412	0.468739	0.739328	0.66636	0.734091	0.618104	0.387097
>TDP216|TDP216|GenScript	QAVRPNGLYWHYLL	QAVRPNGMYWHYLM	Q.AVRPNGLYWHYLL	XXXQAVRP	NA	1	51.15	1600.85	13	4.4	801.437	2	52.53	N	Y	0.59	2.44	2.6	243000	99487	126320	315026	621670	168243	389755	210063	152451	188257	102519	138818	337227	242425	163232	264641	307449	0.791836	0.659629	0.841071	0.663135	0.478478	0.722459	0.790089	0.513265	0.404577
>TDP233|TDP233|GenScript	HPTKSFGDILELLY	HPTKSFGDIMEMLY	P.TKSFGDILELLY	XXHPTKSF	NA	2	96.72	1397.74	12	2.5	699.881	2	60.83	N	Y	0.56	2.08	3.9	14000000	12891267	14855242	9513608	27021443	12294713	15302460	12832298	13061360	14630813	8963547	19313761	15850461	9449823	6306696	12393396	15978539	0.832133	0.914081	0.686487	0.511905	0.763162	0.289419	0.74169	0.626273	0.240467
>TDP233|TDP233|GenScript	HPTKSFGDILELLY	HPTKSFGDIMEMLY	HPTKSFGDILELLY	NA	NA		70.18	1631.86	14	6.4	816.94	2	60.44	Y	Y	0.68	4.87	3	72500000	66838419	13945737	88404758	120095302	98896947	96654001	66358801	44911300	65582873	68117474	89225554	100278427	65502294	31162500	45100779	78790724	1.06062	1.11726	0.762421	0.870645	0.73426	0.512695	0.831458	0.618002	0.33346
>TDP233|TDP233|GenScript	HPTKSFGDILELLY	HPTKSFGDIMEMLY	HPTKSFGDIL.E	NA	GDIMEMLY	10	65.24	1113.58	10	4.7	557.801	2	39.9	N	Y	0.39	15.66	2.7	7970000	105092	218281	268356	487446	3925680	5140057	2671931	5040504	12584545	15761589	10763398	6437228	19013728	24113839	14163881	16309129	15.5472	42.2052	68.2008	0.000522547	0.0012525	0.000151329	0.020098	0.0171528	0.00192601
>TDP233|TDP233|GenScript	HPTKSFGDILELLY	HPTKSFGDIMEMLY	P.TKSFGDILE.L	XXHPTKSF	DIMEMLYX	2 ; 11	76.49	1008.51	9	6.9	505.267	2	37.46	N	Y	0.79	60	3	4830000	46409	39596	24795	26358	NA	3400547	2144576	3914288	7325638	11129052	7624912	5208009	NA	16941518	11275195	15868342	91.9563	228.114	428.557	0.000863703	0.000715583	0.000164255	0.027808	0.0123294	0.00195105
>TDP233|TDP233|GenScript	HPTKSFGDILELLY	HPTKSFGDIMEMLY	HPTKSFG.D	NA	KSFGDIME	7	76.28	772.387	7	0.6	387.201	2	16.48	N	Y	0.65	60	2.9	4470000	NA	1748270	1148813	1209784	1553016	1491009	1555696	NA	1780253	1562453	1549125	1876177	1635181	1570491	1593437	1366441	1.12001	1.23598	1.12596	0.439629	0.142957	0.368148	0.712527	0.304773	0.275988
>TDP233|TDP233|GenScript	HPTKSFGDILELLY	HPTKSFGDIMEMLY	HPTKSFGDILELL.Y	NA	MEMLYXXX	13	67.47	1468.79	13	1.3	490.605	3	57.31	N	Y	0.52	33.53	3.7	20700000	1576378	2091861	1310365	1421716	12294713	8265944	6477674	6496344	29159312	28096745	48183811	20621773	57611597	43899554	34477868	42425775	5.23953	19.6961	27.8759	0.00267145	0.00223787	0.000108953	0.0545194	0.0225678	0.00164902
>TDP233|TDP233|GenScript	HPTKSFGDILELLY	HPTKSFGDIMEMLY	HPTKSFGDILE.L	NA	DIMEMLYX	11	89.18	1242.62	11	0.5	622.32	2	35.57	N	Y	0.71	60	1.3	28000000	34246	43365	35167	41643	408745	614714	10810772	16755898	45529452	62361068	30378937	38655716	67213530	99052232	49759950	55428999	185.144	1145.73	1757.89	0.127331	0.000627135	0.000840864	0.490934	0.0120649	0.00541477
>TDP233|TDP233|GenScript	HPTKSFGDILELLY	HPTKSFGDIMEMLY	P.TKSFGDIL.E	XXHPTKSF	GDIMEMLY	2 ; 10	55.01	879.47	8	0.2	440.742	2	41.56	N	Y	0.75	60	3	1190000	46810	36652	35635	87334	599637	591172	366512	832301	1330074	2631500	1830784	921915	3146772	3252277	2469361	2424330	11.5759	32.5255	54.7047	0.00126865	0.00447821	1.48675e-05	0.0342877	0.0358257	0.000333043
>TDP233|TDP233|GenScript	HPTKSFGDILELLY	HPTKSFGDIMEMLY	HPTKSFGDILEL.L	NA	IMEMLYXX	12	52.24	1355.71	12	6.6	678.866	2	47.54	N	Y	0.8	6.79	2.6	706000	371325	411298	417342	376181	862787	958693	931660	458727	533053	921025	475803	794949	932623	829763	1276613	957610	2.0378	1.72879	2.53568	0.0129527	0.0358198	0.000796533	0.157959	0.151495	0.0053742
>TDP233|TDP233|GenScript	HPTKSFGDILELLY	HPTKSFGDIMEMLY	HPTKSFGD.I	NA	SFGDIMEM	8	86.55	887.414	8	0.9	444.714	2	18.1	N	Y	0.86	2.77	1.8	454000	453296	379971	394007	427398	479925	350518	458799	409283	490081	515335	451660	434270	596080	520612	481758	415442	1.0265	1.14303	1.21709	0.752525	0.0536138	0.0721009	0.816188	0.185923	0.105464
>TDP233|TDP233|GenScript	HPTKSFGDILELLY	HPTKSFGDIMEMLY	HPTKSF.G	NA	TKSFGDIM	6	65.99	715.365	6	1.7	358.689	2	17.45	N	Y	0.71	11.85	3	310000	394445	245566	382339	286109	235109	266812	228520	282927	257830	304267	229351	458531	406894	274527	334529	265574	0.774474	0.955306	0.979415	0.104846	0.823441	0.894999	0.44053	0.640366	0.447172
>TDP98|TDP98|generation1aar	NQIIWFDYTLKGEH	NQIIWFDYTLKGEH	NQIIWFDYTLKGEH	NA	NA		104.42	1762.87	14	1.7	882.443	2	45.83	Y	Y	0.57	1.38	4.6	31600000	17094941	27790419	25668793	58899681	24050184	41329722	18808985	35983977	18723348	24944427	41343521	38332237	32418407	34006696	24879975	48266206	0.928307	0.952799	1.07815	0.832739	0.890242	0.815327	0.828332	0.666452	0.427913
>TDP98|TDP98|generation1aar	NQIIWFDYTLKGEH	NQIIWFDYTLKGEH	Y.TLKGEH	WFDYTLKG	NA	8	53.33	683.36	6	1	342.688	2	12.15	N	Y	0.48	1.34	0.9	561000	587814	608358	586074	551909	775430	647412	492198	565855	652759	590717	486868	456105	529532	596045	466849	450705	1.06287	0.93672	0.875319	0.574394	0.462805	0.0837043	0.760566	0.506534	0.11405
>TDP98|TDP98|generation1aar	NQIIWFDYTLKGEH	NQIIWFDYTLKGEH	D.YTLKGEH	IWFDYTLK	NA	7	86.47	846.423	7	3.2	424.22	2	19.12	N	Y	0.31	6.45	3.1	667000	239609	178869	201042	218114	300897	349210	318171	339238	614903	919654	570360	777967	1397509	2077500	1481617	1094254	1.56096	3.4417	7.22378	0.000428054	0.000735662	0.000733118	0.0186347	0.0123294	0.00513183
>TDP98|TDP98|generation1aar	NQIIWFDYTLKGEH	NQIIWFDYTLKGEH	F.DYTLKGEH	IIWFDYTL	NA	6	90.61	961.451	8	2.6	481.731	2	18.36	N	Y	0.36	12.72	1.8	272000	56259	30014	40478	NA	NA	96131	123928	102184	227136	437213	263552	355827	725374	983103	607556	504701	2.54233	7.59596	16.6906	0.00459854	0.00428833	0.00286993	0.0792088	0.0353568	0.012186
>TDP59|TDP59|generation2	AKGLGPFHIVKWAS	AKGMGPFHIVKWAS	AKGLGPFHIVKWAS	NA	NA		94.52	1509.85	14	2.7	755.932	2	48.09	Y	Y	0.57	1.62	2.6	102000000	57099907	72558257	165141883	134224161	45835553	52054523	150296092	107127871	161655132	73736823	99586583	116452366	64931882	92992857	88710623	125624372	0.828191	1.05223	0.867689	0.622154	0.864659	0.634907	0.773785	0.656004	0.376235
>TDP59|TDP59|generation2	AKGLGPFHIVKWAS	AKGMGPFHIVKWAS	AKGLGPFHIVK.W	NA	HIVKWASX	11	78.1	1165.7	11	3.1	583.858	2	41.12	N	Y	0.82	25.5	1.8	994000	1043912	1141934	NA	1042003	1251041	1147031	878925	1373434	1176604	1180063	423494	873393	NA	549054	517168	531149	1.08054	0.848914	0.494872	0.527154	0.479598	9.231e-05	0.747736	0.513265	0.00147696
>TDP59|TDP59|generation2	AKGLGPFHIVKWAS	AKGMGPFHIVKWAS	A.KGLGPFHIVKWAS	XXXAKGMG	NA	1	67.26	1438.81	13	3.3	720.414	2	42.78	N	Y	0.65	1.76	2.5	590000	314575	261735	787116	792099	62229	684033	1028342	607058	958676	378278	575389	660705	436365	490933	547919	787907	1.10491	1.1937	1.04992	0.826614	0.600221	0.875503	0.828255	0.569223	0.443453
>TDP59|TDP59|generation2	AKGLGPFHIVKWAS	AKGMGPFHIVKWAS	AKGLGPFHI.V	NA	PFHIVKWA	9	52.27	938.534	9	4.7	470.276	2	41.22	N	Y	0.32	60	2.2	163000	148530	84584	163347	93604	731212	NA	72248	94630	25260	37058	31018	28217	127392	168179	189162	NA	2.44346	0.248034	1.31883	0.376366	0.00347511	0.218008	0.675701	0.0305206	0.205593
>TDP59|TDP59|generation2	AKGLGPFHIVKWAS	AKGMGPFHIVKWAS	AKGLGPFHIV.K	NA	FHIVKWAS	10	66.27	1037.6	10	2.8	519.81	2	43.28	N	Y	0.58	3.3	1.9	147000	199675	NA	226173	233126	214618	NA	NA	321384	134031	121433	164972	196513	117885	109069	138843	136644	1.22008	0.70217	0.571845	0.332248	0.0292618	0.000562419	0.652769	0.137462	0.00437574
>TDP42|TDP42|generation2	PASQTARWNDVDGG	PASQTARWNDVDGG	PASQTARWNDVDGG	NA	NA		95.32	1472.66	14	4.1	737.342	2	25.57	Y	Y	1.23	6.61	2.2	38700000	17165003	36683353	NA	45653876	23726639	32435984	44034118	33786482	40618410	41391302	48586181	44640074	41925271	36479911	51903169	48706993	1.0099	1.32084	1.34933	0.970974	0.20767	0.213778	0.849361	0.359513	0.202564
>TDP42|TDP42|generation2	PASQTARWNDVDGG	PASQTARWNDVDGG	PASQTARWNDVD.G	NA	NDVDGGXX	12	77.07	1358.62	12	3.1	680.32	2	26.43	N	Y	0.67	7.49	3.1	264000	119805	185943	292588	230477	129418	205341	302350	156572	305917	259038	332961	337227	320381	213933	405348	403320	0.957612	1.49026	1.62037	0.873031	0.046475	0.0686545	0.831458	0.175318	0.102478
>TDP119|TDP119|generation2aar	YHFQFPLHNGRVPD	YHFQFPMHNGRVPD	YHFQFPLHNGRVPD	NA	NA		93.92	1725.84	14	6.1	863.931	2	39.9	Y	Y	1.16	2.77	2.8	783000000	393744143	659896121	906485334	997850671	1021323975	742888668	975606212	920200939	799067457	753815104	965688073	652618470	725373736	693736607	806968484	664486809	1.23734	1.07208	0.977211	0.282384	0.735235	0.907457	0.626129	0.618088	0.45091
>TDP119|TDP119|generation2aar	YHFQFPLHNGRVPD	YHFQFPMHNGRVPD	Y.HFQFPLHNGRVPD	XXXYHFQF	NA	1	81.37	1562.77	13	1.7	521.931	3	37.63	N	Y	0.49	0.95	3.5	1300000	1233078	NA	1777070	1068495	89622	1634878	1863320	2293635	2414596	360461	1921317	1188785	1996441	1310804	1472298	NA	1.08151	1.08219	1.17185	0.859715	0.849513	0.476543	0.828899	0.650419	0.319598
>TDP119|TDP119|generation2aar	YHFQFPLHNGRVPD	YHFQFPMHNGRVPD	H.FQFPLHNGRVPD	XXYHFQFP	NA	2	96.11	1425.72	12	1.8	713.866	2	38.49	N	Y	0.94	9.41	1.4	1540000	1632427	1525947	1983498	1510022	1315750	1647957	1968791	1510778	2056499	1891391	1176932	1237306	1311947	1422098	959789	1542755	0.968638	0.956439	0.787233	0.777176	0.781652	0.0786144	0.817818	0.627184	0.110613
>TDP119|TDP119|generation2aar	YHFQFPLHNGRVPD	YHFQFPMHNGRVPD	YHFQFPLH.N	NA	FPMHNGRV	8	85.72	1087.52	8	3.3	544.771	2	43.79	N	Y	0.83	2.43	1.9	383000	301263	326411	437985	377064	429236	476077	340144	330998	NA	398837	384263	398688	335592	528031	369938	479356	1.09269	1.09218	1.18728	0.497985	0.397713	0.260628	0.73734	0.472378	0.229124
>TDP119|TDP119|generation2aar	YHFQFPLHNGRVPD	YHFQFPMHNGRVPD	L.HNGRVPD	QFPMHNGR	NA	7	64.73	793.383	7	1	397.698	2	13.63	N	Y	0.51	9.88	2.1	304000	NA	225355	NA	234892	235109	194877	207426	247218	226113	223403	NA	221583	227214	267107	297255	197252	0.961038	0.972085	1.07424	0.650928	0.201462	0.632942	0.783307	0.35906	0.376235
>TDP119|TDP119|generation2aar	YHFQFPLHNGRVPD	YHFQFPMHNGRVPD	YHFQFPLHNG.R	NA	MHNGRVPD	10	100.29	1258.59	10	3.4	630.303	2	41.37	N	Y	0.67	7.61	3	1370000	1001876	1394574	1597568	2225295	2232461	214496	1327176	260953	973000	1439102	1860961	1196872	1178851	1385000	1695938	1597854	0.648799	0.879508	0.941847	0.355516	0.577672	0.757868	0.66204	0.559929	0.412867
>TDP119|TDP119|generation2aar	YHFQFPLHNGRVPD	YHFQFPMHNGRVPD	H.NGRVPD	FPMHNGRV	NA	8	80.82	656.324	6	1.3	329.17	2	14.93	N	Y	0.74	4.47	1.4	183000	133817	190996	183990	172195	185499	158256	152933	149704	160632	164469	162960	NA	242425	212696	252527	159785	0.949183	0.95558	1.27377	0.588368	0.638044	0.104808	0.765108	0.584436	0.13101
>TDP119|TDP119|generation2aar	YHFQFPLHNGRVPD	YHFQFPMHNGRVPD	YHFQFPL.H	NA	QFPMHNGR	7	81.86	950.465	7	2.8	476.241	2	50.99	N	Y	0.7	3.38	1.6	128000	NA	147542	49363	162482	106770	113788	128323	116193	142216	92102	174025	133435	131195	144683	145366	178519	0.970557	1.13063	1.25164	0.91144	0.680046	0.389236	0.842366	0.596609	0.286052
>TDP119|TDP119|generation2aar	YHFQFPLHNGRVPD	YHFQFPMHNGRVPD	N.GRVPD	PMHNGRVP	NA	9	70.3	542.281	5	0.6	272.148	2	15.29	N	Y	0.54	2.56	1.5	97900	NA	78723	72339	69231	90916	63564	81037	66200	86352	83879	80474	NA	173976	144683	152821	82868	1.02721	1.13805	1.88731	0.811943	0.0363029	0.0380237	0.828255	0.151495	0.0716946
>TDP119|TDP119|generation2aar	YHFQFPLHNGRVPD	YHFQFPMHNGRVPD	F.PLHNGRVPD	HFQFPMHN	NA	5	80.38	1003.52	9	2.6	502.769	2	19.42	N	Y	0.79	2.4	2.2	1680000	707618	894346	1400116	1872074	2016764	1687194	2452199	2444713	1913260	1932508	2072206	1172611	1768277	1533393	2022080	1686011	1.76459	1.45473	1.43815	0.0272418	0.145986	0.106765	0.219692	0.307178	0.132076
>TDP119|TDP119|generation2aar	YHFQFPLHNGRVPD	YHFQFPMHNGRVPD	F.QFPLHNGRVPD	XYHFQFPM	NA	3	65.72	1278.65	11	0.9	640.331	2	33.13	N	Y	0.65	6.68	2.4	84700	77067	107119	81225	100668	148831	117842	75324	80346	115614	51671	95462	NA	90695	73331	55071	114605	1.15369	0.956977	0.911557	0.481331	0.835562	0.600375	0.734091	0.644288	0.367845
>TDP119|TDP119|generation2aar	YHFQFPLHNGRVPD	YHFQFPMHNGRVPD	P.LHNGRVPD	FQFPMHNG	NA	6	67.71	906.467	8	2.9	454.242	2	18.63	N	Y	0.66	5.95	2	42200	47081	49619	42632	42387	38933	31651	31729	47383	46655	46051	42450	40435	48390	42787	47058	27880	0.823777	0.966278	0.914131	0.100593	0.530766	0.466964	0.435401	0.539445	0.31544
>TDP119|TDP119|generation2aar	YHFQFPLHNGRVPD	YHFQFPMHNGRVPD	YHFQFPLHN.G	NA	PMHNGRVP	9	58.37	1201.57	9	0.6	401.53	3	39.47	N	Y	0.42	60	1.1	41700	34439	44267	32219	37220	28709	39212	102834	39893	86966	43310	101598	51433	110280	89778	NA	88929	1.4219	1.91236	2.60094	0.396586	0.0549156	0.000287304	0.693173	0.187223	0.00291931
>TDP167|TDP167|GenScript	HYGFVTKPNHQIWD	HYGFVTKPNHQIWD	HYGFVTKPNHQIWD	NA	NA		90.02	1740.84	14	8	871.433	2	34.45	Y	Y	0.66	3.89	2.8	19000000	11560104	21828111	20373482	18720738	12833955	15564041	18808985	19228079	19030288	14253958	7856275	23533082	18728522	18672768	22270839	27879795	0.916568	0.892266	1.20791	0.599397	0.647338	0.27594	0.7668	0.586378	0.234807
>TDP167|TDP167|GenScript	HYGFVTKPNHQIWD	HYGFVTKPNHQIWD	HYGFVTKPN.H	NA	TKPNHQIW	9	62.86	1061.53	9	3.7	531.774	2	27.23	N	Y	0.63	5.47	1.9	96500	92481	92871	172322	149236	64709	98616	108108	72792	70187	46737	94356	105939	95069	70363	84797	80003	0.679065	0.62579	0.651461	0.123285	0.0969269	0.0785555	0.48347	0.259868	0.110613
>TDP167|TDP167|GenScript	HYGFVTKPNHQIWD	HYGFVTKPNHQIWD	HYGFVTK.P	NA	FVTKPNHQ	7	70.45	850.434	7	0.3	426.224	2	26.37	N	Y	0.53	1.51	1.8	56100	NA	51134	31413	89188	64062	58725	75851	67573	NA	66199	98480	54021	62745	48351	81815	71187	1.16259	1.27347	1.15337	0.557274	0.50738	0.61675	0.753602	0.529668	0.372389
>TDP167|TDP167|GenScript	HYGFVTKPNHQIWD	HYGFVTKPNHQIWD	G.FVTKPNHQIWD	XHYGFVTK	NA	3	54.63	1383.69	11	8.3	692.86	2	31.66	N	Y	0.45	7.32	2.4	51000	NA	33349	NA	66052	35813	24482	70314	47808	89524	NA	77758	126965	63316	48475	99706	103805	0.897461	1.97347	1.58601	0.788762	0.122869	0.269379	0.819919	0.28693	0.232745
>TDP167|TDP167|GenScript	HYGFVTKPNHQIWD	HYGFVTKPNHQIWD	HYGFVTKPNH.Q	NA	KPNHQIWD	10	80.62	1198.59	10	0.8	400.536	3	23.03	N	Y	0.32	4.93	2.6	53600	32929	64373	70455	55986	34835	NA	46847	NA	32740	39473	52107	44721	96019	42292	85263	136644	0.730141	0.755514	1.60996	0.305943	0.187156	0.156324	0.644225	0.343686	0.167383
>TDP167|TDP167|GenScript	HYGFVTKPNHQIWD	HYGFVTKPNHQIWD	HYGFVTKPNHQ.I	NA	PNHQIWDX	11	57.48	1326.65	11	2.3	664.332	2	22.9	N	Y	0.6	3.03	1.8	22200	18286	20514	23425	32585	NA	21057	26456	19915	18519	24122	17704	21673	20630	28442	32241	27880	0.948254	0.865078	1.1517	0.775967	0.392628	0.399861	0.817818	0.470688	0.291566
>TDP129|TDP129|GenScript	EDNYEVWVPQAGRN	EDNYEVWVPQAGRN	W.VPQAGRN	YEVWVPQA	NA	7	60.06	740.393	7	1.4	371.204	2	13.19	N	Y	1.06	6.83	1.5	1590000	1576378	1758376	1678344	1624819	1952055	1778748	1397490	1812933	1657477	1713216	1398236	1674003	1540112	1360268	1369796	1278283	1.04569	0.970626	0.835874	0.566089	0.572529	0.00679594	0.758833	0.559375	0.0216366
>TDP129|TDP129|GenScript	EDNYEVWVPQAGRN	EDNYEVWVPQAGRN	EDNYEVWVPQAGRN	NA	NA		113.82	1675.76	14	2	838.888	2	40.22	Y	Y	0.87	4.93	2.3	10600000	6943068	11217224	9244355	11568003	6837586	7795099	10810772	10190882	10435964	10663057	13077026	12858282	11883580	11982723	1667983	14986767	0.914342	1.20685	1.03973	0.579568	0.164858	0.904693	0.761587	0.326484	0.450336
>TDP64|TDP64|generation3	HRRVYLTSPKAPES	HRRVYLTSPKAPES	HRRVYLTSPKAPES	NA	NA		78.29	1639.88	14	1.4	820.948	2	27.32	Y	Y	1.27	3.97	1.8	430000000	305466986	583093510	405674625	431813255	450806148	448610586	NA	457353601	475757193	433101042	494915138	406774585	403091040	400660714	415598088	468336474	1.04807	1.04896	0.977775	0.772436	0.74006	0.877309	0.817818	0.618104	0.443453
>TDP64|TDP64|generation3	HRRVYLTSPKAPES	HRRVYLTSPKAPES	Y.LTSPKAPES	RRVYLTSP	NA	5	81.13	928.486	9	3.4	465.252	2	21.2	N	Y	1.06	9.75	1.6	1760000	2606278	1990805	1812971	1465869	2124613	2001091	1467804	1757996	1943954	2083271	1398236	1415220	1777784	1867277	1248658	1256244	0.933415	0.868556	0.780856	0.655383	0.417801	0.188077	0.785585	0.48392	0.186744
>TDP64|TDP64|generation3	HRRVYLTSPKAPES	HRRVYLTSPKAPES	HRRVYLTSPKAPE.S	NA	KAPESXXX	13	67.62	1552.85	13	6.2	518.626	3	26.93	N	Y	0.75	2.73	2.2	603000	518453	797332	621077	567804	568361	588556	680288	613925	569885	526300	671958	561236	566609	560183	582396	674405	0.978625	0.930016	0.951661	0.844798	0.54528	0.66425	0.828332	0.546951	0.386272
>TDP64|TDP64|generation3	HRRVYLTSPKAPES	HRRVYLTSPKAPES	L.TSPKAPES	RVYLTSPK	NA	6	77.4	815.403	8	0.7	408.709	2	18.07	N	Y	0.81	1.21	2.2	335000	218591	340559	373364	330262	362370	309973	333991	335118	325357	353608	296748	371192	381225	380875	383916	NA	1.0623	1.06662	1.21005	0.597648	0.594248	0.156735	0.7668	0.566232	0.167503
>TDP64|TDP64|generation3	HRRVYLTSPKAPES	HRRVYLTSPKAPES	H.RRVYLTSPKAPES	XXXHRRVY	NA	1	55.49	1502.82	13	6.2	752.422	2	26.3	N	Y	0.75	4.3	1.9	251000	224196	317316	283613	260501	212461	206649	273346	251338	253737	226145	237398	291131	219609	241138	251595	236923	0.869355	0.928875	0.874394	0.209807	0.455236	0.150509	0.584647	0.503007	0.163027
>TDP64|TDP64|generation3	HRRVYLTSPKAPES	HRRVYLTSPKAPES	R.RVYLTSPKAPES	XXHRRVYL	NA	2	86.63	1346.72	12	4.4	674.37	2	26.85	N	Y	0.67	1.13	2.8	165000	49884	179880	192965	215465	183342	137330	182816	193654	182118	175433	136806	164165	163518	175598	167730	180723	1.09237	1.03185	1.07737	0.720886	0.89956	0.753126	0.807607	0.66867	0.411982
>TDP64|TDP64|generation3	HRRVYLTSPKAPES	HRRVYLTSPKAPES	T.SPKAPES	VYLTSPKA	NA	7	76.22	714.355	7	2.8	358.186	2	14.82	N	Y	0.78	1.12	1.7	125000	88978	120257	131036	107733	143438	124643	115139	119763	126869	133631	116687	135861	142603	155813	140707	113503	1.12272	1.14519	1.23353	0.256433	0.155235	0.0844341	0.613257	0.31835	0.114477
>TDP205|TDP205|GenScript	DQVNLTEHRSDSEK	DQVNLTEHRSDSEK	DQVNLTEHRSDSEK	NA	NA		101.54	1656.77	14	9.4	829.4	2	18.57	Y	Y	0.7	3.06	2.9	289000000	NA	305189324	311436050	322314597	348350205	330899354	299713260	291168058	307963258	317972917	292724197	319435310	269994942	263397321	265572769	NA	1.01455	0.988958	0.850922	0.791807	0.697724	0.00096371	0.821377	0.602204	0.00580299
>TDP205|TDP205|GenScript	DQVNLTEHRSDSEK	DQVNLTEHRSDSEK	DQVNLTEHRSD.S	NA	HRSDSEKX	11	89.16	1312.6	11	2	657.309	2	18.93	N	Y	0.58	1.14	2.4	2630000	2634302	2647669	NA	2657992	2739348	2707358	2531303	2527119	2557834	2850792	2464516	3040701	2357702	2621607	2571863	2270054	0.992303	1.03091	0.927702	0.773373	0.624766	0.113313	0.817818	0.579283	0.136757
>TDP205|TDP205|GenScript	DQVNLTEHRSDSEK	DQVNLTEHRSDSEK	D.QVNLTEHRSDSEK	XXXDQVNL	NA	1	78.31	1541.74	13	1.8	771.88	2	18.2	N	Y	0.8	2.6	2.1	834000	421769	944874	803272	962529	744154	1051554	896503	1041063	1074290	737368	886220	1116002	764352	737018	618738	692036	1.19181	1.21754	0.897748	0.339964	0.308639	0.559296	0.656302	0.42373	0.352313
>TDP205|TDP205|GenScript	DQVNLTEHRSDSEK	DQVNLTEHRSDSEK	Q.VNLTEHRSDSEK	XXDQVNLT	NA	2	81.6	1413.68	12	3.8	707.852	2	22.54	N	Y	0.61	1.25	2.8	150000	136619	127331	124754	169546	176871	127259	234673	157945	147331	158986	139824	168209	130244	134790	140707	112401	1.24809	1.10049	0.928154	0.212894	0.289358	0.434774	0.586484	0.414541	0.301941
>TDP205|TDP205|GenScript	DQVNLTEHRSDSEK	DQVNLTEHRSDSEK	DQVNLTEHRSDSE.K	NA	SDSEKXXX	13	68.74	1528.68	13	4.4	765.348	2	19.39	N	Y	0.57	3.27	2.2	70500	64737	69223	74314	60136	90377	45384	86398	55075	NA	62087	54219	63483	75294	115499	109025	101271	1.03288	0.893106	1.49431	0.855745	0.15832	0.0119825	0.828332	0.321414	0.0309227
>TDP205|TDP205|GenScript	DQVNLTEHRSDSEK	DQVNLTEHRSDSEK	DQVNLTEHRSDS.E	NA	RSDSEKXX	12	75.1	1399.63	12	2.9	700.826	2	24.18	N	Y	0.61	1.09	2.5	120000	84774	132383	117574	113914	128340	102016	105471	117978	138123	150763	97776	135052	139751	127371	177980	63804	1.0115	1.16287	1.13432	0.915424	0.273089	0.579593	0.843708	0.406483	0.35904
>TDP205|TDP205|GenScript	DQVNLTEHRSDSEK	DQVNLTEHRSDSEK	N.LTEHRSDSEK	DQVNLTEH	NA	4	55.77	1200.57	10	3.2	601.296	2	11.03	N	Y	0.66	5.04	1.9	76300	91080	100753	87507	73558	83367	72981	76642	78972	73461	84564	69107	58711	55615	61212	73801	78350	0.884	0.809988	0.762198	0.141035	0.0743417	0.0350611	0.512855	0.224974	0.0679384
>TDP205|TDP205|GenScript	DQVNLTEHRSDSEK	DQVNLTEHRSDSEK	DQVNLTEHRS.D	NA	EHRSDSEK	10	81.41	1197.57	10	1.2	599.795	2	19.15	N	Y	0.39	2.93	2.4	89300	79169	NA	77455	57310	64493	58332	61173	77324	125845	102519	57036	70842	39549	112284	100638	98185	0.916131	1.2489	1.22931	0.471673	0.399573	0.454883	0.734091	0.472378	0.309896
>TDP205|TDP205|GenScript	DQVNLTEHRSDSEK	DQVNLTEHRSDSEK	V.NLTEHRSDSEK	XDQVNLTE	NA	3	48.41	1314.62	11	3.4	658.318	2	13.2	N	Y	0.45	3.77	2.2	16500	10579	14956	11219	14129	NA	10555	17754	14696	17598	15899	13681	24018	27190	48970	23762	NA	1.1269	1.39921	2.61835	0.48818	0.085358	0.0280671	0.734788	0.241302	0.0571548
>TDP63|TDP63|generation3	SKLGQRPTDNYEPS	SKLGQRPTDNYEPS	SKLGQRPTDNYEPS	NA	NA		87.68	1590.76	14	7.2	796.395	2	19.75	Y	Y	0.82	1.77	2.1	87000000	74965522	91455741	87866252	87952148	86062992	82921024	88771376	86801044	80622939	79219115	88119037	97852336	83470267	90519643	95047096	89039028	1.00677	1.01044	1.04627	0.884672	0.878598	0.397205	0.833748	0.660994	0.290385
>TDP63|TDP63|generation3	SKLGQRPTDNYEPS	SKLGQRPTDNYEPS	K.LGQRPTDNYEPS	XXSKLGQR	NA	2	77.56	1375.64	12	1.3	688.825	2	20.65	N	Y	0.78	3.03	2.1	329000	231903	294073	261175	286109	215697	354442	292682	299409	396976	NA	388287	389792	360310	436522	298187	521231	1.0829	1.4598	1.50593	0.510299	0.000721375	0.0354281	0.74169	0.0123294	0.0682305
>TDP63|TDP63|generation3	SKLGQRPTDNYEPS	SKLGQRPTDNYEPS	SKLGQRPTDN.Y	NA	PTDNYEPS	10	87.12	1114.57	10	0.3	558.294	2	19.81	N	Y	0.75	5.2	2.1	193000	196171	239503	175014	180143	186578	145177	168754	155198	172910	158986	149883	261209	257636	220116	226436	137746	0.829137	0.939503	1.06462	0.0966606	0.699093	0.679968	0.429603	0.602204	0.392009
>TDP63|TDP63|generation3	SKLGQRPTDNYEPS	SKLGQRPTDNYEPS	SKLGQR.P	NA	LGQRPTDN	6	71.26	687.403	6	1.7	344.709	2	12.61	N	Y	0.72	5.54	2	169000	229801	178869	176810	166014	189813	154333	164359	149704	141192	154875	153907	194087	143554	152103	172389	128930	0.875867	0.857041	0.794386	0.215343	0.192354	0.0623278	0.58837	0.350049	0.0964826
>TDP63|TDP63|generation3	SKLGQRPTDNYEPS	SKLGQRPTDNYEPS	SKLGQRPT.D	NA	QRPTDNYE	8	96.49	885.503	8	1	443.759	2	15.51	N	Y	0.66	4.32	2.9	112000	114900	124299	116676	117446	124026	74420	105471	116605	105383	110605	91539	109983	132145	112655	128593	92455	0.88845	0.882086	0.984212	0.279934	0.0290562	0.847204	0.624994	0.137462	0.436464
>TDP63|TDP63|generation3	SKLGQRPTDNYEPS	SKLGQRPTDNYEPS	SKLGQRP.T	NA	GQRPTDNY	7	76.66	784.456	7	0.4	393.235	2	18.21	N	Y	0.74	5.31	1.8	93300	125410	79026	99624	71969	92426	93777	77609	65650	75917	58798	74740	105131	126441	148393	97843	77358	0.876161	0.8366	1.19681	0.428927	0.357055	0.38405	0.705468	0.449721	0.284169
>TDP63|TDP63|generation3	SKLGQRPTDNYEPS	SKLGQRPTDNYEPS	S.KLGQRPTDNYEPS	XXXSKLGQ	NA	1	58.66	1503.73	13	1.1	752.872	2	23.05	N	Y	0.58	2.7	2.3	200000	205279	293063	203735	279928	159616	262888	163480	249965	281362	49204	124735	160122	200595	221353	114616	224802	0.851268	0.6267	0.775318	0.354564	0.140192	0.167296	0.66204	0.304773	0.174296
>TDP63|TDP63|generation3	SKLGQRPTDNYEPS	SKLGQRPTDNYEPS	SKLGQRPTD.N	NA	RPTDNYEP	9	90.38	1000.53	9	3	501.274	2	17.84	N	Y	0.64	5.43	3	1030000	NA	1172250	1175738	1218614	1304965	1137875	1098656	1032823	995509	1037524	895273	1285828	167321	1152518	1211385	841904	0.961907	0.886166	0.709315	0.544776	0.22977	0.277361	0.751715	0.372799	0.234807
>TDP63|TDP63|generation3	SKLGQRPTDNYEPS	SKLGQRPTDNYEPS	G.QRPTDNYEPS	SKLGQRPT	NA	4	80.03	1205.53	10	6.5	603.777	2	17.64	N	Y	0.61	1	3	70500	53877	75994	92444	54573	78082	66572	67062	75539	79395	64006	64782	69063	78337	56266	100638	50911	1.03744	1.00129	1.03346	0.799075	0.993108	0.879838	0.823427	0.686751	0.443831
>TDP63|TDP63|generation3	SKLGQRPTDNYEPS	SKLGQRPTDNYEPS	L.GQRPTDNYEPS	XSKLGQRP	NA	3	68.08	1262.55	11	9.8	632.29	2	16.68	N	Y	0.49	1.73	3.9	53500	NA	57905	51338	61814	44218	33482	51505	72517	49724	46325	59350	81678	64837	64798	72497	57853	0.884451	1.03946	1.13991	0.542207	0.826834	0.12725	0.751715	0.641153	0.145726
>TDP63|TDP63|generation3	SKLGQRPTDNYEPS	SKLGQRPTDNYEPS	SKLGQRPTDNYE.P	NA	DNYEPSXX	12	73.11	1406.68	12	0.5	704.346	2	19.21	N	Y	0.57	3.64	2.2	43800	40215	40321	NA	NA	20383	31390	35860	45598	36731	43858	60858	38656	60654	76793	65228	68983	0.827152	1.11815	1.68656	0.425126	0.594263	0.00570043	0.705468	0.566232	0.0192961
>TDP63|TDP63|generation3	SKLGQRPTDNYEPS	SKLGQRPTDNYEPS	Q.RPTDNYEPS	KLGQRPTD	NA	5	62.8	1077.47	9	1.9	539.745	2	16.29	N	Y	0.45	3.41	2.1	23000	19127	25769	19655	NA	31815	NA	23291	NA	NA	34950	29977	54344	41165	NA	49294	20937	1.28052	1.8477	1.72571	0.24647	0.077771	0.146978	0.609384	0.228505	0.160727
>TDP63|TDP63|generation3	SKLGQRPTDNYEPS	SKLGQRPTDNYEPS	SKLGQRPTDNY.E	NA	TDNYEPSX	11	64.7	1277.64	11	6.6	639.83	2	21.95	N	Y	0.36	0.92	3.1	40900	59622	NA	45235	44153	33541	22104	51153	37083	47269	19462	17201	50382	49246	42539	49201	37247	0.724185	0.676032	0.897086	0.156441	0.212303	0.387534	0.532668	0.359513	0.285552
>TDP184|TDP184|GenScript	LALYSFTPHILWDE	LAMYSFTPHILWDE	LALYSFTPHIL.W	NA	PHILWDEX	11	76.86	1273.71	11	7	637.865	2	58.32	N	Y	0.84	10.48	2.5	1030000	945827	1455207	1561668	1130309	853081	1269973	966817	1234717	974023	825085	1156814	857219	751042	672714	941153	887084	0.849122	0.748701	0.638521	0.314859	0.0942229	0.0251545	0.649193	0.254622	0.0531566
>TDP184|TDP184|GenScript	LALYSFTPHILWDE	LAMYSFTPHILWDE	LALYSFTPH.I	NA	FTPHILWD	9	53.07	1047.54	9	1.1	524.776	2	42.99	N	Y	0.38	1.62	2.9	139000	145727	91456	145397	108616	126183	129875	166996	185414	179048	84701	167989	NA	NA	588625	119275	94549	1.23875	1.17194	2.17822	0.189702	0.508371	0.334231	0.569039	0.530018	0.260832
>TDP14|TDP14|generation1	LLVDQELSGNTIKV	MMVDQELSGNTIKV	L.VDQELSGNTIKV	XXMMVDQE	NA	2	85.58	1301.68	12	0.4	651.848	2	33.3	N	Y	0.64	4.42	1.7	256000	152733	256682	183092	152768	185499	270736	315534	225243	218951	NA	367163	291940	286157	175598	327074	383485	1.33778	1.57088	1.573	0.142679	0.0690491	0.0781405	0.513739	0.213761	0.110502
>TDP14|TDP14|generation1	LLVDQELSGNTIKV	MMVDQELSGNTIKV	L.SGNTIKV	DQELSGNT	NA	7	50.22	717.402	7	4.2	359.71	2	24.11	N	Y	0.59	4.26	3	206000	295658	377950	297973	199570	182264	170027	176664	175800	174956	198733	192132	126157	NA	145920	138843	197252	0.601763	0.590853	0.548765	0.0188848	0.0241777	0.0344974	0.179409	0.125461	0.0670783
>TDP14|TDP14|generation1	LLVDQELSGNTIKV	MMVDQELSGNTIKV	LLVDQELSGNTIK.V	NA	NTIKVXXX	13	70.69	1428.78	13	1.5	715.399	2	39.79	N	Y	0.66	10.01	2	113000	45750	109141	84725	41150	229717	133406	213579	141464	87376	112661	138818	135052	82329	66406	92997	133338	2.55788	1.68791	1.33588	0.0099669	0.0533208	0.317583	0.126163	0.185704	0.252623
>TDP14|TDP14|generation1	LLVDQELSGNTIKV	MMVDQELSGNTIKV	Q.ELSGNTIKV	MVDQELSG	NA	5	55.35	959.529	9	3.3	480.773	2	30.85	N	Y	0.67	8.58	2	103000	186363	156637	123856	106849	140203	62125	96682	49856	121753	68940	83089	52242	89269	79143	86288	92345	0.608093	0.568278	0.604919	0.0813495	0.0362282	0.0193223	0.396827	0.151495	0.043631
>TDP14|TDP14|generation1	LLVDQELSGNTIKV	MMVDQELSGNTIKV	LLVDQELSGNTIKV	NA	NA		88.19	1527.85	14	14.4	764.944	2	43.8	Y	Y	0.61	4	2.4	344000000	240310037	230407834	648899898	476848993	698857377	486539761	78575852	527398747	330472201	412542448	186096139	358252766	334641618	184254464	174253010	230311348	1.12209	0.806383	0.57844	0.778563	0.515521	0.168053	0.817818	0.534027	0.174296
>TDP234|TDP234|GenScript	ADIVANFTGHGYHQ	ADIVANFTGHGYHQ	ADIVANFTGH.G	NA	FTGHGYHQ	10	88.63	1043.5	10	4.8	522.761	2	35.68	N	Y	1.03	4.65	1.5	1010000	1022894	1071194	996236	971359	1059071	997930	993185	1012221	1391462	930619	887226	994697	845160	853259	1034336	1101968	1.00018	1.03504	0.944122	0.994697	0.77239	0.436957	0.850217	0.626273	0.302841
>TDP234|TDP234|GenScript	ADIVANFTGHGYHQ	ADIVANFTGHGYHQ	ADIVANFTGHGYHQ	NA	NA		108.54	1528.71	14	2.9	765.362	2	32.97	Y	Y	1.25	3.67	2.6	244000000	135918797	335506144	245917804	270214430	207068852	255041004	261040581	269193111	257829705	224773958	244439794	260400430	263340137	227535714	232026735	256758585	1.00485	0.999885	0.992005	0.979107	0.999488	0.964449	0.850217	0.688479	0.467612
>TDP234|TDP234|GenScript	ADIVANFTGHGYHQ	ADIVANFTGHGYHQ	D.IVANFTGHGYHQ	XXADIVAN	NA	2	105.27	1342.64	12	2.4	672.33	2	32.22	N	Y	0.78	1.94	2.8	2190000	1611408	2677986	2234800	2410737	1973625	2367304	2153365	2224963	2015573	1946214	2454457	2304786	2148551	2065134	2217766	2203936	0.975862	0.97606	0.966475	0.830322	0.841659	0.754967	0.828255	0.647676	0.412434
>TDP234|TDP234|GenScript	ADIVANFTGHGYHQ	ADIVANFTGHGYHQ	I.VANFTGHGYHQ	XADIVANF	NA	3	70.51	1229.56	11	3.4	615.784	2	33.14	N	Y	0.79	2.32	2	582000	323683	482037	503503	525417	487475	631717	556359	554867	678338	513965	560300	762601	711113	492170	861947	705260	1.21573	1.37095	1.5101	0.119403	0.0578849	0.0387858	0.471949	0.194071	0.0726423
>TDP234|TDP234|GenScript	ADIVANFTGHGYHQ	ADIVANFTGHGYHQ	ADIVANFTG.H	NA	NFTGHGYH	9	69.9	906.445	9	2.5	454.231	2	37.42	N	Y	0.77	30.21	1.6	507000	NA	241524	332079	485680	389333	393679	312018	359840	304894	472848	380240	276574	327987	384585	377393	409932	1.03009	1.0157	1.06197	0.873961	0.94682	0.742422	0.831552	0.677447	0.410827
>TDP234|TDP234|GenScript	ADIVANFTGHGYHQ	ADIVANFTGHGYHQ	A.NFTGHGYHQ	DIVANFTG	NA	5	83.76	1059.45	9	5.5	530.736	2	17.33	N	Y	0.68	2.12	2.9	188000	125410	242535	166039	189857	185499	159564	182816	197775	169840	183657	204203	209453	217707	190438	191026	206068	1.0025	1.05984	1.11245	0.986515	0.692992	0.452268	0.850217	0.601277	0.309694
>TDP234|TDP234|GenScript	ADIVANFTGHGYHQ	ADIVANFTGHGYHQ	ADIVANFTGHGYH.Q	NA	HGYHQXXX	13	74.12	1400.65	13	4.4	701.334	2	35.87	N	Y	0.58	0.65	2.7	196000	117002	141478	222583	121861	210304	121243	260162	241724	197465	211068	216274	206218	189187	226299	106229	274390	1.38232	1.37832	1.32041	0.193695	0.0615522	0.305912	0.570234	0.199736	0.248636
>TDP234|TDP234|GenScript	ADIVANFTGHGYHQ	ADIVANFTGHGYHQ	N.FTGHGYHQ	IVANFTGH	NA	6	56.68	945.409	8	1.7	473.713	2	17.46	N	Y	0.58	3.27	2	65600	41406	64979	46042	63227	45836	NA	62140	65101	59853	63320	91942	97044	86893	78030	95047	77358	1.07009	1.4475	1.56421	0.68078	0.076462	0.00585231	0.796121	0.227137	0.0195077
>TDP203|TDP203|GenScript	WWYHYGPTVNKQLR	WWYHYGPTVNKQLR	WWYHYGPTVNKQLR	NA	NA		103.16	1846.93	14	1.6	924.472	2	35.84	Y	Y	0.7	4.08	2.4	15400000	9318144	14653130	11667633	18014295	9620074	11169488	18281630	12608126	17700214	10457471	20118502	17306116	15210983	15952232	20407171	21818970	0.96321	1.22234	1.36785	0.859276	0.328032	0.0948057	0.828899	0.435356	0.123336
>TDP203|TDP203|GenScript	WWYHYGPTVNKQLR	WWYHYGPTVNKQLR	Y.GPTVNKQLR	WYHYGPTV	NA	5	94.81	1011.58	9	3.1	506.8	2	23.63	N	Y	0.89	9.93	2.5	2080000	2760413	2122177	2584829	2463720	2609930	2341146	1836952	2266166	2015573	2069565	1649717	1722525	1682715	1681786	1667983	NA	0.911697	0.750909	0.67565	0.335319	0.0110163	0.00393595	0.652769	0.0722693	0.0149941
>TDP203|TDP203|GenScript	WWYHYGPTVNKQLR	WWYHYGPTVNKQLR	G.PTVNKQLR	YHYGPTVN	NA	6	86.99	954.561	8	3.2	478.289	2	17.71	N	Y	0.84	9.97	2.5	1690000	2080819	2061544	2288651	1951549	1509877	1306595	1617221	1524512	1493775	1507630	1277525	1714438	1844332	1434464	1518890	1421539	0.710786	0.71498	0.741924	0.000740962	0.00190843	0.00430028	0.0246987	0.0211235	0.0156374
>TDP203|TDP203|GenScript	WWYHYGPTVNKQLR	WWYHYGPTVNKQLR	W.YHYGPTVNKQLR	XXWWYHYG	NA	2	104.82	1474.77	12	7.3	492.6	3	24.08	N	Y	0.72	3.18	2.7	471000	406355	500228	514273	437995	451885	445995	402547	532892	504405	493406	620656	367957	443020	505772	518100	478254	0.986265	1.06863	1.04642	0.869775	0.599945	0.505931	0.831458	0.569223	0.330983
>TDP203|TDP203|GenScript	WWYHYGPTVNKQLR	WWYHYGPTVNKQLR	Y.HYGPTVNKQLR	XWWYHYGP	NA	3	88.29	1311.7	11	4.8	438.244	3	21.94	N	Y	0.66	5.82	2.1	128000	133116	177859	153474	141289	110005	110910	116018	NA	113568	114991	139824	108365	116934	107585	125798	114605	0.741647	0.787053	0.76753	0.0201021	0.0363739	0.0150623	0.186131	0.151495	0.0365148
>TDP203|TDP203|GenScript	WWYHYGPTVNKQLR	WWYHYGPTVNKQLR	T.VNKQLR	YGPTVNKQ	NA	8	55.67	756.461	6	1.6	379.238	2	14.77	N	Y	0.67	10.84	1.6	65000	NA	57905	55825	57840	53601	49177	44210	43126	53510	43173	53113	103513	69875	150866	123002	33830	0.831063	1.10731	1.65052	0.0211118	0.718885	0.284947	0.190196	0.610788	0.238521
>TDP203|TDP203|GenScript	WWYHYGPTVNKQLR	WWYHYGPTVNKQLR	P.TVNKQLR	HYGPTVNK	NA	7	68.92	857.508	7	0.4	429.761	2	15.16	N	Y	0.55	1.32	1.6	64200	55559	65788	77365	76296	69562	70496	69083	72380	52998	NA	57438	105939	66643	67519	89363	NA	1.02368	1.04906	1.08373	0.763312	0.835531	0.536421	0.816191	0.644288	0.34331
>TDP86|TDP86|generation1aar	LPNGQLIRWHFSEN	LPNGQMIRWHFSEN	LPNGQLIRWHFSEN	NA	NA		109.97	1709.86	14	3.3	855.942	2	47.09	Y	Y	0.73	3.43	3.2	79600000	34890495	48001632	63812977	78503473	73876127	129220775	111623413	78972469	82771520	85934922	103610283	70841856	77100668	53545089	84144635	87165683	1.74813	1.52374	1.34078	0.0413586	0.0445255	0.165437	0.27945	0.172137	0.173168
>TDP86|TDP86|generation1aar	LPNGQLIRWHFSEN	LPNGQMIRWHFSEN	LPNGQLIRWHFSE.N	NA	HFSENXXX	13	50.63	1595.82	13	2.2	798.916	2	43.72	N	Y	0.34	1.82	2.8	1420000	NA	304179	4020846	2048685	2361879	659183	315534	2170026	296709	1276003	2021909	443166	1311947	1137679	1891624	1763149	0.647969	0.47513	0.71831	0.522592	0.322229	0.545317	0.745543	0.433213	0.346233
>TDP86|TDP86|generation1aar	LPNGQLIRWHFSEN	LPNGQMIRWHFSEN	LPNGQLIR.W	NA	QMIRWHFS	8	53.48	909.54	8	0.2	455.777	2	31.05	N	Y	1	12.33	1.6	1080000	1527335	1313729	978286	1059664	1186332	1179728	1001974	1137204	1197066	1127982	950599	930002	1045755	754330	895493	828680	0.923391	0.861987	0.72233	0.50587	0.278281	0.0513055	0.74169	0.408819	0.0860144
>TDP170|TDP170|GenScript	YAFLQVAITYDKWN	YAFMQVAITYDKWN	YAFLQVAITYDKWN	NA	NA		81.82	1730.87	14	4.2	866.444	2	54.5	Y	Y	0.34	2.48	4.2	1250000	NA	1495630	NA	1474700	633070	755968	1081077	767750	1534701	91417	1589362	438314	1216879	928692	1462980	2093740	0.545035	0.615048	0.959875	0.00923155	0.374057	0.880529	0.11914	0.45847	0.443831
>TDP194|TDP194|GenScript	PQLIGHVKLFRFNW	PQMIGHVKLFRFNW	PQLIGHVKLFRFNW	NA	NA		97.57	1753.98	14	3	877.999	2	56.63	Y	Y	0.68	3.74	2.2	50200000	23960942	10307719	85442974	62520201	39041107	73765706	66007231	46147390	110498445	27822630	63775650	32994837	45728017	29431250	39043856	48706993	1.23448	1.29007	0.893972	0.596618	0.625167	0.79532	0.7668	0.579283	0.421361
>TDP194|TDP194|GenScript	PQLIGHVKLFRFNW	PQMIGHVKLFRFNW	PQLIGHVKLFRFN.W	NA	FRFNWXXX	13	73.75	1567.9	13	2.6	784.959	2	46.12	N	Y	0.58	2.51	3.6	4710000	1085949	5042698	8804575	10331728	7959209	2955860	2645563	4394990	3233103	1795451	4778144	5523400	4477733	2943125	4426213	4077282	0.710693	0.606773	0.630294	0.475196	0.307555	0.308312	0.734091	0.42373	0.24906
>TDP194|TDP194|GenScript	PQLIGHVKLFRFNW	PQMIGHVKLFRFNW	PQLIGHVKL.F	NA	HVKLFRFN	9	74.59	1003.62	9	0.6	502.817	2	38.64	N	Y	0.91	60	1.2	3020000	72163	NA	84635	NA	741997	1765668	914081	1964011	3366110	8045263	2776353	2207743	6654805	12860714	4985313	6843222	17.1742	52.2821	99.9504	0.0498113	0.115404	0.0400953	0.30618	0.280178	0.073377
>TDP194|TDP194|GenScript	PQLIGHVKLFRFNW	PQMIGHVKLFRFNW	PQLIGHVKLFR.F	NA	KLFRFNWX	11	64.93	1306.79	11	5.7	654.405	2	41.39	N	Y	0.62	6.55	2.5	336000	89678	236471	514273	702028	740918	158256	532628	401043	NA	168580	NA	168209	169222	263397	568419	267778	1.18827	0.436694	0.822598	0.706445	0.351312	0.688419	0.803878	0.447728	0.394509
>TDP194|TDP194|GenScript	PQLIGHVKLFRFNW	PQMIGHVKLFRFNW	PQLIGHVKLF.R	NA	VKLFRFNW	10	65.06	1150.69	10	0.9	576.351	2	46.09	N	Y	0.53	30.14	2.4	895000	34204	434541	41850	38671	790528	867139	706655	153825	739726	NA	577401	700332	1768277	3128616	1910260	1564795	4.58457	4.89735	15.2421	0.0410515	0.00764294	0.00175757	0.279262	0.0551384	0.00855859
>TDP194|TDP194|GenScript	PQLIGHVKLFRFNW	PQMIGHVKLFRFNW	PQLIGHVKLFRF.N	NA	LFRFNWXX	12	64.28	1453.86	12	5.5	727.939	2	49.73	N	Y	0.69	13.88	2.4	1610000	840735	734678	742241	NA	4454137	2223434	4157313	1483309	450179	1576159	481838	2320960	1359482	854496	1630710	784601	3.98621	1.56272	1.49805	0.0436814	0.455929	0.17293	0.283645	0.503007	0.178344
>TDP194|TDP194|GenScript	PQLIGHVKLFRFNW	PQMIGHVKLFRFNW	PQLIGH.V	NA	MIGHVKLF	6	81.31	663.37	6	1.7	332.693	2	26.85	N	Y	0.64	2.23	2.9	89900	94583	NA	120266	106849	114319	126605	136233	67161	99244	82371	85805	64938	57421	84955	92718	99177	1.03587	0.774853	0.779312	0.848703	0.0680655	0.117272	0.828332	0.212343	0.139728
>TDP25|TDP25|generation1	SGPDYQKERLFFWA	SGPDYQKERLFFWA	SGPDYQKERLFFWA	NA	NA		102.66	1742.84	14	5.7	872.433	2	51.27	Y	Y	1.03	4.95	2.8	17400000	13661941	13945737	13552405	NA	8563160	15302460	23203607	14833090	18109467	13431615	21526797	19651337	14640571	17559821	21898106	21157789	1.12796	1.32506	1.37129	0.641909	0.0815095	0.0509693	0.781682	0.234376	0.0859722
>TDP25|TDP25|generation1	SGPDYQKERLFFWA	SGPDYQKERLFFWA	SGPDYQKERLFF.W	NA	RLFFWAXX	12	109.16	1485.73	12	2.9	743.872	2	40.12	N	Y	0.81	38.73	2.1	3000000	359414	873124	778141	611073	1477523	1974933	1116234	2238698	3100095	4344716	3138486	2151134	5637570	10164911	7380127	5807372	2.5965	4.85722	11.0575	0.00892714	0.00157635	0.000777326	0.118365	0.0195952	0.00530857
>TDP25|TDP25|generation1	SGPDYQKERLFFWA	SGPDYQKERLFFWA	SGPDYQKERL.F	NA	KERLFFWA	10	106.19	1191.59	10	4.1	596.804	2	22.46	N	Y	0.69	60	2.1	3680000	52196	92365	67403	30200	1057992	1582562	949238	1991480	4419938	6510221	3822515	3655310	8831877	14715625	8302643	7041577	23.0475	76.0145	160.601	0.00150682	0.000453515	0.00130293	0.0367518	0.0104697	0.0070727
>TDP25|TDP25|generation1	SGPDYQKERLFFWA	SGPDYQKERLFFWA	SGPDYQKERLF.F	NA	ERLFFWAX	11	103.59	1338.66	11	6.5	670.34	2	32.12	N	Y	0.69	26.84	2.8	970000	166746	476985	518761	414152	506887	687957	609974	443619	1186835	1754333	1026044	788480	1701729	2633973	1807758	1586834	1.42609	3.01634	4.90301	0.129539	0.0112083	0.00085888	0.494288	0.0722693	0.0054475
>TDP25|TDP25|generation1	SGPDYQKERLFFWA	SGPDYQKERLFFWA	SGPDYQKE.R	NA	YQKERLFF	8	50.89	922.403	8	1.9	462.21	2	13.52	N	Y	0.57	14.5	2.2	85400	NA	31428	24053	22076	31707	40283	31817	46559	91775	145281	87817	80465	209151	233719	198481	163091	1.45409	3.91974	7.7792	0.0612408	0.00800559	0.000170356	0.351958	0.0571731	0.00195105
>TDP25|TDP25|generation1	SGPDYQKERLFFWA	SGPDYQKERLFFWA	SGPDYQKER.L	NA	QKERLFFW	9	87.75	1078.5	9	0.9	540.259	2	13.12	N	Y	0.49	1.66	2.1	33800	19197	30317	30156	22694	32139	NA	29444	36945	29159	29467	31485	NA	42210	35614	56283	32177	1.28337	1.17373	1.62444	0.111852	0.240658	0.0375165	0.452841	0.382413	0.0712178
>TDP13|TDP13|generation1	GLYYKRFLAHWVGI	GMYYKRFMAHWVGI	GLYYKRFLAHWVGI	NA	NA		88.96	1721.94	14	3.5	861.981	2	55.27	Y	Y	0.67	2.81	2.8	36900000	9458267	19099597	34464393	80092970	32893750	54408748	36211690	19365423	41129977	21929167	49189736	46580947	32133201	22753571	40814341	30193928	0.998354	1.1098	0.879676	0.997383	0.823	0.797844	0.851009	0.640366	0.421502
>TDP13|TDP13|generation1	GLYYKRFLAHWVGI	GMYYKRFMAHWVGI	GLYYKRFLAH.W	NA	FMAHWVGI	10	50.82	1266.69	10	1.3	634.352	2	38.91	N	Y	0.52	21.07	1.8	235000	NA	121267	163347	131575	91132	78082	116897	NA	190303	160357	111658	70438	NA	315335	289800	305245	0.687454	0.960061	2.18742	0.0636828	0.873439	0.000359141	0.363902	0.657724	0.00339139
>TDP13|TDP13|generation1	GLYYKRFLAHWVGI	GMYYKRFMAHWVGI	GLYYKRF.L	NA	YKRFMAHW	7	68.23	945.507	7	5.1	473.763	2	30.49	N	Y	0.42	60	3.2	1040000	44322	43047	34163	39603	158537	308665	312897	391429	1319843	1589865	1217169	865306	2756991	4624911	2637091	1641933	7.27048	30.9814	72.3674	0.00204282	0.000195303	0.00361521	0.0464278	0.00647222	0.0142572
>TDP87|TDP87|generation1aar	VHSDAYVTELPKTN	VHSDAYVTELPKTN	VHSDAYVTELPKTN	NA	NA		118.75	1572.78	14	4	787.4	2	28.34	Y	Y	0.91	3.04	2.3	225000000	149931044	275883065	231557640	236658389	210304303	223651342	224125752	263699374	227135692	220662240	248463494	212687308	212003071	230008929	217117387	262268425	1.03104	1.01669	1.03061	0.818006	0.896695	0.819872	0.828255	0.667769	0.429895
>TDP87|TDP87|generation1aar	VHSDAYVTELPKTN	VHSDAYVTELPKTN	Y.VTELPKTN	SDAYVTEL	NA	6	90.1	900.492	8	2.9	451.252	2	20.49	N	Y	0.89	8.05	3.3	3210000	2529211	2091861	2189925	1872074	3494287	2995097	1995159	3062758	4614333	4029484	3229019	2620178	4629843	5836786	4081434	3504259	1.32986	1.66911	2.07903	0.083478	0.0195315	0.0039332	0.404192	0.108837	0.0149941
>TDP87|TDP87|generation1aar	VHSDAYVTELPKTN	VHSDAYVTELPKTN	D.AYVTELPKTN	VHSDAYVT	NA	4	117.09	1134.59	10	4.7	568.306	2	27.72	N	Y	0.85	6.05	3.2	1790000	1779555	2000910	1893747	1836752	1650080	1661036	1713903	NA	1718865	1836568	2062146	1593133	2005948	1904375	1845032	1719070	0.892033	0.960025	0.995135	0.0176433	0.521767	0.908577	0.179409	0.536662	0.451067
>TDP87|TDP87|generation1aar	VHSDAYVTELPKTN	VHSDAYVTELPKTN	H.SDAYVTELPKTN	XXVHSDAY	NA	2	105.51	1336.65	12	3	669.335	2	30.68	N	Y	0.34	2.35	5	874000	840735	1030772	1103938	1033173	NA	NA	1151391	1098747	NA	1007371	NA	1625481	1112303	912616	1285931	1344401	1.12265	1.3136	1.16131	0.226812	0.204129	0.200244	0.590657	0.359513	0.194383
>TDP87|TDP87|generation1aar	VHSDAYVTELPKTN	VHSDAYVTELPKTN	A.YVTELPKTN	HSDAYVTE	NA	5	91.56	1063.55	9	3.3	532.787	2	25.87	N	Y	0.68	3.21	3	219000	194070	252640	235148	230477	209226	166104	246099	211509	280339	230256	250475	206218	161617	225063	183571	231413	0.912974	1.06023	0.878695	0.369999	0.516756	0.231041	0.675181	0.534257	0.21158
>TDP87|TDP87|generation1aar	VHSDAYVTELPKTN	VHSDAYVTELPKTN	VHSDAYVTELPK.T	NA	ELPKTNXX	12	96.14	1357.69	12	3.9	679.854	2	29.8	N	Y	0.51	2.23	1.4	263000	81972	442626	316821	265799	262072	150409	232036	307649	200534	242591	287695	198131	335592	259688	322415	375771	0.859963	0.838996	1.16821	0.652385	0.587302	0.575205	0.784116	0.562252	0.358702
>TDP87|TDP87|generation1aar	VHSDAYVTELPKTN	VHSDAYVTELPKTN	VHSDAYVTELPKT.N	NA	LPKTNXXX	13	105.58	1458.74	13	1.7	730.376	2	30.16	N	Y	0.42	2.79	1.7	431000	556286	530544	NA	558090	128340	299510	492198	434005	699823	492036	352074	392218	380275	210223	484554	349324	0.617379	0.882787	0.649443	0.0804446	0.517065	0.0356674	0.394336	0.534257	0.0684031
>TDP22|TDP22|generation1	HLIALYWGRDTLFI	HMIALYWGRDTMFI	W.GRDTLFI	ALYWGRDT	NA	7	58.19	820.444	7	0.9	411.23	2	43.68	Y	Y	0.85	10.14	2.4	1040000	1226072	1020666	1005211	1739616	1020245	1200655	1300808	939429	873756	944325	1086399	722975	798577	790192	929039	844108	0.893735	0.726717	0.673519	0.511937	0.118626	0.0581424	0.74169	0.281085	0.0932944
>TDP22|TDP22|generation1	HLIALYWGRDTLFI	HMIALYWGRDTMFI	L.IALYWGRDTLFI	XXHMIALY	NA	2	59.2	1466.79	12	5.4	734.407	2	59.56	N	Y	0.74	6.33	2	231000	229801	118236	154372	202219	85524	292970	205668	199148	244529	152134	362133	335609	297565	173125	210595	401116	1.11166	1.55317	1.53613	0.703383	0.11979	0.145393	0.803878	0.281689	0.159647
>TDP125|TDP125|GenScript	EVDNTKPKVLYWHF	EVDNTKPKVMYWHF	EVDNTKPKVLYWHF	NA	NA		107.99	1774.9	14	5.6	888.464	2	43.22	Y	Y	1.11	5.41	2.1	33900000	21648922	36986521	47388540	30906879	15961557	33613096	47286139	27880715	28545432	33441979	33698490	38979195	40594310	33264732	32148283	38789280	0.910982	0.983453	1.05744	0.730889	0.925463	0.745356	0.807607	0.672879	0.411637
>TDP219|TDP219|GenScript	HNLFRLQDEQATVG	HNLFRLQDEQATVG	HNLFRLQDEQATVG	NA	NA		109.48	1626.81	14	3.5	814.416	2	34.34	Y	Y	0.86	2.87	2.7	386000000	290053514	286999232	434394952	383245302	427079508	497002982	436825484	368080376	479849728	309749479	507992164	310539644	357458092	311625000	308437146	354833752	1.23969	1.15304	0.955303	0.111716	0.439866	0.700699	0.452841	0.497079	0.395585
>TDP219|TDP219|GenScript	HNLFRLQDEQATVG	HNLFRLQDEQATVG	HNLFRLQD.E	NA	RLQDEQAT	8	91.64	1041.54	8	2.8	521.777	2	33.16	N	Y	1.19	7.68	1	2420000	2283996	2698197	2988709	2507872	3224666	2406541	1872109	2156292	2353208	2206622	2786412	2692961	2215099	1854911	2245721	2115779	0.921826	0.958051	0.804628	0.554449	0.607601	0.0257311	0.753602	0.573837	0.0541706
>TDP219|TDP219|GenScript	HNLFRLQDEQATVG	HNLFRLQDEQATVG	HNLFRLQDEQ.A	NA	QDEQATVG	10	70.22	1298.64	10	2.9	650.327	2	31.91	N	Y	0.64	2.32	2.5	448000	NA	432520	440678	433579	403353	545395	474619	569975	599556	386502	463731	511905	445872	406844	NA	377975	1.14404	1.12588	0.941776	0.21758	0.346888	0.270254	0.588674	0.446668	0.232834
>TDP219|TDP219|GenScript	HNLFRLQDEQATVG	HNLFRLQDEQATVG	N.LFRLQDEQATVG	XXHNLFRL	NA	2	85.6	1375.71	12	1.7	688.863	2	40.28	N	Y	0.97	3.35	1.2	440000	316677	510333	393109	422983	556498	550627	384969	398296	433809	490665	614620	433462	NA	435286	451008	438583	1.1505	1.20051	1.0751	0.35441	0.208824	0.544936	0.66204	0.359513	0.346233
>TDP219|TDP219|GenScript	HNLFRLQDEQATVG	HNLFRLQDEQATVG	HNLFRLQ.D	NA	FRLQDEQA	7	73.49	926.509	7	0.2	464.262	2	33.67	N	Y	0.86	4.48	1.7	324000	265532	362791	417342	329379	387176	342670	360359	344732	312056	319343	362133	258783	251932	298022	353165	245739	1.04356	0.910745	0.835506	0.669463	0.452331	0.210611	0.790381	0.502728	0.200399
>TDP219|TDP219|GenScript	HNLFRLQDEQATVG	HNLFRLQDEQATVG	HNLFRL.Q	NA	LFRLQDEQ	6	54.27	798.45	6	3.9	400.234	2	39.57	N	Y	0.76	6.48	1.9	262000	185662	190996	253995	211050	339722	210572	340144	234857	375490	319343	396334	261209	198693	205277	229231	267778	1.33693	1.60671	1.07042	0.107975	0.00956123	0.526002	0.44471	0.0654701	0.338576
>TDP219|TDP219|GenScript	HNLFRLQDEQATVG	HNLFRLQDEQATVG	L.FRLQDEQATVG	XHNLFRLQ	NA	3	76.05	1262.63	11	3.6	632.322	2	29.51	N	Y	0.71	17.52	1.5	224000	175153	219292	233353	98902	223246	197493	167875	148331	253737	168580	267576	162548	354606	379638	324278	NA	1.0141	1.17303	1.94215	0.943136	0.471954	0.00652355	0.849219	0.509131	0.0211039
>TDP219|TDP219|GenScript	HNLFRLQDEQATVG	HNLFRLQDEQATVG	F.RLQDEQATVG	HNLFRLQD	NA	4	85.24	1115.56	10	1.1	558.786	2	24.85	N	Y	0.78	2.21	1.9	174000	216489	160679	144499	160716	203833	170027	150296	186787	216904	200104	196155	155270	157814	166942	148162	150970	1.04185	1.1261	0.914278	0.726687	0.33408	0.404514	0.807607	0.437758	0.292587
>TDP219|TDP219|GenScript	HNLFRLQDEQATVG	HNLFRLQDEQATVG	HNLFRLQDEQA.T	NA	DEQATVGX	11	90.82	1369.67	11	3.9	685.847	2	37.69	N	Y	0.86	1.44	1.4	770000	522657	888283	740446	777087	1051522	728502	717202	791098	935144	956660	750420	659897	814738	669004	829333	672201	1.12288	1.12759	1.0194	0.442475	0.408476	0.877403	0.71367	0.478332	0.443453
>TDP219|TDP219|GenScript	HNLFRLQDEQATVG	HNLFRLQDEQATVG	HNLFR.L	NA	NLFRLQDE	5	54.43	685.366	5	6.6	343.692	2	24.27	N	Y	0.54	2.38	1.9	69400	NA	NA	79071	91838	72151	82529	93166	65513	75405	90321	76450	65990	NA	89901	91506	90472	0.916742	0.90155	1.06052	0.5117	0.377018	0.359891	0.74169	0.45847	0.27235
>TDP163|TDP163|GenScript	IWQKGALHTSLDPQ	IWQKGALHTSMDPQ	IWQKGALHTSLDPQ	NA	NA		95.72	1592.83	14	3.7	797.426	2	32.37	Y	Y	1.2	5.18	2.6	57400000	30756882	47698464	58338165	63579866	42600102	53100845	64161490	47383481	63945859	43995391	66189870	74561862	68449422	53668750	34571052	78239740	1.0343	1.24115	1.17246	0.848301	0.260111	0.496958	0.828332	0.397723	0.327201
>TDP163|TDP163|GenScript	IWQKGALHTSLDPQ	IWQKGALHTSMDPQ	IWQKGALHTSLD.P	NA	TSMDPQXX	12	90.79	1367.72	12	3.2	684.869	2	34.51	N	Y	1.25	8.73	1.9	20200000	14012247	17987980	22078752	26933138	13696742	17525895	19863694	15657150	24657523	NA	25248719	24260910	21770719	16941518	21711739	23031135	0.82387	1.22068	1.03016	0.28887	0.231852	0.849246	0.633488	0.374393	0.43671
>TDP163|TDP163|GenScript	IWQKGALHTSLDPQ	IWQKGALHTSMDPQ	W.QKGALHTSLDPQ	XXIWQKGA	NA	2	50.94	1293.67	12	1.8	647.842	2	27.15	N	Y	1.02	11.82	1.7	1200000	1198047	1323834	1175738	1306919	1725574	1608720	1353544	1455840	1442619	1193769	941546	1035132	918363	1037513	811628	855127	1.22762	0.921777	0.723869	0.0197176	0.430612	0.00139422	0.184276	0.490049	0.00736406
>TDP163|TDP163|GenScript	IWQKGALHTSLDPQ	IWQKGALHTSMDPQ	G.ALHTSLDPQ	WQKGALHT	NA	5	95.08	980.493	9	4.1	491.256	2	26.21	N	Y	0.69	4.97	1.8	785000	728637	NA	969311	845082	NA	657875	709292	752642	368328	1092347	777580	528888	895547	692500	755718	835292	0.833576	0.816096	0.937579	0.131942	0.461613	0.52994	0.495137	0.506253	0.340329
>TDP163|TDP163|GenScript	IWQKGALHTSLDPQ	IWQKGALHTSMDPQ	W.QKGALHTSLD.P	XXIWQKGA	TSMDPQXX	2 ; 12	55.53	1068.56	10	2.9	535.287	2	23.56	N	Y	0.74	13.19	2.7	490000	847741	621495	568124	543961	634148	542780	403426	494436	542261	515335	323908	299218	343198	377165	333597	352630	0.803771	0.651109	0.544911	0.184358	0.0533146	0.00571991	0.560359	0.185704	0.0192961
>TDP163|TDP163|GenScript	IWQKGALHTSLDPQ	IWQKGALHTSMDPQ	K.GALHTSLDPQ	IWQKGALH	NA	4	87.1	1037.51	10	2.4	519.766	2	28.29	N	Y	0.81	1.9	1.8	247000	222795	278915	266561	231360	272856	219728	254009	238978	311033	234368	286689	210261	227214	213933	241345	250147	0.985935	1.04274	0.932983	0.848401	0.704457	0.327158	0.828332	0.605534	0.25663
>TDP163|TDP163|GenScript	IWQKGALHTSLDPQ	IWQKGALHTSMDPQ	G.ALHTSLD.P	WQKGALHT	TSMDPQXX	5 ; 12	59.71	755.381	7	0.5	378.698	2	23.78	N	Y	0.75	1.34	2.4	231000	159039	266788	227968	195155	325702	253733	241704	262326	211789	227515	210238	204600	253833	246085	226436	250147	1.27624	1.00612	1.15025	0.0956138	0.957769	0.228666	0.429603	0.678477	0.21096
>TDP163|TDP163|GenScript	IWQKGALHTSLDPQ	IWQKGALHTSMDPQ	A.LHTSLDPQ	QKGALHTS	NA	6	66.84	909.456	8	3.7	455.737	2	24.86	N	Y	0.8	2.42	1.6	169000	131015	225355	160654	189857	230795	168719	207426	190907	148354	127463	140830	156887	159715	173125	163071	145460	1.12869	0.811359	0.907325	0.381109	0.16552	0.464528	0.67616	0.326994	0.314174
>TDP163|TDP163|GenScript	IWQKGALHTSLDPQ	IWQKGALHTSMDPQ	L.HTSLDPQ	KGALHTSM	NA	7	52.58	796.371	7	3.3	399.192	2	24.13	N	Y	0.54	2.6	2.9	132000	68100	108130	121164	98019	136967	110125	103713	105892	87580	92651	273612	257166	140702	228772	89642	87276	1.15499	1.79814	1.38183	0.305405	0.179706	0.321989	0.644225	0.335341	0.25504
>TDP191|TDP191|GenScript	PWKDLRQQYLNTGE	PWKDMRQQYLNTGE	PWKDLRQQYLNTGE	NA	NA		105.85	1746.87	14	8.8	874.449	2	31.78	Y	Y	0.81	2.83	3.1	20100000	12751145	21221774	16334686	18544128	12941803	19356958	22236790	16206524	19541855	8374201	26657015	27900046	20820033	19662054	27955028	27549204	1.02746	1.19784	1.3941	0.866236	0.50659	0.0531315	0.831321	0.529528	0.0882898
>TDP191|TDP191|GenScript	PWKDLRQQYLNTGE	PWKDMRQQYLNTGE	W.KDLRQQYLNTGE	XXPWKDMR	NA	2	84.9	1463.74	12	6	732.88	2	26.44	N	Y	0.67	12.12	2.7	554000	435080	690213	951361	664056	663267	587248	607337	726547	514636	407060	589472	586305	267143	249795	396961	485968	0.942967	0.765303	0.510768	0.734909	0.207855	0.0309915	0.80848	0.359513	0.0617624
>TDP151|TDP151|GenScript	TQNGYPNLAWPGDI	TQNGYPNLAWPGDI	TQNGYPNLAWPGDI	NA	NA		55.69	1544.73	14	4.3	773.374	2	48.11	Y	Y	1.01	9.34	3.6	6850000	4301760	6113892	4810655	9360369	4011959	4499185	8217944	5466268	5668161	5235589	8751548	9300015	8537164	6925000	8079003	9036139	0.902739	1.17768	1.325	0.699333	0.505355	0.153594	0.803878	0.529336	0.165431
>TDP151|TDP151|GenScript	TQNGYPNLAWPGDI	TQNGYPNLAWPGDI	TQNGYPNLA.W	NA	PNLAWPGD	9	50.82	976.461	9	3.8	489.24	2	28.16	N	Y	0.42	4.06	1.5	145000	NA	324390	NA	239308	184421	NA	190727	170306	252714	186398	240416	194896	160666	NA	167730	NA	0.64509	0.775614	0.582574	0.0548396	0.152566	0.110291	0.328381	0.313893	0.134559
>TDP211|TDP211|GenScript	NPTSTYDAQRWKNI	NPTSTYDAQRWKNI	NPTSTYDAQRWKNI	NA	NA		95.07	1692.82	14	2.7	847.42	2	30.3	Y	Y	0.4	2.41	2.9	32000000	21718983	35470680	29887091	39737416	17040041	21318812	28828724	13130031	26192224	27274401	39935226	35259189	31847995	36603571	40162057	46503057	0.633349	1.01456	1.22318	0.0645121	0.930716	0.204177	0.366546	0.672879	0.196797
>TDP211|TDP211|GenScript	NPTSTYDAQRWKNI	NPTSTYDAQRWKNI	NPTSTYDAQR.W	NA	DAQRWKNI	10	100.78	1151.52	10	1.6	576.767	2	15.04	N	Y	0.67	7.78	2.7	140000	104391	110151	80866	147470	94367	79913	121292	152451	130961	131027	118699	NA	212003	199094	203140	NA	1.01162	1.1461	1.84923	0.953383	0.376526	0.00240174	0.849361	0.45847	0.0106744
>TDP211|TDP211|GenScript	NPTSTYDAQRWKNI	NPTSTYDAQRWKNI	P.TSTYDAQRWKNI	XXNPTSTY	NA	2	107.12	1481.73	12	0.3	741.871	2	29.41	N	Y	0.39	2.11	1.6	392000	140122	151584	355414	577517	148831	227575	820037	NA	186210	232997	462726	354209	380275	676424	805105	623714	1.30264	1.00939	2.0296	0.684652	0.981721	0.0598388	0.797636	0.685469	0.0940761
>TDP211|TDP211|GenScript	NPTSTYDAQRWKNI	NPTSTYDAQRWKNI	D.AQRWKNI	STYDAQRW	NA	7	58.35	914.509	7	1.4	458.262	2	25.11	N	Y	0.7	14.28	2	121000	79169	111162	84276	120095	NA	77820	125686	90509	179048	92240	198167	176296	137850	124897	139775	178519	0.993205	1.63605	1.4721	0.969791	0.0497476	0.0226527	0.849361	0.180154	0.04936
>TDP211|TDP211|GenScript	NPTSTYDAQRWKNI	NPTSTYDAQRWKNI	N.PTSTYDAQRWKNI	XXXNPTST	NA	1	84.53	1578.78	13	4.2	790.4	2	30.18	N	Y	0.35	4.28	2.3	240000	265532	356728	328489	239308	37963	96785	239946	NA	214858	163098	278641	249079	311825	65417	168662	509109	0.419805	0.761036	0.886523	0.0339643	0.10165	0.74692	0.251842	0.26841	0.411982
>TDP231|TDP231|GenScript	HDFGVWKAILSQPP	HDFGVWKAILSQPP	W.KAILSQPP	FGVWKAIL	NA	6	63.43	852.507	8	4.1	427.262	2	29.55	N	Y	0.94	6.23	3.1	2530000	2396094	NA	2342502	2313601	2599145	2733516	2030316	2321104	2527140	2837086	2424279	1981308	2661922	NA	2627773	2501468	1.0299	1.03902	1.10479	0.720568	0.681045	0.0106309	0.807607	0.596837	0.0286167
>TDP231|TDP231|GenScript	HDFGVWKAILSQPP	HDFGVWKAILSQPP	D.FGVWKAILSQPP	XXHDFGVW	NA	2	85.5	1341.74	12	8.6	671.885	2	51.44	N	Y	0.92	11.88	2.2	1060000	763667	837755	1319340	1660141	739840	899837	914081	688091	1064059	760668	1347940	1544611	837555	1054826	969108	1289303	0.707688	1.02977	0.906108	0.176821	0.904248	0.658881	0.55851	0.668874	0.383948
>TDP231|TDP231|GenScript	HDFGVWKAILSQPP	HDFGVWKAILSQPP	HDFGVWKAILSQPP	NA	NA		111.01	1593.83	14	6.6	797.928	2	47.64	Y	Y	0.61	1.47	2.3	89100000	68099521	67202285	64441235	NA	112162295	118626764	156448564	46696764	54430715	56330547	74539048	147182852	67688873	59480804	80137748	101932056	1.62935	1.24842	1.16114	0.181185	0.550377	0.373081	0.55851	0.54981	0.278567
>TDP175|TDP175|GenScript	YQLLTLNEIFRKWH	YQLLTMNEIFRKWH	YQLLTLNEIFRKWH	NA	NA		91.17	1860	14	2.5	931.012	2	53.7	Y	Y	0.49	3.2	3	42200000	18566227	21322830	60761443	93603691	33756537	62910114	22412575	21974948	43073931	15076302	94154587	50220083	23101680	39942411	39975691	26557433	0.726132	1.04258	0.66705	0.535955	0.934724	0.41287	0.75169	0.674337	0.29371
>TDP175|TDP175|GenScript	YQLLTLNEIFRKWH	YQLLTMNEIFRKWH	L.LTLNEIFRKWH	XYQLLTMN	NA	3	82.87	1455.8	11	4.5	728.91	2	46.13	N	Y	0.37	60	1.8	1430000	28387	31931	47743	25486	31906	43099	674135	30878	2342976	2096977	2142620	1552698	5038638	3215179	4109389	2082720	5.84078	60.9169	108.171	0.350901	2.20641e-05	0.00129535	0.66204	0.00178278	0.0070727
>TDP175|TDP175|GenScript	YQLLTLNEIFRKWH	YQLLTMNEIFRKWH	YQLLTLNEIFRK.W	NA	IFRKWHXX	12	70.43	1536.87	12	6.1	769.445	2	52.69	N	Y	0.5	6.28	2.8	384000	142224	323379	413752	1253936	270699	869755	361238	88312	340704	242591	246452	190044	262389	351196	350370	260064	0.745329	0.478037	0.57377	0.664723	0.305857	0.394876	0.790381	0.42373	0.289438
>TDP175|TDP175|GenScript	YQLLTLNEIFRKWH	YQLLTMNEIFRKWH	L.NEIFRKWH	LLTMNEIF	NA	6	50.08	1128.58	8	1.5	377.201	3	28.66	N	Y	0.45	60	1.7	156000	28085	37480	35990	25187	36450	23542	37905	37762	155516	157616	123729	117261	398338	649219	522759	489274	1.07036	4.37205	16.2503	0.643925	6.56543e-05	8.79184e-05	0.781682	0.00442073	0.00144807
>TDP175|TDP175|GenScript	YQLLTLNEIFRKWH	YQLLTMNEIFRKWH	E.IFRKWH	TMNEIFRK	NA	8	61.45	885.497	6	4.6	443.758	2	24.12	N	Y	0.47	60	2.2	150000	27761	40445	40277	27344	32148	39320	27335	30430	165748	224774	252487	132626	310874	525558	472440	407728	0.951453	5.71046	12.6381	0.725942	0.00114173	0.000142656	0.807607	0.0159055	0.00190208
>TDP175|TDP175|GenScript	YQLLTLNEIFRKWH	YQLLTMNEIFRKWH	Q.LLTLNEIFRKWH	XXYQLLTM	NA	2	48.25	1568.88	12	4.8	523.971	3	53.67	N	Y	0.54	3.9	2	122000	NA	157647	51338	347040	154223	65526	161722	58646	193372	168580	120711	170635	51527	82482	63551	107552	0.593656	0.881208	0.411553	0.386741	0.779683	0.199412	0.680883	0.627184	0.194333
>TDP108|TDP108|generation1aar	KQDDLLSEQFTNLY	KQDDLMSEQFTNMY	KQDDLLSEQFTNL.Y	NA	FTNMYXXX	13	77.96	1549.76	13	9.9	775.896	2	46.55	N	Y	0.31	2.14	2.8	2120000	2326033	2061544	2468153	2967060	1714789	2354225	1318387	785604	2813618	2316268	1760369	1099828	1264413	1582857	978426	NA	0.628437	0.813423	0.519295	0.0538487	0.311534	0.00701495	0.32439	0.42373	0.0220695
>TDP108|TDP108|generation1aar	KQDDLLSEQFTNLY	KQDDLMSEQFTNMY	Q.DDLLSEQFTNLY	XXKQDDLM	NA	2	57.45	1456.67	12	7.8	729.349	2	51.69	N	Y	0.92	5.15	2.2	1250000	777680	939821	1579618	1774938	1402029	1464851	877167	1100121	2117887	1163616	1559184	913828	960193	976920	1276613	1278283	0.95507	1.13455	0.885639	0.844354	0.649605	0.594206	0.828332	0.587339	0.364863
>TDP108|TDP108|generation1aar	KQDDLLSEQFTNLY	KQDDLMSEQFTNMY	KQDDLLSEQF.T	NA	SEQFTNMY	10	87.3	1221.59	10	7.4	611.806	2	37.78	N	Y	0.94	8.38	1.9	901000	826723	1081300	996236	1192122	767880	1071172	804216	894106	1064059	796303	907344	735914	828048	698683	731490	1064501	0.863536	0.855296	0.811136	0.221922	0.209721	0.137755	0.589741	0.359513	0.153978
>TDP108|TDP108|generation1aar	KQDDLLSEQFTNLY	KQDDLMSEQFTNMY	KQDDLLSEQFTNLY	NA	NA		84.94	1712.83	14	1.9	857.422	2	45.38	Y	Y	0.54	2.43	3.3	96500000	79869808	92365246	98726126	127159732	72474098	9220713	97560621	100123356	99039347	70721562	97876510	117261063	122638548	139736607	94115262	98736348	0.701744	0.966788	1.14344	0.251521	0.819442	0.366719	0.611681	0.639579	0.275285
>TDP108|TDP108|generation1aar	KQDDLLSEQFTNLY	KQDDLMSEQFTNMY	KQDDLLSEQFTN.L	NA	QFTNMYXX	12	73	1436.68	12	4.2	719.35	2	36.16	N	Y	0.84	9.48	1.9	387000	530364	580062	351824	442410	464826	332207	340144	273313	393906	300155	426512	273340	355557	270817	348506	396709	0.740547	0.731843	0.720123	0.103545	0.0860085	0.0571139	0.438751	0.241302	0.0928682
>TDP108|TDP108|generation1aar	KQDDLLSEQFTNLY	KQDDLMSEQFTNMY	KQDDLLSEQFT.N	NA	EQFTNMYX	11	88.13	1322.64	11	6.9	662.33	2	35.86	N	Y	0.61	2.83	1.7	331000	461704	453742	NA	536897	444335	600327	NA	333745	507474	467365	492903	NA	404042	247321	187299	189539	0.949092	1.0106	0.53097	0.778048	0.867969	0.0166245	0.817818	0.656666	0.0391164
>TDP108|TDP108|generation1aar	KQDDLLSEQFTNLY	KQDDLMSEQFTNMY	KQDDLLSEQ.F	NA	MSEQFTNM	9	62.82	1074.52	9	6.2	538.27	2	25.34	N	Y	0.54	1.93	4.2	273000	299862	243545	192067	128043	NA	211880	280377	177173	318195	246703	305801	271722	269044	417973	384848	322877	1.03365	1.32299	1.61519	0.890638	0.13257	0.035984	0.834047	0.293471	0.0687748
>TDP108|TDP108|generation1aar	KQDDLLSEQFTNLY	KQDDLMSEQFTNMY	KQDDLL.S	NA	DDLMSEQF	6	60.49	730.386	6	3.1	366.201	2	30	N	Y	0.57	1.53	2.9	176000	NA	237482	184887	211050	223246	217112	137991	203268	206673	186398	190120	129392	164469	161996	150025	144358	0.925474	0.843734	0.735115	0.577526	0.221425	0.0101272	0.760566	0.366621	0.0280754
>TDP126|TDP126|GenScript	EYPRPQEWADGNHL	EYPRPQEWADGNHL	EYPRPQEWADGNHL	NA	NA		94.89	1710.78	14	4.1	856.398	2	32.61	Y	Y	0.65	3.98	3.8	15700000	9107961	14956298	10590621	15365134	9706352	14517719	15820641	15382463	15960886	11197581	19716131	19004379	15781395	15828571	19754887	22700544	1.1081	1.31705	1.48072	0.544749	0.162457	0.0395509	0.751715	0.324125	0.0733291
>TDP126|TDP126|GenScript	EYPRPQEWADGNHL	EYPRPQEWADGNHL	W.ADGNHL	PQEWADGN	NA	8	47.71	625.282	6	4.1	313.649	2	15.28	N	Y	0.8	0.77	2.4	698000	501638	688192	744036	683484	853081	741581	661830	744401	782697	779856	647816	699523	780514	734545	683966	575227	1.14654	1.11177	1.05995	0.194962	0.283515	0.588937	0.570234	0.412015	0.363221
>TDP126|TDP126|GenScript	EYPRPQEWADGNHL	EYPRPQEWADGNHL	EYPRPQEWAD.G	NA	EWADGNHL	10	60.58	1289.57	10	1.4	645.792	2	28.15	N	Y	0.76	13.19	2	302000	135218	303168	233353	271097	107848	234115	355964	167559	390837	198733	377222	414862	315628	314098	521827	439685	0.91796	1.46542	1.68771	0.77432	0.12449	0.040902	0.817818	0.288641	0.0741041
>TDP126|TDP126|GenScript	EYPRPQEWADGNHL	EYPRPQEWADGNHL	EYPRPQE.W	NA	RPQEWADG	7	60.27	917.424	7	4.8	459.722	2	17.61	N	Y	0.67	3.49	2	58100	74265	64979	67313	50776	55973	58071	47550	74990	46860	35498	54219	72783	47534	56637	53208	57964	0.919369	0.813576	0.836826	0.51901	0.242433	0.102505	0.745543	0.382413	0.129918
>TDP68|TDP68|generation3	SFIEPDVSQVKHLE	SFIEPDVSQVKHME	SFIEPDVSQVKHLE	NA	NA		92.82	1626.83	14	7.6	814.426	2	37.11	Y	Y	0.76	2.33	2.5	521000000	473613951	487090246	674030184	398257215	773272746	644795974	338385939	602937630	584209370	498888542	522075115	401922403	465836344	530504464	590782932	482662060	1.16055	0.987262	1.0181	0.480503	0.929091	0.892043	0.734091	0.672879	0.447172
>TDP68|TDP68|generation3	SFIEPDVSQVKHLE	SFIEPDVSQVKHME	S.FIEPDVSQVKHLE	XXXSFIEP	NA	1	85.21	1539.79	13	5.7	514.275	3	35.47	N	Y	0.57	2.57	2.8	9980000	14292492	NA	13372902	13069195	11539775	9926981	7963056	8652636	9310517	12019924	11970508	6485750	8518150	9905223	2441406	11680863	0.701169	0.732548	0.599226	0.00899573	0.0708033	0.0720695	0.118365	0.217525	0.105464
>TDP68|TDP68|generation3	SFIEPDVSQVKHLE	SFIEPDVSQVKHME	SFIEPDVSQVKH.L	NA	QVKHMEXX	12	91.63	1384.7	12	2.5	693.358	2	30.81	N	Y	0.38	0.38	4	1450000	575903	1495630	1696294	1077326	2124613	1647957	806853	2060151	1370999	1658393	1951495	1140263	1606660	1347902	1341841	2181897	1.37035	1.26336	1.33707	0.295783	0.334452	0.245055	0.639823	0.437758	0.218899
>TDP68|TDP68|generation3	SFIEPDVSQVKHLE	SFIEPDVSQVKHME	SFIEPDVSQVK.H	NA	SQVKHMEX	11	99.24	1247.64	11	2.5	624.829	2	39.25	N	Y	0.87	2.73	1.5	588000	420367	740741	501708	696729	605029	NA	611731	608431	640482	597570	544205	681732	617946	482277	561896	581839	1.03138	1.04426	0.951013	0.84654	0.761537	0.736387	0.828332	0.626273	0.410325
>TDP68|TDP68|generation3	SFIEPDVSQVKHLE	SFIEPDVSQVKHME	F.IEPDVSQVKHLE	XXSFIEPD	NA	2	72.82	1392.72	12	2	697.371	2	31.31	N	Y	0.76	10.12	2.7	4460000	3755282	5406500	4882456	5483763	3914895	4499185	4974713	4175240	5473766	6647279	4949151	4423573	3127758	3165714	3308012	3603436	0.899428	1.10066	0.676204	0.326256	0.458583	0.00868143	0.652769	0.504816	0.0249313
>TDP68|TDP68|generation3	SFIEPDVSQVKHLE	SFIEPDVSQVKHME	E.PDVSQVKHLE	SFIEPDVS	NA	4	99.04	1150.6	10	6.8	576.31	2	23.91	N	Y	0.66	5.09	2.6	418000	385337	659896	350927	477732	366684	422453	399911	396922	462456	400207	391305	529697	276650	401897	370870	377975	0.846351	0.95185	0.761726	0.344345	0.777416	0.184584	0.661626	0.626273	0.185047
>TDP68|TDP68|generation3	SFIEPDVSQVKHLE	SFIEPDVSQVKHME	D.VSQVKHLE	IEPDVSQV	NA	6	82.93	938.519	8	1.9	470.267	2	18.77	N	Y	0.83	4.42	1.8	1380000	1345176	1465313	1507817	1439378	1574586	1464851	1344755	1373434	1360768	1045747	1357999	1455655	1416523	1298438	1295250	1168086	0.99999	0.906644	0.899372	0.999822	0.210142	0.0561093	0.852363	0.359513	0.0921443
>TDP68|TDP68|generation3	SFIEPDVSQVKHLE	SFIEPDVSQVKHME	P.DVSQVKHLE	FIEPDVSQ	NA	5	63.46	1053.55	9	1.3	527.779	2	21.55	N	Y	0.6	2.79	2.2	47400	53387	64777	NA	50599	93505	48262	52384	57135	60263	41117	39231	NA	36887	45136	80231	52123	1.11674	0.833186	0.952713	0.630149	0.305696	0.829282	0.774139	0.42373	0.432098
>TDP68|TDP68|generation3	SFIEPDVSQVKHLE	SFIEPDVSQVKHME	V.SQVKHLE	EPDVSQVK	NA	7	47	839.45	7	0.7	420.732	2	16.62	N	Y	0.39	8.12	2.5	22200	43483	29123	46363	25785	32786	28251	NA	NA	27318	27137	NA	NA	32989	70239	55817	24794	0.84332	0.75238	1.27001	0.507956	0.308329	0.432291	0.74169	0.42373	0.301294
>TDP128|TDP128|GenScript	EGADIWYRKHSHQL	EGADIWYRKHSHQL	EGADIWYRKHSHQL	NA	NA		96.95	1738.85	14	0.3	870.434	2	29.37	Y	Y	0.98	6.13	3.6	55800000	45329619	54772389	41375222	58634765	39148955	51923733	58800050	51091754	56886236	50162969	68101128	58954010	54379263	52555804	76689961	72950293	1.00426	1.16987	1.28216	0.971514	0.170757	0.105276	0.849361	0.329015	0.131302
>TDP128|TDP128|GenScript	EGADIWYRKHSHQL	EGADIWYRKHSHQL	W.YRKHSHQL	ADIWYRKH	NA	6	82.3	1067.56	8	2.3	534.787	2	16.88	N	Y	0.65	4.81	3.8	671000	671887	573998	570817	618138	646012	634333	532628	582336	674245	635946	586454	679305	1036248	1001652	859151	430870	0.983764	1.05795	1.36679	0.788282	0.311993	0.16462	0.819919	0.42373	0.172635
>TDP128|TDP128|GenScript	EGADIWYRKHSHQL	EGADIWYRKHSHQL	Y.RKHSHQL	DIWYRKHS	NA	7	62.24	904.499	7	4.7	453.259	2	17.69	N	Y	0.75	4.16	3	715000	833729	800364	849045	675536	834746	780818	545812	759509	669129	756556	513022	676071	794774	844603	654148	467235	0.924719	0.827809	0.874025	0.456451	0.0790974	0.327204	0.725677	0.230873	0.25663
>TDP176|TDP176|GenScript	FLKAHSDVWPYQDA	FLKAHSDVWPYQDA	FLKAHSDVWPYQDA	NA	NA		116.49	1675.8	14	5.9	838.912	2	36.73	Y	Y	0.5	1.44	3.4	45800000	31457495	40119259	44875512	56073909	24373730	39629448	61085254	38868189	44813258	34127266	50598031	42052243	50956792	37716518	52275903	60387856	0.950329	0.994578	1.16699	0.822445	0.970987	0.340257	0.828255	0.680448	0.263909
>TDP176|TDP176|GenScript	FLKAHSDVWPYQDA	FLKAHSDVWPYQDA	FLKAHSD.V	NA	AHSDVWPY	7	83.03	816.413	7	6.5	409.216	2	18.48	N	Y	0.77	60	1.9	1760000	NA	913547	924436	891884	1034266	886758	848162	998487	795998	805897	840953	865306	838505	708576	809764	710769	1.03513	0.908878	0.842792	0.573026	0.00996139	0.0167168	0.760566	0.0670734	0.039169
>TDP227|TDP227|GenScript	QHSHDSWKAETIEP	QHSHDSWKAETIEP	W.KAETIEP	HDSWKAET	NA	7	79.26	786.412	7	0.4	394.213	2	24.1	Y	Y	0.91	17.8	2.2	1560000	NA	1697742	1741170	1624819	2167752	1831064	1379911	1483309	1401693	1439102	1388177	NA	1226385	1004125	1146156	1135027	1.01635	0.835149	0.668236	0.902263	0.00170908	0.000265455	0.8407	0.0206139	0.00275961
>TDP202|TDP202|GenScript	DHNQIRYRWAETLW	DHNQIRYRWAETMW	DHNQIR.Y	NA	NQIRYRWA	6	76.59	781.383	6	0.7	391.699	2	12.08	N	Y	0.76	5.41	1.7	128000	114900	144510	140909	133341	146674	125559	119534	140090	119707	133357	124735	151226	116934	123290	120207	88929	0.996621	0.991315	0.842034	0.962146	0.907503	0.0867033	0.849361	0.668931	0.115604
>TDP113|TDP113|generation1aar	QEGHQSNKPPAFLH	QEGHQSNKPPAFMH	G.HQSNKPPAFLH	XQEGHQSN	NA	3	96.73	1274.65	11	3.9	425.893	3	27.83	N	Y	0.93	6.32	1.9	2910000	2802449	3385378	3275912	3055366	2911906	2942781	3093814	2843009	2076962	3138612	2917183	2191569	2443264	2980223	2804821	2986334	0.941881	0.824686	0.895802	0.239562	0.110108	0.121916	0.609384	0.276295	0.142374
>TDP113|TDP113|generation1aar	QEGHQSNKPPAFLH	QEGHQSNKPPAFMH	E.GHQSNKPPAFLH	XXQEGHQS	NA	2	86.17	1331.67	12	4	444.9	3	27.8	N	Y	0.9	2.91	1.5	1320000	1170023	NA	1229589	1245106	1466738	1284360	1582064	1455840	1401693	1548747	1237288	1035132	1178851	1347902	1285931	1146047	1.19124	1.07475	1.02039	0.027004	0.52205	0.690131	0.219545	0.536662	0.394509
>TDP113|TDP113|generation1aar	QEGHQSNKPPAFLH	QEGHQSNKPPAFMH	QEGHQSNKPPAFLH	NA	NA		71.86	1588.77	14	3.4	530.601	3	28.94	N	Y	0.54	1.84	3.3	4420000	4301760	2081755	6067169	5254169	6082648	6003273	4746192	4889426	4818960	842902	1931376	4908791	2747484	3227545	3513015	3823830	1.22687	0.706136	0.751877	0.322283	0.369478	0.263623	0.652769	0.457179	0.229951
>TDP113|TDP113|generation1aar	QEGHQSNKPPAFLH	QEGHQSNKPPAFMH	Q.EGHQSNKPPAFLH	XXXQEGHQ	NA	1	92.26	1460.72	13	0.9	731.366	2	27.63	Y	Y	0.97	6.53	1.8	5470000	4799195	6346321	6462074	5810493	6729738	5375480	6433727	4861957	5545385	5866052	5774010	NA	4468226	5441071	5320774	4848660	0.999266	0.978472	0.857403	0.994335	0.793237	0.106862	0.850217	0.630222	0.132076
>TDP113|TDP113|generation1aar	QEGHQSNKPPAFLH	QEGHQSNKPPAFMH	N.KPPAFLH	HQSNKPPA	NA	7	62.26	808.46	7	2.4	405.238	2	35	N	Y	0.83	2.1	1.7	345000	283047	393108	320411	302887	351586	325668	334870	435379	380606	375537	364145	351783	301368	327701	433303	293124	1.11393	1.13284	1.04313	0.327292	0.132963	0.739718	0.652769	0.293535	0.410547
>TDP113|TDP113|generation1aar	QEGHQSNKPPAFLH	QEGHQSNKPPAFMH	S.NKPPAFLH	GHQSNKPP	NA	6	55.16	922.502	8	0.4	462.259	2	30.07	N	Y	0.86	9.77	1.9	323000	389540	459805	418240	306420	335408	341363	328718	370827	282385	285079	323908	270913	271896	205277	275823	257861	0.874404	0.738425	0.64222	0.193044	0.0242582	0.00815477	0.570234	0.125461	0.0239093
>TDP113|TDP113|generation1aar	QEGHQSNKPPAFLH	QEGHQSNKPPAFMH	Q.SNKPPAFLH	EGHQSNKP	NA	5	69.62	1009.53	9	2.2	505.776	2	31.3	N	Y	0.84	7.07	1.7	696000	749655	1081300	726983	672004	761409	583325	728628	693584	754050	766150	576395	594392	521927	554000	540464	NA	0.856655	0.833138	0.667253	0.29311	0.249295	0.0584298	0.637196	0.390369	0.0934877
>TDP113|TDP113|generation1aar	QEGHQSNKPPAFLH	QEGHQSNKPPAFMH	H.QSNKPPAFLH	QEGHQSNK	NA	4	52.33	1137.59	10	0.8	380.205	3	29.09	N	Y	0.58	1.1	2.1	241000	116302	240513	252200	289642	299818	230191	304987	321384	195419	282338	403376	186000	285206	43034	232959	219292	1.28679	1.18748	0.868508	0.181833	0.528078	0.664035	0.55851	0.539197	0.386272
>TDP100|TDP100|generation1aar	KHPLETVYADSSEW	KHPLETVYADSSEW	KHPLETVYADSSEW	NA	NA		85.21	1660.77	14	2.6	831.396	2	36.52	Y	Y	0.88	4.2	1.8	9430000	6046285	9458848	8714824	11568003	5489482	10005455	9052923	9311884	10016479	9498070	11668731	1536524	8518150	12106384	12300212	10667052	0.946121	0.914268	1.21806	0.762559	0.772286	0.22311	0.816191	0.626273	0.207179
>TDP100|TDP100|generation1aar	KHPLETVYADSSEW	KHPLETVYADSSEW	KHPLETVY.A	NA	ETVYADSS	8	67.92	985.523	8	1.8	493.77	2	28.1	N	Y	0.77	60	1.6	681000	79169	93376	75840	116563	194127	206649	200395	NA	706985	1217069	831900	591966	1644687	2510312	1453661	1377460	2.19637	9.17369	19.1428	0.000207384	0.00154742	0.000717986	0.0148615	0.0195361	0.00513183
>TDP100|TDP100|generation1aar	KHPLETVYADSSEW	KHPLETVYADSSEW	KHPLETVYADSSE.W	NA	DSSEWXXX	13	70.59	1474.69	13	7.9	738.36	2	26.72	N	Y	0.73	6.24	2.3	405000	338396	545703	507093	463603	386097	421145	367390	476582	447109	360461	453672	392218	340346	270817	393234	321775	0.890241	0.891452	0.714997	0.356903	0.355301	0.0428977	0.663388	0.449269	0.0762626
>TDP100|TDP100|generation1aar	KHPLETVYADSSEW	KHPLETVYADSSEW	KHPLET.V	NA	PLETVYAD	6	50.36	723.391	6	1.7	362.702	2	16.65	N	Y	0.61	26.58	3.4	217000	64667	NA	NA	59959	121869	101624	80685	120450	223043	264521	186096	199748	613193	703629	589851	284308	1.70361	3.50412	8.79022	0.0395518	0.00377289	0.0238147	0.276586	0.0320894	0.0505161
>TDP100|TDP100|generation1aar	KHPLETVYADSSEW	KHPLETVYADSSEW	KHPLETVYA.D	NA	TVYADSSE	9	71.56	1056.56	9	4.6	529.29	2	28.44	N	Y	0.69	3.49	2.6	185000	133817	294073	166039	152768	98897	175259	210942	174426	185187	163098	245446	163357	199644	170652	218981	224802	0.883255	1.01392	1.09024	0.633274	0.951848	0.676215	0.776046	0.678477	0.390795
>TDP100|TDP100|generation1aar	KHPLETVYADSSEW	KHPLETVYADSSEW	KHPLETVYADS.S	NA	YADSSEWX	11	64	1258.62	11	4.8	630.32	2	28.05	N	Y	0.5	3.31	3.1	165000	145027	173816	257585	158067	181185	123597	161722	192281	158586	NA	276629	251505	92026	195384	NA	234719	0.896922	1.24661	0.947824	0.544788	0.33482	0.845051	0.751715	0.437758	0.436155
>TDP152|TDP152|GenScript	TEIWEPIDRGPWRF	TEIWEPIDRGPWRF	TEIWEPIDRGPWRF	NA	NA		56.42	1800.89	14	6	901.46	2	54.46	Y	Y	0.76	5.87	3.5	8650000	5611905	5416605	9513608	6366817	4917885	7154227	10107632	10630381	10057405	5249294	11869916	12696543	6940011	7951384	8656740	5752274	1.2193	1.48178	1.08887	0.402951	0.1422	0.619296	0.698155	0.304773	0.373311
>TDP58|TDP58|generation2	LRAYKEQTNGNHVS	MRAYKEQTNGNHVS	LRAYK.E	NA	RAYKEQTN	5	47.85	649.391	5	2.4	325.702	2	16.54	N	Y	0.71	11.12	3.4	317000	242412	215249	236045	240191	243737	282507	270709	270567	291593	259038	326926	502201	546645	342540	437962	320673	1.14308	1.47742	1.76446	0.0175789	0.0871624	0.0139173	0.179409	0.243693	0.0343335
>TDP58|TDP58|generation2	LRAYKEQTNGNHVS	MRAYKEQTNGNHVS	LRAYKEQTNGNH.V	NA	NGNHVSXX	12	95.21	1429.71	12	6.3	477.579	3	15.37	N	Y	0.39	1.18	2.7	288000	249418	347633	301563	294057	263150	247194	251372	296662	289547	NA	283671	283044	332740	305442	337324	221496	0.887401	0.957249	1.00363	0.19502	0.615985	0.975301	0.570234	0.578067	0.471241
>TDP58|TDP58|generation2	LRAYKEQTNGNHVS	MRAYKEQTNGNHVS	LRAYKEQTNGNHVS	NA	NA		99.4	1615.81	14	1.3	539.609	3	17.26	Y	Y	0.62	1.32	2.9	114000000	108594915	97519105	110393759	120095302	113240779	125427858	110744489	105479749	117660381	111564635	123728784	152843731	112180997	105729911	76783144	121216499	1.04189	1.15848	0.952606	0.492981	0.142318	0.644731	0.736818	0.304773	0.378458
>TDP58|TDP58|generation2	LRAYKEQTNGNHVS	MRAYKEQTNGNHVS	LRAYKEQTNG.N	NA	QTNGNHVS	10	106.97	1178.6	10	7.7	590.314	2	16.46	N	Y	0.76	7	2.3	766000	798698	887272	840070	804462	708564	729810	675893	677103	661968	663357	701130	751280	936426	833473	685830	837496	0.838123	0.834029	0.988807	0.00142384	0.00325468	0.872208	0.035596	0.0288987	0.443453
>TDP58|TDP58|generation2	LRAYKEQTNGNHVS	MRAYKEQTNGNHVS	L.RAYKEQTNGNHVS	XXXMRAYK	NA	1	56.64	1502.72	13	NA	752.369	2	14.94	N	Y	0.62	2.82	2	103000	68870	91153	94239	102434	76357	69842	104592	79522	112545	102382	116687	152035	111230	123661	138843	95981	0.926035	1.35591	1.31685	0.551505	0.0499436	0.0506999	0.753423	0.180154	0.0859722
>TDP58|TDP58|generation2	LRAYKEQTNGNHVS	MRAYKEQTNGNHVS	LRAYKEQ.T	NA	YKEQTNGN	7	77.06	906.492	7	0.8	303.172	3	18.24	N	Y	0.7	4.83	1.8	973000	945827	824618	933411	869808	903769	882834	750602	865264	879895	966254	982789	1027045	1216879	1459196	1239340	851821	0.952095	1.079	1.33399	0.372881	0.142883	0.0599735	0.675701	0.304773	0.0940761
>TDP58|TDP58|generation2	LRAYKEQTNGNHVS	MRAYKEQTNGNHVS	LRAYKEQT.N	NA	KEQTNGNH	8	71.27	1007.54	8	1.6	504.776	2	19.78	N	Y	0.63	2.07	2.7	61400	52406	60027	56902	62962	49826	47346	60206	53289	45734	64417	64178	98661	86512	41303	69608	52454	0.906886	1.17518	1.07568	0.182904	0.401496	0.680416	0.55851	0.472899	0.392009
>TDP58|TDP58|generation2	LRAYKEQTNGNHVS	MRAYKEQTNGNHVS	LRAYKEQTNGN.H	NA	TNGNHVSX	11	93.16	1292.65	11	0.6	647.331	2	18.22	N	Y	0.63	4.46	2	178000	103691	160679	262073	141289	149909	128828	154691	160692	160632	135138	145859	245844	337494	176835	214322	146562	0.889758	1.02956	1.31072	0.61341	0.910721	0.372869	0.772556	0.668966	0.278567
>TDP58|TDP58|generation2	LRAYKEQTNGNHVS	MRAYKEQTNGNHVS	LRAYKE.Q	NA	AYKEQTNG	6	78.59	778.434	6	2.6	390.225	2	16.91	N	Y	0.78	1.73	2.1	636000	545777	620484	595947	573102	NA	619946	629310	640020	581140	624981	667934	780393	653122	683844	868470	597267	1.07867	1.13666	1.20014	0.0650002	0.131079	0.10327	0.367233	0.291768	0.130251
>TDP58|TDP58|generation2	LRAYKEQTNGNHVS	MRAYKEQTNGNHVS	LRAYKEQTN.G	NA	EQTNGNHV	9	86.76	1121.58	9	3.9	561.801	2	16.26	N	Y	0.67	6.3	1.8	289000	214387	300137	245918	236658	236188	268120	257525	210135	229182	257668	284677	376853	376472	453835	454735	211578	0.974795	1.15172	1.50097	0.787179	0.3438	0.0827289	0.819919	0.44508	0.113618
>TDP140|TDP140|GenScript	EEPLLKHWFAWDQN	EEPMLKHWFAWDQN	EEPLLKH.W	NA	MLKHWFAW	7	75.44	864.471	7	0.9	433.243	2	23.31	N	Y	0.67	5.6	3.6	648000	NA	819565	598639	598710	636305	647412	652162	657875	684476	696251	NA	694671	438266	505772	569351	655671	0.964501	1.029	0.806576	0.715424	0.804512	0.175583	0.805658	0.633573	0.179237
>TDP140|TDP140|GenScript	EEPLLKHWFAWDQN	EEPMLKHWFAWDQN	EEPLLKHWFAWDQN	NA	NA		89.05	1811.86	14	9.3	906.947	2	51.22	Y	Y	0.42	1.89	3	6780000	4070558	2688091	12565143	10420034	2297170	6591829	9843955	3900553	4501788	4838122	7826097	7294447	6322065	4847500	5488504	5763294	0.760948	0.822371	0.753816	0.564157	0.622143	0.477811	0.758275	0.578769	0.320065
>TDP206|TDP206|GenScript	DNQEPWTWYGVKFR	DNQEPWTWYGVKFR	DNQEPWTWYGVKFR	NA	NA		97.62	1824.86	14	0.1	913.437	2	48.16	Y	Y	0.35	0.97	4	16900000	7146246	11621448	16514188	13687332	13373197	19749329	17578490	19502766	16165513	15761589	22733907	24503519	15115914	15333929	20873088	24463693	1.43363	1.61662	1.54764	0.0745421	0.0447581	0.0673646	0.383179	0.172212	0.101682
>TDP206|TDP206|GenScript	DNQEPWTWYGVKFR	DNQEPWTWYGVKFR	W.YGVKFR	PWTWYGVK	NA	8	71.98	768.428	6	1.9	385.221	2	24.86	N	Y	0.78	9.61	2.9	997000	NA	940832	794297	761192	689151	647412	728628	863890	685500	827826	894267	816784	1017234	1006598	845174	891492	0.880019	0.968739	1.12981	0.225281	0.722848	0.174782	0.589741	0.612744	0.178936
>TDP116|TDP116|generation1aar	RPVLEFATGGYHPN	RPVMEFATGGYHPN	RPVLEFATGGYHPN	NA	NA		111.5	1556.77	14	0.4	519.932	3	36.45	Y	Y	1.67	2.65	2	524000000	325784744	504269777	616589529	507755872	565125410	514005716	475498163	598817328	559654160	578381771	581424694	575792256	521926842	484750000	557236898	517925042	1.10185	1.1744	1.06521	0.479993	0.208019	0.625755	0.734091	0.359513	0.374755
>TDP116|TDP116|generation1aar	RPVLEFATGGYHPN	RPVMEFATGGYHPN	RPVLEFATGG.Y	NA	ATGGYHPN	10	95.11	1045.56	10	2.1	523.786	2	39.25	N	Y	0.53	3.71	2.1	4750000	3657196	4385833	6641576	6172545	5370848	5100820	3911214	4999301	5483997	5057414	4788203	3550180	3660143	3660357	NA	NA	0.929282	0.905195	0.701966	0.653171	0.570255	0.21881	0.784119	0.558733	0.205593
>TDP116|TDP116|generation1aar	RPVLEFATGGYHPN	RPVMEFATGGYHPN	R.PVLEFATGGYHPN	XXXRPVME	NA	1	117.76	1400.67	13	1.5	701.345	2	41.04	N	Y	0.83	22.87	2	2000000	1324157	2617352	3293863	3099518	3127602	1726431	2821348	1606918	1248223	1493924	156924	1835742	1758770	1793080	1854350	1917425	0.898152	0.458139	0.708631	0.669214	0.0501997	0.141395	0.790381	0.180273	0.156794
>TDP116|TDP116|generation1aar	RPVLEFATGGYHPN	RPVMEFATGGYHPN	RPVLEFA.T	NA	MEFATGGY	7	82.83	830.465	7	0.6	416.24	2	39.24	N	Y	0.91	3.41	1.8	899000	653671	887272	987261	1156800	977106	732425	1116234	1058918	795998	1049859	1036103	618653	808083	711049	978426	931163	1.05419	0.949962	0.930452	0.724054	0.765219	0.616286	0.807607	0.626273	0.372389
>TDP116|TDP116|generation1aar	RPVLEFATGGYHPN	RPVMEFATGGYHPN	RPVLEF.A	NA	VMEFATGG	6	57.06	759.428	6	1.3	380.722	2	40.9	N	Y	0.78	11.68	1.9	756000	NA	392098	353619	286109	657875	523161	557238	668862	1084522	1108793	1026044	731871	1064769	1397366	888038	1234204	1.74967	2.87202	3.33223	0.00364521	0.00176375	0.00175727	0.0663907	0.0206538	0.00855859
>TDP116|TDP116|generation1aar	RPVLEFATGGYHPN	RPVMEFATGGYHPN	RPVLEFAT.G	NA	EFATGGYH	8	76.33	931.513	8	0.7	466.763	2	40.86	N	Y	0.83	29.56	1.8	629000	1625421	622505	839172	609307	731212	538856	526476	458727	425624	463254	611602	414862	365064	414263	369938	530047	0.610126	0.518163	0.45431	0.194441	0.117716	0.082982	0.570234	0.281085	0.113618
>TDP116|TDP116|generation1aar	RPVLEFATGGYHPN	RPVMEFATGGYHPN	E.FATGGYHPN	PVMEFATG	NA	5	79.93	962.425	9	1.8	482.221	2	21.24	N	Y	0.68	60	2.1	377000	61093	85898	46850	66671	132653	183106	121292	288421	381629	566047	370180	305687	809034	NA	756649	761460	2.78479	6.23212	11.9106	0.0245626	0.000940748	1.45455e-07	0.204688	0.0141353	1.9314e-05
>TDP116|TDP116|generation1aar	RPVLEFATGGYHPN	RPVMEFATGGYHPN	F.ATGGYHPN	VMEFATGG	NA	6	73.82	815.356	8	0.3	408.685	2	14.78	N	Y	0.62	15.03	1.8	214000	NA	103077	98726	95370	118633	NA	125686	141464	212812	279597	237398	245035	460132	659112	478963	295327	1.29818	2.46029	4.77887	0.0142008	0.000313848	0.0080777	0.163227	0.00861075	0.0238218
>TDP116|TDP116|generation1aar	RPVLEFATGGYHPN	RPVMEFATGGYHPN	RPVLEFATGGYH.P	NA	GGYHPNXX	12	73.2	1345.68	12	1.2	673.845	2	38.38	N	Y	0.7	3.97	2.1	203000	182860	226366	203735	215465	138046	210572	236431	151078	157563	337161	282665	138287	205348	181781	155616	263370	0.888585	1.10532	0.973068	0.397188	0.672549	0.829474	0.693173	0.596232	0.432098
>TDP116|TDP116|generation1aar	RPVLEFATGGYHPN	RPVMEFATGGYHPN	P.VLEFATGGYHPN	XXRPVMEF	NA	2	96.56	1303.62	12	0.5	652.817	2	34.9	N	Y	0.81	3.86	2.2	16400000	10999614	21221774	16334686	19162265	16824344	NA	16084319	17579958	16063200	18776849	19414354	18842640	15876463	18672768	17611668	17080507	0.994091	1.07943	1.02249	0.971311	0.586367	0.873456	0.849361	0.562252	0.443453
>TDP116|TDP116|generation1aar	RPVLEFATGGYHPN	RPVMEFATGGYHPN	L.EFATGGYHPN	RPVMEFAT	NA	4	74.41	1091.47	10	5.8	546.744	2	23.2	N	Y	0.7	1.13	1.4	86700	NA	74377	148987	86716	90269	74158	94045	102458	90650	77026	100492	96235	81189	89901	105297	103585	0.872992	0.881393	0.91905	0.551139	0.571177	0.699791	0.753423	0.558733	0.395585
>TDP116|TDP116|generation1aar	RPVLEFATGGYHPN	RPVMEFATGGYHPN	RPVLEFATG.G	NA	FATGGYHP	9	92.91	988.534	9	3.9	495.276	2	38.81	N	Y	0.68	2.43	2.1	4900000	4035527	5214493	2818182	3920758	7624879	5323164	6583145	5411331	4890579	4838122	NA	4941139	4487240	3932411	4649853	4727443	1.55998	1.22333	1.11308	0.0223673	0.184456	0.419523	0.192821	0.340061	0.296458
>TDP162|TDP162|GenScript	IPTNIRASVPQLWW	IPTNIRASVPQLWW	IPTNIRASVPQL.W	NA	VPQLWWXX	12	60.88	1307.76	12	0.1	654.885	2	42.01	Y	Y	0.62	1.9	2.5	2700000	2417113	2314184	2979734	3558706	3839402	2563489	3454173	2101354	3877677	2590383	2162739	1746785	2243620	1694152	2963233	2523507	1.06111	0.920836	0.836267	0.738044	0.695632	0.282994	0.810282	0.602204	0.237617
>TDP162|TDP162|GenScript	IPTNIRASVPQLWW	IPTNIRASVPQLWW	IPTNIRA.S	NA	NIRASVPQ	7	47.32	783.46	7	5	392.739	2	26.34	N	Y	0.97	11.78	2.2	993000	1156010	1081300	1005211	1262767	1197117	996622	1010763	889985	961746	1000518	1056221	857219	786218	779063	915061	805539	0.908818	0.860257	0.729339	0.268265	0.0630656	0.00297708	0.621806	0.202768	0.0125351
>TDP162|TDP162|GenScript	IPTNIRASVPQLWW	IPTNIRASVPQLWW	IPTNIRASVPQ.L	NA	SVPQLWWX	11	64.88	1194.67	11	0.7	598.343	2	31.3	N	Y	0.82	12.95	2	436000	NA	570967	600434	604009	417373	610791	488682	405163	404138	374166	462726	300835	296614	321518	316824	NA	0.811929	0.651342	0.526614	0.105928	0.00390733	2.70955e-05	0.443212	0.0328867	0.000583595
>TDP162|TDP162|GenScript	IPTNIRASVPQLWW	IPTNIRASVPQLWW	IPTNIRAS.V	NA	IRASVPQL	8	49.08	870.492	8	3.4	436.252	2	25.9	N	Y	0.65	3.46	2.2	105000	182860	NA	141807	NA	121869	124382	NA	178546	125845	120062	150889	84104	110280	106348	123002	144358	0.872272	0.740605	0.745361	0.517503	0.156624	0.0828888	0.744609	0.320333	0.113618
>TDP162|TDP162|GenScript	IPTNIRASVPQLWW	IPTNIRASVPQLWW	IPTNIRASVPQLWW	NA	NA		60.82	1679.91	14	4.5	840.968	2	56.38	N	Y	0.36	0.93	3.8	2300000	1394219	1546158	3150261	2454889	1380459	1791827	2311571	2362307	NA	1699510	3420145	3566354	1844332	2139330	2478679	2622684	0.91816	1.35525	1.06313	0.724023	0.326936	0.772906	0.807607	0.435356	0.416982
>TDP223|TDP223|GenScript	VYHKWDTQDPNLDH	VYHKWDTQDPNLDH	D.TQDPNLDH	HKWDTQDP	NA	6	78.72	938.409	8	4.4	470.214	2	16.78	N	Y	0.94	2.48	2.8	1500000	1029900	1364257	1471917	1448208	1520662	1608720	1423858	1524512	1708633	1521336	1408295	1682090	1882359	1496295	1761167	1333381	1.14366	1.18931	1.21808	0.130386	0.0893509	0.122265	0.494288	0.247245	0.142374
>TDP223|TDP223|GenScript	VYHKWDTQDPNLDH	VYHKWDTQDPNLDH	VYHKWDTQD.P	NA	DTQDPNLD	9	85.85	1190.54	9	3.8	596.277	2	20.17	N	Y	0.88	5.34	1.2	1350000	NA	1141934	1211639	1306919	796999	1021472	1520539	1181153	1647245	1182804	1508888	1641655	1292934	1446830	1872987	1741110	0.926138	1.22537	1.30185	0.645746	0.0971287	0.0723182	0.782297	0.259868	0.105464
>TDP223|TDP223|GenScript	VYHKWDTQDPNLDH	VYHKWDTQDPNLDH	W.DTQDPNLDH	YHKWDTQD	NA	5	60.76	1053.44	9	5	527.728	2	16.97	N	Y	0.94	3.01	2.1	1330000	994870	1404679	1444991	1324581	1520662	1477930	1142602	1565715	1278917	1411690	1156814	1625481	1407016	1248973	1369796	1041360	1.10404	1.05877	0.980272	0.375614	0.615	0.852447	0.675701	0.577814	0.437955
>TDP223|TDP223|GenScript	VYHKWDTQDPNLDH	VYHKWDTQDPNLDH	VYHKWDTQDPNLDH	NA	NA		94.74	1766.8	14	5.7	884.413	2	30.21	Y	Y	0.49	1.25	3.6	32700000	19897391	36077016	30156344	35587064	25667910	25373310	NA	25683220	33456474	29741432	32290195	36714843	31182514	29678571	40348424	45180695	0.840462	1.08614	1.2027	0.324831	0.539221	0.286966	0.652769	0.544572	0.239495
>TDP223|TDP223|GenScript	VYHKWDTQDPNLDH	VYHKWDTQDPNLDH	Q.DPNLDH	WDTQDPNL	NA	8	59.67	709.303	6	1.3	355.659	2	17.35	N	Y	0.68	3.54	2.7	116000	105792	156637	130139	101551	121869	98354	106350	107815	112545	119651	111658	123731	153061	82482	122070	92345	0.879116	0.9463	0.910627	0.314769	0.628924	0.607435	0.649193	0.581431	0.369341
>TDP138|TDP138|GenScript	NVDWTAPQLIEYLD	NVDWTAPQLIEYLD	NVDWTAPQLIEYLD	NA	NA		94.02	1675.81	14	2.2	838.914	2	57.61	Y	Y	0.76	4.95	4.6	15700000	7426491	6710123	18668213	33997567	14990922	18441426	23818854	7100655	9975554	6702102	11668731	23452213	14640571	8000848	22364023	15317358	0.963317	0.7754	0.903004	0.935681	0.628154	0.825307	0.848423	0.581384	0.431533
>TDP138|TDP138|GenScript	NVDWTAPQLIEYLD	NVDWTAPQLIEYLD	W.TAPQLIEYLD	NVDWTAPQ	NA	4	78.27	1161.59	10	1	581.803	2	46.84	N	Y	0.78	2.76	1.9	1160000	665582	1050983	1094962	NA	807784	1857222	1292019	1799199	1964417	834679	1378117	1285828	914560	968263	1202066	827578	1.53552	1.45732	1.04369	0.169021	0.209238	0.79357	0.54985	0.359513	0.421361
>TDP138|TDP138|GenScript	NVDWTAPQLIEYLD	NVDWTAPQLIEYLD	NVDWTAPQL.I	NA	APQLIEYL	9	66.61	1042.51	9	2.1	522.263	2	41.86	N	Y	0.63	60	1.2	643000	29501	43234	26769	32854	139124	181798	154691	254085	717217	827826	806752	649384	1720742	2399018	1537527	1487657	5.51306	22.6747	53.982	0.00114406	2.39246e-06	0.000161984	0.0336487	0.000276158	0.00195105
>TDP218|TDP218|GenScript	NNFVKAGKSWQDIP	NNFVKAGKSWQDIP	NNFVKAGKSWQDIP	NA	NA		89.93	1602.82	14	3	802.417	2	40.4	Y	Y	0.81	2.67	2.4	90800000	70761848	70436079	92443554	114796980	67405225	74681238	91408150	77324348	90854277	69762161	102604358	113217578	97920701	79266518	109956445	106670519	0.892034	1.08036	1.13023	0.452255	0.636907	0.403041	0.723608	0.584436	0.292587
>TDP218|TDP218|GenScript	NNFVKAGKSWQDIP	NNFVKAGKSWQDIP	N.NFVKAGKSWQDIP	XXXNNFVK	NA	1	83.42	1488.77	13	3.9	745.396	2	35.36	N	Y	0.63	3.92	3.4	10900000	8267226	8670611	12475392	11921225	7301334	8697552	10371309	7869778	10538278	10676763	9848006	12373064	11123031	8037946	11368378	12121650	0.828364	1.05085	1.03185	0.213556	0.679513	0.823237	0.586693	0.596609	0.431256
>TDP218|TDP218|GenScript	NNFVKAGKSWQDIP	NNFVKAGKSWQDIP	NNFVKAG.K	NA	VKAGKSWQ	7	81.84	748.387	7	2.4	375.202	2	20.12	N	Y	0.93	7.01	2.1	910000	1247090	977212	886740	799164	995440	799128	887714	916081	867617	995036	876161	756132	913610	774116	863810	889288	0.920249	0.893801	0.87996	0.486013	0.37567	0.291966	0.734788	0.45847	0.241865
>TDP218|TDP218|GenScript	NNFVKAGKSWQDIP	NNFVKAGKSWQDIP	NNFVKAGKSWQD.I	NA	SWQDIPXX	12	73.01	1392.68	12	1.9	697.348	2	31.08	N	Y	0.78	18.44	2	667000	2241960	883230	657875	415918	774351	736349	566906	819940	401068	424878	306807	509479	359359	331411	256254	344916	0.690059	0.391102	0.307679	0.460184	0.170735	0.126171	0.72699	0.329015	0.145259
>TDP218|TDP218|GenScript	NNFVKAGKSWQDIP	NNFVKAGKSWQDIP	NNFVKAGKS.W	NA	AGKSWQDI	9	107.08	963.514	9	2	482.765	2	22.91	N	Y	0.76	13.29	2.9	406000	596221	423425	593254	481264	420609	332207	307624	370827	416415	382390	294736	354209	344148	382112	382984	287614	0.683455	0.691326	0.667024	0.0152811	0.0177609	0.0112421	0.167924	0.103243	0.0295566
>TDP218|TDP218|GenScript	NNFVKAGKSWQDIP	NNFVKAGKSWQDIP	NNFVKA.G	NA	FVKAGKSW	6	90.11	691.365	6	2.7	346.691	2	21.51	N	Y	0.84	5.95	1.9	391000	351007	504270	464910	392076	444335	341363	382332	396922	339680	331679	346038	323479	377423	426629	458462	382383	0.913967	0.783102	0.960657	0.399727	0.0378209	0.685635	0.696388	0.154518	0.393397
>TDP218|TDP218|GenScript	NNFVKAGKSWQDIP	NNFVKAGKSWQDIP	N.NFVKAGKS.W	XXXNNFVK	AGKSWQDI	1 ; 9	55.66	849.471	8	3.1	425.744	2	18.98	N	Y	0.54	4.31	3.2	27100	59342	23243	26836	40356	23403	NA	24522	25409	37140	15076	NA	42537	26714	20899	23203	14326	0.652828	0.843503	0.568458	0.237296	0.644834	0.108742	0.609384	0.586378	0.13325
>TDP218|TDP218|GenScript	NNFVKAGKSWQDIP	NNFVKAGKSWQDIP	N.NFVKAGKSWQD.I	XXXNNFVK	SWQDIPXX	1 ; 12	52.94	1278.64	11	2.6	640.327	2	25.87	N	Y	0.33	8.46	2.6	11900	35432	27184	35853	10332	41998	32896	15118	42623	17496	NA	18207	28790	33274	NA	28235	27880	1.21906	0.790348	1.09544	0.521652	0.49182	0.733449	0.745543	0.518787	0.409095
>TDP218|TDP218|GenScript	NNFVKAGKSWQDIP	NNFVKAGKSWQDIP	NNFVKAGK.S	NA	KAGKSWQD	8	92.92	876.482	8	3.1	439.25	2	23.13	N	Y	0.5	1.91	2.2	745000	651569	832702	743138	699379	747389	585940	663588	656502	689592	689398	697106	NA	855618	784009	862879	819864	0.906598	0.94579	1.13516	0.226687	0.42433	0.0592176	0.590657	0.487707	0.0936776
>TDP137|TDP137|GenScript	DITSQVWPVEYLQD	DITSQVWPVEYMQD	DITSQVWPVEYLQD	NA	NA		79.45	1691.8	14	0.9	846.91	2	52.31	Y	Y	1.05	8.86	1.9	11800000	6011254	16775307	7916040	13510721	5791457	11104093	14238577	9586571	13914619	6976216	14887691	19085249	8328013	12291875	13418414	13223618	0.921005	1.24089	1.06895	0.783682	0.47948	0.791233	0.819919	0.513265	0.421361
>TDP137|TDP137|GenScript	DITSQVWPVEYLQD	DITSQVWPVEYMQD	W.PVEYLQD	SQVWPVEY	NA	7	54.46	862.407	7	4.4	432.213	2	27.46	N	Y	0.55	1.14	2.5	76100	109296	68617	118471	NA	82720	NA	115139	70320	78781	93473	72024	82487	35746	73578	75572	116809	0.904836	0.826879	0.763465	0.667759	0.272409	0.364056	0.790381	0.406483	0.274021
>TDP209|TDP209|GenScript	DWFNAGRGHELNLQ	DWFNAGRGHEMNLQ	DWFNAGRGHELNLQ	NA	NA		102.72	1655.78	14	0.9	828.898	2	38.61	Y	Y	0.89	3.51	3.2	105000000	56819662	50325922	152576739	120978356	52090758	101885611	136233300	91333377	116637247	81274974	140829511	123730639	85656846	88788393	134184136	139949958	1.00221	1.21479	1.1783	0.994687	0.491001	0.577133	0.850217	0.5186	0.358707
>TDP209|TDP209|GenScript	DWFNAGRGHELNLQ	DWFNAGRGHEMNLQ	W.FNAGRGHELNLQ	XXDWFNAG	NA	2	107.29	1354.67	12	2.4	678.346	2	28.77	N	Y	1.22	6.1	2.3	19000000	17094941	24051344	18309209	21369899	19844098	20272490	19160554	20326827	21588122	18776849	21023834	15688722	17112355	16323214	18077585	17300900	0.984888	0.95363	0.851392	0.853924	0.665258	0.110826	0.828332	0.591992	0.134918
>TDP209|TDP209|GenScript	DWFNAGRGHELNLQ	DWFNAGRGHEMNLQ	D.WFNAGRGHELNLQ	XXXDWFNA	NA	1	55.14	1540.75	13	1.3	771.383	2	36.07	N	Y	0.49	2.36	3.3	1050000	NA	NA	2629705	1448208	1283395	1373298	1573275	1634387	1585857	1384279	548229	699523	NA	264634	282346	499192	0.719039	0.517163	0.171031	0.208442	0.134158	0.0331584	0.584647	0.294564	0.0653828
>TDP209|TDP209|GenScript	DWFNAGRGHELNLQ	DWFNAGRGHEMNLQ	G.HELNLQ	AGRGHEMN	NA	8	55.29	752.382	6	1.8	377.199	2	26.1	N	Y	0.81	3.03	2.5	717000	579406	979233	760191	807994	1026716	663107	856072	571349	549423	657875	805746	676071	594179	556473	701671	634734	0.996936	0.860015	0.795394	0.985973	0.304906	0.118618	0.850217	0.42373	0.140961
>TDP209|TDP209|GenScript	DWFNAGRGHELNLQ	DWFNAGRGHEMNLQ	R.GHELNLQ	NAGRGHEM	NA	7	61.81	809.403	7	3	405.71	2	27.38	N	Y	0.86	4.8	2.1	574000	624946	685160	589664	612839	579146	511390	595032	557614	544307	571529	589472	463383	527631	537924	544191	NA	0.89277	0.863123	0.854223	0.0485679	0.0470489	0.0133184	0.305458	0.175318	0.0335958
>TDP209|TDP209|GenScript	DWFNAGRGHELNLQ	DWFNAGRGHEMNLQ	DWFNAGRG.H	NA	AGRGHEMN	8	58.29	921.409	8	5.1	461.714	2	32.72	N	Y	0.64	8.25	2.2	101000	66278	95599	98726	109499	31060	NA	120413	127455	46348	119925	139824	104322	122639	108079	120207	NA	1.00487	1.10893	1.26425	0.987858	0.664828	0.0881803	0.850217	0.591992	0.117294
>TDP209|TDP209|GenScript	DWFNAGRGHELNLQ	DWFNAGRGHEMNLQ	F.NAGRGHELNLQ	XDWFNAGR	NA	3	87.69	1207.61	11	3.2	604.812	2	24.25	N	Y	0.71	6.73	2.6	480000	439284	514375	574407	483913	474533	460382	487803	531519	564770	526300	549235	443975	416401	370982	442621	417646	0.971301	1.03594	0.81892	0.670243	0.660002	0.0294821	0.790381	0.59106	0.0594712
>TDP209|TDP209|GenScript	DWFNAGRGHELNLQ	DWFNAGRGHEMNLQ	A.GRGHELNLQ	WFNAGRGH	NA	5	88.36	1022.53	9	8.5	512.274	2	24.08	N	Y	0.74	2.72	2.6	1290000	1015888	1303623	1274465	1668971	1423598	1221581	1371122	1414637	1360768	1507630	1468651	970436	1102796	1125312	1230021	1399500	1.03192	1.00846	0.922986	0.777764	0.953205	0.525563	0.817818	0.678477	0.338576
>TDP209|TDP209|GenScript	DWFNAGRGHELNLQ	DWFNAGRGHEMNLQ	G.RGHELNLQ	FNAGRGHE	NA	6	73.23	965.504	8	4.3	483.762	2	24.1	N	Y	0.73	7.01	2.6	1910000	2164892	2374818	2145049	2198804	2135398	1831064	2083051	1826668	1995111	1973625	1840843	1447568	1521098	1533393	1556163	NA	0.886602	0.816919	0.692013	0.0409518	0.0252636	0.00011251	0.279262	0.128383	0.00165804
>TDP209|TDP209|GenScript	DWFNAGRGHELNLQ	DWFNAGRGHEMNLQ	N.AGRGHELNLQ	DWFNAGRG	NA	4	75.04	1093.56	10	7.8	547.793	2	25.67	N	Y	0.5	1.57	2.6	288000	NA	303168	331181	351455	379626	307357	334870	351599	335588	316602	268582	259592	195841	218879	266505	246841	1.04492	0.898021	0.706073	0.521116	0.233381	0.00680006	0.745543	0.374894	0.0216366
>TDP45|TDP45|generation2	GSQVFSWLNHYHRK	GSQVFSWLNHYHRK	GSQVFSWLNHYHRK	NA	NA		107.68	1757.88	14	4.8	879.949	2	42.6	Y	Y	0.68	5.86	3.2	51900000	33559332	37289689	71352063	66052416	27609180	48523186	46495107	32413048	49315047	41939531	65485722	74804471	46203360	43528571	63271547	70856554	0.74448	1.11184	1.07494	0.271434	0.651307	0.750908	0.622811	0.587339	0.411982
>TDP45|TDP45|generation2	GSQVFSWLNHYHRK	GSQVFSWLNHYHRK	G.SQVFSWLNHYHRK	XXXGSQVF	NA	1	49.34	1700.85	13	4.4	567.961	3	36.78	N	Y	0.57	3.04	4	4790000	3089700	3769391	NA	7514787	7074852	4708449	6618302	8116996	5453303	4577714	4888796	3598702	2842552	3746920	2665046	NA	1.38369	0.966259	0.643843	0.254097	0.901312	0.294576	0.61181	0.668824	0.243308
>TDP45|TDP45|generation2	GSQVFSWLNHYHRK	GSQVFSWLNHYHRK	W.LNHYHRK	VFSWLNHY	NA	7	75.1	966.515	7	3.2	484.266	2	13.27	N	Y	0.75	5.17	2.3	338000	369223	341570	343746	329379	339722	330899	299713	335118	292616	312491	280653	449636	375521	333884	328938	298633	0.943302	0.964939	0.96608	0.162902	0.772119	0.536159	0.546446	0.626273	0.34331
>TDP61|TDP61|generation3	QKESAEYNPTRLHS	QKESAEYNPTRLHS	Q.KESAEYNPTRLHS	XXXQKESA	NA	1	110.76	1530.74	13	1.3	766.38	2	21.96	N	Y	0.91	3.48	2.4	3270000	2662327	3415695	3464389	3647012	3267805	3112808	3287178	3776944	3089864	3289375	3279316	2741483	2975648	3215179	3559607	3934026	1.01936	0.94015	1.03753	0.81481	0.463905	0.695672	0.828255	0.506534	0.395108
>TDP61|TDP61|generation3	QKESAEYNPTRLHS	QKESAEYNPTRLHS	Y.NPTRLHS	SAEYNPTR	NA	7	86.53	823.43	7	0.6	412.723	2	16.96	N	Y	1.17	4.22	1.2	1670000	1968721	1687636	1552693	1342242	2156967	1621799	1415068	1716793	1821178	1754333	1317762	1318176	2253127	2522679	1462980	1078827	1.05485	0.948126	1.11697	0.67526	0.669145	0.614751	0.793317	0.594795	0.372173
>TDP61|TDP61|generation3	QKESAEYNPTRLHS	QKESAEYNPTRLHS	N.PTRLHS	AEYNPTRL	NA	8	67	709.387	6	1	355.7	2	15.03	N	Y	1.05	6.44	1.5	1140000	NA	1162145	1148813	1103817	1089268	1075096	958028	1005354	981185	1003259	1003913	NA	1540112	1261339	1621392	858433	0.906593	0.875126	1.15995	0.0422422	0.00176249	0.413602	0.279577	0.0206538	0.29371
>TDP61|TDP61|generation3	QKESAEYNPTRLHS	QKESAEYNPTRLHS	QKESAEYNPTRLHS	NA	NA		98.06	1658.8	14	3.9	830.411	2	21.76	Y	Y	0.98	5.05	1.9	5070000	NA	5628823	5735090	5519086	5457127	5283926	5475700	5370128	4143692	5591937	4848559	4876443	4629843	5688393	4770992	4286656	0.958962	0.864507	0.860742	0.0259407	0.0836436	0.0801488	0.213236	0.239532	0.111928
>TDP61|TDP61|generation3	QKESAEYNPTRLHS	QKESAEYNPTRLHS	E.YNPTRLHS	ESAEYNPT	NA	6	93.51	986.493	8	8.5	494.258	2	20.12	N	Y	0.69	6.43	2.8	186000	244514	219292	171424	266682	181185	175259	182816	181293	197465	156245	164972	159313	163518	153339	134184	184029	0.798917	0.751731	0.704137	0.0692039	0.0476499	0.0270481	0.381591	0.175318	0.0558927
>TDP61|TDP61|generation3	QKESAEYNPTRLHS	QKESAEYNPTRLHS	K.ESAEYNPTRLHS	XXQKESAE	NA	2	76.12	1402.65	12	4.1	702.334	2	27.93	N	Y	0.66	19.84	1.6	723000	784686	1009550	353619	918376	416295	224959	291803	450486	711078	452289	993854	1188785	1055262	807504	1211385	278798	0.451219	1.09124	1.09351	0.0345024	0.758162	0.784416	0.251842	0.625735	0.419154
>TDP61|TDP61|generation3	QKESAEYNPTRLHS	QKESAEYNPTRLHS	E.SAEYNPTRLHS	XQKESAEY	NA	3	102.97	1273.61	11	5.2	637.813	2	22.36	N	Y	0.77	5.63	1.7	299000	331390	347633	288998	337327	269621	262888	321686	300782	272154	254927	317872	263635	264291	294312	325210	295327	0.884804	0.849266	0.903315	0.0929911	0.0416316	0.128629	0.429603	0.164089	0.147005
>TDP61|TDP61|generation3	QKESAEYNPTRLHS	QKESAEYNPTRLHS	S.AEYNPTRLHS	QKESAEYN	NA	4	54.69	1186.57	10	2.2	396.533	3	23.93	N	Y	0.54	5.73	2	41000	NA	72861	57620	90071	NA	42114	NA	51641	38981	62772	45367	38656	38978	47238	47524	44409	0.637639	0.631742	0.605806	0.125084	0.046777	0.0165558	0.486087	0.175318	0.0391164
>TDP193|TDP193|GenScript	DAWAPLVIKKESSI	DAWAPMVIKKESSI	DAWAPLVIKKESSI	NA	NA		87.23	1555.86	14	5.5	778.942	2	44.49	Y	Y	0.82	1.73	2.6	97200000	49813538	83674424	106803718	105083389	57698873	97831113	122170508	82543398	104359642	90457813	123728784	102704518	99822074	74567411	135115970	117910595	1.04305	1.21969	1.23754	0.850916	0.251257	0.310952	0.828332	0.392206	0.250191
>TDP193|TDP193|GenScript	DAWAPLVIKKESSI	DAWAPMVIKKESSI	W.APLVIKKESSI	XDAWAPMV	NA	3	78.87	1183.72	11	0.8	592.865	2	31.3	N	Y	1.24	11.12	1.8	14400000	NA	18190092	18219458	18544128	14451680	13065947	11338126	14421059	16779393	14802187	15591839	12696543	11978649	13231696	11554745	13003224	0.727114	0.817097	0.679231	0.00229677	0.0219154	6.78055e-05	0.0499298	0.118843	0.00122487
>TDP193|TDP193|GenScript	DAWAPLVIKKESSI	DAWAPMVIKKESSI	D.AWAPLVIKKESSI	XXXDAWAP	NA	1	84.94	1440.83	13	3.9	721.427	2	43.71	N	Y	0.84	25.72	1.6	2050000	1373200	NA	1893747	2163482	1132408	1530246	1608432	1167419	1514238	1358238	1277525	2539309	1055262	1508661	2599818	1796208	0.751115	0.923865	0.961243	0.121821	0.74289	0.876892	0.479609	0.618104	0.443453
>TDP193|TDP193|GenScript	DAWAPLVIKKESSI	DAWAPMVIKKESSI	A.WAPLVIKKESSI	XXDAWAPM	NA	2	73.36	1369.8	12	2.5	685.907	2	40.17	N	Y	0.66	4.11	2.7	161000	132416	153605	113086	240191	167165	NA	158206	163439	105383	133494	218286	100278	210102	139737	233890	196150	1.01947	0.871958	1.2199	0.929053	0.619775	0.346804	0.848423	0.578769	0.266733
>TDP193|TDP193|GenScript	DAWAPLVIKKESSI	DAWAPMVIKKESSI	L.VIKKESSI	WAPMVIKK	NA	6	61.1	902.544	8	5	452.281	2	19.69	N	Y	0.65	9.61	3.4	119000	216489	136426	149884	98902	113241	102540	109866	125669	121753	114580	87214	101896	92882	109192	102502	77909	0.750067	0.707067	0.635673	0.183191	0.136849	0.0746925	0.55851	0.299659	0.107049
>TDP193|TDP193|GenScript	DAWAPLVIKKESSI	DAWAPMVIKKESSI	A.PLVIKKESSI	DAWAPMVI	NA	4	60.26	1112.68	10	0.3	557.348	2	30.76	N	Y	0.46	1.67	0.8	992000	NA	1121722	1130863	1130309	1029952	908992	820915	870757	1053828	842902	975747	807888	920264	782772	840515	948795	0.804921	0.81595	0.774266	0.00877122	0.0282942	0.00236004	0.118365	0.136081	0.0106744
>TDP71|TDP71|generation3	FYAWKFGIFYLNGD	FYAWKFGIFYLNGD	FYAWKFGIF.Y	NA	FGIFYLNG	9	64.53	1177.6	9	2.7	589.807	2	58.7	N	Y	0.78	60	2.4	1290000	31285	38247	40580	41866	226482	563706	418368	569975	1729096	1644687	NA	1771046	2633401	3277009	3280057	2776960	11.7026	45.1366	78.7445	0.00236589	4.2242e-08	2.18017e-06	0.0503382	2.00943e-05	9.08473e-05
>TDP71|TDP71|generation3	FYAWKFGIFYLNGD	FYAWKFGIFYLNGD	FYAWKFGIFYLNGD	NA	NA		48.86	1739.83	14	NA	870.925	2	62.43	Y	Y	0.33	0.82	3.2	4230000	4378827	197059	2530979	8645096	2987400	4786923	4069421	6084314	3898140	3851310	5844425	5353574	4268582	3029687	2702319	4540109	1.13815	1.20286	0.923104	0.784424	0.682215	0.87492	0.819919	0.597215	0.443453
>TDP8|TDP8|generation1	ELFDNRVGKWSYRL	ELFDNRVGKWSYRM	ELFDNRVGKWSYRL	NA	NA		82.75	1781.92	14	4.2	446.489	4	41.91	Y	Y	0.58	1.43	3.1	57200000	37062394	33348502	57620157	66493943	47668975	64610388	56075384	44911300	44301691	42076589	76752083	73834035	54379263	58862500	71471689	83749581	1.09634	1.21817	1.3801	0.626963	0.420188	0.125281	0.773785	0.484325	0.144735
>TDP8|TDP8|generation1	ELFDNRVGKWSYRL	ELFDNRVGKWSYRM	ELFDNRVG.K	NA	NRVGKWSY	8	78.27	948.466	8	2.4	475.242	2	30.05	N	Y	0.46	2.97	3.1	1270000	994870	1546158	1642444	1995701	1628510	1154878	1555696	1275920	1248223	1317121	1166873	930002	931673	864388	987744	1008301	0.908698	0.754505	0.613692	0.571597	0.140969	0.0293481	0.760566	0.304773	0.0594712
>TDP8|TDP8|generation1	ELFDNRVGKWSYRL	ELFDNRVGKWSYRM	ELFDNRVGK.W	NA	RVGKWSYR	9	83.34	1076.56	9	2.8	539.289	2	28.93	N	Y	0.73	8.96	1.8	531000	657875	846850	599537	536014	612579	588556	445615	618045	502359	476959	461720	448827	392633	446415	423985	433073	0.857787	0.715783	0.642397	0.276528	0.032953	0.0132975	0.622811	0.147922	0.0335958
>TDP8|TDP8|generation1	ELFDNRVGKWSYRL	ELFDNRVGKWSYRM	ELFDNR.V	NA	FDNRVGKW	6	55.58	792.377	6	3.6	397.197	2	26.72	N	Y	0.57	1.23	1.8	54000	NA	62048	59954	77709	80023	73766	63722	50680	71824	63458	51101	54991	52953	56142	NA	78350	1.00717	0.906462	0.938581	0.959352	0.426435	0.696678	0.849361	0.489431	0.395278
>TDP36|TDP36|generation1	LAIHGFEYVTASRG	MAIHGFEYVTASRG	LAIHGFE.Y	NA	HGFEYVTA	7	54.12	785.407	7	NA	393.711	2	36.72	N	Y	1.07	8.77	1.1	1510000	1611408	1536052	1274465	2013362	1412814	NA	1450225	1538246	1473313	1411690	1750310	1415220	1150331	1335536	1239340	1399500	0.911906	0.940212	0.796345	0.475117	0.597975	0.090246	0.734091	0.568428	0.119475
>TDP36|TDP36|generation1	LAIHGFEYVTASRG	MAIHGFEYVTASRG	LAIHGFEYVTA.S	NA	YVTASRGX	11	96.71	1219.62	11	0.4	610.819	2	42.38	N	Y	0.86	5.15	1.7	814000	399349	748825	829299	834486	653561	977003	714566	802086	527937	884020	2102383	655853	969700	497116	713785	931163	1.11923	1.48302	1.10662	0.526869	0.400469	0.635568	0.747736	0.472378	0.376235
>TDP36|TDP36|generation1	LAIHGFEYVTASRG	MAIHGFEYVTASRG	G.FEYVTASRG	AIHGFEYV	NA	5	102.95	1028.49	9	3.1	515.255	2	25.62	N	Y	0.66	7.78	2.2	402000	562592	NA	373364	448591	345115	325668	397274	418897	343773	271373	426512	369575	390732	400661	406280	434175	0.805473	0.764456	0.883961	0.149578	0.128417	0.309101	0.523001	0.290646	0.24906
>TDP36|TDP36|generation1	LAIHGFEYVTASRG	MAIHGFEYVTASRG	LAIHGFEYVTASRG	NA	NA		117.87	1519.78	14	4.4	760.9	2	38.25	Y	Y	0.64	1.52	2.7	250000000	149931044	285988671	283613233	234009228	243737295	343978380	248735638	206015136	334564736	263150000	306807148	209452520	324184068	202803571	188230524	221495603	1.09326	1.16825	0.982352	0.626106	0.375787	0.927375	0.773785	0.45847	0.456355
>TDP36|TDP36|generation1	LAIHGFEYVTASRG	MAIHGFEYVTASRG	H.GFEYVTASRG	MAIHGFEY	NA	4	68.44	1085.51	10	5.5	543.767	2	30.07	N	Y	0.56	1.18	2.8	205000	184962	248598	178605	202219	155302	NA	193363	186787	167794	301526	209232	150418	246228	184254	224572	238025	0.876658	1.01791	1.09663	0.288	0.925265	0.383969	0.632968	0.672879	0.284169
>TDP36|TDP36|generation1	LAIHGFEYVTASRG	MAIHGFEYVTASRG	LAIHGFEY.V	NA	GFEYVTAS	8	55.35	948.471	8	1.5	475.242	2	39.37	N	Y	0.38	60	3.5	171000	34972	32337	19386	35250	40055	40936	31152	38786	NA	NA	317872	239374	467738	770406	574942	407728	1.23768	9.1393	18.2116	0.148634	0.000550987	0.000590407	0.522095	0.0114059	0.00441194
>TDP36|TDP36|generation1	LAIHGFEYVTASRG	MAIHGFEYVTASRG	LAIHGFEYVTASR.G	NA	TASRGXXX	13	93.46	1462.76	13	1.8	732.387	2	40.21	N	Y	0.52	2.49	2.4	814000	707618	834723	1274465	565154	441100	1556404	1001974	558988	655829	335790	790657	690627	755796	1644687	607556	452909	1.05219	0.731204	1.02336	0.886274	0.258501	0.950947	0.833748	0.397494	0.46288
>TDP36|TDP36|generation1	LAIHGFEYVTASRG	MAIHGFEYVTASRG	A.IHGFEYVTASRG	XXMAIHGF	NA	2	80.27	1335.66	12	2.4	668.837	2	30.87	N	Y	0.66	5.11	1.2	91200	NA	93881	75032	54573	85416	88676	94924	101085	86455	77986	92947	61704	113132	120198	110888	NA	1.24203	1.07085	1.54022	0.141832	0.688407	0.0262448	0.513739	0.600683	0.0548186
>TDP36|TDP36|generation1	LAIHGFEYVTASRG	MAIHGFEYVTASRG	E.YVTASRG	HGFEYVTA	NA	7	75.5	752.382	7	1.7	377.199	2	13.75	N	Y	0.7	4.73	1.6	46400	28515	46385	49632	43093	41198	36229	44122	40928	43483	41802	44060	54668	55995	67890	64949	41103	0.969289	1.09777	1.37173	0.803041	0.484665	0.0866135	0.824182	0.514888	0.115604
>TDP36|TDP36|generation1	LAIHGFEYVTASRG	MAIHGFEYVTASRG	L.AIHGFEYVTASRG	XXXMAIHG	NA	1	81.84	1406.69	13	6.8	704.359	2	32.65	N	Y	0.4	1.15	2.2	63400	49113	52852	40388	35146	81533	81090	66095	36533	50952	NA	108640	113218	NA	57502	56656	NA	1.49438	2.04929	1.28629	0.100245	0.0442752	0.103997	0.435401	0.171992	0.130579
>TDP76|TDP76|generation1aar	DDRQKEYSWLNLIQ	DDRQKEYSWMNLIQ	DDRQKEYSWLNLIQ	NA	NA		63.2	1806.89	14	4.4	904.456	2	51.01	Y	Y	0.91	3.44	3.2	21700000	11630165	16775307	20552984	30200436	5618900	21841973	30674466	19365423	20667302	17817448	28467680	22481776	15781395	20898661	26091360	25896252	0.979053	1.12981	1.12012	0.951252	0.590644	0.625395	0.849361	0.564782	0.374755
>TDP76|TDP76|generation1aar	DDRQKEYSWLNLIQ	DDRQKEYSWMNLIQ	DDRQKEYS.W	NA	KEYSWMNL	8	48.81	1039.46	8	3.4	520.737	2	11.06	N	Y	0.7	1.44	1.8	36500	23260	38098	40208	35410	NA	37798	38673	38181	33150	32894	43858	37685	30612	35120	45287	45291	1.11603	1.07747	1.14115	0.416733	0.583421	0.396837	0.705132	0.562252	0.290385
>TDP52|TDP52|generation2	PSFNLYGYDLQTAK	PSFNMYGYDLQTAK	Y.GYDLQTAK	FNMYGYDL	NA	6	99.5	894.445	8	3.7	448.231	2	20.98	N	Y	0.73	3.59	2.9	840000	847741	1008540	892125	782386	962007	944306	NA	929815	847155	825085	833912	782819	707311	853259	757581	775786	1.07101	0.931511	0.876273	0.32067	0.26869	0.101082	0.652769	0.405797	0.129532
>TDP52|TDP52|generation2	PSFNLYGYDLQTAK	PSFNMYGYDLQTAK	G.YDLQTAK	NMYGYDLQ	NA	7	85.17	837.423	7	4.9	419.721	2	20.11	N	Y	1	9.92	1.4	801000	1036906	848871	774551	668472	695622	745504	711050	694958	724379	800415	720242	775540	782415	988049	901084	869453	0.855303	0.907407	1.06375	0.176052	0.373058	0.570745	0.55851	0.45847	0.356716
>TDP52|TDP52|generation2	PSFNLYGYDLQTAK	PSFNMYGYDLQTAK	Y.DLQTAK	MYGYDLQT	NA	8	47.34	674.36	6	1	338.188	2	13.56	N	Y	0.92	5	1.8	537000	589916	584104	539404	511288	672974	571553	414852	487569	516683	485183	414441	509479	676889	693737	528350	390097	0.965045	0.865634	1.02893	0.751508	0.0466964	0.834227	0.81597	0.175318	0.43338
>TDP52|TDP52|generation2	PSFNLYGYDLQTAK	PSFNMYGYDLQTAK	PSFNLYGYDLQTAK	NA	NA		111.5	1615.79	14	5.4	808.906	2	41.4	Y	Y	0.67	2.34	3	120000000	75666134	115203917	148089188	132458054	120790164	117318862	129201904	102183507	101085614	113483438	165977638	90574063	115033056	110429018	140706976	153173576	0.995921	0.999371	1.10166	0.977803	0.997518	0.544297	0.850217	0.687814	0.346233
>TDP52|TDP52|generation2	PSFNLYGYDLQTAK	PSFNMYGYDLQTAK	L.YGYDLQTAK	SFNMYGYD	NA	5	69.32	1057.51	9	3.9	529.763	2	24.87	N	Y	0.39	15.69	1.7	51500	14923	37311	45529	29898	32022	37144	36229	46720	64253	87443	73030	60329	109329	181781	137911	100169	1.19155	2.23291	4.14528	0.428685	0.00435796	0.00210136	0.705468	0.0354131	0.00988874
>TDP196|TDP196|GenScript	WPLGLYASQKHWEE	WPMGMYASQKHWEE	WPLGLYASQKHWEE	NA	NA		94.04	1742.84	14	3.6	872.431	2	43.14	Y	Y	0.42	1.74	3.9	16700000	6851989	11520392	20283731	10508339	13265348	15956412	17402705	13198703	8318077	14253958	24645164	33722664	13499747	15581250	27209561	19174246	1.2168	1.64631	1.53495	0.413001	0.254195	0.164087	0.701487	0.39498	0.17258
>TDP215|TDP215|GenScript	NDNTIVYGFLPEIW	NDNTIVYGFLPEIW	NDNTIVYGFLPEIW	NA	NA		54.43	1679.82	14	1.7	840.918	2	69.05	Y	Y	0.64	4.29	4.2	4160000	2276990	3365167	4900406	3938419	3138387	4486106	4060631	3845616	5044049	3823898	6669283	4641921	2880580	5737857	4081434	NA	1.07249	1.39349	1.16934	0.685169	0.129689	0.546925	0.797636	0.290933	0.346559
>TDP215|TDP215|GenScript	NDNTIVYGFLPEIW	NDNTIVYGFLPEIW	NDNTIVYGFL.P	NA	YGFLPEIW	10	54.93	1154.56	10	4.5	578.29	2	50.39	N	Y	0.52	60	1.9	176000	34341	39605	38908	28034	198441	NA	73390	NA	232251	250815	240416	156887	374570	656638	468713	297531	3.85882	6.24872	12.758	0.0590705	0.000138671	0.00175466	0.342497	0.00560229	0.00855859
>TDP95|TDP95|generation1aar	HQVVQDKHEIYGDP	HQVVQDKHEIYGDP	HQVVQDKHEIYGDP	NA	NA		99.69	1663.8	14	7.5	832.911	2	22.94	Y	Y	0.65	1.8	3.3	58100000	46240415	65888556	50081071	55985604	52630000	64348807	55284352	61117824	59648698	54548802	61763800	66960111	56946116	54163393	59264660	65126319	1.0696	1.11332	1.07931	0.480212	0.261767	0.408705	0.734091	0.399072	0.29371
>TDP95|TDP95|generation1aar	HQVVQDKHEIYGDP	HQVVQDKHEIYGDP	HQVVQDKHEIYGD.P	NA	IYGDPXXX	13	91.39	1566.74	13	3.7	784.381	2	22.78	N	Y	0.78	1.75	2.2	33300000	NA	34359063	34284891	34085872	31060328	32697565	33487024	33786482	37242068	34675495	42651223	37038322	33654299	37592857	41280258	15427554	0.956621	1.10684	0.934161	0.0960463	0.126459	0.753223	0.429603	0.288641	0.411982
>TDP95|TDP95|generation1aar	HQVVQDKHEIYGDP	HQVVQDKHEIYGDP	D.KHEIYGDP	VVQDKHEI	NA	6	80.66	957.456	8	1.5	479.736	2	21.48	N	Y	0.68	2.29	3.7	407000	327887	506291	518761	344391	346193	489156	501866	428511	421531	317973	337991	410009	361261	366036	410007	430870	1.0403	0.876379	0.923906	0.792758	0.394685	0.570606	0.82151	0.471219	0.356716
>TDP95|TDP95|generation1aar	HQVVQDKHEIYGDP	HQVVQDKHEIYGDP	HQVVQDKHEIYG.D	NA	EIYGDPXX	12	86.39	1451.72	12	0.6	484.912	3	22.46	N	Y	0.76	3.5	2.5	578000	446290	619474	568124	494510	515515	478692	528234	609805	654806	529041	676988	625123	588475	546580	710990	693138	1.00181	1.16799	1.193	0.984444	0.12637	0.113265	0.850217	0.288641	0.136757
>TDP95|TDP95|generation1aar	HQVVQDKHEIYGDP	HQVVQDKHEIYGDP	D.KHEIYGD.P	VVQDKHEI	IYGDPXXX	6 ; 13	75.55	860.403	7	6.6	431.212	2	17.19	N	Y	0.62	3.05	2.8	299000	196171	156637	200145	316133	293348	286431	212700	221123	314102	326196	271600	481175	392633	NA	441689	304143	1.16629	1.60292	1.74661	0.405477	0.0622367	0.0277349	0.700305	0.201149	0.0566846
>TDP95|TDP95|generation1aar	HQVVQDKHEIYGDP	HQVVQDKHEIYGDP	HQVVQDKHEIY.G	NA	HEIYGDPX	11	63.3	1394.69	11	0.9	465.906	3	24.67	N	Y	0.66	4.15	2.2	239000	198974	269820	232455	266682	198441	190954	232915	219749	226113	171322	290712	245035	276650	NA	281414	274390	0.869958	0.9641	1.14671	0.153004	0.780429	0.132529	0.529888	0.627184	0.149931
>TDP95|TDP95|generation1aar	HQVVQDKHEIYGDP	HQVVQDKHEIYGDP	HQVVQDK.H	NA	VQDKHEIY	7	86.19	852.445	7	3.3	427.231	2	12.49	N	Y	0.74	3.28	1.7	106000	128212	99338	108599	95370	113241	95477	105471	110287	101699	116499	98078	117261	115033	102020	96911	85292	0.983679	1.00468	0.925234	0.838874	0.95637	0.43167	0.828332	0.678477	0.301294
>TDP95|TDP95|generation1aar	HQVVQDKHEIYGDP	HQVVQDKHEIYGDP	HQVVQDKH.E	NA	QDKHEIYG	8	79.64	989.504	8	4.5	495.762	2	13.65	N	Y	0.7	3.83	1.5	103000	90379	125310	130139	108616	140203	116665	110744	58920	99858	114169	118699	68901	61414	109811	96911	113503	0.93858	0.883777	0.839793	0.730815	0.394821	0.267956	0.807607	0.471219	0.232745
>TDP95|TDP95|generation1aar	HQVVQDKHEIYGDP	HQVVQDKHEIYGDP	HQVVQDKHE.I	NA	DKHEIYGD	9	58.87	1118.55	9	5.8	560.284	2	17.23	N	Y	0.64	3.01	2	32300	15904	28195	32131	29936	30629	27204	34014	28155	32433	28645	27462	51271	47059	40561	36155	25455	1.13032	1.31691	1.40563	0.413877	0.251439	0.1137	0.701487	0.392206	0.136929
>TDP228|TDP228|GenScript	RTQKEYQFVTYKLD	RTQKEYQFVTYKMD	RTQKEYQFVTYKLD	NA	NA		95.33	1817.93	14	2.5	606.986	3	34.5	Y	Y	1.16	2.38	1.6	144000000	93882055	121267281	205529843	145703859	133731967	150408797	170511356	163438674	121752916	128285625	159942087	151226337	137849530	117972321	163070999	148765704	1.09129	0.990861	1.00225	0.625371	0.961137	0.990474	0.773785	0.678845	0.474757
>TDP228|TDP228|GenScript	RTQKEYQFVTYKLD	RTQKEYQFVTYKMD	RTQKEYQFVTYKL.D	NA	TYKMDXXX	13	79.4	1702.9	13	4.7	852.463	2	39.28	N	Y	0.82	5.22	2.6	1840000	917802	1313729	2566879	2702144	1326535	1778748	1573275	2403510	2015573	1644687	1941435	1787220	1701729	1459196	2199129	2413310	0.944206	0.985116	1.03637	0.84198	0.953002	0.895498	0.828332	0.678477	0.447172
>TDP228|TDP228|GenScript	RTQKEYQFVTYKLD	RTQKEYQFVTYKMD	F.VTYKLD	EYQFVTYK	NA	8	62.31	737.396	6	3.8	369.707	2	25.05	N	Y	0.79	56.8	1.8	1330000	36306	31226	27641	42309	414138	548011	NA	618045	1381231	2124388	1559184	1350524	3137265	NA	3280057	2865117	15.3251	46.663	90.0233	0.00018738	0.000124021	7.68301e-07	0.0148615	0.00527417	4.30248e-05
>TDP228|TDP228|GenScript	RTQKEYQFVTYKLD	RTQKEYQFVTYKMD	RTQKEYQF.V	NA	EYQFVTYK	8	71.88	1098.55	8	8.4	550.285	2	24.42	N	Y	0.54	60	2.8	1850000	44646	45372	40264	34254	30445	37674	40128	43477	2557834	3947250	2072206	1811481	4610829	NA	4342348	4187479	0.922133	63.1398	106.487	0.427526	0.00170932	1.45761e-07	0.705468	0.0206139	1.9314e-05
>TDP2|TDP2|generation1	LLDKLLNWPQRRGL	MLDKLMNWPQRRGM	LLDKLLNWPQRRGL	NA	NA		70.91	1721.01	14	0.9	861.513	2	46.1	Y	Y	1.16	3.12	2.1	173000000	51565069	72659313	120266371	413269128	158537090	257656809	180179526	97788518	151423795	182286198	180060589	240183006	118835802	61335714	181707684	294225503	1.05534	1.14624	0.997484	0.923112	0.789649	0.996763	0.847669	0.629227	0.476676
>TDP37|TDP37|generation1	WAGTAKNSSADIQG	WAGTAKNSSADIQG	W.AGTAKNSSADIQG	XXXWAGTA	NA	1	91.46	1218.58	13	3.8	610.302	2	14.51	N	Y	0.96	1.69	1.8	3160000	NA	2900309	2863058	2878755	3904111	3662127	2654352	3337445	3519580	3440138	2776353	3752354	3660143	4216830	3196192	2424330	1.17662	1.17058	1.17137	0.173768	0.104237	0.321458	0.55851	0.269946	0.254981
>TDP37|TDP37|generation1	WAGTAKNSSADIQG	WAGTAKNSSADIQG	G.TAKNSSADIQG	XWAGTAKN	NA	3	73.91	1090.53	11	4.1	546.272	2	14.2	N	Y	0.46	1.97	3.9	853000	NA	1050983	NA	1059664	1100053	1135259	NA	1183900	NA	1196510	1036103	1067480	1197865	1152518	1285931	963120	1.07999	1.04236	1.08958	0.0753205	0.531814	0.407436	0.383179	0.539832	0.293648
>TDP37|TDP37|generation1	WAGTAKNSSADIQG	WAGTAKNSSADIQG	A.GTAKNSSADIQG	XXWAGTAK	NA	2	75.52	1147.55	12	8	574.785	2	14.46	N	Y	0.9	2.92	1.8	567000	404954	584104	631847	564271	624442	546703	526476	574096	606718	605793	NA	603288	613193	598518	631784	508007	1.0396	1.10795	1.07612	0.700362	0.357591	0.488446	0.803878	0.449721	0.324375
>TDP37|TDP37|generation1	WAGTAKNSSADIQG	WAGTAKNSSADIQG	WAGTAKNSSAD.I	NA	SSADIQGX	11	67.27	1106.5	11	2.7	554.258	2	15.77	N	Y	0.72	3.38	3	438000	228400	470921	542096	491861	429236	436839	384969	390055	411300	361831	457696	587114	480097	388295	501327	430870	0.946818	1.04885	1.03883	0.757075	0.811676	0.828513	0.816191	0.637971	0.432098
>TDP37|TDP37|generation1	WAGTAKNSSADIQG	WAGTAKNSSADIQG	WAGTAKNSSADIQG	NA	NA		83.8	1404.66	14	3.1	703.341	2	22.22	Y	Y	0.66	2.3	1.7	48100000	29355658	45879455	42093230	47419983	37531230	43553156	47549816	40378967	49315047	39883672	52811067	51756607	44016781	46991071	54791856	53996441	1.02589	1.17614	1.21274	0.825516	0.200697	0.122544	0.828255	0.358768	0.142374
>TDP37|TDP37|generation1	WAGTAKNSSADIQG	WAGTAKNSSADIQG	T.AKNSSADIQG	WAGTAKNS	NA	4	69.22	989.478	10	1.4	495.747	2	14.16	N	Y	0.7	1	2.8	120000	83373	130362	119369	106849	142360	126736	116018	118253	117660	129245	109646	137478	148307	116488	131389	96312	1.14414	1.12291	1.11943	0.224999	0.296197	0.413778	0.589741	0.421351	0.29371
>TDP37|TDP37|generation1	WAGTAKNSSADIQG	WAGTAKNSSADIQG	K.NSSADIQG	GTAKNSSA	NA	6	74.45	790.346	8	6.5	791.358	1	14.56	N	Y	0.54	2.07	2.1	525000	461003	739730	38862	750596	678366	137330	627552	76363	641505	651022	602549	634827	856568	703629	133252	567514	0.76355	1.27119	1.13605	0.62754	0.450645	0.776769	0.773785	0.501544	0.417057
>TDP182|TDP182|GenScript	LQGISQEHYNAPDN	LQGISQEHYNAPDN	LQGISQEHYNAPD.N	NA	NAPDNXXX	13	66.76	1470.67	13	6.2	736.349	2	26.89	N	Y	0.82	2.11	1.8	935000	533867	1091406	1112913	997851	833668	856676	914081	932562	857386	823714	904327	978523	979207	1127786	941153	1201145	0.946722	0.953939	1.13738	0.730185	0.768654	0.42198	0.807607	0.626273	0.29687
>TDP182|TDP182|GenScript	LQGISQEHYNAPDN	LQGISQEHYNAPDN	LQGISQEH.Y	NA	SQEHYNAP	8	84.55	910.451	8	3.3	456.234	2	19.59	N	Y	0.38	1.78	1.7	471000	644563	507301	439780	525417	602872	589864	395516	517785	514636	515335	364145	426992	424006	372219	304710	390097	0.994793	0.860206	0.704293	0.966957	0.236777	0.0194592	0.849361	0.378843	0.043751
>TDP182|TDP182|GenScript	LQGISQEHYNAPDN	LQGISQEHYNAPDN	G.ISQEHYNAPDN	XLQGISQE	NA	3	82.55	1286.55	11	9.4	644.29	2	16.64	N	Y	0.76	4.73	2.9	384000	351007	453742	338361	370883	314917	326976	372664	390055	310010	416654	366157	483601	364113	421683	437030	428666	0.927753	1.04123	1.09082	0.419677	0.74136	0.306909	0.705468	0.618104	0.24906
>TDP182|TDP182|GenScript	LQGISQEHYNAPDN	LQGISQEHYNAPDN	LQGISQEHYNAPDN	NA	NA		102.88	1584.72	14	1.9	793.367	2	26.96	Y	Y	0.49	1.71	3.2	118000000	65016826	148552419	121163881	138639430	113240779	124512326	73829659	130476253	129937986	126640937	150888761	NA	120737175	132316964	130456799	130032245	0.93385	1.1477	1.08486	0.740768	0.480988	0.613066	0.810328	0.513551	0.371958
>TDP182|TDP182|GenScript	LQGISQEHYNAPDN	LQGISQEHYNAPDN	LQGISQEHYNA.P	NA	HYNAPDNX	11	65.71	1258.59	11	2.1	630.306	2	26.85	N	Y	0.65	3.98	3.6	276000	174452	359760	351824	325847	269621	268120	239946	303529	332518	211068	263552	328331	275699	259688	190094	265574	0.892179	0.936946	0.817781	0.498442	0.726987	0.290417	0.73734	0.614441	0.240939
>TDP182|TDP182|GenScript	LQGISQEHYNAPDN	LQGISQEHYNAPDN	Q.GISQEHYNAPDN	XXLQGISQ	NA	2	52.85	1343.57	12	2	672.796	2	21.02	N	Y	0.7	5.93	2.8	192000	157638	296094	202837	196921	158537	139946	161722	179920	186210	164469	218286	174679	189187	213933	207799	233617	0.750009	0.871298	0.989509	0.130492	0.417904	0.94431	0.494288	0.48392	0.461846
>TDP182|TDP182|GenScript	LQGISQEHYNAPDN	LQGISQEHYNAPDN	Q.EHYNAPDN	GISQEHYN	NA	6	56.88	958.378	8	1.3	480.197	2	14.44	N	Y	0.66	6.32	2.1	33100	16675	30620	30336	33379	21893	28774	30762	33649	28955	30290	34201	40192	44397	44147	40814	45621	1.03665	1.20384	1.57625	0.829162	0.25758	0.0063086	0.828255	0.397184	0.0207813
>TDP48|TDP48|generation2	ASLRIYIEPETFDK	ASMRIYIEPETFDK	ASLRIYIEPETFDK	NA	NA		98.05	1680.87	14	3.7	841.447	2	44.13	Y	Y	0.5	0.85	3.3	154000000	129613285	123288402	156166780	147469966	181185246	194877485	194242318	NA	144261858	108275260	130770260	158504610	160666004	122176786	228299398	156479481	1.36631	0.973539	1.1996	0.00344302	0.788694	0.281752	0.0649626	0.629227	0.237265
>TDP48|TDP48|generation2	ASLRIYIEPETFDK	ASMRIYIEPETFDK	Y.IEPETFDK	MRIYIEPE	NA	6	85	977.471	8	4.8	489.745	2	24.68	N	Y	0.78	3.18	2.9	632000	707618	718509	638130	584582	1089268	716731	653920	598817	648667	648281	464737	378470	566609	928692	486417	422054	1.15475	0.80796	0.907481	0.407991	0.139738	0.620628	0.701015	0.304773	0.373711
>TDP48|TDP48|generation2	ASLRIYIEPETFDK	ASMRIYIEPETFDK	E.PETFDK	IYIEPETF	NA	8	60.31	735.344	6	2.3	368.68	2	18.38	N	Y	0.66	2.3	2.1	122000	100188	98934	107701	NA	127261	105155	121292	123884	110498	97859	107634	NA	172074	138500	108093	95541	1.16743	1.02988	1.25693	0.0405126	0.551371	0.252888	0.279262	0.550009	0.223019
>TDP169|TDP169|GenScript	QYELPSRNGWHHNP	QYELPSRNGWHHNP	QYELPSRNGWHHNP	NA	NA		69.71	1733.8	14	4.4	867.912	2	28.65	Y	Y	0.52	2.15	3.6	5700000	3972472	7033502	5331211	7709059	4917885	4486106	5335072	5576143	6947078	5112237	5462173	6598967	5181241	5478170	5330092	6622829	0.844839	1.00309	0.940369	0.328614	0.985084	0.705957	0.652769	0.685871	0.397322
>TDP169|TDP169|GenScript	QYELPSRNGWHHNP	QYELPSRNGWHHNP	Q.YELPSRNGWHHNP	XXXQYELP	NA	1	51.76	1605.74	13	6.6	803.884	2	28.99	N	Y	0.48	3.17	4.9	1070000	987863	1798798	1382166	1218614	1175547	1106486	1432647	1071279	672199	863461	370180	1188785	1121810	807504	537668	1234204	0.888355	0.574415	0.687003	0.457646	0.0558226	0.11982	0.726422	0.188723	0.141859
>TDP169|TDP169|GenScript	QYELPSRNGWHHNP	QYELPSRNGWHHNP	L.PSRNGWHHNP	QYELPSRN	NA	4	47.15	1200.55	10	9.5	601.29	2	16.73	N	Y	0.4	15.61	3.1	30800	8618	24795	46127	44443	13481	NA	14766	12636	27318	25904	43758	74804	70351	57379	63272	54878	0.439662	1.38554	1.98318	0.16014	0.439324	0.018704	0.541015	0.497079	0.0425782
>TDP186|TDP186|GenScript	LQSSWQTERHVYFA	MQSSWQTERHVYFA	LQSSWQTERHVYFA	NA	NA		100.22	1750.84	14	2.1	876.431	2	41.42	Y	Y	0.57	1.26	3.5	44200000	33209026	41635100	37067173	42651493	29442602	30474130	49835020	37357411	49417360	35360781	34000268	58387923	45062536	45012500	49387217	57522739	0.951776	1.14624	1.27447	0.731137	0.400259	0.0274921	0.807607	0.472378	0.0566014
>TDP186|TDP186|GenScript	LQSSWQTERHVYFA	MQSSWQTERHVYFA	W.QTERHVYFA	QSSWQTER	NA	5	98.67	1149.56	9	4	575.788	2	27.85	N	Y	0.95	8.48	1.4	513000	465907	677076	572612	531598	560811	478692	537902	611178	522821	509853	515034	471470	444921	570076	410939	375771	0.973919	0.898533	0.801759	0.78797	0.258894	0.11881	0.819919	0.397494	0.140961
>TDP186|TDP186|GenScript	LQSSWQTERHVYFA	MQSSWQTERHVYFA	Q.TERHVYFA	SSWQTERH	NA	6	85.34	1021.5	8	1.1	511.757	2	27.69	N	Y	0.51	1.63	2.6	136000	100888	46587	122959	146587	NA	112872	NA	108501	161655	123626	116687	93809	92026	307915	104365	153174	1.06169	1.18885	1.57661	0.850885	0.470946	0.308532	0.828332	0.509131	0.24906
>TDP186|TDP186|GenScript	LQSSWQTERHVYFA	MQSSWQTERHVYFA	E.RHVYFA	WQTERHVY	NA	8	78.21	791.408	6	2.1	396.712	2	29.39	N	Y	0.64	3.82	2.1	132000	124709	139457	NA	113031	168243	133406	176664	145584	133007	172692	277635	97852	121688	148393	92997	112401	1.24053	1.35444	0.945419	0.07415	0.381691	0.667529	0.383179	0.462379	0.387374
>TDP186|TDP186|GenScript	LQSSWQTERHVYFA	MQSSWQTERHVYFA	T.ERHVYFA	SWQTERHV	NA	7	76.98	920.45	7	5.2	461.235	2	27.57	N	Y	0.37	1.7	1.9	36900	NA	106109	28631	47332	71072	NA	39639	NA	36731	41802	53716	43427	53334	37593	27210	NA	0.912092	0.723653	0.648848	0.879424	0.439495	0.434259	0.833748	0.497079	0.301941
>TDP101|TDP101|generation1aar	LEFHWRILQGKKAP	MEFHWRIMQGKKAP	LEFHWRILQGKKAP	NA	NA		95.54	1721.97	14	4	861.997	2	40.82	Y	Y	1.08	2.12	1.7	261000000	158338392	195038210	245917804	379713087	271777869	370136431	340143788	71006550	NA	222032813	178048739	223200369	250981214	171888393	378324717	196150335	1.07565	0.848862	1.01873	0.83074	0.5559	0.947553	0.828255	0.552192	0.462221
>TDP101|TDP101|generation1aar	LEFHWRILQGKKAP	MEFHWRIMQGKKAP	W.RILQGKKAP	EFHWRIMQ	NA	5	56.61	1009.64	9	3.2	505.829	2	22.96	N	Y	1.24	16.34	1.6	6190000	NA	6437272	6165895	6066579	6492471	6971121	5299915	6276594	6179728	5879758	5351521	4957313	4934063	5416339	4444850	5013955	1.00591	0.898579	0.795774	0.934553	0.118344	0.00405398	0.848423	0.281085	0.0152364
>TDP159|TDP159|GenScript	REANYHEQSIGGWE	REANYHEQSIGGWE	REANYHEQSIGGWE	NA	NA		87.7	1674.74	14	2.1	838.378	2	28.87	Y	Y	0.6	0.84	3.2	15200000	NA	16168971	15796180	15276829	12726107	13340606	17490598	14558403	15449320	14802187	13479396	17467855	10267413	15210268	17798035	19945624	0.922628	0.971574	1.00368	0.381613	0.67514	0.982213	0.67616	0.596609	0.473763
>TDP159|TDP159|GenScript	REANYHEQSIGGWE	REANYHEQSIGGWE	REANYHEQSIGG.W	NA	SIGGWEXX	12	80.78	1359.62	12	4.4	680.819	2	17.84	N	Y	0.8	1.88	2	1110000	959839	1030772	1112913	1077326	1014853	882834	1107445	1109735	918774	1152652	1015984	1237306	1216879	963317	1304568	1223185	0.984218	1.03441	1.12607	0.801635	0.661419	0.154976	0.824182	0.591179	0.166257
>TDP159|TDP159|GenScript	REANYHEQSIGGWE	REANYHEQSIGGWE	REANYHEQSIG.G	NA	QSIGGWEX	11	83.19	1302.6	11	2.7	435.204	3	19.42	N	Y	0.96	4.77	1.5	1860000	1352182	1829115	1911697	1651310	1779498	1491009	1819374	1867871	1657477	1630982	1750310	NA	1967921	1929107	2236402	1884366	1.03165	0.996153	1.18882	0.734328	0.967102	0.0734793	0.80848	0.67947	0.106602
>TDP159|TDP159|GenScript	REANYHEQSIGGWE	REANYHEQSIGGWE	REANYHEQ.S	NA	YHEQSIGG	8	67.74	1045.46	8	4.3	523.738	2	11.28	N	Y	0.78	1.09	2	119000	72864	133394	131934	117446	119712	111695	130960	127317	119707	129930	128758	114026	108378	122053	129525	130032	1.07472	1.08073	1.07539	0.585609	0.553237	0.588281	0.764764	0.550633	0.363221
>TDP159|TDP159|GenScript	REANYHEQSIGGWE	REANYHEQSIGGWE	REANYHE.Q	NA	NYHEQSIG	7	72.33	917.399	7	4.1	459.709	2	11.86	N	Y	0.65	2.23	2	53900	NA	59926	59864	56251	57160	39760	58536	50268	49622	52767	64379	51271	51147	46991	69701	67330	0.876461	0.928927	1.00191	0.220317	0.355089	0.987539	0.589741	0.449269	0.474757
>TDP159|TDP159|GenScript	REANYHEQSIGGWE	REANYHEQSIGGWE	REANYHEQS.I	NA	HEQSIGGW	9	59.63	1132.49	9	4	567.254	2	11.31	N	Y	0.66	2.17	1.7	28200	NA	29003	30426	28876	27609	23542	31553	24859	29262	27960	31888	32752	27380	24732	30098	36696	0.913564	1.03501	1.0099	0.286888	0.490527	0.927979	0.631911	0.5186	0.456355
>TDP146|TDP146|GenScript	TWRGVSWNSEDILT	TWRGVSWNSEDILT	TWRGVSWNSEDILT	NA	NA		79.23	1662.8	14	1.5	832.409	2	43.95	Y	Y	0.54	0.8	3	12400000	2732388	15663690	11667633	12715973	4324719	17133524	16523781	11179755	13709992	9703656	20219094	12292194	11503306	11488080	15747999	14766374	1.14919	1.30728	1.25073	0.708869	0.39326	0.405324	0.803878	0.470747	0.292587
>TDP146|TDP146|GenScript	TWRGVSWNSEDILT	TWRGVSWNSEDILT	T.WRGVSWNSEDILT	XXXTWRGV	NA	1	81.67	1561.75	13	2.5	781.885	2	43.95	N	Y	0.32	6.46	2.9	1110000	NA	780153	3850319	2534364	932888	NA	NA	755389	193372	NA	2092324	1245393	116934	1558125	978426	2325153	0.353451	0.492836	0.521153	0.271904	0.310991	0.271795	0.622811	0.42373	0.233443
>TDP135|TDP135|GenScript	GNGTFPTKLDELQF	GNGTFPTKLDELQF	N.GTFPTKLDELQF	XXGNGTFP	NA	2	68.55	1394.71	12	5.3	698.365	2	46.95	N	Y	1.35	13.87	2	11100000	8057042	13339401	13013898	14658691	9544580	13994558	15205394	15519807	11152158	13212323	9666940	9946973	7748094	NA	7603768	7669698	1.10588	0.896256	0.625556	0.54017	0.471641	0.0437711	0.751715	0.509131	0.077569
>TDP135|TDP135|GenScript	GNGTFPTKLDELQF	GNGTFPTKLDELQF	G.TFPTKLDELQF	XGNGTFPT	NA	3	50.63	1337.69	11	6.6	669.855	2	46.75	N	Y	0.57	2.14	4.4	4250000	4385833	4739530	NA	4618371	5489482	329591	4886820	6606219	4716647	5701583	165978	5038182	5000611	5119554	NA	4518070	0.944728	0.852519	1.06508	0.882955	0.670704	0.2308	0.833748	0.595527	0.21158
>TDP135|TDP135|GenScript	GNGTFPTKLDELQF	GNGTFPTKLDELQF	GNGTFPTKLDELQF	NA	NA		84.45	1565.77	14	3.3	783.896	2	46.27	Y	Y	0.67	5.34	3.2	985000000	638958466	865039939	978286153	1262766779	1542231557	1556404076	1274440548	1089133351	1104984448	1115646354	1156813838	NA	1178851156	680133929	848901027	903613903	1.45851	1.20246	0.964339	0.0466052	0.273168	0.847207	0.296849	0.406483	0.436464
>TDP135|TDP135|GenScript	GNGTFPTKLDELQF	GNGTFPTKLDELQF	GNGTFPTKLDE.L	NA	KLDELQFX	11	69.36	1177.56	11	0.9	589.789	2	29.62	N	Y	0.54	60	1.4	2110000	40098	43690	24413	44778	1055835	1399456	876288	1565715	3089864	4002073	NA	2684874	4962583	7568036	4668490	4396853	32.0129	85.2127	141.169	0.000282368	0.000181046	0.000331596	0.0148615	0.00647222	0.00320162
>TDP135|TDP135|GenScript	GNGTFPTKLDELQF	GNGTFPTKLDELQF	G.NGTFPTKLDELQF	XXXGNGTF	NA	1	59.17	1508.75	13	3.7	755.386	2	51.47	N	Y	0.38	0.79	1.7	1730000	994870	1222778	1920672	2631500	1768713	2053407	1388701	1895339	1708633	1809156	1639658	1342437	1910880	1595223	1332523	1278283	1.04968	0.960127	0.903556	0.838899	0.866003	0.695354	0.828332	0.656407	0.395108
>TDP135|TDP135|GenScript	GNGTFPTKLDELQF	GNGTFPTKLDELQF	GNGTFPTKLDEL.Q	NA	LDELQFXX	12	101.56	1290.65	12	1	646.331	2	44.67	N	Y	0.41	1.9	1.9	1260000	994870	1131828	NA	1792599	NA	1857222	2381885	NA	1463081	1425396	2424279	1762959	1178851	1533393	NA	2082720	1.6224	1.35401	1.22342	0.117519	0.234705	0.463264	0.468204	0.376273	0.314077
>TDP135|TDP135|GenScript	GNGTFPTKLDELQF	GNGTFPTKLDELQF	F.PTKLDELQF	NGTFPTKL	NA	5	82.99	1089.57	9	5.6	545.796	2	39.98	N	Y	0.75	6.07	2.5	984000	1043912	1101511	1148813	1077326	1110838	1271281	836736	1302016	849201	NA	NA	849132	712064	838420	829333	858433	1.03415	0.776991	0.740754	0.742991	0.0018122	0.000383837	0.811126	0.0208007	0.00344161
>TDP135|TDP135|GenScript	GNGTFPTKLDELQF	GNGTFPTKLDELQF	GNGTFPTKL.D	NA	PTKLDELQ	9	88.52	933.492	9	3.2	467.755	2	35.34	N	Y	0.83	4.29	1.8	513000	451194	445657	467603	351455	479925	443379	508897	565855	613880	415284	638762	672836	555201	490933	632715	438583	1.16443	1.36415	1.234	0.104126	0.0493353	0.0886576	0.439352	0.179563	0.11765
>TDP135|TDP135|GenScript	GNGTFPTKLDELQF	GNGTFPTKLDELQF	GNGTFPTK.L	NA	FPTKLDEL	8	76.28	820.408	8	1.1	411.212	2	19	N	Y	0.67	1.58	1.9	70000	NA	78420	105009	71616	73229	80044	77170	80758	66094	71818	86510	85722	79858	NA	101570	73501	0.915136	0.912027	0.999545	0.447691	0.505752	0.997814	0.717818	0.529336	0.476771
>TDP38|TDP38|generation1	EAWLTFIVPPRSAG	EAWMTFIVPPRSAG	W.LTFIVPPRSAG	XEAWMTFI	NA	3	82.11	1156.66	11	3	579.339	2	43.58	N	Y	1.2	4.19	2.6	15600000	12190655	14956298	17950205	16954631	20059795	16479573	13359653	14009029	12584545	NA	13077026	13424370	17302493	17436161	16586650	17631491	1.02991	0.839856	1.11128	0.822424	0.162397	0.229518	0.828255	0.324125	0.211259
>TDP38|TDP38|generation1	EAWLTFIVPPRSAG	EAWMTFIVPPRSAG	F.IVPPRSAG	WMTFIVPP	NA	6	77.25	795.46	8	1.3	398.738	2	19.43	N	Y	0.49	24.72	3.2	14600000	258526	216260	193862	186324	4745328	6317169	3744218	6290329	16267827	27548516	15491246	11968715	35745809	NA	34011951	31516290	24.6757	83.3668	157.937	0.000196756	0.00198418	5.06014e-07	0.0148615	0.0213762	3.1904e-05
>TDP38|TDP38|generation1	EAWLTFIVPPRSAG	EAWMTFIVPPRSAG	EAWLTFIVPPRSAG	NA	NA		98.28	1542.82	14	4.7	772.421	2	53.98	Y	Y	0.81	1.52	1.6	45700000	33559332	3567279	63094969	58458154	28364119	58855616	50889729	33237109	41232290	29056146	63775650	53778350	32988819	35737946	44262128	54437228	1.07983	1.18378	1.05512	0.844405	0.656997	0.885067	0.828332	0.589837	0.444917
>TDP38|TDP38|generation1	EAWLTFIVPPRSAG	EAWMTFIVPPRSAG	L.TFIVPPRSAG	EAWMTFIV	NA	4	86.59	1043.58	10	6.9	522.799	2	32.73	N	Y	0.97	16.49	1.8	667000	854747	815522	707238	773555	791607	715423	705776	769123	699823	556453	664916	503010	447773	458781	548850	593961	0.946325	0.769329	0.650373	0.30562	0.0172439	0.00114216	0.644225	0.101456	0.00659389
>TDP38|TDP38|generation1	EAWLTFIVPPRSAG	EAWMTFIVPPRSAG	T.FIVPPRSAG	AWMTFIVP	NA	5	74.05	942.529	9	2.8	472.273	2	32.77	N	Y	0.42	20.43	0.9	13300000	162542	438583	223480	NA	4842391	6421802	4245205	6702359	18109467	25629714	16195394	11806976	32228270	46001786	28607312	25675858	20.2022	65.2508	120.524	0.000698838	0.00354275	0.00162158	0.0240979	0.03078	0.00814271
>TDP38|TDP38|generation1	EAWLTFIVPPRSAG	EAWMTFIVPPRSAG	E.AWLTFIVPPRSAG	XXXEAWMT	NA	1	69.28	1413.78	13	0.6	707.896	2	58.03	N	Y	0.65	20.52	2	124000	141524	99237	265663	177494	52306	NA	163480	39280	116637	71955	158936	154461	84991	57626	131389	150970	0.497264	0.73399	0.621384	0.167653	0.307035	0.168072	0.549683	0.42373	0.174296
>TDP38|TDP38|generation1	EAWLTFIVPPRSAG	EAWMTFIVPPRSAG	EAWLTFIVPPRSA.G	NA	PRSAGXXX	13	62.87	1485.8	13	9.3	743.913	2	55.87	N	Y	0.34	1.22	3.2	18500	16254	43656	NA	18986	NA	27204	31202	NA	20258	23437	46071	NA	21676	NA	NA	51572	1.11044	1.13778	1.39262	0.814556	0.776227	0.560835	0.828255	0.626273	0.352489
>TDP164|TDP164|GenScript	IGDNVEWIPFYRDT	IGDNVEWIPFYRDT	IGDNVEWIPFYRDT	NA	NA		88.8	1723.82	14	3.7	862.921	2	50.45	Y	Y	0.43	1.6	3.6	20500000	13802063	21423886	21360744	19073960	18657766	18179846	23994639	16481211	24657523	18913906	31284270	28061785	23291817	16446875	22643573	5961648	1.02185	1.36025	0.903295	0.869868	0.0767698	0.691874	0.831458	0.227216	0.394509
>TDP164|TDP164|GenScript	IGDNVEWIPFYRDT	IGDNVEWIPFYRDT	W.IPFYRDT	NVEWIPFY	NA	7	53.83	910.455	7	3.7	456.236	2	31.97	N	Y	0.93	5.07	1.4	747000	777680	896367	735061	776204	761409	835750	726871	836421	651736	715439	715213	747236	636960	594808	771559	776888	0.992195	0.888335	0.872823	0.893049	0.06859	0.131868	0.835406	0.213157	0.149486
>TDP164|TDP164|GenScript	IGDNVEWIPFYRDT	IGDNVEWIPFYRDT	G.DNVEWIPFYRDT	XXIGDNVE	NA	2	64.85	1553.71	12	7.1	777.87	2	46.53	N	Y	0.68	9.72	2.6	380000	NA	245566	268356	362935	111084	299510	546691	399669	342750	335790	425506	558001	787168	447652	495736	508007	1.16064	1.42159	1.9147	0.693184	0.130344	0.0385239	0.802318	0.290933	0.0723939
>TDP164|TDP164|GenScript	IGDNVEWIPFYRDT	IGDNVEWIPFYRDT	D.NVEWIPFYRDT	XIGDNVEW	NA	3	61.84	1438.69	11	3.3	720.354	2	46.97	N	Y	0.37	4.89	3.3	39600	NA	NA	51158	96253	NA	63302	86135	NA	36731	43310	NA	NA	37457	NA	104365	111299	1.01374	0.542978	1.14474	0.971669	0.277402	0.778808	0.849361	0.408819	0.417751
>TDP185|TDP185|GenScript	LLNNFADPGLIQYL	LMNNFADPGMIQYL	LLNNFADPGLIQYL	NA	NA		71.91	1589.85	14	3.5	795.933	2	61.76	Y	Y	0.72	6.56	2.6	63200000	54998070	91253629	45862773	41150302	47776824	54670328	83322044	70182490	90751963	63731641	101598433	67040980	39738692	44888839	56841891	60828643	1.09726	1.38522	0.867247	0.696727	0.174805	0.554839	0.80268	0.332998	0.35051
>TDP185|TDP185|GenScript	LLNNFADPGLIQYL	LMNNFADPGMIQYL	LLNNFADPGLIQ.Y	NA	GMIQYLXX	12	59.84	1313.7	12	0.9	657.857	2	49.82	N	Y	0.64	16.21	3.1	431000	385337	442626	579792	761192	908083	629101	829705	270567	196442	282338	59350	491688	219609	202804	123002	371363	1.21601	0.474801	0.422683	0.504522	0.0602487	0.0190367	0.74169	0.198566	0.0431602
>TDP185|TDP185|GenScript	LLNNFADPGLIQYL	LMNNFADPGMIQYL	LLNNFAD.P	NA	NFADPGMI	7	48.88	805.397	7	3.3	403.707	2	35.18	N	Y	0.48	60	1.4	64900	38277	33384	43405	32908	224325	295586	94045	76363	123799	NA	114675	NA	NA	NA	68024	147664	4.66514	3.22319	2.91521	0.042129	5.87764e-05	0.0453363	0.279577	0.00431739	0.0800894
>TDP185|TDP185|GenScript	LLNNFADPGLIQYL	LMNNFADPGMIQYL	D.PGLIQYL	NFADPGMI	NA	7	55.29	802.459	7	3.3	402.238	2	51.32	N	Y	0.36	60	1.7	25700	40797	32536	45257	42513	37855	76120	73566	103282	46929	36738	43456	44852	NA	NA	22084	101491	1.8052	1.06748	1.53411	0.0557206	0.468755	0.432225	0.33035	0.508801	0.301294
>TDP144|TDP144|GenScript	LIVQHRLFTYFRAW	MIVQHRLFTYFRAW	LIVQHRLFTYF.R	NA	FTYFRAWX	11	71.8	1435.8	11	2	718.908	2	48.57	N	Y	0.9	60	2.1	16900000	57871	48709	254893	235775	5662039	4041419	7576329	5521206	18314094	14116901	32692565	19974816	34890191	61954018	45846246	30634715	38.1768	142.484	290.206	0.000263292	0.00186517	0.000824543	0.0148615	0.0209313	0.00541477
>TDP144|TDP144|GenScript	LIVQHRLFTYFRAW	MIVQHRLFTYFRAW	LIVQHRLFT.Y	NA	RLFTYFRA	9	59.22	1125.67	9	0.5	376.229	3	36.09	N	Y	0.82	58.31	2.2	4900000	47359	112172	33508	26515	236188	3099729	1573275	4065365	8983114	13568672	4687611	2515048	7900204	20156696	14070698	5289447	40.8763	135.522	215.97	0.040924	0.0234252	0.012074	0.279262	0.124524	0.0310157
>TDP144|TDP144|GenScript	LIVQHRLFTYFRAW	MIVQHRLFTYFRAW	LIVQHRLFTYFRAW	NA	NA		88.05	1849.02	14	1.2	925.516	2	50.42	Y	Y	1.12	4.97	1.4	23400000	13311635	16573195	21270992	34439094	13696742	22888295	32608100	11289629	3877677	5824935	56030027	29921789	26048808	11438616	21245822	25675858	0.940275	1.11752	0.986146	0.855397	0.853941	0.960595	0.828332	0.652159	0.466147
>TDP144|TDP144|GenScript	LIVQHRLFTYFRAW	MIVQHRLFTYFRAW	LIVQHRLFTY.F	NA	LFTYFRAW	10	57.71	1288.73	10	2.3	645.373	2	40.14	N	Y	0.48	60	3.7	661000	33892	34124	37547	46903	56836	NA	NA	67436	756096	942954	888232	315392	2481292	2584509	1714575	1344401	1.63016	19.0382	53.2891	0.0127854	0.00290557	0.000562596	0.157844	0.026985	0.00437574
>TDP115|TDP115|generation1aar	EHPELVHYQINQKH	EHPEMVHYQINQKH	EHPELVHYQINQKH	NA	NA		99.77	1770.88	14	4.5	886.451	2	26.7	Y	Y	0.9	1.8	2.7	67300000	43578088	89737788	60492190	72410403	74738914	75727560	72862842	68259682	71005482	70036276	62266762	65100108	69590246	74938393	66812518	53335260	1.0953	1.00823	0.994208	0.544286	0.957895	0.97259	0.751715	0.678477	0.470337
>TDP115|TDP115|generation1aar	EHPELVHYQINQKH	EHPEMVHYQINQKH	E.HPELVHYQINQKH	XXXEHPEM	NA	1	70.51	1641.84	13	2.7	548.288	3	31.5	N	Y	0.42	4.07	2.9	3400000	3706239	6255371	5178634	3081857	4400213	4237604	3102604	4779551	2782924	3851310	2122502	1932786	2300661	2102232	2133900	2159858	0.90659	0.586624	0.477258	0.61508	0.0656374	0.0161109	0.773685	0.208453	0.0382291
>TDP115|TDP115|generation1aar	EHPELVHYQINQKH	EHPEMVHYQINQKH	EHPELVH.Y	NA	EMVHYQIN	7	70.06	859.419	7	5.9	430.719	2	24.64	N	Y	0.34	6.41	2.7	18000	NA	45475	41016	31172	54463	NA	NA	40928	33106	30153	39558	33998	25193	NA	31310	NA	1.21607	0.872077	0.720316	0.336835	0.288972	0.160555	0.652769	0.414541	0.169964
>TDP158|TDP158|GenScript	QTRDQNKVGEAAWY	QTRDQNKVGEAAWY	QTRDQNKVGEAAWY	NA	NA		58.58	1664.79	14	1	833.402	2	31.17	Y	Y	0.37	0.56	4.1	1680000	100188	1485524	2091199	2198804	1261826	2066486	2311571	2211229	1729096	1000518	1066281	1787220	1492578	1422098	2189811	1950484	1.3362	0.950202	1.2007	0.394425	0.893989	0.58881	0.691974	0.667058	0.363221
>TDP33|TDP33|generation1	GGLLDHFYTSQIPA	GGLLDHFYTSQIPA	G.LLDHFYTSQIPA	XXGGLLDH	NA	2	95.07	1403.71	12	0.2	702.862	2	41.84	N	Y	1.05	4.74	1.9	2570000	1457274	2971048	3904170	2534364	2469727	2485015	1986369	3790678	1995111	2467031	2655642	2523135	2880580	2893661	2674364	2170877	0.987571	0.887186	0.977236	0.959536	0.582582	0.911771	0.849361	0.562252	0.451957
>TDP33|TDP33|generation1	GGLLDHFYTSQIPA	GGLLDHFYTSQIPA	GGLLDHF.Y	NA	LDHFYTSQ	7	49.44	757.376	7	1.5	379.695	2	41.16	N	Y	0.83	26.55	2.6	1110000	341899	582083	847250	695846	782979	851445	582727	811700	1616551	2028448	1217169	803845	1939400	2386652	1593437	1520716	1.22771	2.29665	3.0158	0.29405	0.0303896	0.00146951	0.637853	0.141119	0.00754978
>TDP33|TDP33|generation1	GGLLDHFYTSQIPA	GGLLDHFYTSQIPA	G.GLLDHFYTSQIPA	XXXGGLLD	NA	1	83.92	1460.73	13	3.7	731.375	2	47.2	N	Y	0.84	8.67	2.3	694000	383936	635643	1139838	1068495	871415	600327	205668	898226	650713	671581	739355	816784	665480	597281	647625	608286	0.797926	0.891732	0.780279	0.524117	0.650953	0.363678	0.745543	0.587339	0.274021
>TDP33|TDP33|generation1	GGLLDHFYTSQIPA	GGLLDHFYTSQIPA	GGLLDHFYTSQIPA	NA	NA		102.38	1517.75	14	2.1	759.885	2	45.31	Y	Y	0.58	1.27	3	409000000	255022897	514375384	332976296	572218792	534927869	409373509	467587842	425764614	408230365	346754948	308818998	549105255	452526734	281946429	297255135	372465243	1.09737	0.963165	0.838528	0.627376	0.871574	0.453213	0.773785	0.657546	0.309694
>TDP33|TDP33|generation1	GGLLDHFYTSQIPA	GGLLDHFYTSQIPA	D.HFYTSQIPA	GLLDHFYT	NA	5	95.42	1062.51	9	5.5	532.267	2	32.5	N	Y	0.53	3.65	2.3	261000	187764	869082	NA	320548	185499	234115	261920	270567	280339	201474	265564	326714	NA	NA	376461	373567	0.518425	0.58485	0.81679	0.264356	0.33105	0.775152	0.618159	0.43594	0.417057
>TDP33|TDP33|generation1	GGLLDHFYTSQIPA	GGLLDHFYTSQIPA	L.LDHFYTSQIPA	XGGLLDHF	NA	3	82.6	1290.62	11	3	646.321	2	37.56	N	Y	0.42	60	1.6	194000	437883	216260	354517	NA	36317	39034	45755	37264	217927	243962	195149	215113	212003	222589	337324	287614	0.117758	0.648497	0.787825	0.00275908	0.0858634	0.317551	0.0551816	0.241302	0.252623
>TDP33|TDP33|generation1	GGLLDHFYTSQIPA	GGLLDHFYTSQIPA	GGLLDHFYT.S	NA	HFYTSQIP	9	48.57	1021.49	9	3.6	511.753	2	40.56	N	Y	0.76	7.38	1.5	166000	89678	106109	NA	244606	120790	217112	225884	166186	202580	174063	255505	184383	126441	153339	178912	265574	1.24316	1.39057	1.23344	0.509194	0.271085	0.556527	0.74169	0.406483	0.350963
>TDP33|TDP33|generation1	GGLLDHFYTSQIPA	GGLLDHFYTSQIPA	GGLLDHFY.T	NA	DHFYTSQI	8	49.23	920.439	8	1.2	461.227	2	41.7	N	Y	0.64	10.38	1.8	93600	NA	80542	189375	69496	131575	NA	85344	NA	109475	60716	87013	120496	126441	118467	105297	199456	0.958651	0.834603	1.21458	0.934365	0.621821	0.576049	0.848423	0.578769	0.358707
>TDP171|TDP171|GenScript	DFDYTIAVQLFHEV	DFDYTIAVQMFHEV	DFDYTIAVQLFHEV	NA	NA		80.01	1695.81	14	0.6	848.915	2	64.54	Y	Y	0.58	0.99	2.5	6080000	8967838	4840586	3796468	4733168	5047303	5205452	6618302	8941057	2598760	6660984	11668731	5668966	8289986	6257232	3326648	4396853	1.15552	1.19068	0.996985	0.574339	0.646655	0.991877	0.760566	0.586378	0.474757
>TDP171|TDP171|GenScript	DFDYTIAVQLFHEV	DFDYTIAVQMFHEV	A.VQLFHEV	YTIAVQMF	NA	7	49.73	870.46	7	4	436.239	2	37.65	N	Y	0.59	60	3.7	372000	42310	42781	43675	30998	NA	249809	101955	168932	543284	790821	460714	308114	877484	1014018	1025018	806641	4.34554	13.1627	23.3041	0.0137375	0.00296248	2.94783e-06	0.159738	0.0272009	0.000103174
>TDP230|TDP230|GenScript	AHLFNALTWPSGHN	AHLFNAMTWPSGHN	AHLFNA.L	NA	LFNAMTWP	6	57.62	671.339	6	1.2	336.676	2	29.29	N	Y	0.81	57.06	2.1	1500000	NA	NA	83558	82477	583460	551935	400790	692211	1565395	2480737	1569243	1269654	3565074	NA	3130963	3548338	6.71062	20.7337	41.1334	0.00627657	0.0141751	0.000363363	0.0999709	0.0874118	0.00339139
>TDP230|TDP230|GenScript	AHLFNALTWPSGHN	AHLFNAMTWPSGHN	AHLFNALTWPSGHN	NA	NA		118.42	1563.76	14	5.9	782.891	2	43.37	Y	Y	0.7	1.34	1.9	61800000	31667678	46283679	44337005	72851930	65895348	79651267	63634135	66886247	56886236	43721276	68503498	70841856	58086940	44765179	92717511	67440452	1.41471	1.22964	1.3478	0.0742687	0.333621	0.24968	0.383179	0.437758	0.221235
>TDP230|TDP230|GenScript	AHLFNALTWPSGHN	AHLFNAMTWPSGHN	AHLFNALT.W	NA	NAMTWPSG	8	65.11	885.471	8	1.7	443.743	2	39.77	N	Y	0.58	2.59	2	367000	414062	260725	671338	NA	457277	537548	511534	427138	319218	407060	502963	318627	335592	NA	355961	339406	1.07726	0.862402	0.765872	0.753635	0.607927	0.43059	0.816191	0.573837	0.301294
>TDP230|TDP230|GenScript	AHLFNALTWPSGHN	AHLFNAMTWPSGHN	A.LTWPSGHN	LFNAMTWP	NA	6	71.27	910.43	8	2.6	456.223	2	29.2	N	Y	0.62	60	1.2	358000	46703	32622	35130	46036	27575	28837	26380	54663	297732	494777	474797	355018	899349	1409732	1071609	987363	0.856465	10.1085	27.2168	0.482901	0.000252984	8.12889e-05	0.734091	0.0073004	0.00142256
>TDP230|TDP230|GenScript	AHLFNALTWPSGHN	AHLFNAMTWPSGHN	AHLFNAL.T	NA	FNAMTWPS	7	65.81	784.423	7	1.4	393.218	2	43.29	N	Y	0.85	7.89	1.6	301000	211585	523470	386827	303770	407667	282507	203910	303529	303871	272744	380240	279809	239573	160759	271164	315163	0.840046	0.867437	0.692076	0.494405	0.528367	0.187385	0.736818	0.539197	0.186386
>TDP230|TDP230|GenScript	AHLFNALTWPSGHN	AHLFNAMTWPSGHN	A.HLFNALTWPSGHN	XXXAHLFN	NA	1	48.41	1492.72	13	7	498.577	3	40.79	N	Y	0.62	10.67	2.9	972000	1786562	666970	1570643	1033173	1606941	1211118	841131	1689324	930029	930619	725272	792523	201546	656638	591715	176315	1.05757	0.668027	0.321555	0.828072	0.156995	0.0234246	0.828255	0.320333	0.0499463
>TDP154|TDP154|GenScript	DTFWNSLKYIVVWT	DTFWNSLKYIVVWT	DTFWNSLKYIVVWT	NA	NA		52.28	1770.9	14	3.8	886.46	2	64.52	Y	Y	0.69	10.61	4	1280000	1156010	1131828	1077012	NA	417373	1595641	949238	862517	1043596	577011	2062146	1415220	1140824	1041223	987744	1564795	0.852513	1.1363	1.0553	0.590672	0.69778	0.707611	0.765119	0.602204	0.397714
>TDP200|TDP200|GenScript	WHSVQPQEYEGDNN	WHSVQPQEYEGDNN	W.HSVQPQEYEGDNN	XXXWHSVQ	NA	1	49.4	1515.62	13	8.8	758.825	2	16.6	N	Y	0.39	3.87	2.8	53200	16745	18897	23784	NA	12510	22365	33926	NA	NA	39198	22030	36877	130244	47362	52090	29533	1.15776	1.65088	3.27166	0.657224	0.0890455	0.150226	0.786153	0.247245	0.163027
>TDP200|TDP200|GenScript	WHSVQPQEYEGDNN	WHSVQPQEYEGDNN	WHSVQPQEYEG.D	NA	EYEGDNNX	11	48.44	1358.59	11	7.9	680.307	2	25.71	N	Y	0.46	4.51	3.9	49800	28445	29306	NA	43005	16609	22234	58800	33649	65685	40158	75243	68335	62935	46744	122070	73171	0.977302	1.85662	2.26974	0.950796	0.0334884	0.0814646	0.849361	0.148714	0.112642
>TDP200|TDP200|GenScript	WHSVQPQEYEGDNN	WHSVQPQEYEGDNN	WHSVQPQEYEGDNN	NA	NA		90.13	1701.7	14	5.8	851.863	2	24.2	Y	Y	0.58	1.17	3.1	6980000	3208805	6790968	5591489	6243190	5500266	7703546	7374177	6166720	6967541	6263518	9113681	9057406	4563295	8285268	9691076	10578894	1.22489	1.43819	1.5168	0.240419	0.067374	0.117216	0.609384	0.211001	0.139728
>TDP181|TDP181|GenScript	LNLKWTRVLFDGYQ	LNMKWTRVLFDGYQ	LNLKWTRVLFDGYQ	NA	NA		93.63	1751.94	14	0.5	876.976	2	55.12	Y	Y	0.77	2.62	2.6	18200000	9107961	13036233	2315576	38589446	26530697	14386928	20478941	6798499	13300739	10621940	NA	12453934	20344689	16694196	14350248	29091960	1.08162	0.769274	1.27648	0.890762	0.714753	0.628831	0.834047	0.608557	0.375022
>TDP181|TDP181|GenScript	LNLKWTRVLFDGYQ	LNMKWTRVLFDGYQ	LNLKWTRVLFD.G	NA	VLFDGYQX	11	86.81	1403.79	11	3.3	702.906	2	50.56	N	Y	0.84	19.51	2	2700000	1373200	834723	3275912	6137223	2092258	1320982	1204127	1675590	4133460	1630982	4576959	2959831	2091510	1533393	NA	1884366	0.541513	1.14458	0.632102	0.31476	0.769105	0.486646	0.649193	0.626273	0.324045
>TDP181|TDP181|GenScript	LNLKWTRVLFDGYQ	LNMKWTRVLFDGYQ	LNLKWTRVLFDG.Y	NA	LFDGYQXX	12	78.08	1460.81	12	1.2	731.415	2	50.8	N	Y	0.68	7.88	2.8	301000	210184	275883	315026	574868	334330	215804	206547	126081	378559	125819	551247	383322	227214	139737	345711	253453	0.64156	1.04578	0.702138	0.222999	0.898775	0.300694	0.589741	0.66867	0.246543
>TDP66|TDP66|generation3	PKDRWHTWLKIFNT	PKDRWHTWMKIFNT	PKDRWHTWLKIFNT	NA	NA		87.44	1840.97	14	2.8	921.497	2	46.27	Y	Y	0.81	2.09	2.3	38300000	22559718	28396755	37964683	61990369	34403627	27073583	48077171	30215553	46347959	20558594	52710474	45933989	44967467	23619196	41187075	33610029	0.926171	1.09701	0.950118	0.786729	0.755553	0.855258	0.819919	0.62422	0.438354
>TDP16|TDP16|generation1	SLQFNVKSHPEELV	SMQFNVKSHPEELV	S.LQFNVKSHPEELV	XXXSMQFN	NA	1	67.5	1538.81	13	2.1	770.413	2	37.93	N	Y	0.48	2.28	2.8	11700000	5436752	12632008	18398960	16513104	13912439	13340606	14414362	14970433	3734438	11238698	7594734	12696543	6626284	9076696	14443431	9179395	1.06903	0.665607	0.742265	0.762244	0.252383	0.341559	0.816191	0.392919	0.264189
>TDP16|TDP16|generation1	SLQFNVKSHPEELV	SMQFNVKSHPEELV	F.NVKSHPEELV	SMQFNVKS	NA	4	78.29	1150.6	10	1.5	576.307	2	29.57	N	Y	0.38	3.2	5.3	413000	519154	492143	491836	560739	683759	NA	407821	554867	NA	478330	449649	141522	417351	617067	533941	236923	1.06366	0.690935	0.874706	0.655963	0.144346	0.47051	0.785585	0.306925	0.316689
>TDP16|TDP16|generation1	SLQFNVKSHPEELV	SMQFNVKSHPEELV	SLQFNVK.S	NA	FNVKSHPE	7	53.53	834.46	7	5.2	418.239	2	33.09	N	Y	0.86	4.4	2.2	389000	300563	433531	407470	402672	410902	306049	335749	379068	450179	444066	422489	384940	380275	409317	423985	372465	0.927169	1.10195	1.02707	0.479977	0.275296	0.752828	0.734091	0.407835	0.411982
>TDP16|TDP16|generation1	SLQFNVKSHPEELV	SMQFNVKSHPEELV	K.SHPEELV	FNVKSHPE	NA	7	83.14	809.392	7	0.1	405.703	2	28.05	N	Y	0.78	6.7	1.9	357000	544376	496185	442473	436229	375312	289046	274224	358466	282385	279597	337991	335609	289959	288129	267436	293124	0.675805	0.643779	0.593274	0.00475253	0.00127895	0.000291931	0.0792088	0.0172232	0.00291931
>TDP16|TDP16|generation1	SLQFNVKSHPEELV	SMQFNVKSHPEELV	Q.FNVKSHPEELV	XSMQFNVK	NA	3	96.9	1297.67	11	1.7	649.842	2	32.75	N	Y	0.76	6.46	1.9	261000	234005	249608	228865	306420	189813	304741	317292	NA	366282	228886	262546	245035	283305	307915	310301	278798	1.06238	1.0823	1.15843	0.707104	0.578639	0.0848353	0.803878	0.559929	0.114477
>TDP16|TDP16|generation1	SLQFNVKSHPEELV	SMQFNVKSHPEELV	SLQFNVKSHPE.E	NA	SHPEELVX	11	85.66	1284.65	11	5.2	643.334	2	34.63	N	Y	0.58	2.67	3	226000	353109	173816	299768	218114	284720	NA	210063	309023	227136	382390	NA	284661	253833	171888	349438	NA	1.02578	1.14112	0.989221	0.905154	0.57118	0.966667	0.842003	0.558733	0.468282
>TDP16|TDP16|generation1	SLQFNVKSHPEELV	SMQFNVKSHPEELV	SLQFNVKSHPEELV	NA	NA		103.97	1625.84	14	2.8	813.93	2	43.61	Y	Y	0.45	0.81	3.7	586000000	NA	512354263	520555935	542194966	493945492	720654324	922870741	615298539	769396579	568787760	531128440	584687923	406893786	587388393	528350035	579635260	1.31075	1.16849	1.00101	0.190642	0.221373	0.991903	0.569081	0.366621	0.474757
>TDP16|TDP16|generation1	SLQFNVKSHPEELV	SMQFNVKSHPEELV	N.VKSHPEELV	MQFNVKSH	NA	5	49.59	1036.56	9	2.2	519.286	2	26.93	N	Y	0.73	17.26	1.6	152000	201076	240513	165142	181026	199519	163488	178422	160692	148354	108412	154912	129392	136899	95095	NA	148766	0.891291	0.686849	0.644463	0.292332	0.018903	0.031221	0.636889	0.106809	0.0617801
>TDP16|TDP16|generation1	SLQFNVKSHPEELV	SMQFNVKSHPEELV	SLQFNVKSHPEE.L	NA	HPEELVXX	12	91.69	1413.69	12	6.2	707.856	2	30.35	N	Y	0.5	3.78	2.8	371000	155536	707392	521453	415035	513358	392371	533507	266446	276246	426248	170001	226435	381225	298022	360620	355936	0.947909	0.610715	0.775698	0.863634	0.219197	0.420028	0.830727	0.365483	0.296458
>TDP16|TDP16|generation1	SLQFNVKSHPEELV	SMQFNVKSHPEELV	V.KSHPEELV	QFNVKSHP	NA	6	49.1	937.487	8	6.4	469.754	2	26.67	N	Y	0.49	17.02	1.9	35600	37828	32439	37670	39479	NA	46169	54581	46971	87887	46325	60154	44317	28426	91138	28607	41324	1.33609	1.61911	1.28544	0.00771134	0.0657865	0.508706	0.10861	0.208453	0.332023
>TDP127|TDP127|GenScript	GFSIHEWELDTQKW	GFSIHEWELDTQKW	GFSIHEWELDTQKW	NA	NA		96.11	1774.83	14	7.6	888.43	2	47.82	Y	Y	0.59	1.23	2.8	7830000	5548850	8377548	7090331	9360369	4842391	8488288	9140815	6825968	11152158	5701583	9214274	6865837	6721353	7147589	8321280	8892883	0.964459	1.08417	1.02324	0.838232	0.678902	0.861188	0.828332	0.596609	0.440425
>TDP207|TDP207|GenScript	PLTSNLQADWDFNR	PLTSNLQADWDFNR	PLTSNLQADWDFNR	NA	NA		128.01	1675.8	14	2.5	838.907	2	41.26	Y	Y	0.41	0.52	4.3	46100000	35591108	34561175	33207879	43269631	40119590	43422366	54493320	46010047	53305268	43173047	54521139	47147034	49435694	64427232	18729869	77578559	1.25517	1.35134	1.43335	0.0495986	0.0102423	0.262648	0.30618	0.0683952	0.229507
>TDP207|TDP207|GenScript	PLTSNLQADWDFNR	PLTSNLQADWDFNR	PLTSNLQAD.W	NA	LQADWDFN	9	82.8	957.477	9	2.6	479.747	2	25.86	N	Y	0.98	11.4	2.3	2330000	2206929	3082210	2495078	2657992	2955045	2655042	2258836	2307370	2608991	2247740	2333746	2021742	1815811	2077500	1779803	1961503	0.974535	0.88221	0.73113	0.795119	0.210624	0.0114374	0.822005	0.359513	0.029803
>TDP207|TDP207|GenScript	PLTSNLQADWDFNR	PLTSNLQADWDFNR	PLTSNLQA.D	NA	NLQADWDF	8	72.72	842.45	8	4	422.234	2	30.05	N	Y	0.54	7.04	1.7	115000	155536	97014	114881	81329	189813	41072	30780	44334	149378	129245	154912	93809	106477	181781	159344	209374	0.681877	1.17511	1.46398	0.418761	0.388538	0.102545	0.705468	0.467867	0.129918
>TDP9|TDP9|generation1	NLSEDWAFKPTGPL	NLSEDWAFKPTGPM	W.AFKPTGPL	SEDWAFKP	NA	6	84.39	829.47	8	2.8	415.743	2	34.01	N	Y	1.24	10.66	1.6	6000000	6214432	8044063	6641576	6154884	8703363	6578750	5027448	6235391	6578750	5770112	5502410	5183748	4810473	4946429	4733718	5344546	0.981149	0.851416	0.733144	0.889891	0.107757	0.00783031	0.834047	0.273798	0.0237026
>TDP9|TDP9|generation1	NLSEDWAFKPTGPL	NLSEDWAFKPTGPM	D.WAFKPTGPL	LSEDWAFK	NA	5	88.54	1015.55	9	2.8	508.783	2	43.92	N	Y	0.85	3.46	2.5	958000	526860	903441	870585	1165631	891906	818747	940449	899599	1104984	833308	1076340	1140263	925969	1397366	801377	1190126	1.02428	1.19858	1.24472	0.879918	0.290455	0.300427	0.833748	0.415376	0.246543
>TDP9|TDP9|generation1	NLSEDWAFKPTGPL	NLSEDWAFKPTGPM	A.FKPTGPL	EDWAFKPT	NA	7	72.88	758.433	7	1.7	380.224	2	34.53	N	Y	0.85	11.89	1.6	546000	1099961	597241	490041	546610	434629	457766	483408	574096	551469	498889	510004	460149	439217	436522	476167	415442	0.713242	0.739071	0.646468	0.221918	0.255242	0.137684	0.589741	0.395845	0.153978
>TDP9|TDP9|generation1	NLSEDWAFKPTGPL	NLSEDWAFKPTGPM	NLSEDWAFKPTG.P	NA	KPTGPMXX	12	74.41	1363.64	12	3.6	682.83	2	38.33	N	Y	0.76	6.07	1.7	264000	204579	274873	175014	404439	59748	312589	363875	170306	284431	228886	317872	219966	231967	255978	341051	364751	0.85609	0.992681	1.12734	0.672931	0.973572	0.596732	0.791684	0.681669	0.366013
>TDP9|TDP9|generation1	NLSEDWAFKPTGPL	NLSEDWAFKPTGPM	N.LSEDWAFKPTGPL	XXXNLSED	NA	1	87.37	1459.73	13	7.3	730.88	2	46.71	N	Y	0.57	4.09	2.9	71800	44279	69830	79160	NA	NA	58856	83849	60294	121753	NA	100593	70033	149258	89283	102502	109756	1.05034	1.51281	1.74937	0.818053	0.144967	0.0405128	0.828255	0.307178	0.0736595
>TDP9|TDP9|generation1	NLSEDWAFKPTGPL	NLSEDWAFKPTGPM	NLSEDWAFKPTGPL	NA	NA		103.13	1573.78	14	6	787.901	2	47.83	Y	Y	0.44	0.67	3.6	69000000	NA	51134370	66146504	97135906	58238115	55193489	99318470	43537865	41027663	44680677	67598165	109174093	71016275	62572321	75385393	86724895	0.896459	0.918121	1.03431	0.702983	0.798387	0.855574	0.803878	0.631538	0.438354
>TDP106|TDP106|generation1aar	TNLYQAGDNSKFQP	TNMYQAGDNSKFQP	TNLYQAGDNSKFQP	NA	NA		78.08	1581.74	14	8.5	791.885	2	30.12	Y	Y	0.76	1.62	3.7	81600000	160440	103077189	83109447	86715872	81209816	82136282	79278991	91882751	75507271	77437370	90030294	66555762	78716835	89654018	86753771	94548869	1.22502	1.13355	1.28056	0.533924	0.712758	0.443444	0.75169	0.608557	0.305447
>TDP106|TDP106|generation1aar	TNLYQAGDNSKFQP	TNMYQAGDNSKFQP	G.DNSKFQP	YQAGDNSK	NA	7	52.6	834.387	7	0.4	418.201	2	23.06	N	Y	0.74	4.81	3.4	1090000	NA	955990	1023162	971359	1261826	905069	1168970	1175660	1176604	1114276	1015984	913828	1036248	963317	1025018	813253	1.1468	1.07287	0.975552	0.181017	0.354064	0.718561	0.55851	0.449269	0.403201
>TDP106|TDP106|generation1aar	TNLYQAGDNSKFQP	TNMYQAGDNSKFQP	A.GDNSKFQP	MYQAGDNS	NA	6	61.11	891.409	8	1.6	446.711	2	20.65	N	Y	0.8	4.31	2.2	433000	NA	428478	434395	396491	536006	411989	473740	477955	363212	320714	352074	375235	384077	338830	403484	333896	1.13134	0.840445	0.869657	0.141008	0.0109278	0.059034	0.512855	0.0722693	0.0936517
>TDP106|TDP106|generation1aar	TNLYQAGDNSKFQP	TNMYQAGDNSKFQP	TNLYQAGDNSK.F	NA	DNSKFQPX	11	70.33	1209.56	11	1.3	605.789	2	21.6	N	Y	0.36	2.41	3	31500	23471	45576	34195	42475	32894	NA	37706	NA	36117	32346	37823	51757	30137	NA	35876	38348	0.969002	1.08459	0.954919	0.888467	0.652767	0.801419	0.834047	0.587345	0.422594
>TDP149|TDP149|GenScript	FRIHGFDEAHNAWL	FRIHGFDEAHNAWM	FRIHG.F	NA	RIHGFDEA	5	51.31	628.345	5	0.2	315.18	2	22.98	N	Y	0.76	60	2.4	4860000	NA	952959	1014187	653460	761409	634333	673256	598817	639459	615387	665922	502201	568510	529268	759445	622612	0.763511	0.693438	0.709712	0.0987215	0.0475551	0.0704185	0.434896	0.175318	0.104048
>TDP149|TDP149|GenScript	FRIHGFDEAHNAWL	FRIHGFDEAHNAWM	FRIHGFD.E	NA	HGFDEAHN	7	91.95	890.44	7	4.5	446.229	2	33.14	N	Y	1.1	6.52	1.6	1760000	1772549	2021121	1687319	2216465	1854992	1726431	1687535	1785465	2138350	1535042	1700013	1528437	1758770	1582857	1658665	1476637	0.916462	0.89664	0.841438	0.248516	0.328672	0.0635687	0.609384	0.435356	0.0974224
>TDP149|TDP149|GenScript	FRIHGFDEAHNAWL	FRIHGFDEAHNAWM	FRIHGFDEAHNAW.L	NA	HNAWMXXX	13	85.93	1598.74	13	14.8	533.928	3	36.58	N	Y	0.6	2.63	2.2	5330000	5850113	5830935	8113492	5165864	4691404	6238695	7057764	4861957	6241116	5249294	3269256	3226701	5523488	3264643	5618961	4319715	0.915443	0.720596	0.750261	0.561195	0.128039	0.117105	0.75531	0.290646	0.139728
>TDP149|TDP149|GenScript	FRIHGFDEAHNAWL	FRIHGFDEAHNAWM	FRIHGFDEAHNA.W	NA	AHNAWMXX	12	95.69	1412.66	12	1.2	471.894	3	30.5	N	Y	0.56	2.85	1.6	2260000	4308766	3041788	1965547	2242956	1952055	2144960	1836952	1895339	2189506	2138094	1810665	1641655	1768277	1941473	1891624	2677783	0.677331	0.673058	0.716248	0.128644	0.131538	0.196256	0.492887	0.291984	0.192668
>TDP149|TDP149|GenScript	FRIHGFDEAHNAWL	FRIHGFDEAHNAWM	FRIHGFDEAHNAWL	NA	NA		81.82	1711.82	14	1.6	428.963	4	44.1	Y	Y	0.54	0.63	3	48800000	13942186	51336482	56273892	62431896	50041639	49569508	55723814	31176957	46654899	33716094	70314163	54587047	39833761	72712500	52462270	44739908	1.01374	1.1157	1.14003	0.960236	0.703704	0.640542	0.849361	0.60553	0.377186
>TDP149|TDP149|GenScript	FRIHGFDEAHNAWL	FRIHGFDEAHNAWM	FRIHGF.D	NA	IHGFDEAH	6	62.68	775.413	6	1.1	388.713	2	35.66	N	Y	0.75	23.42	2	399000	513549	363802	565431	313484	NA	320436	237310	405163	577047	494777	525093	407583	427809	448888	343847	403320	0.731027	1.14134	0.924612	0.207358	0.406728	0.623472	0.584108	0.476976	0.374618
>TDP149|TDP149|GenScript	FRIHGFDEAHNAWL	FRIHGFDEAHNAWM	FRIHGFDEAH.N	NA	DEAHNAWM	10	92.1	1227.58	10	2.5	410.201	3	35.88	N	Y	0.71	2.97	2.1	594000	435080	798343	619282	395608	393647	676186	679409	575469	711078	540006	661899	588731	492456	422920	602897	991771	1.03398	1.11271	1.11641	0.872796	0.550168	0.691607	0.831458	0.54981	0.394509
>TDP149|TDP149|GenScript	FRIHGFDEAHNAWL	FRIHGFDEAHNAWM	FRIHGFDEAHN.A	NA	EAHNAWMX	11	79.58	1341.62	11	3.5	448.216	3	31.1	N	Y	0.78	1.27	2.3	596000	386738	605326	581587	633149	694543	647412	754117	608431	659921	731886	657875	532931	455379	536688	588919	589553	1.22553	1.1703	0.983569	0.100665	0.225678	0.892491	0.435401	0.369172	0.447172
>TDP214|TDP214|GenScript	NEIDGWTYWPEAVN	NEIDGWTYWPEAVN	NEIDGWTYWPEAVN	NA	NA		55	1692.74	14	7	847.384	2	48.05	Y	Y	0.65	2.49	3.2	1000000	608832	831691	1202664	785035	2103043	1268666	878046	895479	849201	756556	769533	1107915	722522	892830	1146156	1476637	1.50085	1.01604	1.23625	0.218987	0.929562	0.363828	0.588674	0.672879	0.274021
>TDP5|TDP5|generation1	SLNQAYGDLPSVDL	SLNQAYGDMPSVDM	SLNQAYGDLPSVDL	NA	NA		94.49	1490.73	14	5.9	746.374	2	47.02	Y	Y	0.41	0.57	2.4	34300000	27323882	26779858	429907	62608507	29658299	953461	32695992	78285752	28033865	38924271	30680715	44882683	36506358	NA	36900637	37026131	1.20873	1.21665	1.25697	0.775104	0.650892	0.639277	0.817818	0.587339	0.376837
>TDP5|TDP5|generation1	SLNQAYGDLPSVDL	SLNQAYGDMPSVDM	SLNQAYGDLPSVD.L	NA	PSVDMXXX	13	50.26	1377.64	13	2.1	689.829	2	35.95	N	Y	0.49	7.44	1.5	137000	98786	140468	211812	NA	NA	82398	156449	NA	95561	125682	180061	245844	225313	176835	136048	254555	0.794275	1.07603	1.31813	0.585329	0.820651	0.301221	0.764764	0.639579	0.246614
>TDP213|TDP213|GenScript	QLELHEPLYGVNIE	QLEMHEPLYGVNIE	QLELHEPLYGVNIE	NA	NA		79.79	1652.84	14	5.4	827.432	2	44.58	Y	Y	0.41	0.95	3.7	22800000	15483533	21524942	27463813	27021443	28040574	16348782	26016166	20464170	19132601	11033112	21526797	24341779	24242504	30420536	23202674	26667630	0.993179	0.831033	1.14252	0.969138	0.372541	0.352413	0.849361	0.45847	0.269605
>TDP213|TDP213|GenScript	QLELHEPLYGVNIE	QLEMHEPLYGVNIE	L.ELHEPLYGVNIE	XXQLEMHE	NA	2	69.03	1411.7	12	5.5	706.86	2	42.32	N	Y	0.61	5.87	2.1	144000	NA	174827	152577	244606	199519	156948	212700	184040	NA	NA	204203	68416	NA	170652	280482	305245	0.987579	0.714897	1.32232	0.933955	0.445029	0.284654	0.848423	0.500118	0.238521
>TDP82|TDP82|generation1aar	IQLDPRYNHTQQFP	IQMDPRYNHTQQFP	IQLDPRYNHTQQFP	NA	NA		59.11	1755.87	14	1.2	878.943	2	34.96	Y	Y	0.72	2.07	3	155000000	140122471	212217742	201939802	55720688	157458607	60555890	204789412	196401096	204626750	193250781	223315367	50947910	NA	189200893	180775850	202762144	1.01509	1.10187	1.25189	0.963966	0.781067	0.411615	0.849361	0.627184	0.29371
>TDP82|TDP82|generation1aar	IQLDPRYNHTQQFP	IQMDPRYNHTQQFP	D.PRYNHTQQFP	IQMDPRYN	NA	4	89.45	1286.62	10	4.2	644.318	2	25.71	N	Y	1.3	3.52	2.4	42200000	32368291	45172062	42272732	43976074	42168709	42506834	42715731	41752401	41436917	40157786	49089144	41728765	43351301	43157589	45007596	42535972	1.03269	1.05265	1.06266	0.663674	0.566319	0.420551	0.790089	0.556854	0.296458
>TDP82|TDP82|generation1aar	IQLDPRYNHTQQFP	IQMDPRYNHTQQFP	Y.NHTQQFP	DPRYNHTQ	NA	7	73.35	870.398	7	2.3	436.207	2	26.2	N	Y	0.63	5.23	3.6	918000	1338170	979233	924436	810643	1143193	1028011	844646	949043	1053828	968995	821841	663940	749141	732071	655079	NA	0.978386	0.865791	0.702875	0.871952	0.376988	0.0792403	0.831458	0.45847	0.111214
>TDP82|TDP82|generation1aar	IQLDPRYNHTQQFP	IQMDPRYNHTQQFP	IQLDPRYNHTQ.Q	NA	NHTQQFPX	11	50.67	1383.69	11	5.8	462.24	3	26.11	N	Y	0.46	3.65	1.8	70400	13382	121267	19835	81859	32462	38452	46231	78560	103337	73189	69912	107557	82615	70610	92158	114605	0.828055	1.4978	1.52316	0.727407	0.328449	0.303461	0.807607	0.435356	0.247363
>TDP23|TDP23|generation1	LGNNGSLEQDVWIA	MGNNGSLEQDVWIA	LGNNGSLEQDVWIA	NA	NA		50.45	1514.74	14	2.1	758.377	2	45.32	Y	Y	0.71	2.14	2.5	3900000	1373200	3981609	2154025	7611923	3979605	6251774	4974713	3227570	2608991	4975180	4214826	3897919	2918607	5329777	3932341	2380251	1.2191	1.0381	0.962979	0.609067	0.925349	0.930245	0.769024	0.672879	0.456962
>TDP30|TDP30|generation1	PGTQLIEAPLHYSA	PGTQMIEAPLHYSA	G.TQLIEAPLHYSA	XXPGTQMI	NA	2	95.34	1341.69	12	0.2	671.854	2	39.64	N	Y	0.98	4.23	2.7	3210000	1898659	2566824	4478576	3920758	2901121	3335152	3260810	3570929	3253565	2494443	3923108	3048788	4106965	2794732	3075053	2920216	1.01579	0.988736	1.0025	0.936435	0.958266	0.990766	0.848423	0.678477	0.474757
>TDP30|TDP30|generation1	PGTQLIEAPLHYSA	PGTQMIEAPLHYSA	PGTQLIEAPLH.Y	NA	APLHYSAX	11	95.33	1174.63	11	5.6	588.328	2	37.09	N	Y	0.98	9.45	1.9	1300000	1198047	1202567	1857846	1465869	1402029	1347140	1459015	1661855	1555163	1480219	1046162	946175	1093289	1020201	1099564	1201145	1.02545	0.878307	0.77113	0.837352	0.454582	0.086294	0.828332	0.503007	0.115604
[truncated: 12 more rows]

## Sheet: Filtered
Protein	MatchSequence	RealSequence	Annotated_Sequence	N-term	C-term	Cleave_Loc	X.10lgP	Mass	Length	ppm	m.z	z	RT	Used	Candidate	Quality	Significance	Avg..ppm	Avg..Area	T0_1	T0_2	T0_3	T0_4	T15_1	T15_2	T15_3	T15_4	T60_1	T60_2	T60_3	T60_4	T240_1	T240_2	T240_3	T240_4	foldchange 1	foldchange 2	foldchange 3	t-test_pvalue 1	t-test_pvalue 2	t-test_pvalue 3	t-test_qvalue 1	t-test_qvalue 2	t-test_qvalue 3
[truncated: 1,173 more rows]
