# Supplementary material for: The impact of pH on proteolytic activity in wound fluid: Implications for acid therapy
Source: J Biol Chem. 2025 Sep 15;301(10):110723. doi: 10.1016/j.jbc.2025.110723 (PMC12550788; doi:10.1016/j.jbc.2025.110723)
Supplement: Supporting File 4 [file mmc4.xlsx]

## Sheet: Figure 4A 4B & 4C
Day 5 pH 3.5	Day 5 pH 5.0	Day 5 pH 7.4		Negative Datset for iceLogo
AGLFNYNQ	RVIFFRLN	MFMSKXXX		XXXLVATV
APSLIAKW	XSAMMKIG	ILKLMPXX		XXLVATVY
AWMTFIVP	WMTFIVPP	LQTAKXXX		XLVATVYE
EYAMWRLD	XNTLIQVP	IVKWASXX		LVATVYEF
EYQFVTYK	LQTAKXXX	ISTTHWXX		VATVYEFG
FIVFILWR	IMEMLYXX	NFLRGPXX		ATVYEFGH
FMAFMKWH	MFMSKXXX	NHYHRKXX		TVYEFGHI
FPIWEVND	DELQFXXX	VMFMSKXX		VYEFGHID
GTQMIEAP	PFWMLXXX	HVNSTQXX		YEFGHIDH
HWLMMHFQ	TYDFWIQN	MANFLRGP		EFGHIDHM
IIWFDYTL	SKYFMQXX	WLNHYHRK		FGHIDHMX
IKILMFYW	HYHRKXXX	DVLLRPXX		GHIDHMXX
INDFLVRT	LFNAMTWP	GHGYHQXX		HIDHMXXX
KIMYIRFN	AFNLYALX	NSKFQPXX		XXXMLDKL
LFNAMTWP	TFSYMRWP	TWVVKAXX		XXMLDKLM
LLTMNEIF	DVLLRPXX	ISVMRXXX		XMLDKLMN
LWVQMIKS	NLYALXXX	HYHRKXXX		MLDKLMNW
MWSLYRMI	SDSEKXXX	SMHRNWRA		LDKLMNWP
DIMEMLYX	AVMFMSKX	HTQQFPXX		DKLMNWPQ
RVIFFRLN	YVTASRGX	VARPLGXX		KLMNWPQR
TYDFWIQN	ISVMRXXX	SKYFMQXX		LMNWPQRR
YFRMIRWA	FGIFYLNG	YNHTQQFP		MNWPQRRG
KFEMLTWX	RLFFWAXX	GMSFMMXX		NWPQRRGM
RLFTYFRA		GYDLQTAK		WPQRRGMX
KERLFFWA		LFRFNWXX		PQRRGMXX
PTFSYMRW		XXHRRVYL		QRRGMXXX
RGLYFITH		XXMPEEVA		XXXAVRAV
KLDELQFX		XXVMFLRE		XXAVRAVE
YKRFMAHW		XXXLHAEG		XAVRAVEG
FGIFYLNG				AVRAVEGI
HVKLFRFN				VRAVEGIK
FTYFRAWX				RAVEGIKM
GLTLALWX				AVEGIKMW
FIENMTLG				VEGIKMWQ
AVMFMSKX				EGIKMWQS
AFNLYALX				GIKMWQSM
GDIMEMLY				IKMWQSMX
LFTYFRAW				KMWQSMXX
APQLIEYL				MWQSMXXX
EAVMFMSK				XXXGIQST
QESMLDIP				XXGIQSTY
TIFLPVRH				XGIQSTYF
QVDLYDKS				GIQSTYFH
DINMSVSL				IQSTYFHD
MEMLYXXX				QSTYFHDL
HDVQVMLE				STYFHDLN
TMANFLRG				TYFHDLNP
GWYLAIQA				YFHDLNPY
GLYFITHX				FHDLNPYM
LSNWFFEQ				HDLNPYMX
DIQFATAN				DLNPYMXX
ETVYADSS				LNPYMXXX
ESKYFMQX				XXXSLNQA
HRLFTYFR				XXSLNQAY
HPTFSYMR				XSLNQAYG
VKLFRFNW				SLNQAYGD
GFEYVTAS				LNQAYGDM
YMVLTKAA				NQAYGDMP
WTMANFLR				QAYGDMPS
YGFLPEIW				AYGDMPSV
VIFFRLNT				YGDMPSVD
WLMMHFQE				GDMPSVDM
RWMAYEEP				DMPSVDMX
VGMYWTLN				MPSVDMXX
RLFFWAXX				PSVDMXXX
DLRWMAYE				XXXFIVFI
KTVFGSDL				XXFIVFIL
PLISVMRX				XFIVFILW
YQKERLFF				FIVFILWR
WNMLKDDM				IVFILWRT
PVMEFATG				VFILWRTE
TMNEIFRK				FILWRTEH
VFILWRTE				ILWRTEHH
WHAMFRKY				LWRTEHHA
WKIMYIRF				WRTEHHAM
WMTFIVPP				RTEHHAMX
WYAFRSTM				TEHHAMXX
XDELWVQM				EHHAMXXX
XGLYFRYE				XXXKVHLP
XVMFLREK				XXKVHLPA
XYQLLTMN				XKVHLPAE
YPMFVKIS				KVHLPAEI
YTIAVQMF				VHLPAEIM
				HLPAEIMQ
				LPAEIMQT
				PAEIMQTT
				AEIMQTTQ
				EIMQTTQM
				IMQTTQMX
				MQTTQMXX
				QTTQMXXX
				XXXELFDN
				XXELFDNR
				XELFDNRV
				ELFDNRVG
				LFDNRVGK
				FDNRVGKW
				DNRVGKWS
				NRVGKWSY
				RVGKWSYR
				VGKWSYRM
				GKWSYRMX
				KWSYRMXX
				WSYRMXXX
				XXXNLSED
				XXNLSEDW
				XNLSEDWA
				NLSEDWAF
				LSEDWAFK
				SEDWAFKP
				EDWAFKPT
				DWAFKPTG
				WAFKPTGP
				AFKPTGPM
				FKPTGPMX
				KPTGPMXX
				PTGPMXXX
				XXXHIGLQ
				XXHIGLQV
				XHIGLQVH
				HIGLQVHM
				IGLQVHMR
				GLQVHMRY
				LQVHMRYI
				QVHMRYIN
				VHMRYINV
				HMRYINVM
				MRYINVMX
				RYINVMXX
				YINVMXXX
				XXXPVIWT
				XXPVIWTH
				XPVIWTHN
				PVIWTHNA
				VIWTHNAG
				IWTHNAGM
				WTHNAGMS
				THNAGMSF
				HNAGMSFM
				NAGMSFMM
				AGMSFMMX
				GMSFMMXX
				MSFMMXXX
				XXXVMFLR
				XXVMFLRE
				XVMFLREK
				VMFLREKQ
				MFLREKQY
				FLREKQYD
				LREKQYDP
				REKQYDPV
				EKQYDPVS
				KQYDPVSL
				QYDPVSLX
				YDPVSLXX
				DPVSLXXX
				XXXGMYYK
				XXGMYYKR
				XGMYYKRF
				GMYYKRFM
				MYYKRFMA
				YYKRFMAH
				YKRFMAHW
				KRFMAHWV
				RFMAHWVG
				FMAHWVGI
				MAHWVGIX
				AHWVGIXX
				HWVGIXXX
				XXXMMVDQ
				XXMMVDQE
				XMMVDQEL
				MMVDQELS
				MVDQELSG
				VDQELSGN
				DQELSGNT
				QELSGNTI
				ELSGNTIK
				LSGNTIKV
				SGNTIKVX
				GNTIKVXX
				NTIKVXXX
				XXXAMTDR
				XXAMTDRG
				XAMTDRGW
				AMTDRGWY
				MTDRGWYL
				TDRGWYLA
				DRGWYLAI
				RGWYLAIQ
				GWYLAIQA
				WYLAIQAV
				YLAIQAVX
				LAIQAVXX
				AIQAVXXX
				XXXSMQFN
				XXSMQFNV
				XSMQFNVK
				SMQFNVKS
				MQFNVKSH
				QFNVKSHP
				FNVKSHPE
				NVKSHPEE
				VKSHPEEL
				KSHPEELV
				SHPEELVX
				HPEELVXX
				PEELVXXX
				XXXRMENY
				XXRMENYM
				XRMENYMV
				RMENYMVL
				MENYMVLT
				ENYMVLTK
				NYMVLTKA
				YMVLTKAA
				MVLTKAAP
				VLTKAAPV
				LTKAAPVX
				TKAAPVXX
				KAAPVXXX
				XXXYMDSI
				XXYMDSIR
				XYMDSIRH
				YMDSIRHQ
				MDSIRHQG
				DSIRHQGP
				SIRHQGPF
				IRHQGPFW
				RHQGPFWM
				HQGPFWML
				QGPFWMLX
				GPFWMLXX
				PFWMLXXX
				XXXDMFPG
				XXDMFPGQ
				XDMFPGQH
				DMFPGQHR
				MFPGQHRI
				FPGQHRIS
				PGQHRISD
				GQHRISDA
				QHRISDAE
				HRISDAEL
				RISDAELX
				ISDAELXX
				SDAELXXX
				XXXQMKKT
				XXQMKKTL
				XQMKKTLV
				QMKKTLVM
				MKKTLVMY
				KKTLVMYN
				KTLVMYNE
				TLVMYNEW
				LVMYNEWN
				VMYNEWNL
				MYNEWNLX
				YNEWNLXX
				NEWNLXXX
				XXXPMEPH
				XXPMEPHS
				XPMEPHSK
				PMEPHSKV
				MEPHSKVN
				EPHSKVNF
				PHSKVNFQ
				HSKVNFQQ
				SKVNFQQH
				KVNFQQHI
				VNFQQHIX
				NFQQHIXX
				FQQHIXXX
				XXXHMIAL
				XXHMIALY
				XHMIALYW
				HMIALYWG
				MIALYWGR
				IALYWGRD
				ALYWGRDT
				LYWGRDTM
				YWGRDTMF
				WGRDTMFI
				GRDTMFIX
				RDTMFIXX
				DTMFIXXX
				XXXMGNNG
				XXMGNNGS
				XMGNNGSL
				MGNNGSLE
				GNNGSLEQ
				NNGSLEQD
				NGSLEQDV
				GSLEQDVW
				SLEQDVWI
				LEQDVWIA
				EQDVWIAX
				QDVWIAXX
				DVWIAXXX
				XXXLGWHA
				XXLGWHAM
				XLGWHAMF
				LGWHAMFR
				GWHAMFRK
				WHAMFRKY
				HAMFRKYP
				AMFRKYPI
				MFRKYPIM
				FRKYPIMA
				RKYPIMAX
				KYPIMAXX
				YPIMAXXX
				XXXSGPDY
				XXSGPDYQ
				XSGPDYQK
				SGPDYQKE
				GPDYQKER
				PDYQKERL
				DYQKERLF
				YQKERLFF
				QKERLFFW
				KERLFFWA
				ERLFFWAX
				RLFFWAXX
				LFFWAXXX
				XXXFGSMG
				XXFGSMGA
				XFGSMGAN
				FGSMGANH
				GSMGANHT
				SMGANHTW
				MGANHTWV
				GANHTWVV
				ANHTWVVK
				NHTWVVKA
				HTWVVKAX
				TWVVKAXX
				WVVKAXXX
				XXXDGIYR
				XXDGIYRM
				XDGIYRMH
				DGIYRMHV
				GIYRMHVQ
				IYRMHVQL
				YRMHVQLG
				RMHVQLGG
				MHVQLGGA
				HVQLGGAA
				VQLGGAAX
				QLGGAAXX
				LGGAAXXX
				XXXHGTPK
				XXHGTPKF
				XHGTPKFA
				HGTPKFAW
				GTPKFAWD
				TPKFAWDE
				PKFAWDES
				KFAWDESN
				FAWDESNG
				AWDESNGA
				WDESNGAX
				DESNGAXX
				ESNGAXXX
				XXXAGSWK
				XXAGSWKG
				XAGSWKGV
				AGSWKGVR
				GSWKGVRN
				SWKGVRND
				WKGVRNDF
				KGVRNDFT
				GVRNDFTE
				VRNDFTEA
				RNDFTEAX
				NDFTEAXX
				DFTEAXXX
				XXXPGTQM
				XXPGTQMI
				XPGTQMIE
				PGTQMIEA
				GTQMIEAP
				TQMIEAPL
				QMIEAPLH
				MIEAPLHY
				IEAPLHYS
				EAPLHYSA
				APLHYSAX
				PLHYSAXX
				LHYSAXXX
				XXXQGHET
				XXQGHETR
				XQGHETRW
				QGHETRWL
				GHETRWLI
				HETRWLIF
				ETRWLIFV
				TRWLIFVS
				RWLIFVSN
				WLIFVSNA
				LIFVSNAX
				IFVSNAXX
				FVSNAXXX
				XXXRGSPM
				XXRGSPMD
				XRGSPMDG
				RGSPMDGY
				GSPMDGYA
				SPMDGYAQ
				PMDGYAQN
				MDGYAQNK
				DGYAQNKH
				GYAQNKHA
				YAQNKHAX
				AQNKHAXX
				QNKHAXXX
				XXXGGLLD
				XXGGLLDH
				XGGLLDHF
				GGLLDHFY
				GLLDHFYT
				LLDHFYTS
				LDHFYTSQ
				DHFYTSQI
				HFYTSQIP
				FYTSQIPA
				YTSQIPAX
				TSQIPAXX
				SQIPAXXX
				XXXSAMMK
				XXSAMMKI
				XSAMMKIG
				SAMMKIGE
				AMMKIGEV
				MMKIGEVA
				MKIGEVAR
				KIGEVARP
				IGEVARPL
				GEVARPLG
				EVARPLGX
				VARPLGXX
				ARPLGXXX
				XXXIARQP
				XXIARQPW
				XIARQPWN
				IARQPWNM
				ARQPWNML
				RQPWNMLK
				QPWNMLKD
				PWNMLKDD
				WNMLKDDM
				NMLKDDMG
				MLKDDMGX
				LKDDMGXX
				KDDMGXXX
				XXXMAIHG
				XXMAIHGF
				XMAIHGFE
				MAIHGFEY
				AIHGFEYV
				IHGFEYVT
				HGFEYVTA
				GFEYVTAS
				FEYVTASR
				EYVTASRG
				YVTASRGX
				VTASRGXX
				TASRGXXX
				XXXWAGTA
				XXWAGTAK
				XWAGTAKN
				WAGTAKNS
				AGTAKNSS
				GTAKNSSA
				TAKNSSAD
				AKNSSADI
				KNSSADIQ
				NSSADIQG
				SSADIQGX
				SADIQGXX
				ADIQGXXX
				XXXEAWMT
				XXEAWMTF
				XEAWMTFI
				EAWMTFIV
				AWMTFIVP
				WMTFIVPP
				MTFIVPPR
				TFIVPPRS
				FIVPPRSA
				IVPPRSAG
				VPPRSAGX
				PPRSAGXX
				PRSAGXXX
				XXXHAWFS
				XXHAWFSV
				XHAWFSVI
				HAWFSVII
				AWFSVIIP
				WFSVIIPN
				FSVIIPNL
				SVIIPNLG
				VIIPNLGD
				IIPNLGDG
				IPNLGDGX
				PNLGDGXX
				NLGDGXXX
				XXXAAPYH
				XXAAPYHK
				XAAPYHKM
				AAPYHKME
				APYHKMET
				PYHKMETN
				YHKMETNI
				HKMETNIT
				KMETNITS
				METNITSG
				ETNITSGX
				TNITSGXX
				NITSGXXX
				XXXNAKHY
				XXNAKHYS
				XNAKHYSR
				NAKHYSRQ
				AKHYSRQW
				KHYSRQWW
				HYSRQWWE
				YSRQWWEM
				SRQWWEMF
				RQWWEMFG
				QWWEMFGX
				WWEMFGXX
				WEMFGXXX
				XXXPASQT
				XXPASQTA
				XPASQTAR
				PASQTARW
				ASQTARWN
				SQTARWND
				QTARWNDV
				TARWNDVD
				ARWNDVDG
				RWNDVDGG
				WNDVDGGX
				NDVDGGXX
				DVDGGXXX
				XXXKARSA
				XXKARSAF
				XKARSAFA
				KARSAFAE
				ARSAFAEM
				RSAFAEMW
				SAFAEMWP
				AFAEMWPD
				FAEMWPDH
				AEMWPDHG
				EMWPDHGX
				MWPDHGXX
				WPDHGXXX
				XXXGASTS
				XXGASTSP
				XGASTSPH
				GASTSPHM
				ASTSPHMI
				STSPHMIW
				TSPHMIWA
				SPHMIWAK
				PHMIWAKP
				HMIWAKPG
				MIWAKPGX
				IWAKPGXX
				WAKPGXXX
				XXXGSQVF
				XXGSQVFS
				XGSQVFSW
				GSQVFSWL
				SQVFSWLN
				QVFSWLNH
				VFSWLNHY
				FSWLNHYH
				SWLNHYHR
				WLNHYHRK
				LNHYHRKX
				NHYHRKXX
				HYHRKXXX
				XXXHTNKR
				XXHTNKRI
				XHTNKRIS
				HTNKRISQ
				TNKRISQW
				NKRISQWM
				KRISQWMW
				RISQWMWE
				ISQWMWEI
				SQWMWEIR
				QWMWEIRX
				WMWEIRXX
				MWEIRXXX
				XXXMSYQW
				XXMSYQWQ
				XMSYQWQN
				MSYQWQNS
				SYQWQNSD
				YQWQNSDP
				QWQNSDPK
				WQNSDPKA
				QNSDPKAG
				NSDPKAGR
				SDPKAGRX
				DPKAGRXX
				PKAGRXXX
				XXXASMRI
				XXASMRIY
				XASMRIYI
				ASMRIYIE
				SMRIYIEP
				MRIYIEPE
				RIYIEPET
				IYIEPETF
				YIEPETFD
				IEPETFDK
				EPETFDKX
				PETFDKXX
				ETFDKXXX
				XXXKSHTN
				XXKSHTND
				XKSHTNDL
				KSHTNDLP
				SHTNDLPL
				HTNDLPLI
				TNDLPLIS
				NDLPLISV
				DLPLISVM
				LPLISVMR
				PLISVMRX
				LISVMRXX
				ISVMRXXX
				XXXNTLIQ
				XXNTLIQV
				XNTLIQVP
				NTLIQVPV
				TLIQVPVK
				LIQVPVKH
				IQVPVKHE
				QVPVKHEG
				VPVKHEGP
				PVKHEGPK
				VKHEGPKX
				KHEGPKXX
				HEGPKXXX
				XXXVSPAP
				XXVSPAPT
				XVSPAPTY
				VSPAPTYG
				SPAPTYGR
				PAPTYGRL
				APTYGRLW
				PTYGRLWI
				TYGRLWIH
				YGRLWIHK
				GRLWIHKX
				RLWIHKXX
				LWIHKXXX
				XXXPSFNM
				XXPSFNMY
				XPSFNMYG
				PSFNMYGY
				SFNMYGYD
				FNMYGYDL
				NMYGYDLQ
				MYGYDLQT
				YGYDLQTA
				GYDLQTAK
				YDLQTAKX
				DLQTAKXX
				LQTAKXXX
				XXXYTRLN
				XXYTRLNG
				XYTRLNGE
				YTRLNGEA
				TRLNGEAV
				RLNGEAVM
				LNGEAVMF
				NGEAVMFM
				GEAVMFMS
				EAVMFMSK
				AVMFMSKX
				VMFMSKXX
				MFMSKXXX
				XXXESIEY
				XXESIEYK
				XESIEYKG
				ESIEYKGK
				SIEYKGKP
				IEYKGKPT
				EYKGKPTR
				YKGKPTRW
				KGKPTRWQ
				GKPTRWQR
				KPTRWQRX
				PTRWQRXX
				TRWQRXXX
				XXXSSGML
				XXSSGMLN
				XSSGMLNI
				SSGMLNIH
				SGMLNIHF
				GMLNIHFK
				MLNIHFKF
				LNIHFKFD
				NIHFKFDW
				IHFKFDWR
				HFKFDWRX
				FKFDWRXX
				KFDWRXXX
				XXXIKVYD
				XXIKVYDW
				XIKVYDWA
				IKVYDWAF
				KVYDWAFR
				VYDWAFRI
				YDWAFRIR
				DWAFRIRS
				WAFRIRSG
				AFRIRSGT
				FRIRSGTX
				RIRSGTXX
				IRSGTXXX
				XXXGRDLH
				XXGRDLHT
				XGRDLHTV
				GRDLHTVT
				RDLHTVTA
				DLHTVTAE
				LHTVTAES
				HTVTAESL
				TVTAESLM
				VTAESLMS
				TAESLMSX
				AESLMSXX
				ESLMSXXX
				XXXMRAYK
				XXMRAYKE
				XMRAYKEQ
				MRAYKEQT
				RAYKEQTN
				AYKEQTNG
				YKEQTNGN
				KEQTNGNH
				EQTNGNHV
				QTNGNHVS
				TNGNHVSX
				NGNHVSXX
				GNHVSXXX
				XXXAKGMG
				XXAKGMGP
				XAKGMGPF
				AKGMGPFH
				KGMGPFHI
				GMGPFHIV
				MGPFHIVK
				GPFHIVKW
				PFHIVKWA
				FHIVKWAS
				HIVKWASX
				IVKWASXX
				VKWASXXX
				XXXRKWQS
				XXRKWQSP
				XRKWQSPQ
				RKWQSPQV
				KWQSPQVD
				WQSPQVDL
				QSPQVDLY
				SPQVDLYD
				PQVDLYDK
				QVDLYDKS
				VDLYDKSX
				DLYDKSXX
				LYDKSXXX
				XXXQKESA
				XXQKESAE
				XQKESAEY
				QKESAEYN
				KESAEYNP
				ESAEYNPT
				SAEYNPTR
				AEYNPTRL
				EYNPTRLH
				YNPTRLHS
				NPTRLHSX
				PTRLHSXX
				TRLHSXXX
				XXXDKQFT
				XXDKQFTK
				XDKQFTKG
				DKQFTKGP
				KQFTKGPK
				QFTKGPKY
				FTKGPKYE
				TKGPKYEH
				KGPKYEHS
				GPKYEHSS
				PKYEHSSX
				KYEHSSXX
				YEHSSXXX
				XXXSKLGQ
				XXSKLGQR
				XSKLGQRP
				SKLGQRPT
				KLGQRPTD
				LGQRPTDN
				GQRPTDNY
				QRPTDNYE
				RPTDNYEP
				PTDNYEPS
				TDNYEPSX
				DNYEPSXX
				NYEPSXXX
				XXXHRRVY
				XXHRRVYL
				XHRRVYLT
				HRRVYLTS
				RRVYLTSP
				RVYLTSPK
				VYLTSPKA
				YLTSPKAP
				LTSPKAPE
				TSPKAPES
				SPKAPESX
				PKAPESXX
				KAPESXXX
				XXXWKPHD
				XXWKPHDV
				XWKPHDVM
				WKPHDVMG
				KPHDVMGS
				PHDVMGSR
				HDVMGSRG
				DVMGSRGL
				VMGSRGLY
				MGSRGLYT
				GSRGLYTX
				SRGLYTXX
				RGLYTXXX
				XXXPKDRW
				XXPKDRWH
				XPKDRWHT
				PKDRWHTW
				KDRWHTWM
				DRWHTWMK
				RWHTWMKI
				WHTWMKIF
				HTWMKIFN
				TWMKIFNT
				WMKIFNTX
				MKIFNTXX
				KIFNTXXX
				XXXLFNDV
				XXLFNDVN
				XLFNDVNI
				LFNDVNIF
				FNDVNIFE
				NDVNIFEI
				DVNIFEIH
				VNIFEIHG
				NIFEIHGV
				IFEIHGVD
				FEIHGVDX
				EIHGVDXX
				IHGVDXXX
				XXXSFIEP
				XXSFIEPD
				XSFIEPDV
				SFIEPDVS
				FIEPDVSQ
				IEPDVSQV
				EPDVSQVK
				PDVSQVKH
				DVSQVKHM
				VSQVKHME
				SQVKHMEX
				QVKHMEXX
				VKHMEXXX
				XXXGWKTM
				XXGWKTMA
				XGWKTMAD
				GWKTMADS
				WKTMADSQ
				KTMADSQE
				TMADSQES
				MADSQESA
				ADSQESAR
				DSQESARD
				SQESARDX
				QESARDXX
				ESARDXXX
				XXXEWHNF
				XXEWHNFH
				XEWHNFHM
				EWHNFHMA
				WHNFHMAI
				HNFHMAIG
				NFHMAIGA
				FHMAIGAR
				HMAIGARS
				MAIGARSD
				AIGARSDX
				IGARSDXX
				GARSDXXX
				XXXFYAWK
				XXFYAWKF
				XFYAWKFG
				FYAWKFGI
				YAWKFGIF
				AWKFGIFY
				WKFGIFYL
				KFGIFYLN
				FGIFYLNG
				GIFYLNGD
				IFYLNGDX
				FYLNGDXX
				YLNGDXXX
				XXXKYVLG
				XXKYVLGW
				XKYVLGWL
				KYVLGWLN
				YVLGWLNT
				VLGWLNTS
				LGWLNTSR
				GWLNTSRQ
				WLNTSRQA
				LNTSRQAE
				NTSRQAEX
				TSRQAEXX
				SRQAEXXX
				XXXMYFKY
				XXMYFKYI
				XMYFKYIW
				MYFKYIWY
				YFKYIWYV
				FKYIWYVQ
				KYIWYVQT
				YIWYVQTA
				IWYVQTAD
				WYVQTADD
				YVQTADDX
				VQTADDXX
				QTADDXXX
				XXXAYNMW
				XXAYNMWS
				XAYNMWSL
				AYNMWSLY
				YNMWSLYR
				NMWSLYRM
				MWSLYRMI
				WSLYRMIR
				SLYRMIRQ
				LYRMIRQE
				YRMIRQEX
				RMIRQEXX
				MIRQEXXX
				XXXNFMAF
				XXNFMAFM
				XNFMAFMK
				NFMAFMKW
				FMAFMKWH
				MAFMKWHE
				AFMKWHEG
				FMKWHEGQ
				MKWHEGQY
				KWHEGQYE
				WHEGQYEX
				HEGQYEXX
				EGQYEXXX
				XXXDDRQK
				XXDDRQKE
				XDDRQKEY
				DDRQKEYS
				DRQKEYSW
				RQKEYSWM
				QKEYSWMN
				KEYSWMNL
				EYSWMNLI
				YSWMNLIQ
				SWMNLIQX
				WMNLIQXX
				MNLIQXXX
				XXXRDLVD
				XXRDLVDH
				XRDLVDHI
				RDLVDHIG
				DLVDHIGP
				LVDHIGPT
				VDHIGPTA
				DHIGPTAA
				HIGPTAAY
				IGPTAAYH
				GPTAAYHX
				PTAAYHXX
				TAAYHXXX
				XXXGHTFQ
				XXGHTFQE
				XGHTFQES
				GHTFQESM
				HTFQESML
				TFQESMLD
				FQESMLDI
				QESMLDIP
				ESMLDIPK
				SMLDIPKQ
				MLDIPKQX
				LDIPKQXX
				DIPKQXXX
				XXXPNITR
				XXPNITRE
				XPNITREW
				PNITREWL
				NITREWLH
				ITREWLHP
				TREWLHPF
				REWLHPFK
				EWLHPFKV
				WLHPFKVH
				LHPFKVHX
				HPFKVHXX
				PFKVHXXX
				XXXWQKSN
				XXWQKSND
				XWQKSNDG
				WQKSNDGA
				QKSNDGAQ
				KSNDGAQY
				SNDGAQYM
				NDGAQYMM
				DGAQYMMG
				GAQYMMGQ
				AQYMMGQX
				QYMMGQXX
				YMMGQXXX
				XXXIQMDP
				XXIQMDPR
				XIQMDPRY
				IQMDPRYN
				QMDPRYNH
				MDPRYNHT
				DPRYNHTQ
				PRYNHTQQ
				RYNHTQQF
				YNHTQQFP
				NHTQQFPX
				HTQQFPXX
				TQQFPXXX
				XXXAPSLI
				XXAPSLIA
				XAPSLIAK
				APSLIAKW
				PSLIAKWV
				SLIAKWVG
				LIAKWVGF
				IAKWVGFE
				AKWVGFEP
				KWVGFEPH
				WVGFEPHX
				VGFEPHXX
				GFEPHXXX
				XXXPDFYL
				XXPDFYLG
				XPDFYLGR
				PDFYLGRS
				DFYLGRSV
				FYLGRSVP
				YLGRSVPQ
				LGRSVPQW
				GRSVPQWH
				RSVPQWHE
				SVPQWHEX
				VPQWHEXX
				PQWHEXXX
				XXXPYWDT
				XXPYWDTK
				XPYWDTKM
				PYWDTKMH
				YWDTKMHA
				WDTKMHAE
				DTKMHAEN
				TKMHAENI
				KMHAENIA
				MHAENIAQ
				HAENIAQX
				AENIAQXX
				ENIAQXXX
				XXXLPNGQ
				XXLPNGQM
				XLPNGQMI
				LPNGQMIR
				PNGQMIRW
				NGQMIRWH
				GQMIRWHF
				QMIRWHFS
				MIRWHFSE
				IRWHFSEN
				RWHFSENX
				WHFSENXX
				HFSENXXX
				XXXVHSDA
				XXVHSDAY
				XVHSDAYV
				VHSDAYVT
				HSDAYVTE
				SDAYVTEL
				DAYVTELP
				AYVTELPK
				YVTELPKT
				VTELPKTN
				TELPKTNX
				ELPKTNXX
				LPKTNXXX
				XXXMPEEV
				XXMPEEVA
				XMPEEVAS
				MPEEVASH
				PEEVASHR
				EEVASHRM
				EVASHRMG
				VASHRMGK
				ASHRMGKN
				SHRMGKNF
				HRMGKNFX
				RMGKNFXX
				MGKNFXXX
				XXXGPKLT
				XXGPKLTY
				XGPKLTYD
				GPKLTYDF
				PKLTYDFW
				KLTYDFWI
				LTYDFWIQ
				TYDFWIQN
				YDFWIQNL
				DFWIQNLP
				FWIQNLPX
				WIQNLPXX
				IQNLPXXX
				XXXNHQLA
				XXNHQLAW
				XNHQLAWG
				NHQLAWGE
				HQLAWGED
				QLAWGEDR
				LAWGEDRN
				AWGEDRNT
				WGEDRNTF
				GEDRNTFY
				EDRNTFYX
				DRNTFYXX
				RNTFYXXX
				XXXAETSI
				XXAETSIK
				XAETSIKV
				AETSIKVF
				ETSIKVFM
				TSIKVFMP
				SIKVFMPY
				IKVFMPYY
				KVFMPYYG
				VFMPYYGH
				FMPYYGHX
				MPYYGHXX
				PYYGHXXX
				XXXVDYIE
				XXVDYIEH
				XVDYIEHK
				VDYIEHKD
				DYIEHKDQ
				YIEHKDQV
				IEHKDQVR
				EHKDQVRR
				HKDQVRRM
				KDQVRRMN
				DQVRRMNX
				QVRRMNXX
				VRRMNXXX
				XXXMHSPW
				XXMHSPWT
				XMHSPWTM
				MHSPWTMA
				HSPWTMAN
				SPWTMANF
				PWTMANFL
				WTMANFLR
				TMANFLRG
				MANFLRGP
				ANFLRGPX
				NFLRGPXX
				FLRGPXXX
				XXXHQVVQ
				XXHQVVQD
				XHQVVQDK
				HQVVQDKH
				QVVQDKHE
				VVQDKHEI
				VQDKHEIY
				QDKHEIYG
				DKHEIYGD
				KHEIYGDP
				HEIYGDPX
				EIYGDPXX
				IYGDPXXX
				XXXGQYPM
				XXGQYPMF
				XGQYPMFV
				GQYPMFVK
				QYPMFVKI
				YPMFVKIS
				PMFVKIST
				MFVKISTT
				FVKISTTH
				VKISTTHW
				KISTTHWX
				ISTTHWXX
				STTHWXXX
				XXXPPNRD
				XXPPNRDE
				XPPNRDEG
				PPNRDEGW
				PNRDEGWA
				NRDEGWAL
				RDEGWALQ
				DEGWALQH
				EGWALQHT
				GWALQHTF
				WALQHTFX
				ALQHTFXX
				LQHTFXXX
				XXXNQIIW
				XXNQIIWF
				XNQIIWFD
				NQIIWFDY
				QIIWFDYT
				IIWFDYTL
				IWFDYTLK
				WFDYTLKG
				FDYTLKGE
				DYTLKGEH
				YTLKGEHX
				TLKGEHXX
				LKGEHXXX
				XXXQPGMR
				XXQPGMRH
				XQPGMRHS
				QPGMRHSA
				PGMRHSAV
				GMRHSAVE
				MRHSAVEP
				RHSAVEPN
				HSAVEPNG
				SAVEPNGW
				AVEPNGWX
				VEPNGWXX
				EPNGWXXX
				XXXKHPLE
				XXKHPLET
				XKHPLETV
				KHPLETVY
				HPLETVYA
				PLETVYAD
				LETVYADS
				ETVYADSS
				TVYADSSE
				VYADSSEW
				YADSSEWX
				ADSSEWXX
				DSSEWXXX
				XXXMEFHW
				XXMEFHWR
				XMEFHWRI
				MEFHWRIM
				EFHWRIMQ
				FHWRIMQG
				HWRIMQGK
				WRIMQGKK
				RIMQGKKA
				IMQGKKAP
				MQGKKAPX
				QGKKAPXX
				GKKAPXXX
				XXXAQNEA
				XXAQNEAH
				XAQNEAHM
				AQNEAHMK
				QNEAHMKT
				NEAHMKTD
				EAHMKTDW
				AHMKTDWW
				HMKTDWWA
				MKTDWWAY
				KTDWWAYX
				TDWWAYXX
				DWWAYXXX
				XXXGDQPV
				XXGDQPVS
				XGDQPVSR
				GDQPVSRG
				DQPVSRGL
				QPVSRGLY
				PVSRGLYF
				VSRGLYFI
				SRGLYFIT
				RGLYFITH
				GLYFITHX
				LYFITHXX
				YFITHXXX
				XXXYEQTH
				XXYEQTHN
				XYEQTHNY
				YEQTHNYR
				EQTHNYRP
				QTHNYRPD
				THNYRPDM
				HNYRPDME
				NYRPDMEW
				YRPDMEWQ
				RPDMEWQX
				PDMEWQXX
				DMEWQXXX
				XXXTNMYQ
				XXTNMYQA
				XTNMYQAG
				TNMYQAGD
				NMYQAGDN
				MYQAGDNS
				YQAGDNSK
				QAGDNSKF
				AGDNSKFQ
				GDNSKFQP
				DNSKFQPX
				NSKFQPXX
				SKFQPXXX
				XXXENFPH
				XXENFPHL
				XENFPHLW
				ENFPHLWE
				NFPHLWER
				FPHLWERT
				PHLWERTI
				HLWERTIV
				LWERTIVN
				WERTIVNH
				ERTIVNHX
				RTIVNHXX
				TIVNHXXX
				XXXKQDDL
				XXKQDDLM
				XKQDDLMS
				KQDDLMSE
				QDDLMSEQ
				DDLMSEQF
				DLMSEQFT
				LMSEQFTN
				MSEQFTNM
				SEQFTNMY
				EQFTNMYX
				QFTNMYXX
				FTNMYXXX
				XXXTPHHV
				XXTPHHVN
				XTPHHVNW
				TPHHVNWY
				PHHVNWYK
				HHVNWYKR
				HVNWYKRA
				VNWYKRAP
				NWYKRAPN
				WYKRAPNQ
				YKRAPNQX
				KRAPNQXX
				RAPNQXXX
				XXXTHATP
				XXTHATPG
				XTHATPGI
				THATPGIH
				HATPGIHD
				ATPGIHDV
				TPGIHDVL
				PGIHDVLL
				GIHDVLLR
				IHDVLLRP
				HDVLLRPX
				DVLLRPXX
				VLLRPXXX
				XXXFPNMW
				XXFPNMWS
				XFPNMWSY
				FPNMWSYE
				PNMWSYEK
				NMWSYEKQ
				MWSYEKQR
				WSYEKQRF
				SYEKQRFH
				YEKQRFHP
				EKQRFHPX
				KQRFHPXX
				QRFHPXXX
				XXXPHWQR
				XXPHWQRV
				XPHWQRVI
				PHWQRVIF
				HWQRVIFF
				WQRVIFFR
				QRVIFFRL
				RVIFFRLN
				VIFFRLNT
				IFFRLNTP
				FFRLNTPX
				FRLNTPXX
				RLNTPXXX
				XXXQEGHQ
				XXQEGHQS
				XQEGHQSN
				QEGHQSNK
				EGHQSNKP
				GHQSNKPP
				HQSNKPPA
				QSNKPPAF
				SNKPPAFM
				NKPPAFMH
				KPPAFMHX
				PPAFMHXX
				PAFMHXXX
				XXXDPGSF
				XXDPGSFK
				XDPGSFKN
				DPGSFKNN
				PGSFKNNP
				GSFKNNPI
				SFKNNPID
				FKNNPIDW
				KNNPIDWH
				NNPIDWHH
				NPIDWHHX
				PIDWHHXX
				IDWHHXXX
				XXXEHPEM
				XXEHPEMV
				XEHPEMVH
				EHPEMVHY
				HPEMVHYQ
				PEMVHYQI
				EMVHYQIN
				MVHYQINQ
				VHYQINQK
				HYQINQKH
				YQINQKHX
				QINQKHXX
				INQKHXXX
				XXXRPVME
				XXRPVMEF
				XRPVMEFA
				RPVMEFAT
				PVMEFATG
				VMEFATGG
				MEFATGGY
				EFATGGYH
				FATGGYHP
				ATGGYHPN
				TGGYHPNX
				GGYHPNXX
				GYHPNXXX
				XXXHHFTQ
				XXHHFTQR
				XHHFTQRA
				HHFTQRAG
				HFTQRAGI
				FTQRAGIL
				TQRAGILK
				QRAGILKL
				RAGILKLM
				AGILKLMP
				GILKLMPX
				ILKLMPXX
				LKLMPXXX
				XXXYHFQF
				XXYHFQFP
				XYHFQFPM
				YHFQFPMH
				HFQFPMHN
				FQFPMHNG
				QFPMHNGR
				FPMHNGRV
				PMHNGRVP
				MHNGRVPD
				HNGRVPDX
				NGRVPDXX
				GRVPDXXX
				XXXEVDNT
				XXEVDNTK
				XEVDNTKP
				EVDNTKPK
				VDNTKPKV
				DNTKPKVM
				NTKPKVMY
				TKPKVMYW
				KPKVMYWH
				PKVMYWHF
				KVMYWHFX
				VMYWHFXX
				MYWHFXXX
				XXXEYPRP
				XXEYPRPQ
				XEYPRPQE
				EYPRPQEW
				YPRPQEWA
				PRPQEWAD
				RPQEWADG
				PQEWADGN
				QEWADGNH
				EWADGNHL
				WADGNHLX
				ADGNHLXX
				DGNHLXXX
				XXXGFSIH
				XXGFSIHE
				XGFSIHEW
				GFSIHEWE
				FSIHEWEL
				SIHEWELD
				IHEWELDT
				HEWELDTQ
				EWELDTQK
				WELDTQKW
				ELDTQKWX
				LDTQKWXX
				DTQKWXXX
				XXXEGADI
				XXEGADIW
				XEGADIWY
				EGADIWYR
				GADIWYRK
				ADIWYRKH
				DIWYRKHS
				IWYRKHSH
				WYRKHSHQ
				YRKHSHQL
				RKHSHQLX
				KHSHQLXX
				HSHQLXXX
				XXXEDNYE
				XXEDNYEV
				XEDNYEVW
				EDNYEVWV
				DNYEVWVP
				NYEVWVPQ
				YEVWVPQA
				EVWVPQAG
				VWVPQAGR
				WVPQAGRN
				VPQAGRNX
				PQAGRNXX
				QAGRNXXX
				XXXERWHD
				XXERWHDI
				XERWHDIN
				ERWHDINM
				RWHDINMS
				WHDINMSV
				HDINMSVS
				DINMSVSL
				INMSVSLQ
				NMSVSLQI
				MSVSLQIX
				SVSLQIXX
				VSLQIXXX
				XXXEMKEL
				XXEMKELG
				XEMKELGR
				EMKELGRS
				MKELGRSA
				KELGRSAN
				ELGRSANA
				LGRSANAF
				GRSANAFQ
				RSANAFQT
				SANAFQTX
				ANAFQTXX
				NAFQTXXX
				XXXEPLDM
				XXEPLDMQ
				XEPLDMQK
				EPLDMQKQ
				PLDMQKQR
				LDMQKQRY
				DMQKQRYF
				MQKQRYFD
				QKQRYFDW
				KQRYFDWL
				QRYFDWLX
				RYFDWLXX
				YFDWLXXX
				XXXEQREV
				XXEQREVY
				XEQREVYT
				EQREVYTQ
				QREVYTQI
				REVYTQIW
				EVYTQIWI
				VYTQIWIM
				YTQIWIMT
				TQIWIMTV
				QIWIMTVX
				IWIMTVXX
				WIMTVXXX
				XXXGEWHW
				XXGEWHWP
				XGEWHWPS
				GEWHWPSM
				EWHWPSMN
				WHWPSMNK
				HWPSMNKV
				WPSMNKVG
				PSMNKVGQ
				SMNKVGQA
				MNKVGQAX
				NKVGQAXX
				KVGQAXXX
				XXXGNGTF
				XXGNGTFP
				XGNGTFPT
				GNGTFPTK
				NGTFPTKL
				GTFPTKLD
				TFPTKLDE
				FPTKLDEL
				PTKLDELQ
				TKLDELQF
				KLDELQFX
				LDELQFXX
				DELQFXXX
				XXXGLYFR
				XXGLYFRY
				XGLYFRYE
				GLYFRYEI
				LYFRYEIP
				YFRYEIPQ
				FRYEIPQA
				RYEIPQAD
				YEIPQADQ
				EIPQADQW
				IPQADQWX
				PQADQWXX
				QADQWXXX
				XXXDITSQ
				XXDITSQV
				XDITSQVW
				DITSQVWP
				ITSQVWPV
				TSQVWPVE
				SQVWPVEY
				QVWPVEYM
				VWPVEYMQ
				WPVEYMQD
				PVEYMQDX
				VEYMQDXX
				EYMQDXXX
				XXXNVDWT
				XXNVDWTA
				XNVDWTAP
				NVDWTAPQ
				VDWTAPQL
				DWTAPQLI
				WTAPQLIE
				TAPQLIEY
				APQLIEYL
				PQLIEYLD
				QLIEYLDX
				LIEYLDXX
				IEYLDXXX
				XXXWLAKE
				XXWLAKED
				XWLAKEDQ
				WLAKEDQF
				LAKEDQFP
				AKEDQFPV
				KEDQFPVR
				EDQFPVRP
				DQFPVRPT
				QFPVRPTE
				FPVRPTEX
				PVRPTEXX
				VRPTEXXX
				XXXEEPML
				XXEEPMLK
				XEEPMLKH
				EEPMLKHW
				EPMLKHWF
				PMLKHWFA
				MLKHWFAW
				LKHWFAWD
				KHWFAWDQ
				HWFAWDQN
				WFAWDQNX
				FAWDQNXX
				AWDQNXXX
				XXXWILAG
				XXWILAGM
				XWILAGMQ
				WILAGMQG
				ILAGMQGH
				LAGMQGHV
				AGMQGHVN
				GMQGHVNS
				MQGHVNST
				QGHVNSTQ
				GHVNSTQX
				HVNSTQXX
				VNSTQXXX
				XXXQVILK
				XXQVILKI
				XQVILKIN
				QVILKINS
				VILKINSY
				ILKINSYN
				LKINSYNM
				KINSYNMW
				INSYNMWA
				NSYNMWAD
				SYNMWADX
				YNMWADXX
				NMWADXXX
				XXXVINYP
				XXVINYPL
				XVINYPLK
				VINYPLKF
				INYPLKFT
				NYPLKFTK
				YPLKFTKV
				PLKFTKVM
				LKFTKVMQ
				KFTKVMQQ
				FTKVMQQX
				TKVMQQXX
				KVMQQXXX
				XXXMIVQH
				XXMIVQHR
				XMIVQHRL
				MIVQHRLF
				IVQHRLFT
				VQHRLFTY
				QHRLFTYF
				HRLFTYFR
				RLFTYFRA
				LFTYFRAW
				FTYFRAWX
				TYFRAWXX
				YFRAWXXX
				XXXTVMIS
				XXTVMISM
				XTVMISMH
				TVMISMHR
				VMISMHRN
				MISMHRNW
				ISMHRNWR
				SMHRNWRA
				MHRNWRAQ
				HRNWRAQH
				RNWRAQHX
				NWRAQHXX
				WRAQHXXX
				XXXTWRGV
				XXTWRGVS
				XTWRGVSW
				TWRGVSWN
				WRGVSWNS
				RGVSWNSE
				GVSWNSED
				VSWNSEDI
				SWNSEDIL
				WNSEDILT
				NSEDILTX
				SEDILTXX
				EDILTXXX
				XXXLRKDW
				XXLRKDWG
				XLRKDWGD
				LRKDWGDI
				RKDWGDIQ
				KDWGDIQF
				DWGDIQFA
				WGDIQFAT
				GDIQFATA
				DIQFATAN
				IQFATANX
				QFATANXX
				FATANXXX
				XXXNRSVE
				XXNRSVEN
				XNRSVENG
				NRSVENGE
				RSVENGEK
				SVENGEKT
				VENGEKTQ
				ENGEKTQR
				NGEKTQRW
				GEKTQRWI
				EKTQRWIX
				KTQRWIXX
				TQRWIXXX
				XXXFRIHG
				XXFRIHGF
				XFRIHGFD
				FRIHGFDE
				RIHGFDEA
				IHGFDEAH
				HGFDEAHN
				GFDEAHNA
				FDEAHNAW
				DEAHNAWM
				EAHNAWMX
				AHNAWMXX
				HNAWMXXX
				XXXTDHRS
				XXTDHRSH
				XTDHRSHV
				TDHRSHVG
				DHRSHVGM
				HRSHVGMY
				RSHVGMYW
				SHVGMYWT
				HVGMYWTL
				VGMYWTLN
				GMYWTLNX
				MYWTLNXX
				YWTLNXXX
				XXXTQNGY
				XXTQNGYP
				XTQNGYPN
				TQNGYPNL
				QNGYPNLA
				NGYPNLAW
				GYPNLAWP
				YPNLAWPG
				PNLAWPGD
				NLAWPGDI
				LAWPGDIX
				AWPGDIXX
				WPGDIXXX
				XXXTEIWE
				XXTEIWEP
				XTEIWEPI
				TEIWEPID
				EIWEPIDR
				IWEPIDRG
				WEPIDRGP
				EPIDRGPW
				PIDRGPWR
				IDRGPWRF
				DRGPWRFX
				RGPWRFXX
				GPWRFXXX
				XXXLTHGR
				XXLTHGRP
				XLTHGRPE
				LTHGRPED
				THGRPEDT
				HGRPEDTA
				GRPEDTAQ
				RPEDTAQF
				PEDTAQFW
				EDTAQFWG
				DTAQFWGX
				TAQFWGXX
				AQFWGXXX
				XXXDTFWN
				XXDTFWNS
				XDTFWNSL
				DTFWNSLK
				TFWNSLKY
				FWNSLKYI
				WNSLKYIV
				NSLKYIVV
				SLKYIVVW
				LKYIVVWT
				KYIVVWTX
				YIVVWTXX
				IVVWTXXX
				XXXRLVHR
				XXRLVHRE
				XRLVHRET
				RLVHRETQ
				LVHRETQW
				VHRETQWS
				HRETQWSK
				RETQWSKI
				ETQWSKIN
				TQWSKING
				QWSKINGX
				WSKINGXX
				SKINGXXX
				XXXWTIMG
				XXWTIMGP
				XWTIMGPD
				WTIMGPDA
				TIMGPDAF
				IMGPDAFN
				MGPDAFNL
				GPDAFNLY
				PDAFNLYA
				DAFNLYAL
				AFNLYALX
				FNLYALXX
				NLYALXXX
				XXXKWLIH
				XXKWLIHP
				XKWLIHPT
				KWLIHPTF
				WLIHPTFS
				LIHPTFSY
				IHPTFSYM
				HPTFSYMR
				PTFSYMRW
				TFSYMRWP
				FSYMRWPX
				SYMRWPXX
				YMRWPXXX
				XXXQTRDQ
				XXQTRDQN
				XQTRDQNK
				QTRDQNKV
				TRDQNKVG
				RDQNKVGE
				DQNKVGEA
				QNKVGEAA
				NKVGEAAW
				KVGEAAWY
				VGEAAWYX
				GEAAWYXX
				EAAWYXXX
				XXXREANY
				XXREANYH
				XREANYHE
				REANYHEQ
				EANYHEQS
				ANYHEQSI
				NYHEQSIG
				YHEQSIGG
				HEQSIGGW
				EQSIGGWE
				QSIGGWEX
				SIGGWEXX
				IGGWEXXX
				XXXINDFL
				XXINDFLV
				XINDFLVR
				INDFLVRT
				NDFLVRTW
				DFLVRTWK
				FLVRTWKM
				LVRTWKMP
				VRTWKMPG
				RTWKMPGL
				TWKMPGLX
				WKMPGLXX
				KMPGLXXX
				XXXRNMEF
				XXRNMEFK
				XRNMEFKH
				RNMEFKHD
				NMEFKHDW
				MEFKHDWY
				EFKHDWYG
				FKHDWYGT
				KHDWYGTP
				HDWYGTPL
				DWYGTPLX
				WYGTPLXX
				YGTPLXXX
				XXXIPTNI
				XXIPTNIR
				XIPTNIRA
				IPTNIRAS
				PTNIRASV
				TNIRASVP
				NIRASVPQ
				IRASVPQL
				RASVPQLW
				ASVPQLWW
				SVPQLWWX
				VPQLWWXX
				PQLWWXXX
				XXXIWQKG
				XXIWQKGA
				XIWQKGAL
				IWQKGALH
				WQKGALHT
				QKGALHTS
				KGALHTSM
				GALHTSMD
				ALHTSMDP
				LHTSMDPQ
[truncated: 965 more rows]
