# Supplementary material for: The impact of pH on proteolytic activity in wound fluid: Implications for acid therapy
Source: J Biol Chem. 2025 Sep 15;301(10):110723. doi: 10.1016/j.jbc.2025.110723 (PMC12550788; doi:10.1016/j.jbc.2025.110723)
Supplement: Supporting File 5 [file mmc5.xlsx]

## Sheet: raw unfiltered data 
Protein	MatchSequence	RealSequence	Annotated_Sequence	N-term	C-term	Cleave_Loc	X.10lgP	Mass	Length	ppm	m.z	z	RT	Used	Candidate	Quality	Significance	Avg..ppm	Avg..Area	D5_T0_1	D5_T0_2	D5_T0_3	D5_T0_4	D5_T15_1	D5_T15_2	D5_T15_3	D5_T15_4	D5_T60_1	D5_T60_2	D5_T60_3	D5_T60_4	D5_T120_1	D5_T120_2	D5_T120_3	D5_T120_4	D10_T0_1	D10_T0_2	D10_T0_3	D10_T0_4	D10_T15_1	D10_T15_2	D10_T15_3	D10_T15_4	D10_T60_1	D10_T60_2	D10_T60_3	D10_T60_4	D10_T120_1	D10_T120_2
>TDP110|TDP110|generation1aar	THATPGIHDVLLRP	THATPGIHDVLLRP	THATPGIHDVLLR.P	NA	VLLRPXXX	13	103.09	1428.78	13	1.9	477.269	3	36.75	N	Y	0.98	29.79	3.8	1110000	942892	1528698	1851865	2647730	2160725	906745	1268667	1246513	1996168	1503651	1489762	1680705	1298919	1385008	1803779	1715320	808264	913906	868776	864236	567812	796952	744764	711614	915382	830578	866022	863246	712787	720858
>TDP110|TDP110|generation1aar	THATPGIHDVLLRP	THATPGIHDVLLRP	H.ATPGIHDVLLRP	XXTHATPG	NA	2	87.7	1287.73	12	0.2	644.872	2	33.54	N	Y	1.49	33.13	1.9	1280000	1026334	1676636	2823522	1396482	2198856	1172622	2238119	1289611	978490	818654	1322806	1123971	954946	955560	1008421	NA	999309	1288587	1200955	1372106	1269406	1191772	1116695	1065291	1053843	1049549	1084479	NA	958940	920074
>TDP110|TDP110|generation1aar	THATPGIHDVLLRP	THATPGIHDVLLRP	T.HATPGIHDVLLRP	XXXTHATP	NA	1	98.18	1424.79	13	0.1	475.937	3	32.41	N	Y	0.85	30.81	3.7	656000	604953	643532	1337458	463632	738460	955925	560128	822168	NA	412669	462340	505262	174392	248794	439444	337249	638529	800907	790416	294431	716036	579801	600674	663037	554614	502877	435352	408546	472675	221618
>TDP110|TDP110|generation1aar	THATPGIHDVLLRP	THATPGIHDVLLRP	H.DVLLRP	PGIHDVLL	NA	8	64.18	711.428	6	0.2	356.721	2	24.96	N	Y	1.07	60	2.1	392000	295384	345190	275493	306109	322838	219771	229796	NA	229008	243926	286394	217441	NA	237702	279646	284918	396784	504532	448016	415443	443912	410905	345815	317031	310768	340537	365134	364102	260500	343228
>TDP110|TDP110|generation1aar	THATPGIHDVLLRP	THATPGIHDVLLRP	A.TPGIHDVLLRP	XTHATPGI	NA	3	94.61	1216.69	11	0.7	406.572	3	34.32	N	Y	1.11	60	2.8	799000	1184873	1602667	2320547	645733	564331	1874965	1140603	598393	NA	1595541	1682404	1670200	419743	412016	NA	546576	299058	201218	304923	211533	186230	214226	249455	206240	206153	206890	222357	226495	162340	192816
>TDP110|TDP110|generation1aar	THATPGIHDVLLRP	THATPGIHDVLLRP	G.IHDVLLRP	ATPGIHDV	NA	6	75.72	961.571	8	0.2	481.793	2	30.26	N	Y	1.48	60	2.3	1690000	2010947	2613580	2652053	2312574	2008204	3181294	2238119	1856509	2645229	2489378	2928153	2153403	2225001	2044234	1973261	2427614	1991269	1833759	2103801	1953345	2067535	2083772	1918194	1730032	2192302	2106649	2012917	1803414	1751765	1584128
>TDP110|TDP110|generation1aar	THATPGIHDVLLRP	THATPGIHDVLLRP	THATPGIH.D	NA	PGIHDVLL	8	123.21	832.419	8	NA	417.217	2	13.31	N	Y	0.96	12.28	3.7	318000	367144	311904	469825	225671	367323	311982	396159	394508	326980	339157	351892	433832	418541	354968	387389	366323	362984	302322	308330	313488	315451	323168	305290	344302	291538	312599	305839	303418	347333	294424
>TDP110|TDP110|generation1aar	THATPGIHDVLLRP	THATPGIHDVLLRP	THATPG.I	NA	ATPGIHDV	6	58.62	582.276	6	3.3	292.146	2	12.86	N	Y	1	60	1.2	53000	105137	129446	133746	116187	138541	NA	148410	126143	123689	135329	109549	111347	123878	127725	115611	131847	NA	147692	148203	148645	136062	133069	NA	178969	NA	NA	116250	132478	120056	105609
>TDP110|TDP110|generation1aar	THATPGIHDVLLRP	THATPGIHDVLLRP	THATPGIHD.V	NA	GIHDVLLR	9	90.29	947.446	9	1.8	474.731	2	8.81	N	Y	0.71	10.44	3.5	914000	867794	982558	1016239	952959	1034606	940556	1085548	958091	905011	948971	959355	979011	1042744	890589	974525	896909	1329962	1229114	1166886	1372106	1200995	1286821	1278796	1159037	1176920	66446	998657	71367	928738	976079
>TDP110|TDP110|generation1aar	THATPGIHDVLLRP	THATPGIHDVLLRP	THATPGIHDVL.L	NA	HDVLLRPX	11	100.28	1159.6	11	2.5	580.808	2	28.25	N	Y	0.53	60	2.4	462000	35362	34584	31581	36412	27674	49426	28446	34354	24983	33247	NA	NA	847906	1245556	611348	508781	281423	NA	333883	447840	502441	323168	421462	431230	1123074	1208114	1076677	880340	2106649	1712138
>TDP110|TDP110|generation1aar	THATPGIHDVLLRP	THATPGIHDVLLRP	THATPGIHDVLLRP	NA	NA		101.04	1525.84	14	3.7	509.621	3	38.53	Y	Y	1.2	58.72	2.8	1780000000	1209905686	1972513329	2377702986	2357261603	2160725390	2059388070	2058590997	1839933203	1110751123	1821088345	1823674334	1628182788	1695811311	1679758065	1658507800	1700783115	1329962205	1486831565	1422407914	1476919355	1459436522	1447673427	1368852085	1261304469	1323073589	1404432515	1349746690	1341876960	1140157580	1160093751
>TDP110|TDP110|generation1aar	THATPGIHDVLLRP	THATPGIHDVLLRP	THATPGIHDVLL.R	NA	DVLLRPXX	12	91.93	1272.68	12	4.4	637.351	2	41.65	N	Y	0.43	60	2.1	390000	458095	770513	546414	423413	880813	517921	527813	765810	492306	359205	607463	364503	609770	545129	676720	590186	318162	289437	NA	435453	391463	309276	329605	417594	393845	355639	338607	376067	261255	369630
>TDP110|TDP110|generation1aar	THATPGIHDVLLRP	THATPGIHDVLLRP	P.GIHDVLLRP	HATPGIHD	NA	5	74.78	1018.59	9	1.9	510.303	2	30.84	N	Y	0.6	40.35	2.6	225000	302894	377243	525838	363085	NA	156759	NA	233721	33471	300730	25109	48212	241743	128993	188852	NA	247623	280516	307479	208674	301009	295384	187317	141471	260769	225766	239522	233333	225011	180815
>TDP110|TDP110|generation1aar	THATPGIHDVLLRP	THATPGIHDVLLRP	I.HDVLLRP	TPGIHDVL	NA	7	78.02	848.487	7	NA	425.251	2	26.21	N	Y	0.44	60	2.8	170000	NA	133145	74418	113953	85794	84373	91081	NA	68580	27902	40695	37165	57970	142146	NA	78207	116831	104078	71972	72893	65751	111866	83842	81133	190769	100424	86602	140171	101935	89607
>TDP50|TDP50|generation2	NTLIQVPVKHEGPK	NTLIQVPVKHEGPK	NTLIQVPVKHEGPK	NA	NA		106.12	1558.88	14	1.7	390.729	4	27.37	Y	Y	2.67	60	2.7	953000000	620806780	1319118289	1348889194	1066912242	1113409083	1034304605	1058020024	973009721	967467902	945629361	996599495	992666280	871959717	830370968	978156425	878011113	830307896	945624876	885810916	889963018	919749058	892000798	751968086	778088500	838459425	762621957	811408415	716237511	688624975	672854376
>TDP50|TDP50|generation2	NTLIQVPVKHEGPK	NTLIQVPVKHEGPK	NTLIQVPVKHEG.P	NA	KHEGPKXX	12	97.46	1333.74	12	3.6	667.877	2	27.54	N	Y	0.98	27.77	2	2410000	2102733	3069724	3989511	3239838	3164827	2935396	3099855	2917372	3159579	3107545	3262065	2531562	2862433	2377016	2699615	3052688	1888399	1972530	2129353	1839003	2059934	1937543	1783110	2053881	2253840	2023591	1950501	1897431	1570548	1656134
>TDP50|TDP50|generation2	NTLIQVPVKHEGPK	NTLIQVPVKHEGPK	N.TLIQVPVKHEGPK	XXXNTLIQ	NA	1	84.78	1444.84	13	1.4	723.428	2	20.15	N	Y	1.82	41.01	1.6	712000	500651	1516370	1520358	1228904	1512508	1509193	1531975	NA	1224643	1127738	1162271	1250024	957352	911190	1634296	1146938	479815	664118	688207	617448	684111	695322	NA	665594	675383	520999	599194	576922	567059	528043
>TDP50|TDP50|generation2	NTLIQVPVKHEGPK	NTLIQVPVKHEGPK	T.LIQVPVKHEGPK	XXNTLIQV	NA	2	68.26	1343.79	12	1.4	672.904	2	33.49	N	Y	1.22	51.65	3.5	1050000	1093087	2601252	2777797	1854528	2478479	2935396	2992138	2685308	2339068	2706572	2478656	2100881	1804055	2060081	2396967	2093272	686290	625460	598774	533597	429470	405787	369230	584632	523076	474185	466560	341879	299008	384031
>TDP50|TDP50|generation2	NTLIQVPVKHEGPK	NTLIQVPVKHEGPK	NTLIQVPVKHE.G	NA	VKHEGPKX	11	100.23	1276.71	11	2	639.365	2	21.58	N	Y	1.24	60	3.3	1030000	794366	2021826	1016239	1519372	1026980	1217191	1687566	1466974	1334861	1111031	929817	1060945	1194284	871573	1058055	1408597	756829	1011045	1039124	905209	1155387	957804	880748	843710	853844	807926	944042	923075	800376	848069
>TDP50|TDP50|generation2	NTLIQVPVKHEGPK	NTLIQVPVKHEGPK	NTLIQVPVK.H	NA	VPVKHEGP	9	67.52	1010.61	9	4.9	506.316	2	33.52	N	Y	1.36	60	3	187000	221955	240400	314360	296054	338090	244360	374616	372959	352697	397632	294100	255257	291054	289996	354703	465171	164592	206174	170348	222967	253881	187174	199924	216467	239999	NA	NA	205982	199339	155213
>TDP50|TDP50|generation2	NTLIQVPVKHEGPK	NTLIQVPVKHEGPK	NTLIQVPVKH.E	NA	PVKHEGPK	10	78.44	1147.67	10	5.7	574.846	2	28.56	N	Y	1.29	60	2.9	342000	195254	622575	446962	459163	352071	330424	489514	286764	410255	297389	309511	445387	412527	318520	340176	407025	415154	292410	359435	344932	392224	387509	298986	189196	320768	320150	382298	249572	334497	385631
>TDP50|TDP50|generation2	NTLIQVPVKHEGPK	NTLIQVPVKHEGPK	L.IQVPVKHEGPK	XNTLIQVP	NA	3	90.77	1230.71	11	0.6	616.361	2	18.59	N	Y	1.42	60	2.8	1390000	433897	1331446	932791	564179	1225258	1269444	1053233	1321105	2216604	2606328	2183272	1481121	3475812	4849113	3171745	2558443	210149	479751	199307	364942	1094577	906624	1197746	698831	3838452	3654545	3534308	2598284	6131179	5256425
>TDP50|TDP50|generation2	NTLIQVPVKHEGPK	NTLIQVPVKHEGPK	P.VKHEGPK	IQVPVKHE	NA	7	59.8	793.445	7	0.3	397.729	2	7.48	N	Y	0.39	60	2.5	26400	216114	36245	91793	27483	24022	NA	30879	29174	NA	31075	58563	18383	17319	26781	19369	25003	41001	30827	28022	25822	27821	NA	31340	32470	25769	30278	30350	26838	31033	28002
>TDP50|TDP50|generation2	NTLIQVPVKHEGPK	NTLIQVPVKHEGPK	Q.VPVKHEGPK	TLIQVPVK	NA	5	93.34	989.566	9	0.8	330.863	3	10.64	N	Y	0.87	17.92	2.4	167000	132672	181225	170326	131828	189381	144618	193891	149515	167776	166905	143839	225845	253770	225024	254224	165717	183696	147692	140537	160079	163426	151348	138686	177264	140000	129117	149018	134188	140443	120810
>TDP116|TDP116|generation1aar	RPVLEFATGGYHPN	RPVMEFATGGYHPN	RPVLEFATGGYHPN	NA	NA		125.42	1556.77	14	0.4	519.932	3	30.18	Y	Y	0.9	19.8	3.2	747000000	389673073	636135548	813906022	662491057	688890095	620890135	661860943	745918866	694372532	731776784	764145231	776275536	681932634	635455645	746933805	707932801	800916466	896063823	804043755	844226160	718316413	775017087	721349026	697978622	599229259	683339477	672532744	701707633	580649787	589647651
>TDP116|TDP116|generation1aar	RPVLEFATGGYHPN	RPVMEFATGGYHPN	RPVLEFATGG.Y	NA	ATGGYHPN	10	103.24	1045.56	10	2.5	523.786	2	25.91	N	Y	1.06	56.08	2.7	4930000	4355660	5350442	8459136	7809127	6329654	5993741	5326006	6033655	6564086	6164969	6113162	4611434	4630407	4690645	6464549	60618	3313884	3389976	3142925	3716120	4203481	3655741	3602242	3502677	4046144	3933921	3729358	3794862	3027836	3024244
>TDP116|TDP116|generation1aar	RPVLEFATGGYHPN	RPVMEFATGGYHPN	RPVLEFA.T	NA	MEFATGGY	7	88.2	830.465	7	1.1	416.24	2	31.68	N	Y	1.39	60	2	958000	778512	1082417	1257439	1463513	1151540	860640	1520006	1278008	952772	1279774	1322806	803587	1022298	911190	1271119	1228343	786221	821722	868776	918549	934952	840820	851930	869277	644614	755071	724806	880340	652382	629651
>TDP116|TDP116|generation1aar	RPVLEFATGGYHPN	RPVMEFATGGYHPN	RPVLEF.A	NA	VMEFATGG	6	63.89	759.428	6	1.1	380.722	2	35.91	N	Y	1.12	60	2.3	897000	NA	478334	450392	361968	775319	614743	758806	807250	1298121	1351615	1309963	NA	1347027	1790685	1153692	1628100	542272	647267	519562	509775	813332	738460	775383	811326	1730765	1593200	1771055	1786320	2688054	2720220
>TDP116|TDP116|generation1aar	RPVLEFATGGYHPN	RPVMEFATGGYHPN	E.FATGGYHPN	PVMEFATG	NA	5	83.08	962.425	9	0.5	482.219	2	16.49	N	Y	1.84	60	2.8	544000	72761	104790	59671	84348	156335	215160	165166	348095	456792	690009	472614	397067	1023500	NA	982999	1004480	210149	169499	338141	132446	520684	503761	561049	621278	1315381	1283621	1443371	1393159	2612547	2488201
>TDP116|TDP116|generation1aar	RPVLEFATGGYHPN	RPVMEFATGGYHPN	RPVLEFATG.G	NA	FATGGYHP	9	102.5	988.534	9	4.2	495.276	2	32.22	N	Y	0.92	26.12	4.1	5480000	4806246	6361355	3589417	4960304	8986076	6255007	8964446	6530934	5853793	5897653	7333226	6418192	5676758	5039274	6040842	6236205	3666581	5213823	4923065	NA	4765972	4394201	4475786	4499789	4130759	4379413	3760566	4376057	3662096	3776305
>TDP116|TDP116|generation1aar	RPVLEFATGGYHPN	RPVMEFATGGYHPN	P.VLEFATGGYHPN	XXRPVMEF	NA	2	106.96	1303.62	12	1.1	652.818	2	29.88	N	Y	0.99	14.85	2.8	29400000	13100358	25889237	20804901	24242927	19827833	20901252	21902451	21217248	19226894	22888909	24786560	24475264	20085141	23928629	22880144	22531742	39531473	38360254	35517611	34779069	33521433	35460687	30979284	29913370	27769161	28390679	29179495	32051201	24237787	24401972
>TDP116|TDP116|generation1aar	RPVLEFATGGYHPN	RPVMEFATGGYHPN	RPVLEFATGGYH.P	NA	GGYHPNXX	12	89.56	1345.68	12	1.7	673.847	2	31.9	N	Y	1.92	60	2.2	304000	217783	276152	259490	272593	162690	247434	321954	182336	188595	410998	360882	179625	259784	232948	202168	347425	235866	315208	272557	234401	234118	252977	225140	193457	266922	308069	422869	329914	198584	201616
>TDP116|TDP116|generation1aar	RPVLEFATGGYHPN	RPVMEFATGGYHPN	L.EFATGGYHPN	RPVMEFAT	NA	4	77.78	1091.47	10	5.8	546.744	2	23.2	N	Y	1.97	60	1.7	131000	NA	90736	189759	109708	106384	87140	128064	123657	108503	93895	128299	125002	102711	115206	136797	136644	249092	235911	182273	212486	183950	192292	191819	211354	141538	148749	166963	195726	145729	149612
>TDP116|TDP116|generation1aar	RPVLEFATGGYHPN	RPVMEFATGGYHPN	R.PVLEFATGGYHPN	XXXRPVME	NA	1	129.29	1400.67	13	1.6	701.345	2	33.97	N	Y	1.32	60	3	3330000	1577049	3193006	4195274	3921321	3685943	2028651	3841905	1939389	1494064	1821088	2786883	2384500	2225001	2297782	2409073	2529370	3218362	4182953	3389930	3973389	2888468	3355970	3404119	3042471	2461532	2839068	2715097	3239308	2302967	2648214
>TDP116|TDP116|generation1aar	RPVLEFATGGYHPN	RPVMEFATGGYHPN	F.ATGGYHPN	VMEFATGG	NA	6	81.72	815.356	8	0.3	408.685	2	8.82	N	Y	0.49	60	1.9	275000	NA	125748	125744	NA	NA	NA	171150	170733	254726	340828	303090	318283	582108	871573	622243	389581	149162	215095	185680	213439	273644	311469	335009	368165	462307	557243	578128	524785	921187	904073
>TDP116|TDP116|generation1aar	RPVLEFATGGYHPN	RPVMEFATGGYHPN	RPVLEFAT.G	NA	EFATGGYH	8	84.75	931.513	8	1	466.764	2	34.29	N	Y	0.75	49.45	1.3	570000	1935849	759418	1068823	770858	861748	633185	716916	553638	509451	564704	780841	538876	461838	530867	480604	699211	482019	615548	599626	663184	554890	544705	497109	591450	519999	477205	505570	551281	375270	416034
>TDP94|TDP94|generation1aar	LHSPWTLANFLRGP	MHSPWTMANFLRGP	L.ANFLRGP	PWTMANFL	NA	7	94.1	773.418	7	0.6	387.716	2	26.77	N	Y	1.47	60	1.8	920000	340442	304507	384090	347445	580854	640869	698963	742604	1038497	1670723	1107047	987414	2345271	NA	2312226	2093272	310814	329085	327069	333498	NA	738460	753769	736329	2115379	2114199	2114343	NA	3556386	3616292
>TDP94|TDP94|generation1aar	LHSPWTLANFLRGP	MHSPWTMANFLRGP	LHSPWTLAN.F	NA	TMANFLRG	9	90.31	1037.53	9	1.6	519.773	2	33.98	N	Y	0.81	60	1.2	620000	34667	48017	34645	48518	28900	27700	68580	52561	300038	382596	331344	342444	809419	1350145	943049	882372	34212	41952	45299	33542	510043	577607	628591	540316	NA	2265214	2262581	2256405	3896168	4864393
>TDP94|TDP94|generation1aar	LHSPWTLANFLRGP	MHSPWTMANFLRGP	LHSPWTLANFLRGP	NA	NA		102.96	1607.86	14	3.2	536.961	3	45.31	Y	Y	0.45	8.81	3.4	385000000	182737479	322999058	485828735	522842858	254202987	279707932	351875438	161947274	277993942	190462451	416105975	345594927	217689253	163221774	242117927	255844298	NA	598697510	598774110	593626296	459114406	538856220	503413365	486624900	303845388	348842915	365133787	342734179	342047274	340827543
>TDP94|TDP94|generation1aar	LHSPWTLANFLRGP	MHSPWTMANFLRGP	LHSPWTLA.N	NA	WTMANFLR	8	76.85	923.486	8	0.3	462.751	2	36.91	N	Y	1.55	60	1.8	451000	44430	34237	33617	30791	NA	51485	234584	NA	215537	202158	238876	137608	485892	526113	686404	629435	137405	174455	190790	193429	490279	486214	NA	490886	NA	1411983	1380955	1410253	2657851	3048246
>TDP94|TDP94|generation1aar	LHSPWTLANFLRGP	MHSPWTMANFLRGP	W.TLANFLRGP	HSPWTMAN	NA	5	91.92	987.55	9	NA	494.782	2	34.2	N	Y	0.57	12.55	2.2	9000000	8594502	8469479	17146897	13406227	10752786	13017177	11346188	12796653	6870247	7651912	11109002	9254381	5857164	5926694	6646137	6483327	4967152	5917590	6166607	6546088	6065783	5834563	5790605	5727004	5676909	5406310	5079105	4871783	4470022	4128334
>TDP94|TDP94|generation1aar	LHSPWTLANFLRGP	MHSPWTMANFLRGP	L.HSPWTLANFLRGP	XXXMHSPW	NA	1	74.9	1494.77	13	13.7	499.272	3	47.8	N	Y	0.58	21.44	2.2	3310000	3137411	3994339	4469624	7563346	4524813	NA	4667735	4425785	4665890	4611196	5393966	NA	4317704	3470444	3413863	2529370	2542359	2180686	2044179	2058159	2006725	1060165	1639020	1218693	2315379	1381780	1615015	1564099	1940533	1272103
>TDP94|TDP94|generation1aar	LHSPWTLANFLRGP	MHSPWTMANFLRGP	LHSPWTLANFLR.G	NA	NFLRGPXX	12	102.95	1453.78	12	3.3	727.901	2	49.49	N	Y	0.84	22.34	3.3	196000	NA	213278	368087	259187	378762	439541	302804	179021	162878	172084	285110	429630	155149	138342	194905	222410	220436	227981	261485	208674	155825	175476	208029	184935	117692	141198	163062	127350	106465	131211
>TDP94|TDP94|generation1aar	LHSPWTLANFLRGP	MHSPWTMANFLRGP	S.PWTLANFLRGP	XMHSPWTM	NA	3	92.51	1270.68	11	4.6	636.346	2	49.85	N	Y	0.55	60	2.8	78500	NA	69285	70074	52508	NA	49794	47755	51054	NA	47616	103770	97061	57730	39458	101932	114694	165327	116964	187383	140069	120860	175476	152195	131244	NA	113261	110008	111966	87588	90407
>TDP94|TDP94|generation1aar	LHSPWTLANFLRGP	MHSPWTMANFLRGP	A.NFLRGP	WTMANFLR	NA	8	89	702.381	6	0.7	352.198	2	24.76	N	Y	0.57	29.1	3.2	2120000	629151	718735	674445	613335	752441	802239	782743	863608	1445079	2339013	1862203	1239520	3102974	4167702	2711721	2514833	648081	715662	698428	724167	1961118	1725510	2098306	2062403	5323064	5474267	5812493	5700840	10570997	10800873
>TDP94|TDP94|generation1aar	LHSPWTLANFLRGP	MHSPWTMANFLRGP	LHSPWTLANFL.R	NA	ANFLRGPX	11	76.11	1297.68	11	4.3	649.845	2	51.4	N	Y	0.53	24	2.8	219000	NA	121310	168040	104904	63424	74691	184316	23869	181247	NA	199063	182777	99824	71786	98905	NA	294649	375673	394356	357319	239439	310007	328705	302543	170000	225766	244983	272649	225766	200016
>TDP94|TDP94|generation1aar	LHSPWTLANFLRGP	MHSPWTMANFLRGP	H.SPWTLANFLRGP	XXMHSPWT	NA	2	106.46	1357.71	12	NA	679.864	2	49.74	N	Y	0.63	26.44	2.9	645000	262842	239167	310930	345210	269455	175202	357860	263558	363719	294047	665256	539926	256176	283657	NA	533494	845004	1179553	1039124	1162478	748721	870066	871743	761044	478460	504388	620259	544443	491551	458437
>TDP94|TDP94|generation1aar	LHSPWTLANFLRGP	MHSPWTMANFLRGP	LHSPWTLANFLRG.P	NA	FLRGPXXX	13	108.97	1510.8	13	0.8	504.608	3	49.92	N	Y	0.84	29.58	3.7	1170000	519008	685448	1554652	2603042	995205	882156	1543943	464127	1222194	984056	1464077	1123971	833473	524528	892205	1382431	1381397	1843671	1916418	1743718	1337817	1272198	1449903	1448796	792306	838129	990855	1205125	875883	1040084
>TDP57|TDP57|generation2	GRDLHTVTAESLLS	GRDLHTVTAESLMS	D.LHTVTAESLLS	XGRDLHTV	NA	3	99.99	1169.63	11	0.4	585.822	2	33.83	N	Y	0.66	60	4.5	1690000	1827375	3451898	5429851	4312336	3978277	909819	4619861	1856509	1824718	3491812	2440128	3119808	2225001	NA	3050686	2645663	1748790	2041915	2410428	2353542	32788	1462296	34963	39699	NA	1419534	NA	1863243	51052	37718
>TDP57|TDP57|generation2	GRDLHTVTAESLLS	GRDLHTVTAESLMS	GRDLHTVTAESLL.S	NA	ESLMSXXX	13	111.43	1410.75	13	1.1	706.381	2	40.56	N	Y	0.55	14.51	3.1	2930000	3346015	4943612	4126686	6703114	6469466	5086996	5433723	3696442	1959429	2556207	4109689	3046277	2477568	NA	2469603	2500297	2101487	2646560	2223045	3125352	453033	2654068	3178979	4261164	4353835	3601690	4774826	4846142	3292111	3704299
>TDP57|TDP57|generation2	GRDLHTVTAESLLS	GRDLHTVTAESLMS	GRDLHTVTAESL.L	NA	AESLMSXX	12	97.95	1297.66	12	NA	649.839	2	22.18	N	Y	1.97	60	3.1	394000	417209	437651	494974	517257	400370	336572	293230	598393	498430	327462	482888	228996	526784	427863	642823	369230	498185	394506	392653	468803	530566	424797	343114	296577	605383	510428	619479	435042	603302	656853
>TDP57|TDP57|generation2	GRDLHTVTAESLLS	GRDLHTVTAESLMS	L.HTVTAESLLS	GRDLHTVT	NA	4	85.85	1056.55	10	3.8	529.282	2	36.35	N	Y	0.57	60	3.7	359000	408030	542441	603571	594343	479173	550195	506270	384563	NA	NA	716627	608205	672311	426278	769935	465171	371802	355848	NA	464039	311651	399938	NA	345154	63461	308824	NA	327350	37442	33178
>TDP57|TDP57|generation2	GRDLHTVTAESLLS	GRDLHTVTAESLMS	GRDLHTVTA.E	NA	TVTAESLM	9	89.53	968.504	9	1.2	485.26	2	21.63	N	Y	1.06	23.81	3.4	339000	527352	396968	324648	376492	349529	292003	323151	359699	311059	342498	313364	268913	305487	354968	322017	343064	399723	408383	461644	443076	420348	346564	334108	404811	327691	354883	308179	270939	346578	331227
>TDP57|TDP57|generation2	GRDLHTVTAESLLS	GRDLHTVTAESLMS	GRDLHTVTAES.L	NA	TAESLMSX	11	96.8	1184.58	11	2.6	593.298	2	12.56	N	Y	0.84	12.69	4.6	225000	262842	447514	403524	250250	306315	189033	388978	228748	198392	230560	213190	261560	259784	130102	291752	206420	145488	304305	206121	298242	275925	284417	331406	237773	306153	360924	213775	NA	271071	236019
>TDP57|TDP57|generation2	GRDLHTVTAESLLS	GRDLHTVTAESLMS	GRDLHTVT.A	NA	HTVTAESL	8	86.28	897.467	8	3.4	449.742	2	9.08	N	Y	0.91	16.22	2	147000	233637	209580	211478	165343	160148	134475	172347	163273	162878	166070	143839	152314	137108	144206	180378	161356	207944	155622	195900	165796	228797	122102	134184	154254	146153	168381	108448	104273	188013	109609
>TDP57|TDP57|generation2	GRDLHTVTAESLLS	GRDLHTVTAESLMS	GRDLHTVTAESLLS	NA	NA		101.44	1497.78	14	0.7	500.267	3	31.03	Y	Y	1.05	59.57	2.9	782000000	769333133	1105840285	1291732872	1720465814	1176959830	1286349116	385387384	1112247909	1127896124	1501980204	459771417	1365572661	1116108438	1063318548	1025369421	NA	822960039	988247380	919880567	971908221	919749058	899312280	811405085	809621112	861536290	777723382	881626451	826493644	NA	750460647
>TDP57|TDP57|generation2	GRDLHTVTAESLLS	GRDLHTVTAESLMS	G.RDLHTVTAESLLS	XXXGRDLH	NA	1	97.37	1440.76	13	1	721.387	2	29.64	N	Y	0.38	8.49	3.7	1160000	1418510	968997	1851865	1340623	888439	2397497	1424258	696191	2951389	1451859	747450	3235357	2212974	985669	706984	655601	852351	1149816	NA	1677018	NA	753083	145891	516453	807690	431901	757575	619657	807926	462437
>TDP57|TDP57|generation2	GRDLHTVTAESLLS	GRDLHTVTAESLMS	GRDLHTVTAE.S	NA	VTAESLMS	10	108.96	1097.55	10	4.6	549.783	2	15.13	N	Y	1	7.49	3.2	571000	867794	632437	601285	868053	790571	633185	694176	633202	624568	583082	590768	805688	579703	638625	590768	681767	756829	663127	641361	584098	606578	622938	577259	570996	512306	511938	456417	494016	403208	420834
>TDP77|TDP77|generation1aar	RDLVDHIGPTAAYH	RDLVDHIGPTAAYH	RDLVDHIGPTAAYH	NA	NA		125.35	1563.78	14	5.5	782.901	2	24.99	Y	Y	1.82	23.27	2.9	559000000	343780098	494361153	388662988	531780343	430874063	138163424	551750261	523800804	428625020	474485404	548386578	476899991	445000131	454802419	531448850	649786370	749481464	788020730	712907439	679382903	662067297	679236674	636696332	599971856	537690953	601036711	617918716	547861867	505897734	508841121
>TDP77|TDP77|generation1aar	RDLVDHIGPTAAYH	RDLVDHIGPTAAYH	D.LVDHIGPTAAYH	XXRDLVDH	NA	2	125.59	1292.65	12	1.6	647.334	2	25	N	Y	1.9	43.58	2.8	2510000	1860752	2083467	1817571	1876872	1359986	1209506	2333868	1690749	1824718	1301493	2221800	2142899	2176893	1743145	1864308	2369467	4371975	4123480	4062806	3535078	3032892	3546069	3224007	2820890	3538453	2733358	3089594	3085462	2688054	2664215
>TDP77|TDP77|generation1aar	RDLVDHIGPTAAYH	RDLVDHIGPTAAYH	RDLVD.H	NA	DLVDHIGP	5	61.38	616.318	5	1.6	309.167	2	14.35	N	Y	0.73	60	2.3	569000	NA	117118	118885	134062	124305	127405	135245	127138	106421	102582	138702	118700	134703	113146	131954	122108	NA	251770	245301	260128	238679	218613	271969	265897	136923	169136	159161	143589	140443	128810
>TDP77|TDP77|generation1aar	RDLVDHIGPTAAYH	RDLVDHIGPTAAYH	RDLVDHIGPTAA.Y	NA	PTAAYHXX	12	102.03	1263.66	12	3.6	422.228	3	25.87	N	Y	0.72	9.79	2.5	1860000	2002603	3266975	2263390	2066793	2440349	1905702	2178277	2469820	2473779	2205355	2170429	1712218	1731892	1301020	1573767	1802539	1844312	1605778	1405373	1305406	1565854	1454985	1377858	1465840	1815380	1736664	1591609	1512817	1396882	1160094
>TDP77|TDP77|generation1aar	RDLVDHIGPTAAYH	RDLVDHIGPTAAYH	RDLVDHIGPT.A	NA	IGPTAAYH	10	101.74	1121.58	10	1.1	561.798	2	24.33	N	Y	0.84	60	2.9	171000	396348	NA	350940	345210	35790	40003	264505	40178	NA	250608	NA	241601	263392	204423	245750	303815	207210	NA	NA	201052	NA	231774	227842	193457	213076	265785	245763	321367	225011	172814
>TDP77|TDP77|generation1aar	RDLVDHIGPTAAYH	RDLVDHIGPTAAYH	L.VDHIGPTAAYH	XRDLVDHI	NA	3	70.99	1179.57	11	1.5	590.79	2	14.85	N	Y	0.55	60	3.4	155000	NA	89256	177185	135179	39436	51718	38930	49644	64049	NA	157966	171222	116301	108233	90794	148273	254236	294393	142241	222014	182430	NA	74476	263340	346153	228787	440813	394871	526285	567246
>TDP77|TDP77|generation1aar	RDLVDHIGPTAAYH	RDLVDHIGPTAAYH	H.IGPTAAYH	LVDHIGPT	NA	6	77.98	828.413	8	1.5	415.213	2	17.87	N	Y	0.95	56.93	2.8	92400	NA	75818	NA	72617	NA	46874	69059	51220	49480	54967	27326	45517	134703	102687	95152	NA	225579	168508	140537	213439	87414	133800	172908	109086	100000	380556	202852	122222	175177	123210
>TDP77|TDP77|generation1aar	RDLVDHIGPTAAYH	RDLVDHIGPTAAYH	RDLVDHIG.P	NA	DHIGPTAA	8	86.29	923.482	8	2	462.749	2	15.15	N	Y	0.86	15.23	3.2	2970000	2428156	3673806	2812091	2859995	3571552	2827816	3446943	2635580	2645229	2723279	2658455	2636606	2321217	2392863	2639085	2907322	2917099	3171907	2717055	3049124	3101303	2069149	2413502	2556698	3369222	2129301	2707295	2222217	1970736	2136173
>TDP77|TDP77|generation1aar	RDLVDHIGPTAAYH	RDLVDHIGPTAAYH	RDLVDHIGPTAAY.H	NA	TAAYHXXX	13	95.24	1426.72	13	5.1	714.371	2	28.33	N	Y	0.47	14.84	2.5	274000	267014	266289	276637	NA	106892	NA	263308	75255	210639	126474	258140	123952	229716	145473	299016	389581	590033	499575	533190	186759	505482	NA	328705	344302	333076	373005	412726	72906	257479	NA
>TDP77|TDP77|generation1aar	RDLVDHIGPTAAYH	RDLVDHIGPTAAYH	RDLVDHIGPTA.A	NA	GPTAAYHX	11	112.49	1192.62	11	0.7	597.318	2	25.22	N	Y	0.47	12.13	3.2	753000	NA	77051	52127	60775	696516	528679	1056823	633202	738460	726765	750018	674383	1039135	652887	1196063	764626	991961	832626	619216	550748	513843	818886	665514	699683	734614	721093	NA	725639	792825	548844
>TDP77|TDP77|generation1aar	RDLVDHIGPTAAYH	RDLVDHIGPTAAYH	D.HIGPTAAYH	DLVDHIGP	NA	5	88.26	965.472	9	1.6	483.744	2	15.33	N	Y	0.83	8.95	3.9	988000	635826	713803	797902	752983	650760	564026	769578	638175	661307	718411	787262	710098	776946	743214	811095	878011	1543050	1546305	1482030	1495976	1094577	1345313	1296807	1457318	1030767	1185462	1115687	1213672	1026897	1064086
>TDP77|TDP77|generation1aar	RDLVDHIGPTAAYH	RDLVDHIGPTAAYH	G.PTAAYH	DHIGPTAA	NA	8	82.08	658.307	6	1.8	330.162	2	14.56	N	Y	1.23	60	1	553000	316244	483266	470968	443523	402912	376530	508663	474073	434748	454437	558661	701694	683135	757476	722722	565474	NA	805863	807451	817546	692472	705558	763675	877800	526922	608587	606216	717947	560263	578447
>TDP27|TDP27|generation1	DGIYRLHVQLGGAA	DGIYRMHVQLGGAA	DGIYRLHVQLG.G	NA	VQLGGAAX	11	110.14	1269.68	11	1.2	635.85	2	34.85	N	Y	1.94	60	2.2	3360000	1510296	4339529	4629662	6267411	5071350	3611613	4823327	3862202	3380014	3124252	7320383	2205925	5219731	3058427	3934416	3895811	3387362	5213823	5136000	5526537	5191641	4942562	4448769	4934428	4299989	4537978	4681202	4905971	3730052	4096331
>TDP27|TDP27|generation1	DGIYRLHVQLGGAA	DGIYRMHVQLGGAA	L.HVQLGGAA	IYRMHVQL	NA	6	92.44	751.398	8	5.3	376.708	2	22.22	N	Y	0.98	10.08	2.4	613000	429725	511621	524695	460280	446126	473352	501482	513855	453118	507900	475183	414924	443797	438956	472130	420108	720090	563014	594515	569805	611899	619283	587165	635766	589999	604057	595293	629913	573854	579247
>TDP27|TDP27|generation1	DGIYRLHVQLGGAA	DGIYRMHVQLGGAA	DGIYRLHVQLGG.A	NA	QLGGAAXX	12	102.33	1326.7	12	1.5	664.36	2	34.32	N	Y	1.14	60	3.7	2200000	1084743	1713621	2343409	1742810	2542030	2704868	2070560	1556484	1898197	1770967	NA	1985333	1443244	1917460	1900626	1292304	2975882	3984709	3653970	4125846	3124106	3604561	3278041	3374842	2830762	3548835	3323654	3769221	2778662	2872232
>TDP27|TDP27|generation1	DGIYRLHVQLGGAA	DGIYRMHVQLGGAA	G.IYRLHVQLGGAA	XXDGIYRM	NA	2	94.64	1296.73	12	2.1	649.374	2	32.49	N	Y	1.03	58.2	2.5	2050000	992957	1269805	2389134	8166627	4257900	4625939	3303320	1450398	1555297	5897653	1695247	6397183	3367569	1663911	4224958	4986056	2961187	4410934	4377950	4926241	4119868	4862135	3863405	3545288	1661534	2469083	1825669	1743585	3541284	513642
>TDP27|TDP27|generation1	DGIYRLHVQLGGAA	DGIYRMHVQLGGAA	DGIYRL.H	NA	IYRMHVQL	6	74.16	735.391	6	3.1	368.704	2	28.2	N	Y	0.93	44.45	3.2	328000	NA	191087	NA	173164	111214	128789	149607	126309	134711	NA	163103	NA	242946	111561	271172	183161	572398	488672	522117	545031	439351	571027	423263	408219	340768	392637	426770	536751	386596	416034
>TDP27|TDP27|generation1	DGIYRLHVQLGGAA	DGIYRMHVQLGGAA	DGIYRLHVQLGGA.A	NA	LGGAAXXX	13	102.84	1397.74	13	0.5	699.878	2	34.45	N	Y	1.67	24.85	3.1	852000	NA	395735	848200	388781	107909	520994	1107091	739288	526596	593107	541965	238450	375243	589500	299016	1039367	1168309	1328236	1516099	1915231	1406228	1374559	1864160	1551064	1138459	1306273	1193707	1350424	1079752	1200097
>TDP27|TDP27|generation1	DGIYRLHVQLGGAA	DGIYRMHVQLGGAA	DGIYRLHVQL.G	NA	HVQLGGAA	10	56.22	1212.66	10	0.2	607.338	2	37.01	N	Y	0.73	60	2.6	228000	434732	NA	NA	892631	334277	322740	576884	NA	195943	NA	NA	255257	279027	NA	265119	462264	NA	602662	475272	552654	393744	464279	401650	363903	409230	370740	400243	488888	296743	358429
>TDP27|TDP27|generation1	DGIYRLHVQLGGAA	DGIYRMHVQLGGAA	DGIYRLHVQLGGAA	NA	NA		113.79	1468.78	14	2.3	735.398	2	28.66	Y	Y	0.54	10.61	2.8	189000000	128500328	107132130	141747678	164226282	123161347	112497915	NA	113048148	110095398	110100662	120208393	121851099	95735163	119960081	99631527	188975902	241744511	324129281	283629842	350649240	278205087	300501908	335909097	311064954	213076386	238602513	194269899	269230091	161585246	243219655
>TDP27|TDP27|generation1	DGIYRLHVQLGGAA	DGIYRMHVQLGGAA	R.LHVQLGGAA	GIYRMHVQ	NA	5	74.19	864.482	9	2.2	433.249	2	34.24	N	Y	1.21	60	2.6	123000	109309	194786	161181	104010	122399	115418	131654	107744	117933	75015	113530	92859	87797	102370	127112	109751	124914	188332	138834	166749	173308	167433	131482	134653	229999	140443	189589	160683	169891	195216
>TDP27|TDP27|generation1	DGIYRLHVQLGGAA	DGIYRMHVQLGGAA	D.GIYRLHVQLGGAA	XXXDGIYR	NA	1	110.69	1353.75	13	0.5	677.884	2	39.44	N	Y	1.24	60	3	17200000	9095153	6891468	11659890	8535298	10612975	17520167	18910313	8536627	23635608	19380390	24144421	11764934	21648655	9143589	11294801	17880028	24688801	28745410	30321989	32111085	26604312	30050191	24945528	27953234	22923019	28541693	27150974	27435828	22123587	24001940
>TDP27|TDP27|generation1	DGIYRLHVQLGGAA	DGIYRMHVQLGGAA	Y.RLHVQLGGAA	DGIYRMHV	NA	4	97.59	1020.58	10	1.3	511.298	2	26.73	N	Y	0.7	9.9	3.2	1430000	2027635	2736862	2949266	1631091	2313247	2628025	1663629	1955965	1334861	1393383	1502605	1022079	1238784	1351730	1078635	1001572	1241788	1169641	790416	905209	1672271	1118657	812306	886322	1384612	1238317	1263925	940169	NA	880071
>TDP114|TDP114|generation1aar	DPGSFKNNPIDWHH	DPGSFKNNPIDWHH	P.GSFKNNPIDWHH	XXDPGSFK	NA	2	95.5	1450.67	12	1.3	726.345	2	24.47	N	Y	1.73	31.68	3.1	22100000	NA	18492312	17489834	18210125	10485873	12479277	17713457	11337967	15797894	14635536	18622027	16281828	16236491	13881774	19732611	21514180	34167537	39847086	37902486	41925453	34053519	35680032	30979284	31532612	25769166	31033428	29647615	24615323	27711115	23921933
>TDP114|TDP114|generation1aar	DPGSFKNNPIDWHH	DPGSFKNNPIDWHH	DPGSFKNNPIDWHH	NA	NA		104.72	1662.75	14	10.7	832.393	2	21.22	Y	Y	0.8	38.31	3.1	135000000	61246260	111570285	97394372	120656044	76260896	90213492	125669799	85034751	114504113	92223924	133564881	128153742	104394625	86998790	116337664	134463622	179287723	230954503	219749247	226778585	180149196	221537903	169305389	194309067	140768876	133647610	165402485	160683356	154789605	172813966
>TDP114|TDP114|generation1aar	DPGSFKNNPIDWHH	DPGSFKNNPIDWHH	G.SFKNNPIDWHH	XDPGSFKN	NA	3	102.28	1393.65	11	3.7	697.836	2	25.28	N	Y	1.66	40.9	3.2	912000	698408	887631	706452	392132	364781	434930	1159753	646463	780098	583082	852760	909681	793784	419940	1064108	994304	1322614	1476919	1720517	1743718	1641866	1615838	1422886	1516974	1138459	1419534	1318539	1119655	1140158	1160094
>TDP114|TDP114|generation1aar	DPGSFKNNPIDWHH	DPGSFKNNPIDWHH	P.GSFKNNPID.W	XXDPGSFK	NPIDWHHX	2 ; 11	82.4	990.477	9	0.3	496.246	2	19.01	N	Y	0.82	4.52	3.4	480000	386335	641067	625290	587640	521116	470278	584065	449209	553539	537973	558661	NA	441392	434202	417653	447728	477611	561031	406281	537408	545008	512535	486303	497704	539229	495327	472801	464956	456818	436835
>TDP114|TDP114|generation1aar	DPGSFKNNPIDWHH	DPGSFKNNPIDWHH	D.PGSFKNNPIDWHH	XXXDPGSF	NA	1	127.78	1547.73	13	3.6	774.874	2	26.1	N	Y	0.57	19.47	3.1	5180000	NA	5017581	4858287	5351319	2694552	3534771	6953729	3331771	5229225	3926200	2581398	5262707	3920812	1107690	5859254	6105375	7568293	9783352	8943283	9395113	8665404	6872793	8519303	5905973	2530763	5504469	5024491	4247853	4930615	4240343
>TDP114|TDP114|generation1aar	DPGSFKNNPIDWHH	DPGSFKNNPIDWHH	DPGSFK.N	NA	GSFKNNPI	6	65.5	649.307	6	4.3	325.659	2	13.07	N	Y	0.57	60	1.7	289000	NA	154103	170326	158640	138541	108809	148410	127469	NA	123132	120337	NA	199649	138818	158587	142168	459241	215095	183976	548842	NA	220807	229643	207945	168461	187258	180226	NA	191788	232819
>TDP114|TDP114|generation1aar	DPGSFKNNPIDWHH	DPGSFKNNPIDWHH	DPGSFKNN.P	NA	FKNNPIDW	8	88.21	877.393	8	0.9	439.703	2	10.64	N	Y	1.74	29.05	2.9	198000	147692	253961	212622	244664	246577	209013	265702	271846	265748	280682	276120	296224	327135	383492	331702	279103	86705	131832	266595	171513	168747	178400	245853	214763	179230	178197	164622	171794	289947	NA
>TDP114|TDP114|generation1aar	DPGSFKNNPIDWHH	DPGSFKNNPIDWHH	N.PIDWHH	FKNNPIDW	NA	8	71.79	803.371	6	5	402.691	2	18.77	N	Y	1.24	60	4.3	76200	38540	25837	39080	58987	NA	49640	52183	33815	40792	40623	92725	28863	NA	NA	152534	97395	88909	102096	229970	124824	133782	158659	108968	143175	126154	175177	136535	112820	142708	NA
>TDP114|TDP114|generation1aar	DPGSFKNNPIDWHH	DPGSFKNNPIDWHH	DPGSFKN.N	NA	SFKNNPID	7	79.51	763.35	7	0.8	382.683	2	11.09	N	Y	1	14.55	1.6	201000	NA	233003	219480	220086	203362	196718	210647	217145	205740	207170	186220	219542	238135	256718	249381	190430	NA	236902	237636	239166	271364	256633	218836	259931	206923	170646	195050	160683	178952	150412
>TDP139|TDP139|GenScript	WLAKEDQFPVRPTE	WLAKEDQFPVRPTE	D.QFPVRPTE	AKEDQFPV	NA	6	94.4	972.503	8	2.5	487.26	2	22.71	N	Y	1.06	18.48	2.9	1070000	901171	811196	868776	892631	779132	760744	836602	835429	858475	960666	792399	661778	785365	1011024	760250	991397	1440180	1437271	1490547	1524562	1193393	1221017	1116695	1124947	1030767	1004245	1006459	999997	845680	944076
>TDP139|TDP139|GenScript	WLAKEDQFPVRPTE	WLAKEDQFPVRPTE	F.PVRPTE	EDQFPVRP	NA	8	75.82	697.376	6	1.4	349.695	2	10.54	N	Y	0.82	21.64	4	993000	555722	861742	866490	738460	786758	777650	1014933	848690	1012780	1563797	1067235	1544148	2297163	2693952	2469603	1363534	648081	555084	672876	571711	934952	950493	833919	1116425	1353843	1472389	1357549	1316236	2204808	1960158
>TDP139|TDP139|GenScript	WLAKEDQFPVRPTE	WLAKEDQFPVRPTE	WLAKEDQFPVRPT.E	NA	VRPTEXXX	13	60.29	1585.83	13	0.2	793.92	2	32.81	N	Y	1.09	60	3.1	908000	2920462	3045067	1611808	3273354	1296435	1117295	2585207	1583006	3514725	716740	662687	1355068	817838	1348560	604084	1062626	158714	1060607	1132816	716544	453794	690935	1026639	756783	445383	536101	646006	439315	426615	258421
>TDP139|TDP139|GenScript	WLAKEDQFPVRPTE	WLAKEDQFPVRPTE	Q.FPVRPTE	KEDQFPVR	NA	7	95.42	844.444	7	1.1	423.23	2	28.81	N	Y	1.86	39.1	2.4	479000	NA	636136	596712	588757	582125	477962	637924	535404	473937	536302	559945	436983	506338	432617	474551	521864	503328	526338	558742	517398	465956	477440	449380	450831	422307	397923	411166	398290	441717	378431
>TDP139|TDP139|GenScript	WLAKEDQFPVRPTE	WLAKEDQFPVRPTE	E.DQFPVRPTE	LAKEDQFP	NA	5	89.13	1087.53	9	5.4	544.775	2	21.3	N	Y	0.9	45.2	4	491000	415540	621342	144034	530663	650760	562490	791121	624914	702945	679984	688373	NA	517162	475403	598031	652694	568724	533277	NA	617448	503202	576876	497109	538611	493845	484756	464999	559828	500612	424834
>TDP139|TDP139|GenScript	WLAKEDQFPVRPTE	WLAKEDQFPVRPTE	K.EDQFPVRPTE	WLAKEDQF	NA	4	99.92	1216.57	10	1.7	609.294	2	24.41	N	Y	0.51	28.84	2.8	324000	665031	43778	43580	28373	34022	42456	32003	497279	613546	688338	626728	NA	NA	643379	496342	716655	867047	614557	649879	962380	613419	NA	548441	590597	498460	455308	693598	NA	680319	NA
>TDP139|TDP139|GenScript	WLAKEDQFPVRPTE	WLAKEDQFPVRPTE	L.AKEDQFPVRPTE	XXWLAKED	NA	2	114.4	1415.7	12	9.3	708.866	2	20.36	N	Y	0.98	6.76	3	5940000	6116282	8888638	8687761	7429284	8490380	7238595	6798138	8105652	5449661	6783136	5869149	5630361	5279866	NA	5677665	5349472	8082643	7771173	5306348	7003456	5609709	6653449	5997733	5829272	5623063	5874454	5555027	6111096	4130240	4272345
>TDP139|TDP139|GenScript	WLAKEDQFPVRPTE	WLAKEDQFPVRPTE	WLAKEDQF.P	NA	EDQFPVRP	8	64.59	1035.5	8	2.5	518.76	2	29.48	N	Y	0.75	60	2.3	197000	143520	NA	NA	130711	NA	187497	119686	NA	182472	NA	300521	NA	315108	296335	382546	361962	259379	222034	302368	266798	272124	239817	226941	292316	393845	498347	400243	416238	630484	684055
>TDP139|TDP139|GenScript	WLAKEDQFPVRPTE	WLAKEDQFPVRPTE	A.KEDQFPVRPTE	XWLAKEDQ	NA	3	111.27	1344.67	11	5.4	673.345	2	22.88	N	Y	0.57	8.35	3.3	559000	451420	881467	786471	692655	626610	501015	686995	488991	1031149	566375	671677	581944	560460	560976	537502	616352	648816	535259	499972	563135	401345	524233	400749	484068	509229	500612	495427	564956	699196	390432
>TDP139|TDP139|GenScript	WLAKEDQFPVRPTE	WLAKEDQFPVRPTE	W.LAKEDQFPVRPTE	XXXWLAKE	NA	1	127.93	1528.79	13	0.3	765.401	2	24.75	N	Y	1.05	11.51	2.5	6430000	9595804	10368023	4595368	11730449	14743773	11480320	10221144	12100462	9270547	10341777	8322119	6880385	8671489	8779113	6331384	6846742	5430067	5848204	4974169	4030561	6202605	4832890	4502803	4107762	5284602	4288805	4689004	4401698	4764500	3816308
>TDP139|TDP139|GenScript	WLAKEDQFPVRPTE	WLAKEDQFPVRPTE	WLAKEDQFPVRPTE	NA	NA		111.67	1714.87	14	2	858.443	2	37.46	Y	Y	0.64	18.05	3.3	396000000	188578403	300808283	316646023	406655556	233866748	262802507	325544623	253612414	322081087	237242702	345470701	347695808	270608188	259887097	336543919	283463853	463649807	471821217	492306452	504058283	437070833	485482402	472794306	421002978	349999118	407738472	379177394	420511761	349597986	351228384
>TDP218|TDP218|GenScript	NNFVKAGKSWQDIP	NNFVKAGKSWQDIP	NNFVKAGKSWQDIP	NA	NA		93.08	1602.82	14	1.7	802.416	2	25.83	Y	Y	1.72	26.36	3.2	174000000	84276189	86544022	118885149	145234127	79946839	88215579	124472944	93654258	113769327	86710537	130996325	147061671	125081118	106807258	145270756	141877292	234396654	272585787	281926359	294431020	234878065	235429719	196322207	214762653	184614919	213685162	209093707	199999496	197828666	201616293
>TDP218|TDP218|GenScript	NNFVKAGKSWQDIP	NNFVKAGKSWQDIP	NNFVKA.G	NA	FVKAGKSW	6	105.71	691.365	6	1.3	346.69	2	17.6	N	Y	1.22	60	3.1	911000	418043	615178	592139	496030	523658	401120	520632	479046	406581	404315	441792	420176	477473	546714	595610	504420	NA	668083	660099	665090	813332	584187	562850	683491	769229	545161	612457	575212	579895	510441
>TDP218|TDP218|GenScript	NNFVKAGKSWQDIP	NNFVKAGKSWQDIP	NNFVKAGKSWQD.I	NA	SWQDIPXX	12	115.46	1392.68	12	0.7	697.347	2	21.53	N	Y	0.81	15.6	2.9	1920000	4364005	2354688	2149078	1608747	2325957	2136231	1998748	2287485	2032907	1821088	1708089	1575661	1804055	1774839	1464813	1123680	3563711	3191732	2648915	2734683	2432394	1871739	3242018	2582265	1707688	NA	1825669	1803414	1955635	1488120
>TDP218|TDP218|GenScript	NNFVKAGKSWQDIP	NNFVKAGKSWQDIP	N.NFVKAGKSWQDIP	XXXNNFVK	NA	1	83.82	1488.77	13	2.1	745.395	2	31.37	N	Y	0.94	34.36	3.1	20300000	9846129	10577603	15889457	15305443	8604771	10220098	14122892	9713521	13226143	13014934	13613344	16071740	14071626	10300403	14769194	15990269	30934480	34098004	34580695	36208345	29644804	32462980	28457714	26248769	21923022	26427494	25356513	25213612	23860251	23681914
>TDP218|TDP218|GenScript	NNFVKAGKSWQDIP	NNFVKAGKSWQDIP	NNFVK.A	NA	NFVKAGKS	5	83.5	620.328	5	3.3	311.17	2	13.66	N	Y	0.55	60	4.2	94000	NA	73846	67102	94626	92403	70542	84259	65641	68580	72008	NA	125002	111851	60693	87041	NA	196923	178420	183976	188665	199912	NA	190919	191752	183076	158565	159161	170085	141198	NA
>TDP218|TDP218|GenScript	NNFVKAGKSWQDIP	NNFVKAGKSWQDIP	N.FVKAGKSWQDIP	XXNNFVKA	NA	2	58	1374.73	12	5	688.375	2	30.11	N	Y	1.18	60	4.7	86000	40520	43406	47344	65355	32284	NA	55773	NA	67968	NA	80396	94119	61218	43579	65977	155542	111687	121920	133723	198193	91975	303427	174709	134653	153077	177442	68268	225640	164606	199216
>TDP218|TDP218|GenScript	NNFVKAGKSWQDIP	NNFVKAGKSWQDIP	N.NFVKAGK.S	XXXNNFVK	KAGKSWQD	1 ; 8	76.51	762.439	7	1.6	382.227	2	13.1	N	Y	0.49	60	1.7	37800	99296	53628	52012	66137	NA	61628	67144	NA	33555	35419	46619	94750	35720	55781	55808	62944	NA	53724	50593	60506	60658	54178	56375	71502	45923	47721	45954	52820	50514	44564
>TDP218|TDP218|GenScript	NNFVKAGKSWQDIP	NNFVKAGKSWQDIP	N.NFVKAGKS.W	XXXNNFVK	AGKSWQDI	1 ; 9	59.75	849.471	8	0.5	425.743	2	12.86	N	Y	0.99	60	2.4	21000	70675	28355	34179	51055	27581	NA	33392	30666	44455	18378	NA	55253	33796	26781	30144	18898	58122	45299	38414	40496	39298	36265	36383	38521	26538	35564	32612	28461	34733	NA
>TDP218|TDP218|GenScript	NNFVKAGKSWQDIP	NNFVKAGKSWQDIP	NNFVKAGKSWQ.D	NA	KSWQDIPX	11	81.43	1277.65	11	1.8	639.832	2	21.84	N	Y	0.55	60	2.8	20400	37529	50353	15204	28645	30129	27240	22022	40701	40515	42643	44516	32414	18882	NA	23849	28782	59518	81379	NA	NA	72212	46355	59437	46276	34385	62973	NA	57607	55120	75846
>TDP218|TDP218|GenScript	NNFVKAGKSWQDIP	NNFVKAGKSWQDIP	NNFVKAGKS.W	NA	AGKSWQDI	9	114.16	963.514	9	3.8	482.762	2	11.49	N	Y	0.62	8.76	2.8	564000	710089	536277	755607	608866	526200	404193	418899	447551	498430	466132	376293	460093	435379	489665	497552	396849	NA	471821	419057	460227	450753	357531	421462	529237	461537	419820	354211	381196	NA	352028
>TDP218|TDP218|GenScript	NNFVKAGKSWQDIP	NNFVKAGKSWQDIP	NNFVKAG.K	NA	VKAGKSWQ	7	89.28	748.387	7	2.8	375.202	2	16.07	N	Y	0.57	5.86	2.6	1080000	1485264	1192138	1129409	1021108	1173147	939019	1208824	1105618	1038497	1212945	1118606	982162	1155798	992008	1122217	1173104	NA	1189465	1166886	1200593	1216197	1111345	1152718	1244260	1007690	1109955	912834	991450	996694	872070
>TDP218|TDP218|GenScript	NNFVKAGKSWQDIP	NNFVKAGKSWQDIP	NNFVKAGK.S	NA	KAGKSWQD	8	103.25	876.482	8	3.3	439.25	2	11.17	N	Y	0.72	10.59	2.8	866000	776008	1015844	946509	884811	880813	688512	903626	792332	825409	840374	890004	1155485	1082433	1004685	1121006	1081524	1014004	1020958	1090229	1029079	1102179	935870	1134706	911889	1030767	868332	850418	982904	838129	628051
>TDP233|TDP233|GenScript	HPTKSFGDILELLY	HPTKSFGDIMEMLY	HPTKSFGDILELLY	NA	NA		80.99	1631.86	14	3.7	816.938	2	55.1	Y	Y	0.38	8.48	2.9	169000000	80688193	83215406	115455770	153054426	116679171	114034772	90482255	54534957	78867004	84872741	114172288	130254623	82866241	39933871	58713597	104082112	274809870	310252187	259781086	306818085	175588456	252977276	219736782	188343438	84615171	107220117	110788457	131623600	48626588	55924519
>TDP233|TDP233|GenScript	HPTKSFGDILELLY	HPTKSFGDIMEMLY	HPTKSFGDIL.E	NA	GDIMEMLY	10	71.91	1113.58	10	4.7	557.801	2	39.9	N	Y	0.89	60	2.6	6730000	125163	266289	341795	616686	4626494	6039847	3638440	6083383	15063108	19213317	13741771	8361506	24054061	30901210	18400962	21514180	36668	47950	37501	31549	6962728	5571349	7114429	6221299	23384556	25143872	22157691	21794817	30202850	27122192
>TDP233|TDP233|GenScript	HPTKSFGDILELLY	HPTKSFGDIMEMLY	P.TKSFGDILE.L	XXHPTKSF	DIMEMLYX	2 ; 11	80.33	1008.51	9	3.4	505.265	2	37.77	N	Y	1.18	60	1.6	6080000	32160	30431	44766	28660	NA	3995828	2920327	4724153	8768443	13566273	9734825	6764837	NA	21710081	14648135	20932715	50665	28088	39815	44332	8817429	7048269	7933939	6988309	22615328	23558223	24186212	20170889	28994736	29602392
>TDP233|TDP233|GenScript	HPTKSFGDILELLY	HPTKSFGDIMEMLY	HPTKSFGDILELL.Y	NA	MEMLYXXX	13	84.39	1468.79	13	3.7	735.406	2	52.81	N	Y	0.54	30.47	3.6	27300000	1877440	2551939	1668965	1798669	14489570	9712935	8820823	7840436	34902323	34249827	61516902	26786233	72883805	56256048	44791816	55965940	1403441	1734637	1243542	1391163	34509593	31658717	38814161	26419215	99230519	96649119	100645851	96580953	137422967	119209634
>TDP233|TDP233|GenScript	HPTKSFGDILELLY	HPTKSFGDIMEMLY	P.TKSFGDIL.E	XXHPTKSF	GDIMEMLY	2 ; 10	65.5	879.47	8	0.4	440.742	2	35.32	N	Y	1.89	60	3.3	1160000	38329	26616	46619	110490	706684	694659	499089	1004504	1592036	3207789	2337385	1197502	3980947	4167702	3208063	3198054	31916	35427	34414	51308	1398627	1140591	1242774	1320961	4315374	3662096	3768368	4264947	5157137	4976402
>TDP233|TDP233|GenScript	HPTKSFGDILELLY	HPTKSFGDIMEMLY	HPTKSFGDILE.L	NA	DIMEMLYX	11	98.89	1242.62	11	0.3	622.319	2	30.59	N	Y	0.81	60	1.4	29500000	35103	46209	48106	25548	481715	722323	14721319	20222689	54496610	76017908	38785187	50211056	85031106	126932661	64645487	73119137	108014	NA	149906	NA	34585605	28953469	32059957	29998593	106153579	103444761	110788457	100854447	141198323	131210604
>TDP233|TDP233|GenScript	HPTKSFGDILELLY	HPTKSFGDIMEMLY	HPTKSFGDILEL.L	NA	IMEMLYXX	12	65.95	1355.71	12	1.4	678.862	2	39.56	N	Y	1.33	60	3.1	931000	442241	501758	531554	475921	1016812	1126516	1268667	553638	638039	1122726	607463	1032583	1179852	1063319	1658508	1263231	344615	376664	411391	429736	980559	826197	963600	1031202	1784611	1638505	1568203	1717944	2114199	2328188
>TDP233|TDP233|GenScript	HPTKSFGDILELLY	HPTKSFGDIMEMLY	HPTKSFGD.I	NA	SFGDIMEM	8	91.51	887.414	8	0.9	444.714	2	18.1	N	Y	1.1	36.95	2.6	514000	539868	493128	530411	540718	565602	461057	663058	493964	586604	628192	576641	564087	798595	700427	625875	572742	659838	664118	456533	608872	650665	576876	576359	605085	560768	667483	561744	486324	600282	528043
>TDP233|TDP233|GenScript	HPTKSFGDILELLY	HPTKSFGDIMEMLY	HPTKSF.G	NA	TKSFGDIM	6	77.45	715.365	6	2.4	358.689	2	10.52	N	Y	1.37	56.44	3.3	373000	469777	299575	486972	361968	277081	313519	311182	341465	308610	370901	292815	595600	514757	351798	434602	350332	353432	317191	346659	397339	402105	379466	444877	445718	376153	277866	350310	367520	438696	424034
>TDP233|TDP233|GenScript	HPTKSFGDILELLY	HPTKSFGDIMEMLY	P.TKSFGDILELL.Y	XXHPTKSF	MEMLYXXX	2 ; 13	63.84	1234.68	11	1	618.348	2	55.26	N	Y	0.65	41.19	4.1	6550000	592437	379709	316646	378726	1385406	1675174	2070560	2652156	9515475	10442020	13998627	8214445	12628382	15783387	12953309	13271923	291710	306287	279371	299195	8437367	8481319	10086279	9630230	24923014	19480838	24342252	25811901	33298642	33602716
>TDP233|TDP233|GenScript	HPTKSFGDILELLY	HPTKSFGDIMEMLY	T.KSFGDILELLY	XHPTKSFG	NA	3	57.37	1296.7	11	7.1	649.36	2	52.05	N	Y	0.44	60	4.3	97200	NA	NA	40124	52843	29244	28948	34235	36076	42740	43852	35200	25341	NA	NA	40797	19043	116831	NA	1286	NA	60886	81889	71324	80025	24923	36847	31130	44530	13440	27042
>TDP233|TDP233|GenScript	HPTKSFGDILELLY	HPTKSFGDIMEMLY	HPTKSFG.D	NA	KSFGDIME	7	79.54	772.387	7	0.3	387.201	2	18.55	N	Y	0.51	27.03	2.9	2260000	NA	2132780	1463202	1530544	1830262	1752017	2118434	2337212	2130879	1904625	1977788	2437022	2068649	2012540	2070108	1802539	1645920	1288587	1456478	1410220	1451835	1286821	1359846	1738555	1407689	1419534	1357549	1367518	1540345	1368111
>TDP233|TDP233|GenScript	HPTKSFGDILELLY	HPTKSFGDIMEMLY	H.PTKSFGDILELL.Y	XXXHPTKS	MEMLYXXX	1 ; 13	57.82	1331.73	12	1.8	666.875	2	55.52	N	Y	0.54	60	1.5	13400	31595	40011	41858	29897	41183	46270	48571	36358	14328	37662	37739	50503	29827	NA	27723	29945	48961	46969	35559	42737	12314	43046	28948	25983	57000	64332	72012	59658	91364	81607
>TDP233|TDP233|GenScript	HPTKSFGDILELLY	HPTKSFGDIMEMLY	P.TKSFGDILELLY	XXHPTKSF	NA	2	104.13	1397.74	12	2.6	699.881	2	56.87	N	Y	0.39	9.14	3	35000000	15353286	18122466	13831830	34967909	14489570	17981224	17833143	15830056	17634858	10926530	24786560	20588634	11978922	8081855	16342960	21223447	60105474	72359136	60984675	69748708	39678430	58711200	50251280	44656996	16999957	25596915	22313731	29059756	10495490	13281073
>TDP65|TDP65|generation3	WKPHDVLGSRGLYT	WKPHDVMGSRGLYT	WKPHDVLGSRGLYT	NA	NA		87.25	1627.85	14	2.4	543.624	3	36.83	Y	Y	0.84	18.36	3	153000000	51733898	43641857	57042009	NA	50332191	40880390	58526221	68790295	54129217	67998436	73075401	85610901	87316242	69567339	87283513	69921084	207209581	229963282	218897505	216297222	203713014	242741201	192719965	184934507	161538054	211419949	185687695	188888413	165360603	161613060
>TDP65|TDP65|generation3	WKPHDVLGSRGLYT	WKPHDVMGSRGLYT	W.KPHDVLGSRGLYT	XXXWKPHD	NA	1	100.01	1441.77	13	3.2	721.893	2	25.92	N	Y	0.84	15.19	3.2	913000	3346015	1664308	731601	832303	643134	430320	968256	740946	794793	362547	583062	586146	1057176	819278	681562	486976	1249136	1060607	962468	971908	988160	855443	817709	860755	984613	883433	795804	717947	785274	757661
>TDP65|TDP65|generation3	WKPHDVLGSRGLYT	WKPHDVMGSRGLYT	G.SRGLYT	DVMGSRGL	NA	8	70.64	695.36	6	2.8	348.688	2	16.46	N	Y	1.48	52.5	2.6	372000	NA	193553	209192	141883	152522	124485	216631	153825	247378	187121	156682	NA	NA	198085	188852	174439	859699	818749	669469	629835	673469	547630	678122	651106	506153	558753	905032	604272	36542	44398
>TDP65|TDP65|generation3	WKPHDVLGSRGLYT	WKPHDVMGSRGLYT	WKPHDVLGSRG.L	NA	GSRGLYTX	11	95.94	1250.65	11	2.6	417.892	3	24.17	N	Y	1.23	60	1.9	948000	304562	1169947	1337458	1497029	1448957	159833	1747409	1079096	1738993	563034	720480	1659696	708392	592669	887362	846031	1484267	1348061	1609791	1448334	1155387	1389182	963600	1218693	1746149	1464838	1755451	1119655	845680	848069
>TDP65|TDP65|generation3	WKPHDVLGSRGLYT	WKPHDVMGSRGLYT	L.GSRGLYT	HDVMGSRG	NA	7	63.68	752.382	7	1.3	377.199	2	15.49	N	Y	1.03	48.32	2.6	145000	357131	113420	129173	64908	45117	26076	42691	52049	NA	NA	85918	55988	22731	104113	65735	45645	NA	175446	205270	223920	212834	223000	203527	211354	110000	160830	163842	190598	155545	155213
>TDP65|TDP65|generation3	WKPHDVLGSRGLYT	WKPHDVMGSRGLYT	WKPHDVLG.S	NA	DVMGSRGL	8	66.9	950.497	8	1	476.256	2	27.22	N	Y	0.94	31.97	3.1	988000	2186174	1014612	714454	816663	476631	717712	937138	716082	1107077	715070	914406	906530	1080027	673488	1145218	891094	991961	1467007	1252060	1534090	1208596	1418427	1251779	1278349	1130766	1321375	1100083	1299142	1411983	1208098
>TDP65|TDP65|generation3	WKPHDVLGSRGLYT	WKPHDVMGSRGLYT	WKPHDVLGSRGL.Y	NA	SRGLYTXX	12	92.62	1363.74	12	2.1	682.877	2	28.92	N	Y	0.91	60	1.6	55300	77351	NA	297213	NA	132186	NA	286048	NA	129812	NA	182367	NA	NA	76223	139218	148273	175614	87921	214639	NA	178629	130876	NA	NA	100000	210665	127953	79743	86833	103208
>TDP65|TDP65|generation3	WKPHDVLGSRGLYT	WKPHDVMGSRGLYT	WKPHDVLGSR.G	NA	MGSRGLYT	10	104.31	1193.63	10	4.4	597.825	2	24.04	N	Y	0.91	60	2.2	200000	88448	304507	142891	203328	97995	NA	228599	NA	88297	114779	103641	138658	221297	326444	372862	425923	581950	293401	345807	346838	307090	296846	271969	261635	287692	437941	256686	282905	417554	351228
>TDP65|TDP65|generation3	WKPHDVLGSRGLYT	WKPHDVMGSRGLYT	K.PHDVLGSRGLYT	XXWKPHDV	NA	2	87.31	1313.67	12	3	657.846	2	26.79	N	Y	0.89	34.5	3	159000	78352	255194	132603	157523	111722	150612	128064	103766	199617	42436	81937	75212	69396	NA	78930	67595	227049	250779	228267	262987	272124	224462	135985	162776	NA	195563	195050	195726	193298	207217
>TDP65|TDP65|generation3	WKPHDVLGSRGLYT	WKPHDVMGSRGLYT	D.VLGSRGLYT	KPHDVMGS	NA	5	69.25	964.534	9	2.7	483.276	2	20.06	N	Y	0.54	13.88	3	772000	NA	801334	673301	627858	531284	773039	686995	789016	399234	NA	499584	531523	521973	578407	571398	NA	1329962	1179553	1115781	1381634	889344	1067476	963600	830075	853844	936288	NA	991450	792825	928075
>TDP163|TDP163|GenScript	IWQKGALHTSLDPQ	IWQKGALHTSMDPQ	IWQKGALHTSLD.P	NA	TSMDPQXX	12	100.67	1367.72	12	3.2	684.869	2	34.51	N	Y	1.53	60	2.7	32500000	16688354	21944211	28120910	34074161	16141890	20593881	27048928	19559650	29513894	16874305	32235370	31513215	27541900	21710081	28206738	30381510	57019374	59968873	60303282	63269319	54956907	38970199	32510237	45253559	35999909	31939514	42364882	33675129	33449656	34402780
>TDP163|TDP163|GenScript	IWQKGALHTSLDPQ	IWQKGALHTSMDPQ	IWQKGALHTSLDPQ	NA	NA		110.27	1592.83	14	3.3	797.425	2	28.36	Y	Y	1.11	60	3.5	95400000	36630938	58558989	75560657	82560015	50332191	62550070	89165715	57352873	76907575	53964361	84890756	97165747	86835161	70042742	83651744	103646014	134465792	140753388	172051736	151503340	153544884	135262416	124277360	126130447	109999723	128362112	117030060	99145049	117036043	104808470
>TDP163|TDP163|GenScript	IWQKGALHTSLDPQ	IWQKGALHTSMDPQ	W.QKGALHTSLD.P	XXIWQKGA	TSMDPQXX	2 ; 12	63.91	1068.56	10	1	535.286	2	15.32	N	Y	0.81	10.91	3.6	532000	1134808	758185	723599	850178	863019	736154	613987	596735	649061	756838	413537	388663	434176	483327	433391	465171	561376	413339	344955	401150	455314	417486	396247	394584	468460	406983	442374	279486	314110	288823
>TDP163|TDP163|GenScript	IWQKGALHTSLDPQ	IWQKGALHTSMDPQ	K.GALHTSLDPQ	IWQKGALH	NA	4	90.66	1037.51	10	3.6	519.766	2	22.12	N	Y	1.66	20.3	2.3	246000	265345	340259	339509	292703	321567	258192	345891	288422	372291	285694	366019	273115	287446	274149	313543	329981	190310	304305	324513	349696	339775	242741	277373	252261	240769	244643	217676	237606	209155	216017
>TDP163|TDP163|GenScript	IWQKGALHTSLDPQ	IWQKGALHTSMDPQ	A.LHTSLDPQ	QKGALHTS	NA	6	73.93	909.456	8	0.3	455.735	2	21.11	N	Y	1.13	60	2.8	210000	156036	274919	204620	240195	271997	198255	282458	230406	177573	155377	179799	203785	202054	221855	211853	191883	NA	290428	301516	312535	279725	260289	287279	281237	255384	326946	235621	247863	NA	224018
>TDP163|TDP163|GenScript	IWQKGALHTSLDPQ	IWQKGALHTSMDPQ	L.HTSLDPQ	KGALHTSM	NA	7	58.8	796.371	7	10.2	399.197	2	8.43	N	Y	0.44	11	3.8	120000	81105	131912	154322	124008	161419	129403	141229	127801	104829	112941	349324	334040	178000	293165	116459	115130	NA	127868	123502	154362	119339	124295	130581	132096	105384	117791	141996	98290	104200	246420
>TDP163|TDP163|GenScript	IWQKGALHTSLDPQ	IWQKGALHTSMDPQ	G.ALHTSLDPQ	WQKGALHT	NA	5	101.07	980.493	9	1.4	491.254	2	21.25	N	Y	0.74	13.26	3.9	870000	867794	NA	1234577	1069147	1512508	773039	965862	908363	440871	1331566	992747	686988	1132946	887419	981788	1101875	351962	1298500	1447960	1210121	1162988	1060165	999622	1022679	799998	989143	928438	897434	845680	773663
>TDP163|TDP163|GenScript	IWQKGALHTSLDPQ	IWQKGALHTSMDPQ	W.QKGALHTSLDPQ	XXIWQKGA	NA	2	59.24	1293.67	12	0.9	647.842	2	20.96	N	Y	0.85	7.25	3.6	1590000	1426854	1614995	1497496	1653435	2033624	1890334	1843157	1757053	1726747	1455200	1202084	1344564	1161811	1329544	1054424	1128041	1667964	1437271	1439443	1381634	1717878	1484231	1413880	1363572	1653842	1019346	1209311	1085467	1193013	944076
>TDP64|TDP64|generation3	HRRVYLTSPKAPES	HRRVYLTSPKAPES	HRRVYLTSPKAPES	NA	NA		84.01	1639.88	14	1.4	820.948	2	27.32	Y	Y	1.57	12.7	2.9	607000000	369647048	713803261	521265655	554124054	533826273	528678728	645104969	553637558	571908241	529619271	633148906	529422016	512351503	515020161	542344157	619259493	778872894	792976835	769122363	769903767	696272840	722374417	666414831	673263872	590767742	641810558	615578115	588887405	496081808	485639246
>TDP64|TDP64|generation3	HRRVYLTSPKAPES	HRRVYLTSPKAPES	Y.LTSPKAPES	RRVYLTSP	NA	5	91.3	928.486	9	1.6	465.251	2	15.61	N	Y	1.22	24.5	2.6	1780000	3104034	2428657	2309115	1854528	2503899	2351391	1998748	2121725	2326822	2539499	1785146	1848775	2249055	2392863	1622190	1657173	1734094	1407534	1141333	1181535	1512645	1133280	1224762	1159037	NA	1162810	1100083	1119655	1238317	1120091
>TDP64|TDP64|generation3	HRRVYLTSPKAPES	HRRVYLTSPKAPES	R.RVYLTSPKAPES	XXHRRVYL	NA	2	82.11	1346.72	12	4.5	674.37	2	22.86	N	Y	1.25	60	4.3	300000	59411	219442	245772	272593	216073	161370	248946	233721	217986	213853	NA	213239	206865	225024	217906	238400	465854	512461	482937	474520	513083	434302	260262	341745	291538	312599	325344	286324	257479	311225
>TDP64|TDP64|generation3	HRRVYLTSPKAPES	HRRVYLTSPKAPES	T.SPKAPES	VYLTSPKA	NA	7	84.04	714.355	7	1.6	358.185	2	13.72	N	Y	0.91	60	1.8	159000	105971	146706	166896	136297	169045	146462	156788	144543	151856	162896	148976	176474	180405	199669	182799	149727	174144	148683	143093	145786	159626	144767	156698	184082	NA	138178	138095	144444	160830	153612
>TDP64|TDP64|generation3	HRRVYLTSPKAPES	HRRVYLTSPKAPES	HRRVYLTSPKAPE.S	NA	KAPESXXX	13	73.02	1552.85	13	6.2	518.626	3	26.93	N	Y	1.6	17.48	3	878000	660024	1068856	864204	774210	727021	756134	926366	802277	739684	676643	911837	780477	746879	760645	756619	NA	1329962	1447183	1217990	1267292	896945	950493	894257	963023	1299997	1011795	1412163	923075	703726	872070
>TDP64|TDP64|generation3	HRRVYLTSPKAPES	HRRVYLTSPKAPES	V.YLTSPKAPES	HRRVYLTS	NA	4	81.82	1091.55	10	0.4	546.782	2	19.2	N	Y	1.55	16.15	3.6	88100	61079	NA	79562	102446	57831	63318	87011	NA	33678	NA	72947	82775	67953	110769	52419	NA	156509	101105	79893	127682	65979	111135	111670	75678	88461	116281	113909	100854	131382	107209
>TDP64|TDP64|generation3	HRRVYLTSPKAPES	HRRVYLTSPKAPES	L.TSPKAPES	RVYLTSPK	NA	6	86.96	815.403	8	0.8	408.709	2	9.31	N	Y	1.19	60	1.5	360000	260338	415461	475541	417827	427061	364235	454805	404454	389436	431047	378862	482152	482284	488081	498763	NA	375476	358822	334734	350649	336735	322436	330506	367312	342307	290702	295696	360683	331476	303225
>TDP209|TDP209|GenScript	DWFNAGRGHELNLQ	DWFNAGRGHEMNLQ	DWFNAGRGHELNLQ	NA	NA		110.84	1655.78	14	1.5	828.896	2	34.39	Y	Y	1.18	60	3.5	210000000	69340112	101091308	196617747	158640354	64694660	122026427	190299982	111887830	142058578	101078757	179798878	159666957	112212195	117107661	176746087	184614919	239540154	317190734	337289541	345884984	259202007	297577316	310693401	274418945	201537954	246153226	221576913	242734431	209154735	233618880
>TDP209|TDP209|GenScript	DWFNAGRGHELNLQ	DWFNAGRGHEMNLQ	W.FNAGRGHELNLQ	XXDWFNAG	NA	2	109.68	1354.67	12	1.4	678.343	2	30.13	N	Y	3.17	60	2.1	18900000	20359792	29341136	23319779	27035891	23386675	23821280	26091444	24532443	25839965	22888909	26841404	20378546	21648655	20917742	23485439	22822474	20720958	17247246	16353432	16198470	17558846	16450834	14859250	15681083	18076878	14799396	14277667	12905950	13591282	12881041
>TDP209|TDP209|GenScript	DWFNAGRGHELNLQ	DWFNAGRGHEMNLQ	R.GHELNLQ	NAGRGHEM	NA	7	66.66	809.403	7	0.6	405.709	2	19.88	N	Y	1.85	26.02	2.8	809000	744301	835853	751034	775327	682535	600911	810271	672985	651510	696692	752587	601902	667500	689335	706984	824226	1036048	1120080	1022090	1048136	881743	804263	866339	796838	830767	913636	850418	817947	726379	784063
>TDP209|TDP209|GenScript	DWFNAGRGHELNLQ	DWFNAGRGHEMNLQ	D.WFNAGRGHELNLQ	XXXDWFNA	NA	1	86.05	1540.75	13	1.2	771.385	2	32.03	N	Y	0.58	29.96	4.4	1560000	138513	NA	3978080	2558355	1588769	2735605	2142371	1972541	1898197	1720845	699931	1292042	2549730	473819	817148	1686247	NA	3122346	3296239	831839	3488965	2719871	4935072	3400409	1992303	1359128	1497985	2119653	1865026	2008162
>TDP209|TDP209|GenScript	DWFNAGRGHELNLQ	DWFNAGRGHEMNLQ	DWFNAGRG.H	NA	AGRGHEMN	8	56.77	921.409	8	3.3	461.713	2	26.08	N	Y	1.49	60	2	137000	78936	116625	125744	138531	36605	NA	163969	153825	55476	146188	178515	135507	155149	138501	156166	NA	257175	322147	396911	448793	275925	279299	304389	328962	254615	289947	259807	241880	181972	NA
>TDP209|TDP209|GenScript	DWFNAGRGHELNLQ	DWFNAGRGHEMNLQ	F.NAGRGHELNLQ	XDWFNAGR	NA	3	98.95	1207.61	11	1.2	604.811	2	17.04	N	Y	1.47	60	3.6	594000	523180	627506	731601	612218	559247	540974	664255	641490	676003	641558	701216	576692	526784	475403	575030	550937	874395	732512	746977	788008	698553	329017	424164	656219	548460	693155	509471	466665	618403	704857
>TDP209|TDP209|GenScript	DWFNAGRGHELNLQ	DWFNAGRGHEMNLQ	G.RGHELNLQ	FNAGRGHE	NA	6	84.01	965.504	8	1.2	322.842	3	19.29	N	Y	0.75	14.17	3.6	2400000	2578351	2897129	2732072	2781792	2516610	2151599	2836547	2204605	2388054	2405841	2350228	NA	1924325	1965000	2021685	2340394	2733403	2616824	2657433	2782325	2934076	2537084	2575603	2318073	2369225	2778662	2207967	2205123	1978287	1960158
>TDP209|TDP209|GenScript	DWFNAGRGHELNLQ	DWFNAGRGHEMNLQ	A.GRGHELNLQ	WFNAGRGH	NA	5	90.84	1022.53	9	1.8	341.849	3	19.11	N	Y	0.67	6.9	2.2	1700000	1209906	1590339	1623240	2424293	1677740	1435424	1867094	1707325	1628775	1837796	1875045	1260529	1395136	1442056	1597978	1846149	2182314	2012179	1822726	1839003	1930713	1696264	1855155	1627765	1915380	2068895	1599411	1700850	1479940	1344109
>TDP209|TDP209|GenScript	DWFNAGRGHELNLQ	DWFNAGRGHEMNLQ	G.HELNLQ	AGRGHEMN	NA	8	63.3	752.382	6	0.8	377.198	2	20.35	N	Y	0.88	18.21	2.1	1080000	690063	1194603	968228	1022225	1210006	779186	1165737	689561	657633	801947	1028706	878168	751689	713105	911574	837309	1396093	1447183	1618308	1534090	NA	1294132	1314818	1295394	1061536	1215665	1248321	1119655	1057100	1024083
>TDP209|TDP209|GenScript	DWFNAGRGHELNLQ	DWFNAGRGHEMNLQ	N.AGRGHELNLQ	DWFNAGRG	NA	4	84.35	1093.56	10	7.8	547.793	2	25.67	N	Y	0.43	14.99	4.1	290000	NA	369846	421814	444640	447397	361161	456002	424345	401683	385937	342902	337191	247757	280488	346229	325620	38410	32034	51104	341121	NA	305620	345815	NA	23461	NA	NA	17949	36319	38369
>TDP83|TDP83|generation1aar	APSLIAKWVGFEPH	APSLIAKWVGFEPH	APSLIAKWVGFEPH	NA	NA		128.42	1550.82	14	5.9	776.424	2	44.28	Y	Y	1.04	42.9	2.9	237000000	125997075	163965170	216050896	217851191	133456568	149075107	118129611	142221864	215537153	134326149	220895764	252105722	202054114	78441532	168271959	113676273	341675373	373690333	379876605	391621842	NA	326823243	317897886	318735048	216153301	246153226	234840320	239315636	228031516	234418944
>TDP83|TDP83|generation1aar	APSLIAKWVGFEPH	APSLIAKWVGFEPH	A.PSLIAKWVGFEPH	XXXAPSLI	NA	1	121.98	1479.79	13	2.9	740.903	2	40.77	N	Y	0.8	29.23	3.2	7020000	6132970	9431079	10482469	12065604	NA	11464951	10915320	10790960	10580915	13315664	9233957	11449802	7613110	7860000	9285223	8416696	5246370	6224868	6405094	4707085	4902795	5819940	4160590	3979927	4692296	5330803	4174072	4572638	4553080	4448359
>TDP83|TDP83|generation1aar	APSLIAKWVGFEPH	APSLIAKWVGFEPH	W.VGFEPH	IAKWVGFE	NA	8	77.28	684.323	6	3.5	685.333	1	19.13	N	Y	0.84	28.99	2.6	3710000	NA	2527283	3726592	5228429	2592870	3657719	4943012	3398075	2792186	2572914	1618190	2226934	2333244	1492766	2360650	1555417	2094139	1804022	1890866	2182029	2128345	2120330	2035267	1943091	2246148	1676258	1607213	1470082	1751765	1640133
>TDP83|TDP83|generation1aar	APSLIAKWVGFEPH	APSLIAKWVGFEPH	APSLIAK.W	NA	LIAKWVGF	7	69.65	698.433	7	0.7	350.224	2	22.8	N	Y	1.45	21.39	2.5	585000	623310	732296	659584	577585	571957	537900	521829	518828	593952	504558	485457	498959	452216	453218	467288	412840	673799	624469	599626	599343	665108	499374	582663	588893	699229	653892	544580	588033	523264	493640
>TDP83|TDP83|generation1aar	APSLIAKWVGFEPH	APSLIAKWVGFEPH	P.SLIAKWVGFEPH	XXAPSLIA	NA	2	124.97	1382.73	12	2.5	692.376	2	40.81	N	Y	1.51	60	3.4	1510000	1068055	1479385	1897590	1943903	968513	723860	785137	1017765	1011555	925581	1476919	2416013	1322973	958730	1222696	1715320	2174966	2329369	2742607	2610812	2082738	484020	2314441	1730032	1023074	1427085	188808	1153843	1125056	1392113
>TDP83|TDP83|generation1aar	APSLIAKWVGFEPH	APSLIAKWVGFEPH	APSLIAKWVG.F	NA	KWVGFEPH	10	81.65	1040.6	10	3.1	521.31	2	40.7	N	Y	0.6	60	2.8	208000	150195	130679	NA	201093	135999	158296	92756	238694	133486	232231	NA	NA	48283	28255	52296	32399	368862	550128	606440	571711	NA	454043	444877	454240	269230	510428	349530	374358	279376	NA
>TDP83|TDP83|generation1aar	APSLIAKWVGFEPH	APSLIAKWVGFEPH	APSLIAKWVGFE.P	NA	VGFEPHXX	12	78.85	1316.71	12	4.4	659.367	2	48.66	N	Y	1.05	60	3.4	41100	22029	NA	47554	87811	49627	37242	74325	43787	29413	49495	53940	44412	NA	NA	42129	66142	82296	88020	136279	108625	72820	89200	85553	77468	50154	64408	63820	73590	58896	NA
>TDP83|TDP83|generation1aar	APSLIAKWVGFEPH	APSLIAKWVGFEPH	L.IAKWVGFEPH	APSLIAKW	NA	4	98.93	1182.62	10	1.4	592.317	2	35.57	N	Y	0.45	60	1.5	593000	51173	48718	32206	46903	38160	41985	41549	52438	172675	NA	344186	327737	2898514	3660605	3232274	1097514	39814	44870	48791	50519	NA	157197	173808	159368	784613	701461	2223571	2008542	1993388	6768547
>TDP223|TDP223|GenScript	VYHKWDTQDPNLDH	VYHKWDTQDPNLDH	VYHKWDTQDPNLDH	NA	NA		101.75	1766.8	14	0.9	884.409	2	20.92	Y	Y	0.47	11.6	2.9	69600000	26284158	49066269	44238993	47927262	35461317	36730877	NA	35804106	43107431	44608311	50728969	50211056	41733796	41043145	55323946	62362048	120504863	144718272	142240791	136257721	116298848	124295193	115271755	104824628	85384400	101934618	101426052	96580953	91363621	93607565
>TDP223|TDP223|GenScript	VYHKWDTQDPNLDH	VYHKWDTQDPNLDH	W.DTQDPNLDH	YHKWDTQD	NA	5	72.98	1053.44	9	6.1	527.729	2	10.19	N	Y	2.1	60	2.2	1500000	1234938	1775262	1874727	1765153	1855682	1813491	1627723	1939389	1592036	1804381	1515448	2111385	1840136	1648065	1840096	1431856	1726747	1367885	1337234	1438805	1558253	1462296	1341835	1516974	1453842	1283621	1224915	1196578	1230766	976079
>TDP223|TDP223|GenScript	VYHKWDTQDPNLDH	VYHKWDTQDPNLDH	VYHKWDTQD.P	NA	DTQDPNLD	9	97.38	1190.54	9	2.2	596.276	2	21.57	N	Y	1.56	34.61	2.6	3560000	271186	1627323	1897590	1966247	1178231	1440035	2477490	1622788	2253343	1657357	2298857	2510553	1948379	2234395	2978051	2732882	7788729	7057494	7793433	7965836	6369832	7896401	6799232	6511058	NA	5821599	5609641	5307679	4779601	5760466
>TDP223|TDP223|GenScript	VYHKWDTQDPNLDH	VYHKWDTQDPNLDH	VYHKWDTQDPNLD.H	NA	PNLDHXXX	13	77.94	1629.74	13	3.7	815.881	2	24.04	N	Y	0.32	13.21	3.3	1040000	186910	749555	NA	364203	298689	122334	302804	42600	NA	245596	534260	127103	511149	641794	399495	552391	513615	1169641	1618308	2353542	798129	NA	879848	920411	892305	1004245	1092281	1059826	5142035	1936156
>TDP223|TDP223|GenScript	VYHKWDTQDPNLDH	VYHKWDTQDPNLDH	VYHKWD.T	NA	HKWDTQDP	6	69.18	846.402	6	1.2	424.209	2	15.35	N	Y	0.97	36.42	2.4	141000	41262	42554	28692	26273	NA	NA	60322	32655	46781	41267	64984	160717	117264	50393	116822	88092	371067	332059	507638	334451	266043	416754	284577	346859	196923	238603	286334	218803	249929	249620
>TDP223|TDP223|GenScript	VYHKWDTQDPNLDH	VYHKWDTQDPNLDH	D.TQDPNLDH	HKWDTQDP	NA	6	90.27	938.409	8	2.6	470.213	2	11.4	N	Y	1.29	55.69	2.4	2040000	1226594	1664308	1874727	1832184	1792131	1890334	1938905	1839933	2045154	1854503	1797989	2184916	2381352	1917460	2288014	1758930	2476228	2160862	2214527	2258257	2219560	2325051	2062284	2326595	1961534	2121750	1888085	1649568	1827272	1536124
>TDP223|TDP223|GenScript	VYHKWDTQDPNLDH	VYHKWDTQDPNLDH	Q.DPNLDH	WDTQDPNL	NA	8	62.98	709.303	6	0.1	355.659	2	10.96	N	Y	0.83	60	2.3	159000	125997	191087	165753	128476	143625	115572	144819	130121	134711	145854	142555	160717	193635	105698	158587	121817	215292	212121	170348	176277	191551	198872	170206	196866	147692	157810	142777	143589	181972	129610
>TDP193|TDP193|GenScript	DAWAPLVIKKESSI	DAWAPMVIKKESSI	W.APLVIKKESSI	XDAWAPMV	NA	3	89.15	1183.72	11	1.6	592.867	2	27.03	N	Y	2.47	60	2.2	16100000	NA	22190775	23205467	23460897	17031600	15353199	15439432	17404774	20084144	18043811	19906304	16491916	15154059	16956048	15011311	17153197	10801351	12588507	12094726	12863491	14670378	13233782	12247624	10908579	14769194	11930126	13497467	11709372	11779111	9680782
>TDP193|TDP193|GenScript	DAWAPLVIKKESSI	DAWAPMVIKKESSI	DAWAPLVIKKESSI	NA	NA		110.67	1555.86	14	0.2	778.938	2	36.14	Y	Y	1.16	60	3.7	171000000	59327100	102077565	136032046	132945086	67999299	114956886	166362877	99621609	124913577	110267735	157966157	134456385	126283821	95872984	175535497	155541704	209413938	250778924	264891534	244882758	171787841	198872309	199023889	187491205	128461215	157054819	156820280	152136369	139688180	144811703
>TDP193|TDP193|GenScript	DAWAPLVIKKESSI	DAWAPMVIKKESSI	A.WAPLVIKKESSI	XXDAWAPM	NA	2	78.47	1369.8	12	5.1	685.909	2	33.37	N	Y	2	60	3.6	246000	157705	187389	144034	303874	197007	124024	215434	197254	126138	162728	278688	130255	265797	179069	303858	258752	371802	316200	511897	455463	402865	392627	369230	347711	252307	319395	243423	301709	257479	209617
>TDP193|TDP193|GenScript	DAWAPLVIKKESSI	DAWAPMVIKKESSI	D.AWAPLVIKKESSI	XXXDAWAP	NA	1	95.86	1440.83	13	0.7	721.425	2	36.87	N	Y	1.06	51.39	3.4	2300000	1635459	NA	2537741	2859995	1334566	1798122	2190245	1408958	1849211	1737552	1720932	NA	1347027	1996694	3377545	2427614	1234440	1258851	1413891	1381634	1041369	1235640	2782732	2889069	2046149	2438880	3003772	2427344	2318069	2568208
>TDP193|TDP193|GenScript	DAWAPLVIKKESSI	DAWAPMVIKKESSI	A.PLVIKKESSI	DAWAPMVI	NA	4	68.69	1112.68	10	NA	557.347	2	24.13	N	Y	0.67	60	1.9	1070000	NA	1368431	1440339	1429998	1213819	1068115	1117863	1050917	1261382	1027495	1245749	1049390	1164217	1003101	1091952	1251602	1006656	1179553	1107264	1067193	1216197	892001	945589	772123	1076920	996694	975250	848716	746010	798465
>TDP225|TDP225|GenScript	HLDWPQKPRIGHEL	HLDWPQKPRIGHEM	W.PQKPRIGHEL	HLDWPQKP	NA	4	88.33	1173.66	10	1.4	587.837	2	19.09	N	Y	1.15	47.39	4	6160000	5423715	7717458	6424371	6613739	7092263	6654590	6846012	7823860	6319157	6215090	4841727	4821522	4582299	4500484	4346017	4273763	5437415	5124613	4360915	4583214	4515132	4247971	4205618	4295253	6299984	5202441	5157125	4333322	4734297	3976321
>TDP225|TDP225|GenScript	HLDWPQKPRIGHEL	HLDWPQKPRIGHEM	D.WPQKPRIGHEL	XHLDWPQK	NA	3	71.84	1359.74	11	5.4	680.881	2	32.97	N	Y	2.01	60	2.4	3640000	1985914	2564267	4035236	3206323	2224276	2505077	2980170	2585852	2902404	2021575	3018053	3193339	2970677	2044234	3268592	3139907	5165544	5719345	6021811	5526537	6088587	5841874	5052145	4866249	4307681	4598384	4649994	4529903	4084935	4448359
>TDP225|TDP225|GenScript	HLDWPQKPRIGHEL	HLDWPQKPRIGHEM	L.DWPQKPRIGHEL	XXHLDWPQ	NA	2	85.94	1474.77	12	3.8	738.394	2	26.26	N	Y	0.98	36.42	3.6	493000	130169	377243	298356	501616	345716	342719	596034	248640	503328	285694	615169	665979	536406	459556	631928	718108	881743	929765	1047642	595532	820933	913935	534032	442309	659229	724868	631962	619657	722603	687256
>TDP225|TDP225|GenScript	HLDWPQKPRIGHEL	HLDWPQKPRIGHEM	HLDWPQKPRIGHEL	NA	NA		88.59	1724.91	14	1.7	863.464	2	31.66	Y	Y	0.8	37.54	3	196000000	105136632	239167241	172612092	345210348	NA	179812242	173544008	177362930	208189295	107260433	231169986	210088102	193635192	138025403	228801441	196244206	239540154	275559450	278519394	308723788	261482377	283685500	NA	290611368	185384148	284661859	278531542	256409610	206889521	NA
>TDP225|TDP225|GenScript	HLDWPQKPRIGHEL	HLDWPQKPRIGHEM	HLDWPQKPRIG.H	NA	PRIGHEMX	11	89.77	1345.73	11	2.5	673.872	2	28.72	N	Y	0.83	60	2.8	390000	239478	359984	54413	360851	333006	NA	671436	NA	424951	270657	398126	844554	30703	39582	35185	40314	548885	636364	691614	636505	626342	591499	528629	494295	559229	619913	679555	511965	587445	692056
>TDP225|TDP225|GenScript	HLDWPQKPRIGHEL	HLDWPQKPRIGHEM	HLDWPQKPRIGH.E	NA	RIGHEMXX	12	55.41	1482.78	12	1.2	495.268	3	24.15	N	Y	0.44	60	3.7	28000	NA	57203	69959	56194	45649	28743	98980	43564	36354	42111	37703	48630	NA	NA	79536	74427	NA	131832	82023	98144	NA	119908	NA	71161	NA	135158	88163	53846	70750	75526
>TDP18|TDP18|generation1	YLDSIRHQGPFWLL	YMDSIRHQGPFWML	D.SIRHQGPFWLL	XYMDSIRH	NA	3	90.95	1352.74	11	3	677.377	2	47	N	Y	0.72	15.68	2	5420000	2811988	2280719	3337929	5027335	2364088	1767385	3363163	2204605	2951389	2255476	3929890	4243780	3139055	2646411	3534922	4637178	8156122	9872562	9369154	9471341	6780299	8920008	8177090	7397380	4661527	6093425	5960731	6350411	5602629	6208502
>TDP18|TDP18|generation1	YLDSIRHQGPFWLL	YMDSIRHQGPFWML	L.DSIRHQGPFWLL	XXYMDSIR	NA	2	89.53	1467.76	12	4	734.891	2	49.51	N	Y	1.13	60	2.5	278000	130169	122666	106311	220086	88463	78533	153197	101942	NA	102582	169525	NA	43215	46043	156166	41972	534189	642311	709500	543125	423389	480364	434971	442309	215384	336762	399463	341025	332986	464038
>TDP18|TDP18|generation1	YLDSIRHQGPFWLL	YMDSIRHQGPFWML	Y.LDSIRHQGPFWLL	XXXYMDSI	NA	1	69.44	1580.85	13	3.5	791.433	2	50.46	N	Y	0.86	26.92	2.8	599000	322085	371079	586424	699358	236409	267413	611593	192281	302487	230560	471330	370805	438987	NA	450339	437552	1425484	1467007	1422408	1286349	858939	1125968	443976	1005635	669229	601792	881626	940169	747521	737660
>TDP18|TDP18|generation1	YLDSIRHQGPFWLL	YMDSIRHQGPFWML	YLDSIRHQG.P	NA	RHQGPFWM	9	126.62	1087.54	9	3.9	544.78	2	18.31	N	Y	1.05	60	2.3	785000	NA	907356	921360	900452	751170	791481	1012540	837087	827859	755167	909269	745813	690352	827202	893415	899816	1498963	1298500	1430925	1343520	858939	1074788	1089678	1252782	969228	913636	1006459	809400	785274	880071
>TDP18|TDP18|generation1	YLDSIRHQGPFWLL	YMDSIRHQGPFWML	YLDSIRH.Q	NA	SIRHQGPF	7	65.52	902.461	7	0.2	452.238	2	22.38	N	Y	0.41	11.13	2.6	119000	NA	NA	267492	231257	133457	NA	179528	NA	117811	157716	107494	160717	117504	125348	NA	136935	236601	184367	160127	119106	156585	140380	NA	110790	85384	148749	NA	88889	NA	NA
>TDP18|TDP18|generation1	YLDSIRHQGPFWLL	YMDSIRHQGPFWML	YLDSIRHQGPF.W	NA	QGPFWMLX	11	116.68	1331.66	11	3.4	666.841	2	29.68	N	Y	0.75	14.95	3.4	481000	486466	483266	491544	489327	354613	364235	424884	339807	548640	354193	436654	471648	464243	323274	599242	571289	421032	448032	543411	539314	634703	630981	495308	448274	456922	508163	486845	432478	373005	369630
>TDP18|TDP18|generation1	YLDSIRHQGPFWLL	YMDSIRHQGPFWML	YLDSIRHQ.G	NA	IRHQGPFW	8	60.4	1030.52	8	4.1	516.269	2	25.67	N	Y	1.18	60	3	276000	181903	368613	428672	279296	255474	242823	290836	158135	208189	232231	255571	213239	215284	232948	323227	250030	458506	474795	406281	439264	271364	251515	352119	369869	280769	257479	281652	NA	291458	409633
>TDP18|TDP18|generation1	YLDSIRHQGPFWLL	YMDSIRHQGPFWML	YLDSIRHQGPFWLL	NA	NA		98.97	1743.91	14	4.6	872.966	2	47.47	Y	Y	0.49	16.77	3.3	132000000	52985525	95790179	71674028	97418584	51730308	41495133	111546908	33980748	75315539	55133867	107750899	135506826	78656780	74638306	95878699	98703567	NA	227980840	223156212	226778585	156585377	203990347	188217162	184934507	113845867	146483821	143556873	150426971	130627325	132810733
>TDP54|TDP54|generation2	ESIEYKGKPTRWQR	ESIEYKGKPTRWQR	ESIEYKGKPTRWQR	NA	NA		114.7	1776.93	14	1.6	445.238	4	24.42	Y	Y	0.93	26.69	3	70900000	28286761	44504832	48354248	51055382	30250155	37499305	56611252	35969865	49842967	40097358	59590485	58194404	44620283	42627823	54960769	68031325	124178792	132823620	147351239	137210572	117819094	111134526	112570073	107381326	79999798	98159262	96744849	79316039	71656261	63445127
>TDP54|TDP54|generation2	ESIEYKGKPTRWQR	ESIEYKGKPTRWQR	ESIEYKG.K	NA	EYKGKPTR	7	71.34	824.391	7	1.9	413.202	2	14.9	N	Y	1.11	60	3.2	107000	49481	103310	92593	61780	57196	51024	NA	NA	41619	79359	43300	39306	98982	66556	NA	103355	196188	256726	149906	201052	141383	109672	174709	132096	103077	144974	127173	149572	110995	132011
>TDP54|TDP54|generation2	ESIEYKGKPTRWQR	ESIEYKGKPTRWQR	ESIEYKGKPTR.W	NA	KPTRWQRX	11	107.8	1306.69	11	4.7	654.354	2	20.02	N	Y	0.83	12.27	2.4	105000	86779	82969	92136	90492	54399	50716	NA	53706	59028	70839	60361	116599	98501	97141	87405	53204	NA	148683	160127	153409	124660	112597	128780	88632	66615	89098	71388	80000	100424	83207
>TDP54|TDP54|generation2	ESIEYKGKPTRWQR	ESIEYKGKPTRWQR	ESIEYK.G	NA	IEYKGKPT	6	56.84	767.37	6	3.1	384.693	2	18.35	N	Y	0.96	37.09	5.2	51700	NA	38464	39438	28823	23005	19211	33632	34810	26575	26732	47647	44434	28504	43262	46123	32271	NA	90598	94543	89377	85134	88469	70784	82326	61308	73242	56174	70427	67730	92007
>TDP54|TDP54|generation2	ESIEYKGKPTRWQR	ESIEYKGKPTRWQR	ESIEYKGK.P	NA	YKGKPTRW	8	89.82	952.486	8	1	477.251	2	10.43	N	Y	0.69	29.42	3.4	91000	NA	27369	40695	30276	30886	NA	57090	NA	38086	NA	26841	60505	71320	45797	57382	35179	90379	82866	66691	NA	152025	166702	145891	149993	168461	207645	214555	199145	194053	262421
>TDP54|TDP54|generation2	ESIEYKGKPTRWQR	ESIEYKGKPTRWQR	K.GKPTRWQR	IEYKGKPT	NA	6	58.02	1027.57	8	7	514.795	2	16.47	N	Y	1.03	48.25	2.2	50900	36464	45021	37714	43659	29087	14001	27442	33437	23758	54299	63829	55673	73245	96031	92489	75009	NA	119938	84663	148645	129981	69313	77088	134653	38538	86833	53912	64786	74072	55124
>TDP54|TDP54|generation2	ESIEYKGKPTRWQR	ESIEYKGKPTRWQR	E.SIEYKGKPTRWQR	XXXESIEY	NA	1	87.74	1647.88	13	1	550.303	3	19.16	N	Y	0.64	32.85	2.1	351000	183572	187389	294927	273710	118331	190570	338710	145371	275545	127309	187505	412823	238135	207593	418864	446274	581216	603654	839817	835650	540448	621476	543939	607642	370768	439451	510251	474358	527795	601649
>TDP144|TDP144|GenScript	LIVQHRLFTYFRAW	MIVQHRLFTYFRAW	LIVQHRLFTYF.R	NA	FTYFRAWX	11	86.96	1435.8	11	4.5	718.909	2	44.46	N	Y	0.77	60	4	3240000	NA	NA	54527	175398	1096886	915967	1520006	1206731	3575957	2790108	7114898	4989592	7757435	15228750	10060000	8155037	51470	19031	39315	42302	2280370	2303117	3377102	2641922	12538430	11099547	9752505	9743565	16611567	17121384
>TDP144|TDP144|GenScript	LIVQHRLFTYFRAW	MIVQHRLFTYFRAW	LIVQHRLFT.Y	NA	RLFTYFRA	9	69.72	1125.67	9	3.4	563.842	2	31.24	N	Y	2.11	60	2	4500000	29053	136843	32595	42422	278352	3642351	2142371	4906489	10752365	16540160	5984734	3266870	9994462	25830242	18279903	6977572	NA	205183	NA	193429	4157874	3297478	3097928	2710100	14384579	15101425	14979848	11452963	21217502	18401487
>TDP144|TDP144|GenScript	LIVQHRLFTYFRAW	MIVQHRLFTYFRAW	LIVQHRLF.T	NA	HRLFTYFR	8	55.98	1024.62	8	3.3	342.548	3	33.16	N	Y	1.64	52.52	2.2	2160000	370481	356285	NA	359734	2516610	2028651	2609144	1873085	4298497	4861805	5162796	2993755	8190408	7764919	6936679	5073276	242479	236902	269150	343026	1831897	1623149	1792116	1593675	5315371	5368557	5149323	5042722	7248684	7744626
>TDP144|TDP144|GenScript	LIVQHRLFTYFRAW	MIVQHRLFTYFRAW	LIVQHRLFTY.F	NA	LFTYFRAW	10	74.93	1288.73	10	2.5	645.374	2	35.17	N	Y	1.09	60	3.5	947000	25060	44711	48288	32148	66982	NA	NA	81388	905011	1149458	1134017	409672	3139055	3311976	2227485	1773466	43461	43409	48441	43857	836136	979739	1125701	954501	2938454	3186401	3440684	3905973	4719195	5608453
>TDP144|TDP144|GenScript	LIVQHRLFTYFRAW	MIVQHRLFTYFRAW	LIVQHRLFTYFRAW	NA	NA		92.44	1849.02	14	2.6	925.517	2	44.77	Y	Y	0.62	25.97	3.3	60100000	15853937	20218262	27663660	45134298	17031600	26894993	45121442	13625451	16900072	7100574	71534268	38866299	32954064	14864274	27601444	34015662	85969933	109034315	109874623	128634912	74644097	110403378	96359982	95450068	NA	53081509	53053627	55213536	26351986	30402457
>TDP144|TDP144|GenScript	LIVQHRLFTYFRAW	MIVQHRLFTYFRAW	LIVQHRLFTYFRA.W	NA	YFRAWXXX	13	59.67	1662.94	13	2.3	832.477	2	37.4	N	Y	0.57	14.24	4	2200000	805213	527647	5487007	2837651	3050436	1095779	2645050	1690749	1236889	1540407	1309963	2951738	1035527	1261403	1030212	867835	1205049	1397622	1354269	1524562	1223798	1403805	1215757	1107903	1123074	1125056	1076677	1213672	1162810	952077
>TDP153|TDP153|GenScript	LTHGRPEDTAQFWG	LTHGRPEDTAQFWG	LTHGRPEDTAQFWG	NA	NA		97.54	1613.76	14	3.9	807.89	2	29.57	Y	Y	1	38.41	3.6	45500000	15269844	28601443	28349536	32398382	18683920	22130737	32195406	26190040	33187823	24893776	42509592	37500726	27421630	29158065	37649338	40557136	77887289	88714283	104764176	86995314	72059678	81888598	71774678	69201299	48692185	66974819	65536833	62393005	63199463	61604979
>TDP153|TDP153|GenScript	LTHGRPEDTAQFWG	LTHGRPEDTAQFWG	LTHGRPE.D	NA	GRPEDTAQ	7	76.8	808.419	7	1.6	405.217	2	9.54	N	Y	1.73	17.18	2.6	367000	290377	442583	441247	386546	433416	384214	460789	449209	432299	459449	427664	533624	594135	594254	644034	434645	441606	312235	363694	294431	340535	348027	327804	415037	300768	297498	284773	272649	288437	236819
>TDP153|TDP153|GenScript	LTHGRPEDTAQFWG	LTHGRPEDTAQFWG	LTHGRPEDTAQ.F	NA	DTAQFWGX	11	85.37	1223.59	11	3.4	612.804	2	10.41	N	Y	2.52	60	1.9	284000	NA	361217	374945	361968	350800	310445	398553	372959	347799	364218	331344	454841	399297	432617	503605	343064	330654	232937	287889	261081	278205	297577	257560	299986	237692	245398	265268	202564	235582	219218
>TDP153|TDP153|GenScript	LTHGRPEDTAQFWG	LTHGRPEDTAQFWG	LTHGRPED.T	NA	RPEDTAQF	8	86.05	923.446	8	0.2	462.73	2	9.61	N	Y	1.08	12.72	3	2390000	1643803	2243734	2469153	2379605	2478479	2274548	2573239	2337212	2375807	2339013	2337385	NA	2862433	2852419	3365439	2093272	2601142	2279808	2206010	2248729	2249965	2339674	2053278	2437386	1761534	1895229	1794461	1923072	1827272	1584128
>TDP153|TDP153|GenScript	LTHGRPEDTAQFWG	LTHGRPEDTAQFWG	LTHGRPEDTAQF.W	NA	TAQFWGXX	12	109.73	1370.66	12	4.1	686.339	2	14.83	N	Y	0.87	6.65	3.3	1640000	1777310	2280719	793330	1340623	1804841	1435424	1567880	1707325	1726747	1632297	1810832	1355068	1671757	1790685	1597978	1773466	2219053	1913057	1720517	1829474	1322614	1411116	1431891	1346528	1815380	1442186	1474579	1376065	1268520	1384112
>TDP153|TDP153|GenScript	LTHGRPEDTAQFWG	LTHGRPEDTAQFWG	LTHGRPEDTA.Q	NA	EDTAQFWG	10	87.69	1095.53	10	1.6	548.772	2	10.64	N	Y	0.87	8.21	3.1	562000	439738	595452	620718	702710	498238	467204	755216	573529	464140	628192	652413	863462	880379	963484	813516	548030	800916	587794	877294	658420	655226	652915	658310	658776	516153	525530	441593	446153	493817	491240
>TDP153|TDP153|GenScript	LTHGRPEDTAQFWG	LTHGRPEDTAQFWG	LTHGRPEDT.A	NA	PEDTAQFW	9	66.75	1024.49	9	1.8	513.255	2	9.07	N	Y	0.74	6.64	2.8	155000	123494	162732	192045	172047	186839	145540	198678	197254	166551	182109	174662	241601	235730	231363	276014	170078	181492	150666	169497	163890	160386	119908	158499	175560	123846	122322	135755	144444	150259	112809
>TDP194|TDP194|GenScript	PQLIGHVKLFRFNW	PQMIGHVKLFRFNW	PQLIGHVKLFRFNW	NA	NA		109.62	1753.98	14	6.3	878.002	2	46.34	Y	Y	0.81	28.24	3.1	98300000	28537086	12574772	95108119	79320177	46010741	86678722	89883828	55695275	132261435	33915682	81423206	42857973	57850017	37715323	50723706	64251807	130791863	165533914	175458701	191523091	142143036	177669011	164802587	154254128	89999773	120811399	117810260	73504088	87588264	65365282
>TDP194|TDP194|GenScript	PQLIGHVKLFRFNW	PQMIGHVKLFRFNW	PQLIGHVKLFRFN.W	NA	FRFNWXXX	13	78.85	1567.9	13	0.1	523.64	3	37.37	N	Y	1.62	20.76	2.9	11100000	4355660	13807593	18175710	26030424	22115660	7392281	14362263	12796653	7776483	6565942	13484916	11869978	9645679	9317903	14406017	12923044	7193552	7582841	7614567	9318885	7981293	8408204	8519303	7252501	7115367	8154769	6475663	6632462	7210930	5880475
>TDP194|TDP194|GenScript	PQLIGHVKLFRFNW	PQMIGHVKLFRFNW	PQLIGHVKL.F	NA	HVKLFRFN	9	81.12	1003.62	9	0.7	502.817	2	31.85	N	Y	2.18	60	2	3090000	85945	NA	107797	NA	874458	2074757	1244729	2370364	4029075	NA	3544606	2867703	8418921	16480645	6476655	9027233	60473	109034	NA	NA	2295572	NA	2287424	2258417	8923054	9060855	9596465	9145276	16385046	16401325
>TDP194|TDP194|GenScript	PQLIGHVKLFRFNW	PQMIGHVKLFRFNW	PQLIGHVKLF.R	NA	VKLFRFNW	10	83.39	1150.69	10	0.4	576.35	2	41.29	N	Y	0.83	60	2.1	1000000	41741	530113	28091	30415	931654	1018936	962272	NA	885417	NA	737175	909681	2237028	4009234	2481709	2064198	343880	317191	323662	298242	866540	965116	1350841	1022679	3484607	2672952	2738503	2863241	6025469	888072
>TDP194|TDP194|GenScript	PQLIGHVKLFRFNW	PQMIGHVKLFRFNW	PQLIGH.V	NA	MIGHVKLF	6	89.09	663.37	6	1.7	332.693	2	26.85	N	Y	1.2	37.94	2.3	124000	112646	NA	153179	135179	134728	148768	185513	81057	118790	100410	109549	84350	72643	108867	120454	130829	124914	117955	104764	99097	107177	111135	133283	135505	141538	131382	143557	115384	111751	97608
>TDP194|TDP194|GenScript	PQLIGHVKLFRFNW	PQMIGHVKLFRFNW	PQLIGHVKLFRF.N	NA	LFRFNWXX	12	73.24	1453.86	12	1.9	727.934	2	41.7	N	Y	0.98	35.9	3.5	1700000	1001301	896261	945366	NA	5249292	2612657	5661125	1790205	538843	1921332	615169	3014764	1719865	1095012	2118532	1035006	1293223	1338148	1405373	1210121	1239001	1089411	1458908	1252782	1053843	1230766	1131291	1188031	875883	920074
>TDP194|TDP194|GenScript	PQLIGHVKLFRFNW	PQMIGHVKLFRFNW	PQLIGHVK.L	NA	GHVKLFRF	8	55.79	890.534	8	1.4	446.275	2	28.89	N	Y	0.99	60	1.5	39000	NA	NA	53270	48374	30881	40079	38216	33699	45028	49210	30520	35350	NA	NA	56777	54948	74948	NA	73931	63174	72440	45331	NA	49003	67000	95894	101426	58718	84568	NA
>TDP194|TDP194|GenScript	PQLIGHVKLFRFNW	PQMIGHVKLFRFNW	PQLIGHVKLFR.F	NA	KLFRFNWX	11	66.34	1306.79	11	5.7	654.405	2	41.39	N	Y	0.66	26.02	3.1	378000	106805	288480	655011	888163	873187	185960	725294	484018	NA	205499	458487	218492	214081	337536	738460	353240	127853	291419	185680	144833	288087	394089	244052	406515	409999	348088	327684	432478	545161	418434
>TDP165|TDP165|GenScript	IEPPWVDSHAKRNL	IEPPWVDSHAKRNM	IEPPWVDSHAKRNL	NA	NA		118.37	1660.87	14	3.3	416.226	4	37.1	Y	Y	1.49	27.6	3.3	302000000	147691935	236701599	243485931	316163523	181755136	185959669	247749033	220460465	249827155	225547639	362166311	278366735	265797376	228193548	317174484	287824835	366658089	431181154	374766157	445934360	323812478	372154431	372832081	328109609	302306930	337516846	331585169	318802615	101934618	250420237
>TDP165|TDP165|GenScript	IEPPWVDSHAKRNL	IEPPWVDSHAKRNM	I.EPPWVDSHAKRNL	XXXIEPPW	NA	1	57.81	1547.78	13	17.3	516.944	3	27.76	N	Y	1.95	60	2.4	1260000	1852407	2058811	1909021	1910387	2071754	1721280	1819220	1150373	2045154	1871210	1515448	1355068	1467298	1293097	1404284	1391153	1432832	1377797	1081711	990965	1444234	899312	1044650	920411	1469227	928738	897230	751280	1079752	755261
>TDP165|TDP165|GenScript	IEPPWVDSHAKRNL	IEPPWVDSHAKRNM	E.PPWVDSHAKRNL	XXIEPPWV	NA	2	99.94	1418.74	12	0.3	473.921	3	25.23	N	Y	0.64	36.55	3.6	859000	5432059	1454729	577279	1899216	997747	1054284	1603786	286764	1298121	1471907	1746618	1554652	1419190	1194847	1416390	1686247	427645	408383	NA	470708	263763	171089	312495	202831	231538	197074	305839	130769	94384	113609
>TDP165|TDP165|GenScript	IEPPWVDSHAKRNL	IEPPWVDSHAKRNM	IEPPWVD.S	NA	PWVDSHAK	7	66.07	854.417	7	1.9	428.217	2	35.82	N	Y	1.38	60	3.1	744000	157705	157801	NA	NA	71812	NA	254930	141227	177573	172084	301805	315132	252568	198085	343807	359054	1660616	1694988	1831244	1743718	1239001	1586592	1377858	1380617	884613	1057100	1170301	1179484	1041998	1104089
>TDP165|TDP165|GenScript	IEPPWVDSHAKRNL	IEPPWVDSHAKRNM	IEPPWVDSHAKR.N	NA	HAKRNMXX	12	68.62	1433.74	12	2.2	478.922	3	28.03	N	Y	0.44	60	2.5	157000	NA	NA	138318	303874	108418	NA	302804	NA	NA	141343	220896	377108	246554	NA	177957	306722	205740	181393	230822	262987	160386	186443	202626	215615	NA	187258	187248	181196	164606	152812
>TDP165|TDP165|GenScript	IEPPWVDSHAKRNL	IEPPWVDSHAKRNM	W.VDSHAKRNL	EPPWVDSH	NA	5	101.52	1038.56	9	2.4	520.284	2	18.49	N	Y	0.77	12.02	3.1	2790000	5031539	2934114	3337929	3507963	NA	3903616	3877811	3762746	3429000	3341447	2568555	3140817	3584055	3010887	3256486	2718346	NA	2101389	2095284	1981930	2531210	2098395	2062284	2497042	2461532	2167054	1934897	1897431	2121750	1856150
>TDP165|TDP165|GenScript	IEPPWVDSHAKRNL	IEPPWVDSHAKRNM	D.SHAKRNL	PWVDSHAK	NA	7	70.63	824.462	7	1.9	413.239	2	5.91	N	Y	1.02	9.03	2	11500000	6183035	10170772	10345294	11004278	10206250	9974200	9909961	9962161	8694965	9673488	9863253	13655727	15394599	13041895	17311432	9419722	14548758	14471827	13457512	14864479	14442341	13745586	12427736	15425413	10999972	11779111	9752505	10683734	10797519	9360756
>TDP38|TDP38|generation1	EAWLTFIVPPRSAG	EAWMTFIVPPRSAG	F.IVPPRSAG	WMTFIVPP	NA	6	78.42	795.46	8	1.3	398.738	2	19.43	N	Y	1.61	51.97	3.3	23800000	307900	263824	246915	235726	5592466	7423018	5098603	7591796	19471822	33581537	19777877	15546520	45221635	NA	44186522	41574698	360045	301331	326217	330639	24095905	20106575	25125640	25737429	80769027	80037552	78800240	76068184	142708465	140811379
>TDP38|TDP38|generation1	EAWLTFIVPPRSAG	EAWMTFIVPPRSAG	T.FIVPPRSAG	AWMTFIVP	NA	5	97.26	942.529	9	3.1	472.273	2	27.06	N	Y	2.83	60	3.4	14100000	193585	535044	284638	NA	5706857	7545967	5780811	8089076	21676180	31242525	20676871	15336431	40771634	58950000	37165102	33870296	293180	NA	NA	248694	14290316	12648864	13688521	12868715	44230658	44775725	43535182	41880236	77772338	73125910
>TDP38|TDP38|generation1	EAWLTFIVPPRSAG	EAWMTFIVPPRSAG	L.TFIVPPRSAG	EAWMTFIV	NA	4	94.42	1043.58	10	7.1	522.799	2	26.17	N	Y	0.82	32.72	4	605000	1017990	994886	900784	978655	932925	840661	961075	928255	837656	678314	848908	653374	566473	587915	713037	783523	699516	658171	780195	731790	657507	636830	588967	582075	497691	392637	440813	523930	359414	330427
>TDP38|TDP38|generation1	EAWLTFIVPPRSAG	EAWMTFIVPPRSAG	A.WLTFIVPPRSAG	XXEAWMTF	NA	2	80.44	1342.74	12	0.7	672.377	2	45.02	N	Y	0.71	26.21	3.5	537000	353793	440117	251488	661374	552891	387288	654680	341465	432299	335815	471330	439084	354797	347044	240907	694850	815612	945625	1081711	1038608	736559	848132	845626	894844	464614	598771	583590	715383	552712	590448
>TDP38|TDP38|generation1	EAWLTFIVPPRSAG	EAWMTFIVPPRSAG	E.AWLTFIVPPRSAG	XXXEAWMT	NA	1	84.58	1413.78	13	1.9	707.894	2	46.78	N	Y	1.87	60	2.3	206000	168552	121063	338365	224554	61644	NA	222615	47407	139609	87713	202916	200634	107522	73846	170693	199152	433524	531294	561297	511681	324573	367768	360224	338336	153846	203869	188808	211111	110995	112009
>TDP38|TDP38|generation1	EAWLTFIVPPRSAG	EAWMTFIVPPRSAG	EAWLTFIVPPRSAG	NA	NA		113.79	1542.82	14	4.9	772.421	2	50.04	Y	Y	0.81	25.4	3.4	89500000	40385817	43148729	81619228	75521746	34698708	70388040	70494773	41439937	50700217	36421767	82579056	70169426	43177040	47381855	58471479	73264503	NA	180402230	180569148	185805983	126180449	151347676	142288572	136357240	64845990	82302766	81921042	88888665	59122078	60404882
>TDP38|TDP38|generation1	EAWLTFIVPPRSAG	EAWMTFIVPPRSAG	EAWLTFIVPPRSA.G	NA	PRSAGXXX	13	82.11	1485.8	13	6.8	743.911	2	48.26	N	Y	1.04	60	3.4	97200	19358	53258	83905	24019	NA	31967	42488	NA	24248	28569	58820	76577	27422	NA	NA	68031	178553	241858	254671	239166	154305	152079	183714	145732	54769	98159	101426	109401	NA	56085
>TDP38|TDP38|generation1	EAWLTFIVPPRSAG	EAWMTFIVPPRSAG	W.LTFIVPPRSAG	XEAWMTFI	NA	3	98.35	1156.66	11	1.1	579.338	2	36.95	N	Y	0.9	54.52	4.3	14300000	14518868	18245748	22862529	21449963	23640878	19364395	18192200	16907494	15063108	22387692	16695610	17437312	21889196	22343952	21548496	23258573	8596993	10011333	8943283	10100223	12618045	12283290	12337680	11846035	18769183	17442146	17242429	18034143	21368516	21441733
>TDP38|TDP38|generation1	EAWLTFIVPPRSAG	EAWMTFIVPPRSAG	EAWLTFIVPPR.S	NA	VPPRSAGX	11	100.93	1327.73	11	2.6	664.873	2	51.54	N	Y	0.69	60	2.5	32400	46314	35822	35292	39512	48583	43277	50470	38613	14573	47342	45076	43162	35638	37493	41216	39239	61869	168508	103912	106719	79813	91394	126078	64514	NA	39188	42443	58205	35337	29922
>TDP38|TDP38|generation1	EAWLTFIVPPRSAG	EAWMTFIVPPRSAG	EAWLTFIVPPRS.A	NA	PPRSAGXX	12	68.86	1414.76	12	5.6	708.392	2	50.15	N	Y	0.34	60	2.6	12000	38125	47530	31112	35197	28303	42542	43265	45405	27907	39883	29609	38694	50088	33349	46005	31112	43205	66610	74272	76990	31545	49718	39445	42782	NA	12534	20051	23675	15026	11921
>TDP91|TDP91|generation1aar	AETSIKVFLPYYGH	AETSIKVFMPYYGH	AETSIKVFL.P	NA	KVFMPYYG	9	82.69	1006.57	9	0.9	504.293	2	41	N	Y	0.98	41.36	2.6	1550000	1977570	1405416	1531789	2156168	2135305	2720236	1436226	1413931	830308	2238769	NA	773124	1065595	2741492	2675403	2413077	NA	2299633	2333771	2363071	2652830	2756429	2962844	2761234	2784608	3027836	2878939	3085462	4062283	4248343
>TDP91|TDP91|generation1aar	AETSIKVFLPYYGH	AETSIKVFMPYYGH	AETSIKVFLPYYGH	NA	NA		130.07	1623.83	14	1.8	812.923	2	40.03	Y	Y	0.61	19.38	3.1	263000000	134341252	266289299	163467080	206679335	180484121	169054245	159181746	179020528	170225365	130650558	258139818	185927970	180405459	236116935	210642597	170078312	394579947	461909006	442053717	439264402	338254819	421141361	376434323	368164548	289999269	307313997	305058356	347007672	253703938	310425086
>TDP91|TDP91|generation1aar	AETSIKVFLPYYGH	AETSIKVFMPYYGH	AETSIKVFLPYYG.H	NA	PYYGHXXX	13	105.54	1486.77	13	5.6	744.397	2	42.05	N	Y	2.02	60	2.9	458000	218617	461075	354369	355265	428332	189033	423687	261900	233907	295718	514995	454841	366824	486496	397073	489884	808264	1050694	919881	1105307	813332	782329	981611	945978	571537	674279	752113	863246	585935	694456
>TDP91|TDP91|generation1aar	AETSIKVFLPYYGH	AETSIKVFMPYYGH	A.ETSIKVFLPYYGH	XXXAETSI	NA	1	124.95	1552.79	13	2.6	777.405	2	40.18	N	Y	0.68	11.24	3.7	7690000	4389037	4561437	7716103	6155693	6240683	3796036	5517503	4608121	4261757	3876078	7911151	9264885	3848650	7764919	5362912	6105375	11315701	14174461	14990646	9814367	9349515	12283290	11797344	6187210	2730762	9060855	7958044	10085445	8305784	9200744
>TDP91|TDP91|generation1aar	AETSIKVFLPYYGH	AETSIKVFMPYYGH	AETSIKVF.L	NA	IKVFMPYY	8	72.45	893.486	8	0.2	447.75	2	30.56	N	Y	1.15	60	2.6	187000	37082	26924	47491	51954	38658	30957	43099	51781	39914	46437	28188	36812	1972433	532452	NA	NA	NA	NA	110726	106719	142143	125757	NA	139766	279230	259745	329245	252136	483246	404033
>TDP91|TDP91|generation1aar	AETSIKVFLPYYGH	AETSIKVFMPYYGH	AETSIKVFLPYY.G	NA	MPYYGHXX	12	87.59	1429.75	12	1.3	715.883	2	44.49	N	Y	1.23	60	3.5	159000	71843	71997	153179	96413	79947	57632	112026	50888	66131	94062	145123	138658	83347	76065	194905	129957	324775	374682	354324	399245	256162	280030	349418	308508	141538	274846	254345	291452	196319	272022
>TDP91|TDP91|generation1aar	AETSIKVFLPYYGH	AETSIKVFMPYYGH	AETSIKVFLPY.Y	NA	FMPYYGHX	11	59.18	1266.69	11	5.8	634.354	2	43.93	N	Y	0.8	60	2.4	101000	116818	277385	NA	127359	137270	54405	NA	88516	74336	NA	NA	118700	91766	43420	78204	146820	NA	267630	255522	260128	230317	200335	227842	196014	174615	180462	151359	194017	146484	161613
>TDP91|TDP91|generation1aar	AETSIKVFLPYYGH	AETSIKVFMPYYGH	AETSIK.V	NA	TSIKVFMP	6	60.19	647.349	6	1.5	324.682	2	16.21	N	Y	0.57	60	1.9	26600	NA	31190	NA	31169	38766	24590	35906	31826	43965	33247	29924	56514	50995	81769	76994	44337	53860	46786	51786	82612	58529	52350	52863	67753	83077	46059	56018	48547	63048	58725
>TDP91|TDP91|generation1aar	AETSIKVFLPYYGH	AETSIKVFMPYYGH	F.LPYYGH	IKVFMPYY	NA	8	63.32	748.354	6	0.4	375.185	2	19.99	N	Y	0.32	60	3.2	26500	48439	41892	45587	32485	50995	38654	47074	37591	35641	46571	26388	43800	42946	24916	42687	25237	NA	37171	38073	NA	51840	32829	84653	42697	124615	42737	82701	62991	121566	200016
>TDP35|TDP35|generation1	IARQPWNLLKDDLG	IARQPWNMLKDDMG	W.NLLKDDLG	RQPWNMLK	NA	6	56.9	886.476	8	1.6	444.246	2	28.46	N	Y	0.82	12.47	3.6	2840000	3446145	5017581	6527252	4502258	4664625	4349305	2896390	3298619	3098347	4026443	1277856	4254284	2802298	2202702	2542238	2500297	2160270	2131125	1873831	2029573	2850462	1893674	1711065	1653332	2530763	2197257	2293789	1803414	1872577	1824147
>TDP35|TDP35|generation1	IARQPWNLLKDDLG	IARQPWNMLKDDMG	L.LKDDLG	PWNMLKDD	NA	8	61.09	659.349	6	0.9	330.682	2	16.86	N	Y	0.91	60	2.5	460000	NA	70764	57156	54854	138541	124485	88208	119015	209414	360876	214474	172272	438987	687750	497552	382313	NA	95157	81512	78610	252361	200335	289981	218172	652306	668993	672533	667520	1238317	1200097
>TDP35|TDP35|generation1	IARQPWNLLKDDLG	IARQPWNMLKDDMG	IARQPWNLLKD.D	NA	MLKDDMGX	11	91.26	1352.76	11	0.8	677.385	2	32.66	N	Y	0.94	47.19	2.3	438000	170221	NA	156608	129594	199549	196718	NA	232064	389436	252279	410969	301476	549635	256718	683983	502967	642938	643302	672024	743224	535887	555673	662813	570144	376922	551202	528976	589742	439451	509641
>TDP35|TDP35|generation1	IARQPWNLLKDDLG	IARQPWNMLKDDMG	N.LLKDDLG	QPWNMLKD	NA	7	55.18	772.433	7	2	387.225	2	30.89	N	Y	1.09	19.35	2.6	116000	131838	144240	158895	153054	111468	73001	134048	NA	108136	104253	89386	89392	84069	88267	122270	131847	155775	143727	134575	123871	142903	125026	155797	109938	157692	130627	142777	120513	114771	124810
>TDP35|TDP35|generation1	IARQPWNLLKDDLG	IARQPWNMLKDDMG	IARQPWNLL.K	NA	WNMLKDDM	9	67.12	1109.63	9	1.6	555.825	2	47.7	N	Y	0.44	60	2.4	92300	49231	27416	37102	25820	26086	48827	175938	32649	86582	101079	NA	NA	NA	NA	255434	303815	185166	258709	198456	242977	249320	192292	183714	248852	NA	NA	275411	270939	37451	49989
>TDP35|TDP35|generation1	IARQPWNLLKDDLG	IARQPWNMLKDDMG	IARQPWNLLK.D	NA	NMLKDDMG	10	58.63	1237.73	10	2.6	619.87	2	33.03	N	Y	0.92	60	2.2	74100	35477	44364	35681	132945	45707	37402	34955	39931	35601	32515	35257	38608	NA	83354	NA	175893	169001	NA	235932	226779	228797	195948	195422	160220	NA	152524	145117	NA	NA	NA
>TDP35|TDP35|generation1	IARQPWNLLKDDLG	IARQPWNMLKDDMG	A.RQPWNLLKDDLG	XXIARQPW	NA	2	107.29	1453.77	12	5	727.895	2	39.12	N	Y	0.46	19.1	4.9	202000	NA	97023	211478	222320	49570	28986	47816	47572	NA	NA	136133	242652	145527	NA	NA	183161	318897	514444	464199	423066	143663	434302	275572	361347	151538	211420	215335	232478	153279	239219
>TDP35|TDP35|generation1	IARQPWNLLKDDLG	IARQPWNMLKDDMG	IARQPWNLLKDDLG	NA	NA		105.84	1637.89	14	1.5	819.953	2	39.69	Y	Y	0.72	18.81	3.4	281000000	108474303	166430812	197760873	529545971	269455166	418025041	366237701	416056968	233906797	198816067	303089537	261559687	220094660	245625000	347439225	248575994	287301228	412347954	374766157	382093330	312410630	337790466	321500128	314473885	217691759	242377870	233279919	255554912	241622798	236019073
>TDP112|TDP112|generation1aar	PHWQRVIFFRLNTP	PHWQRVIFFRLNTP	F.FRLNTP	RVIFFRLN	NA	8	61.61	746.408	6	NA	374.211	2	26.73	N	Y	1.39	60	2.8	30600000	315410	310671	NA	304992	12557628	15829625	12566980	19559650	38576252	53296072	38271475	26681189	70478399	NA	68156196	63961074	341675	458935	489751	524068	36333888	28734124	35752255	30339486	109999723	110995473	105327054	98290351	170646101	149612091
>TDP112|TDP112|generation1aar	PHWQRVIFFRLNTP	PHWQRVIFFRLNTP	PHWQRVIFFRLNTP	NA	NA		89.55	1809.98	14	4.1	906	2	43.45	Y	Y	0.94	20.39	2.9	163000000	105136632	79393661	137175172	300522925	165231942	261265651	312379215	66138139	123688934	49620481	139986269	183827089	96095974	40567742	107863536	110914318	193983438	282497997	279371135	333497919	228036956	270524832	248554721	234364006	115384325	131382397	120150861	126495408	65238156	71125748
>TDP112|TDP112|generation1aar	PHWQRVIFFRLNTP	PHWQRVIFFRLNTP	PHWQRVIF.F	NA	RVIFFRLN	8	98.38	1081.58	8	2.6	541.8	2	35.88	N	Y	2.61	60	1.4	11600000	50012	31551	31114	26386	2236986	5025522	3698283	4027962	11009540	13900417	16181899	9716575	28022981	33436694	36317689	27619555	63632	NA	104764	229637	13986267	13745586	14499025	13635724	34846066	42737032	43925282	41452887	61311785	65285276
>TDP112|TDP112|generation1aar	PHWQRVIFFRLNTP	PHWQRVIFFRLNTP	W.QRVIFFRLNTP	XPHWQRVI	NA	3	85.29	1389.79	11	0.2	464.27	3	40.26	N	Y	0.71	20.68	3.5	5740000	6399984	8555777	9693712	10870216	6266104	7284701	6762232	5635831	6894740	7635205	4957312	6995934	3956893	1901613	2723827	3299810	4342584	6908811	5877015	6060134	5412077	5498234	4565842	5138963	3515376	3518632	3011574	2905976	1351578	1496121
>TDP112|TDP112|generation1aar	PHWQRVIFFRLNTP	PHWQRVIFFRLNTP	PHWQRVIFFRL.N	NA	FFRLNTPX	11	55.32	1497.84	11	2.2	500.287	3	45.91	N	Y	0.98	60	3	329000	30540	32053	390949	602163	210988	105889	229796	62326	830308	302401	937523	443286	697568	347044	1070161	436098	61502	179411	141389	168655	741880	789640	681724	852233	1130766	1079752	1123489	1094014	770173	710457
>TDP112|TDP112|generation1aar	PHWQRVIFFRLNTP	PHWQRVIFFRLNTP	PHWQRVIFF.R	NA	VIFFRLNT	9	106.95	1228.65	9	5.2	615.336	2	43.92	N	Y	0.4	60	3.2	385000	51278	35304	47118	25321	NA	187497	NA	122165	NA	270657	653697	NA	648257	648133	317174	760265	33312	48892	36885	34482	912148	558597	713244	604233	NA	1668707	1615015	1512817	2491735	2624212
>TDP232|TDP232|GenScript	HWAFRSRYHGPLAH	HWAFRSRYHGPLAH	HWAFRSRYHGPLAH	NA	NA		72.97	1733.87	14	0.5	347.78	5	27.05	Y	Y	1.05	60	2.9	95800000	40886468	57572733	61157264	95519368	43214508	48410988	NA	49562165	76785111	57305808	91312144	93699293	68914885	67190323	92246930	112658711	120504863	146700714	153313428	166748959	156585377	165970640	139586890	118460352	119999698	137422967	131073667	111965530	108730259	117609504
>TDP232|TDP232|GenScript	HWAFRSRYHGPLAH	HWAFRSRYHGPLAH	Y.HGPLAH	RSRYHGPL	NA	8	71.29	630.324	6	NA	316.169	2	10.75	N	Y	0.8	12.34	3.1	1100000	1226594	1491713	1223145	1017756	1145184	1129590	1083154	1223307	1028700	1428468	946513	1292042	1563514	1521290	1392178	981221	1785529	1278675	1209473	1019551	1132584	994362	1107690	1210171	1076920	913636	905032	1051279	1019346	976079
>TDP232|TDP232|GenScript	HWAFRSRYHGPLAH	HWAFRSRYHGPLAH	W.AFRSRYHGPLAH	XXHWAFRS	NA	2	91.89	1410.73	12	1.6	353.69	4	20.18	N	Y	1.32	26.87	2.7	3470000	2219551	3834073	3246479	2859995	4207059	2950765	3937654	3630138	2339068	2773401	3441864	3382418	3199190	2725645	3171745	3052688	5194935	4539792	4275741	4040089	3952641	3538757	3260029	2948725	3353838	3450676	2730701	2794865	2688054	2568208
>TDP232|TDP232|GenScript	HWAFRSRYHGPLAH	HWAFRSRYHGPLAH	R.SRYHGPLAH	WAFRSRYH	NA	5	68.81	1036.52	9	0.5	346.514	3	16.45	N	Y	0.85	31.42	2.9	316000	185241	NA	NA	137414	183026	81761	68221	NA	145733	245596	253003	110296	241743	179069	144060	162810	335062	323138	NA	298242	126180	95780	286378	413333	117692	127607	124832	NA	441717	416034
>TDP232|TDP232|GenScript	HWAFRSRYHGPLAH	HWAFRSRYHGPLAH	S.RYHGPLAH	AFRSRYHG	NA	6	70.94	949.488	8	5.2	475.754	2	20.23	N	Y	0.88	60	2.5	31300	NA	28108	39552	29829	22497	27510	43087	25030	26330	NA	26841	32038	30909	14833	27965	17735	85970	68890	58429	48405	62102	48036	59077	58719	40615	43115	48216	39658	28844	39603
>TDP232|TDP232|GenScript	HWAFRSRYHGPLAH	HWAFRSRYHGPLAH	R.YHGPLAH	FRSRYHGP	NA	7	60.54	793.387	7	1.4	397.701	2	16.49	N	Y	0.49	17.08	4.2	108000	96792	50669	79790	76304	87319	NA	NA	87521	71029	72342	77699	79518	65908	46748	66340	56111	134466	114982	104764	116248	97296	106748	90056	103120	65231	121566	87382	75555	71354	73606
>TDP107|TDP107|generation1aar	ENFPHLWERTIVNH	ENFPHLWERTIVNH	ENFPHLWERTIVNH	NA	NA		96.12	1790.89	14	7.2	896.456	2	29.17	Y	Y	0.81	16.99	3.2	419000000	156870530	278617508	273207218	350796276	254202987	447225320	398552792	276818779	442096092	340827543	390420421	387612548	304283874	277318548	399494580	412839662	395314733	491645638	513599983	563135057	437830956	441613510	435871322	440604331	360768322	388106620	390880400	355554659	319395137	344827867
>TDP107|TDP107|generation1aar	ENFPHLWERTIVNH	ENFPHLWERTIVNH	W.ERTIVNH	PHLWERTI	NA	7	67.67	867.456	7	1.6	434.735	2	12.12	N	Y	0.68	12.81	2.2	3970000	NA	3883386	3646573	3943665	4512103	3811405	3806000	4376057	3612697	4277052	3197851	4212266	5087434	4437097	3413863	2834639	10727872	2993488	3236617	4421230	3747407	2851478	3692298	4380476	3899990	3639443	3097396	3034180	3405371	2960239
>TDP107|TDP107|generation1aar	ENFPHLWERTIVNH	ENFPHLWERTIVNH	N.FPHLWERTIVNH	XXENFPHL	NA	2	55.92	1547.8	12	1.8	516.941	3	35.64	N	Y	0.36	60	3.1	140000	NA	229305	122315	NA	33291	33681	371025	50241	42526	35018	49700	30629	173189	351798	317174	NA	260849	375673	315144	418302	288087	NA	233245	391175	244615	258989	NA	270085	268805	NA
>TDP107|TDP107|generation1aar	ENFPHLWERTIVNH	ENFPHLWERTIVNH	E.NFPHLWERTIVNH	XXXENFPH	NA	1	92.81	1661.84	13	0.2	831.928	2	35.1	N	Y	0.33	14.14	3.3	3810000	901171	649697	2057628	2882339	1995493	877545	2405679	1384094	1567543	2339013	1862203	2437022	826257	977746	1355860	1468197	1903095	4034270	2955542	4106789	2561615	2544396	NA	2326595	1199997	2589894	1560401	1769226	1736664	2072167
>TDP161|TDP161|GenScript	RNLEFKHDWYGTPL	RNMEFKHDWYGTPL	RNLEFK.H	NA	MEFKHDWY	6	59.09	805.445	6	1	403.73	2	19.84	N	Y	1.47	24.18	2.6	235000	300390	369846	258347	341859	335548	216697	312379	227091	264523	230560	258140	206937	222500	198085	244539	241308	229988	278533	254671	230590	242479	216420	304389	233512	183846	229542	241862	NA	283152	132811
>TDP161|TDP161|GenScript	RNLEFKHDWYGTPL	RNMEFKHDWYGTPL	RNLEFKH.D	NA	EFKHDWYG	7	76.58	942.504	7	4	315.174	3	16.93	N	Y	0.79	42.12	4.5	412000	926204	663258	484686	512788	406725	142467	463183	283449	251052	457778	389136	387613	149135	194915	131954	223864	594442	484707	432685	464039	424149	403594	419661	NA	607691	400943	286334	347862	430391	383231
>TDP161|TDP161|GenScript	RNLEFKHDWYGTPL	RNMEFKHDWYGTPL	RNLEFKHDWYG.T	NA	DWYGTPLX	11	95.28	1463.69	11	5.7	732.859	2	28.35	N	Y	0.54	30.47	2.7	182000	NA	NA	68931	215617	34190	92365	193891	97632	135935	63153	155398	193281	96457	239286	274804	363415	347554	413339	493158	467850	126180	272718	249455	275271	182307	231052	293355	257264	224256	273622
>TDP161|TDP161|GenScript	RNLEFKHDWYGTPL	RNMEFKHDWYGTPL	RNLEFKHDWYGTPL	NA	NA		105.9	1774.88	14	2.8	888.449	2	35.92	Y	Y	0.76	42.81	3.5	119000000	44224139	69777659	20919214	99652955	62279732	79148124	51943517	55861035	58170538	44441239	97733533	82249492	100305435	66081048	103142237	72101575	180022508	186349556	202714421	222014329	180909319	190829679	187316601	158515291	124615071	151769320	151358877	161538054	119301257	162413125
>TDP161|TDP161|GenScript	RNLEFKHDWYGTPL	RNMEFKHDWYGTPL	RNLEFKHD.W	NA	FKHDWYGT	8	104.91	1057.53	8	1.1	353.518	3	14.09	N	Y	0.91	12.33	3.6	6080000	NA	6706545	6630133	6233896	5681437	5640264	5242226	5901047	5253718	5663752	5072897	4590425	5147569	5292823	5217641	NA	8376558	6849337	7427184	7508467	6324225	6573022	6898294	6136076	6615368	6848496	6756535	6051267	6236888	5520446
>TDP24|TDP24|generation1	LGWHALFRKYPILA	LGWHAMFRKYPIMA	LGWHALFRKYPILA	NA	NA		101.85	1683.96	14	1.3	842.989	2	52.3	Y	Y	0.87	20.8	2.9	180000000	80187542	104543206	120028276	201093407	54018135	169054245	257323875	101776485	121607041	65325279	306942370	311980831	114377061	106490323	255434413	188975902	NA	276550671	284481583	284902508	204473138	253708424	243151357	239477403	146153478	182727241	176325290	180341426	164605531	164013254
>TDP24|TDP24|generation1	LGWHALFRKYPILA	LGWHAMFRKYPIMA	W.HALFRKYPILA	XLGWHAMF	NA	3	80.84	1327.78	11	1.6	664.894	2	32.86	N	Y	1.02	34.45	3.9	2390000	1568705	2798503	2880679	3340385	2681842	2366759	2214182	2304060	2253343	2138526	2876782	1722722	2561758	2329476	2409073	2064198	2307227	2240160	2180458	2182029	1907909	2017969	1927200	1781166	1553842	1789519	1841273	1923072	1336476	1464118
>TDP24|TDP24|generation1	LGWHALFRKYPILA	LGWHAMFRKYPIMA	G.WHALFRKYPILA	XXLGWHAM	NA	2	72.62	1513.86	12	0.9	757.934	2	39.92	N	Y	0.56	23.42	3.3	763000	409699	183690	488115	1114951	204633	116340	NA	210515	180023	165235	NA	244753	473865	121703	410390	719562	587829	1229114	1447960	1829474	904547	574682	358423	1295394	703075	958940	951844	1239313	1260969	720858
>TDP24|TDP24|generation1	LGWHALFRKYPILA	LGWHAMFRKYPIMA	L.FRKYPILA	WHAMFRKY	NA	6	68.32	1006.6	8	1.5	504.306	2	32.17	N	Y	0.9	60	1.5	5290000	564901	441350	NA	395484	2287827	2766342	2357805	3911930	7078436	13867003	13741771	15336431	18401357	24087097	16827196	15408804	427645	509488	345807	434500	3770211	3655741	4313685	3391886	12615353	14044325	13887567	14273468	25672422	24401972
>TDP24|TDP24|generation1	LGWHALFRKYPILA	LGWHAMFRKYPIMA	LGWHALFRKY.P	NA	FRKYPIMA	10	69.98	1289.7	10	3.5	645.861	2	36	N	Y	0.72	60	3.1	187000	28729	210812	28715	39883	NA	NA	347088	174048	329429	39763	64728	133406	283838	NA	253013	508781	188840	264656	550225	495483	383102	400669	NA	378391	157692	473430	521954	375213	643321	318426
>TDP24|TDP24|generation1	LGWHALFRKYPILA	LGWHAMFRKYPIMA	LGWHALFRKYPIL.A	NA	YPIMAXXX	13	69.78	1612.92	13	0.3	807.47	2	47.25	N	Y	0.43	60	3.3	148000	NA	62381	NA	175398	50808	61167	43362	40811	84745	31920	44669	28765	NA	131370	113432	82859	294649	381620	712056	718450	432510	557866	424164	310213	152307	343557	258246	356409	346578	361629
>TDP189|TDP189|GenScript	PETGHWLLLHFQED	PETGHWLMMHFQED	L.LHFQED	HWLMMHFQ	NA	8	63.86	787.35	6	8.8	394.686	2	24.5	N	Y	1.7	60	3.2	2100000	NA	71873	34065	37649	518574	559416	521829	573529	1567543	2506085	1708089	1208007	3403650	5245282	3099109	2994541	93318	65123	65158	71750	2006725	1791313	1882172	1951613	7199982	7626220	6678515	6282035	13817804	13121060
>TDP189|TDP189|GenScript	PETGHWLLLHFQED	PETGHWLMMHFQED	PETGHWLL.L	NA	HWLMMHFQ	8	86.84	951.481	8	1.8	476.749	2	39.23	N	Y	1.34	60	1.9	755000	28993	42779	40512	40373	37622	114342	89644	31494	527821	491193	827075	340343	1322973	NA	1295331	1482734	95522	40042	36385	29016	601257	648528	746565	697126	1953841	2627648	2699493	2324780	4605935	5336431
>TDP189|TDP189|GenScript	PETGHWLLLHFQED	PETGHWLMMHFQED	PETGHWLLLHFQE.D	NA	HFQEDXXX	13	111.15	1605.79	13	2.8	803.907	2	43.96	N	Y	0.85	16.5	2.7	1550000	769333	1454729	2697778	1910387	432145	762281	941925	1059205	1469571	661606	1309963	1607174	1130541	928621	837728	1453661	1175657	1823847	2418945	2153444	1877504	775017	4043517	2070926	1623073	1668707	1505787	1641022	1094853	NA
>TDP189|TDP189|GenScript	PETGHWLLLHFQED	PETGHWLMMHFQED	PETGHWLLL.H	NA	WLMMHFQE	9	69.05	1064.57	9	1.1	533.291	2	48.37	N	Y	0.85	60	3.4	476000	35083	25742	63558	28583	NA	905	51465	NA	129812	202158	184936	200634	496716	705181	438233	536401	38240	46918	50232	50332	543488	519115	638497	529237	1323074	1608302	1708639	1786320	3246806	3704299
>TDP189|TDP189|GenScript	PETGHWLLLHFQED	PETGHWLMMHFQED	W.LLLHFQED	TGHWLMMH	NA	6	88.51	1013.52	8	4.7	507.769	2	36.96	N	Y	0.93	19.11	2.6	5140000	8294112	8395510	11076895	8814594	5439944	7038804	5637188	4790457	5094515	4109979	8925730	5000097	5039326	4611411	3958628	5218642	3365319	3994621	3935045	4240188	5039617	4584299	4583853	4414566	4423066	4009428	3705952	4170930	3239256	3120252
>TDP189|TDP189|GenScript	PETGHWLLLHFQED	PETGHWLMMHFQED	PETGHWLLLHF.Q	NA	MMHFQEDX	11	106.92	1348.69	11	4.1	675.356	2	46.63	N	Y	0.8	52.58	3	557000	76182	20342	501833	227906	224970	539437	296820	42600	420053	282352	752587	118700	466649	648133	545976	500059	277749	425234	1959005	1772303	713756	726030	862737	761896	1007690	1381780	1474579	1410253	1970736	2272184
>TDP189|TDP189|GenScript	PETGHWLLLHFQED	PETGHWLMMHFQED	PETGHWLLLH.F	NA	LMMHFQED	10	90.01	1201.62	10	1.2	601.82	2	37.22	N	Y	0.83	60	1.7	359000	NA	103434	111912	NA	NA	NA	527813	145040	364944	125973	154113	58615	86595	559391	200958	680313	116831	357831	173755	124824	526765	478171	538535	611051	1199997	1336476	NA	1273501	1978287	2192177
>TDP189|TDP189|GenScript	PETGHWLLLHFQED	PETGHWLMMHFQED	PETGHWLLLHFQ.E	NA	MHFQEDXX	12	104.47	1476.75	12	4.3	739.386	2	45.37	N	Y	0.87	60	3.6	66300	NA	NA	81962	72058	35629	46153	53978	50853	78622	33916	46362	43278	55805	18858	NA	52041	43867	111017	155017	182947	126941	130876	138686	100563	60846	101180	124832	117948	98159	86407
>TDP189|TDP189|GenScript	PETGHWLLLHFQED	PETGHWLMMHFQED	PETGHWLLLHFQED	NA	NA		117.57	1720.82	14	3.2	861.42	2	43.06	Y	Y	1.01	22.43	2.8	164000000	94289202	88516536	92821867	NA	111468010	179812242	228599349	36964424	56945896	57305808	77570373	NA	100786516	80184677	101689529	136498747	193983438	261682355	247004967	270609740	205993384	252977276	245853039	222432748	156153453	189522882	170083687	181196125	129872254	156812673
>TDP148|TDP148|GenScript	NRSVENGEKTQRWI	NRSVENGEKTQRWI	NRSVENGEKTQRWI	NA	NA		115.79	1715.87	14	1.2	572.963	3	24.58	Y	Y	1.49	56.21	2.9	24200000	10430221	16643081	14060455	18098407	8566641	11726217	17833143	10741232	18981965	13482737	23373854	20903766	16116221	16797581	20216847	22531742	44821931	49362808	59792237	57456927	46139478	47159059	45838534	NA	36846061	38961676	39478140	31880262	33147628	25922095
>TDP148|TDP148|GenScript	NRSVENGEKTQRWI	NRSVENGEKTQRWI	NRSVENGEKTQRW.I	NA	TQRWIXXX	13	81.19	1602.79	13	9.5	535.274	3	14.02	N	Y	0.44	2.68	2.6	256000	367144	292179	340652	310578	302502	288929	318363	NA	469038	432717	413537	423328	426960	350214	394652	248576	541537	140753	261485	106719	296448	230312	249455	222433	326153	106465	225478	231623	189523	180815
>TDP148|TDP148|GenScript	NRSVENGEKTQRWI	NRSVENGEKTQRWI	N.RSVENGEKTQRWI	XXXNRSVE	NA	1	67.9	1601.83	13	4.9	534.952	3	22.06	N	Y	0.35	60	4.2	97300	153533	281083	NA	59546	238951	149229	155591	336492	63437	47783	NA	136557	128689	138501	92368	105536	12050	231946	202714	282997	187750	124295	190018	132096	155384	177442	209874	154700	11855	88807
>TDP148|TDP148|GenScript	NRSVENGEKTQRWI	NRSVENGEKTQRWI	NRSVENG.E	NA	VENGEKTQ	7	100.52	774.362	7	3.3	388.19	2	12.25	N	Y	1.03	60	2.6	54600	83275	121679	131460	118422	113883	104199	123276	108738	107524	108263	109420	NA	97539	82245	96242	113095	150631	123903	125206	NA	123140	120639	111670	152550	96923	101180	95184	99145	98914	84807
>TDP148|TDP148|GenScript	NRSVENGEKTQRWI	NRSVENGEKTQRWI	NRSVENGEKT.Q	NA	GEKTQRWI	10	103.96	1132.55	10	3.9	567.283	2	7.07	N	Y	0.74	60	2.6	17700	11265	14547	21148	20333	22243	19979	21424	19560	18492	NA	19649	19118	NA	20601	20822	20642	22484	21212	17716	19629	20523	16890	19272	23948	14846	17216	14980	16154	18726	13521
>TDP148|TDP148|GenScript	NRSVENGEKTQRWI	NRSVENGEKTQRWI	NRSVENGEKTQR.W	NA	KTQRWIXX	12	116.03	1416.71	12	1.4	473.242	3	8.24	N	Y	0.49	11.27	2.7	236000	251994	289713	312074	278179	317754	261266	270489	300025	309835	280682	260708	240551	228514	255133	210643	252937	349023	244832	211232	216297	228797	210571	234146	224137	200769	180462	174765	179487	191788	175214
>TDP148|TDP148|GenScript	NRSVENGEKTQRWI	NRSVENGEKTQRWI	NRSVENGEKTQ.R	NA	EKTQRWIX	11	78.61	1260.61	11	2.1	631.312	2	3.83	N	Y	0.75	28.64	3.1	41600	NA	59422	61615	60440	57450	34272	67622	56027	57313	58977	60104	55568	44500	44371	55808	47825	52905	47678	48209	41544	48724	42699	51242	61020	50615	47116	38464	35812	50137	36003
>TDP51|TDP51|generation2	VSPAPTYGRLWIHK	VSPAPTYGRLWIHK	VSPAPTYGRLWIHK	NA	NA		92.27	1623.89	14	0.1	812.952	2	30.26	Y	Y	1.67	30.93	3.2	97600000	36130287	64846376	90078363	85576416	57576977	63779556	69417603	45583931	67600289	55802157	101457938	73005615	64104073	71152016	89220456	97395272	152835436	157604146	174606959	166748959	140622790	143305046	135084087	130391611	99230519	125341827	120150861	117948421	110995473	99208017
>TDP51|TDP51|generation2	VSPAPTYGRLWIHK	VSPAPTYGRLWIHK	VSPAPTYGRL.W	NA	YGRLWIHK	10	86.45	1059.57	10	0.7	530.793	2	25.65	N	Y	1.01	58.39	1.5	673000	NA	548605	420671	NA	28422	43506	28549	503910	373516	494534	651129	502111	431770	805016	640402	649786	955221	832626	877294	812782	726678	818886	670017	715023	876921	989143	1037667	1042732	1253418	1328107
>TDP51|TDP51|generation2	VSPAPTYGRLWIHK	VSPAPTYGRLWIHK	Y.GRLWIHK	APTYGRLW	NA	7	66.25	908.534	7	2	455.274	2	21.96	N	Y	1.22	60	2.5	147000	NA	63614	34865	95184	NA	14708	140032	19062	90869	63320	122006	125002	90684	90485	110043	72828	160918	217077	290444	282044	294928	341446	262063	221581	200769	317885	252005	199145	215950	214417
>TDP51|TDP51|generation2	VSPAPTYGRLWIHK	VSPAPTYGRLWIHK	V.SPAPTYGRLWIHK	XXXVSPAP	NA	1	77.75	1524.82	13	5.3	763.421	2	29.74	N	Y	0.34	15.03	3.2	1960000	3404424	4857314	3006423	2960542	2351378	91289	1891031	1516702	1922689	3157667	3326279	1670200	2718109	1579923	2142744	1511807	2219053	259700	1022090	919501	703874	862755	648404	659628	568460	225011	576568	183760	NA	601649
>TDP25|TDP25|generation1	SGPDYQKERLFFWA	SGPDYQKERLFFWA	SGPDYQKERL.F	NA	KERLFFWA	10	116.41	1191.59	10	0.6	596.802	2	18.31	N	Y	1.22	60	2.7	5730000	62164	112680	85849	38208	1246866	1859597	1292604	2403516	5290457	NA	4880255	4747991	11173111	18857661	10786354	9288892	NA	165534	19931	206769	4841985	4730529	5457397	5667348	18076878	18650260	20207190	19145251	32770092	34882819
>TDP25|TDP25|generation1	SGPDYQKERLFFWA	SGPDYQKERLFFWA	SGPDYQKERLFF.W	NA	RLFFWAXX	12	117.64	1485.73	12	4.1	743.873	2	35.66	N	Y	0.5	35.06	3.8	4340000	428056	1479385	991091	773092	1741290	2320654	1831189	2701884	4078061	5296193	4006946	2794172	7132029	13026048	9587870	7660792	1425484	752337	699280	1019551	3283732	3319413	5367341	3758346	9538438	11401576	11312906	11025613	18499245	18001455
>TDP25|TDP25|generation1	SGPDYQKERLFFWA	SGPDYQKERLFFWA	SGPDYQKERLFFWA	NA	NA		115.7	1742.84	14	6.6	872.434	2	42.63	Y	Y	0.81	31.28	3.9	37800000	16938680	17012927	17261209	NA	10269801	19979138	32434777	18565092	22166037	16673818	27740398	25840837	18641897	22502419	28690974	27910287	64955060	87921307	82704077	80039501	54272796	63390549	66191203	56247361	31538382	37602548	40726461	38546911	31712992	35442864
>TDP25|TDP25|generation1	SGPDYQKERLFFWA	SGPDYQKERLFFWA	SGPDYQKERLF.F	NA	ERLFFWAX	11	119.48	1338.66	11	1.9	670.337	2	27.47	N	Y	0.51	28.81	3.5	1210000	198591	581891	660727	523960	597377	808387	830618	535404	1420586	2138526	1309963	1024179	2152838	NA	2348544	2165955	476141	408383	522117	711780	1573455	1169837	1323824	1320961	3215377	3631893	3417278	3179479	4583282	5520446
>TDP25|TDP25|generation1	SGPDYQKERLFFWA	SGPDYQKERLFFWA	SGPDYQKER.L	NA	QKERLFFW	9	96.84	1078.5	9	7	540.263	2	8.1	N	Y	1.01	57.53	3.5	45900	22863	36985	38409	28712	37876	NA	40095	44589	34902	35921	40198	58299	53400	45639	73120	42447	82296	55806	69672	56314	50320	51253	52323	NA	37385	57083	40570	59914	47041	48804
>TDP25|TDP25|generation1	SGPDYQKERLFFWA	SGPDYQKERLFFWA	SGPDYQKE.R	NA	YQKERLFF	8	88.12	922.403	8	1	462.208	2	8.65	N	Y	0.59	36.59	3	74400	NA	38341	30636	27930	37368	47335	43326	56193	109850	NA	112117	104519	264595	299504	257856	215142	59444	44010	82193	90330	133022	55640	60067	143175	72923	92874	62338	NA	35035	3344
>TDP25|TDP25|generation1	SGPDYQKERLFFWA	SGPDYQKERLFFWA	D.YQKERLFFWA	SGPDYQKE	NA	4	98.61	1386.71	10	2.2	694.363	2	42.13	N	Y	0.58	34.86	3.5	319000	213611	NA	55442	NA	NA	NA	169953	164599	107891	115113	200347	202735	122676	129785	152534	108152	472467	652223	868776	NA	621021	760394	711443	698831	380768	561773	529756	664101	527040	543244
>TDP172|TDP172|GenScript	FDWWGNRSPLEKLV	FDWWGNRSPLEKMV	FDWWGNRSPLEKLV	NA	NA		98.48	1745.89	14	3.6	873.955	2	52.09	Y	Y	0.91	26.39	3.2	51600000	16354587	12020003	49040124	43793675	27708126	46413074	73008169	29339475	77764825	30407163	61645330	39811695	35600011	21868548	34501805	47243975	76417718	73152113	96246763	100049376	70995506	87006635	78348771	81217781	43615275	54969187	56174429	58034042	20990981	62965088
>TDP172|TDP172|GenScript	FDWWGNRSPLEKLV	FDWWGNRSPLEKMV	W.GNRSPLEKLV	FDWWGNRS	NA	4	88.41	1111.63	10	0.1	371.552	3	31.06	N	Y	1.5	50.13	2.9	12600000	14018218	14793850	15203582	19774185	19573630	12832754	12926036	11404271	10593161	15604555	12804249	10493901	11269328	9698226	11052683	12021775	8596993	9912210	8602587	10195508	12161971	9724271	8654387	9033667	10923049	9966940	8972305	8529893	7626220	8400679
>TDP172|TDP172|GenScript	FDWWGNRSPLEKLV	FDWWGNRSPLEKMV	R.SPLEKLV	WGNRSPLE	NA	7	86.24	784.469	7	1.1	393.242	2	31.63	N	Y	0.59	31.7	2.5	1050000	1360101	1393088	1646102	1642263	1118493	1501509	1460163	1261432	1543050	947300	1101910	1449608	739662	904851	963629	1037914	579746	686916	668617	746082	813332	609046	738460	726102	714614	726379	746652	729058	598771	466438
>TDP172|TDP172|GenScript	FDWWGNRSPLEKLV	FDWWGNRSPLEKMV	G.NRSPLEKLV	DWWGNRSP	NA	5	80.88	1054.61	9	4	528.316	2	23.1	N	Y	0.89	25.84	2.7	4600000	5223455	4697047	5944257	6043974	5948350	3519402	5708999	5238008	5535386	5596923	5304067	3949656	4895001	4484637	4854464	5349472	3512276	3736903	4497194	4049618	4667156	3780036	3800366	3579378	4353835	4311457	4088250	3641016	3095792	3256263
>TDP172|TDP172|GenScript	FDWWGNRSPLEKLV	FDWWGNRSPLEKMV	D.WWGNRSPLEKLV	XXFDWWGN	NA	2	68.98	1483.79	12	0.4	742.904	2	39.86	N	Y	0.9	46.71	3.3	691000	408030	179992	267492	732874	256745	310445	329135	442579	176349	277340	260708	396016	1021095	1320036	487868	501513	685555	1090343	746977	1086250	1208596	1184460	1296807	1252782	1130766	1351578	1412163	1504270	1706461	1872151
>TDP172|TDP172|GenScript	FDWWGNRSPLEKLV	FDWWGNRSPLEKMV	W.WGNRSPLEKLV	XFDWWGNR	NA	3	86.18	1297.71	11	1.5	649.863	2	33.29	N	Y	0.38	15.63	3.2	649000	594940	700242	NA	NA	382575	228992	292033	238694	402908	340828	756440	504211	608568	475403	700931	437552	822960	1080431	1269094	1372106	1117381	957804	842925	1150514	776921	792825	795804	763246	646341	688056
>TDP128|TDP128|GenScript	EGADIWYRKHSHQL	EGADIWYRKHSHQL	EGADIWYRKHSHQL	NA	NA		111.75	1738.85	14	2.9	870.437	2	25.36	Y	Y	1.27	60	3.6	88800000	54153710	66942171	53612630	74181123	46519147	61013214	80069615	61662626	68212610	61816760	88486734	86871430	69877048	68616532	101205293	97395272	145487578	163551472	167793029	162937555	149744268	149885380	148592496	NA	118461240	131382397	133414268	112820228	111750544	108008729
>TDP128|TDP128|GenScript	EGADIWYRKHSHQL	EGADIWYRKHSHQL	W.YRKHSHQL	ADIWYRKH	NA	6	83.25	1067.56	8	2.3	534.787	2	16.88	N	Y	1.11	45.24	3.4	745000	800207	700242	727028	782030	761338	745376	725294	702821	807040	775216	748734	882370	1310946	1283589	1116164	568381	800916	731521	727387	646033	1079375	1045542	861836	997112	699998	665218	565645	587178	530815	511241
>TDP128|TDP128|GenScript	EGADIWYRKHSHQL	EGADIWYRKHSHQL	Y.RKHSHQL	DIWYRKHS	NA	7	70.27	904.499	7	0.8	453.257	2	9.12	N	Y	0.84	7.19	2.5	800000	992957	976394	1081398	854647	983766	917503	743247	916651	800916	922239	654982	878168	1005460	1082335	849834	616352	1557746	957520	781898	861377	828534	753083	660111	763601	776921	684095	628842	674357	714297	591248
>TDP128|TDP128|GenScript	EGADIWYRKHSHQL	EGADIWYRKHSHQL	D.IWYRKHSHQL	EGADIWYR	NA	4	78.94	1366.73	10	1.3	684.371	2	22.09	N	Y	1.39	60	3.5	214000	169387	117241	109969	148586	60882	86064	138835	33152	121852	69335	118282	170171	129892	108233	208221	174439	407071	504532	512748	604108	463675	480364	479999	415890	438460	471920	379958	388033	384331	420034
>TDP128|TDP128|GenScript	EGADIWYRKHSHQL	EGADIWYRKHSHQL	EGADIWYRKH.S	NA	YRKHSHQL	10	80.23	1273.62	10	7.5	637.822	2	21.7	N	Y	0.56	60	2.5	46100	49486	40617	25801	32799	30414	45446	38658	43431	NA	NA	39299	25946	18522	NA	32928	72538	194718	182385	217194	174372	142903	174013	139587	150845	36154	69467	63742	65214	90609	58005
>TDP229|TDP229|GenScript	ADARKYWNVHGTHQ	ADARKYWNVHGTHQ	W.NVHGTHQ	RKYWNVHG	NA	7	69.01	791.367	7	6.3	396.693	2	10.66	N	Y	0.75	60	3.2	314000	659190	816127	797902	740694	826160	765355	685798	842060	680901	765191	628012	538876	570081	656056	527817	545123	598116	495611	425871	464991	497121	466473	434971	530941	NA	345068	338607	333332	357904	284023
>TDP229|TDP229|GenScript	ADARKYWNVHGTHQ	ADARKYWNVHGTHQ	D.ARKYWNVHGTHQ	XXADARKY	NA	2	105.78	1495.74	12	2.6	748.881	2	16.43	N	Y	0.94	25.72	2.4	1850000	1476919	1073787	1188851	1262420	846496	762281	NA	843717	1211172	1090982	1399863	1638687	1113703	1540306	1561661	2107808	3424102	3409800	3364378	3554135	3466162	3202429	3070912	2744189	1907687	2461532	2122145	2042730	2031142	2312187
>TDP229|TDP229|GenScript	ADARKYWNVHGTHQ	ADARKYWNVHGTHQ	ADARKYWNVHGTHQ	NA	NA		108.75	1681.81	14	0.7	841.91	2	18.18	Y	Y	0.82	14.8	3.5	71700000	32709174	43395293	47439747	51725693	36351027	40265647	54217542	39119301	52659645	38426635	58819919	60715461	44379743	51502016	60892659	62071315	118300506	135797283	124354225	133399168	118579217	118446008	105365588	114199188	79230570	97404191	95964649	86324569	78527409	84006789
>TDP229|TDP229|GenScript	ADARKYWNVHGTHQ	ADARKYWNVHGTHQ	ADARKYWNVHG.T	NA	NVHGTHQX	11	70.75	1315.64	11	3	658.83	2	20.35	N	Y	0.76	48.65	3.6	165000	64083	143007	147463	201093	108290	101433	146016	76415	178798	104754	146408	203785	116782	111878	234854	270381	316693	255735	218898	375423	247800	419679	198123	332371	95384	258989	242642	310256	321660	217618
>TDP229|TDP229|GenScript	ADARKYWNVHGTHQ	ADARKYWNVHGTHQ	Y.WNVHGTHQ	ARKYWNVH	NA	6	77.11	977.447	8	3.6	489.732	2	14.58	N	Y	1.23	60	2.8	30500	NA	18246	15547	20780	38035	38465	16158	29260	15553	NA	NA	35505	17559	36499	46967	38566	85970	95950	83300	72226	78293	61782	77538	64770	39769	56781	46032	47350	51194	45444
>TDP47|TDP47|generation2	LSYQWQNSDPKAGR	MSYQWQNSDPKAGR	LSYQWQNSD.P	NA	QNSDPKAG	9	63.54	1139.49	9	2.5	570.753	2	23.24	N	Y	1.14	60	2.6	1070000	236140	358751	337222	327335	273268	398046	461986	386220	475161	369230	634433	575641	467851	464310	663403	731191	3526972	3399888	2674468	3144409	1451835	2851478	2458530	2335118	1315381	1849925	1880283	2307686	1902780	1888153
>TDP47|TDP47|generation2	LSYQWQNSDPKAGR	MSYQWQNSDPKAGR	LSYQWQNSDPKAGR	NA	NA		115.32	1648.8	14	1.9	825.404	2	21.41	Y	Y	0.94	30.64	3.1	52400000	16604913	28478161	24348593	32733538	15760585	19825452	28604840	24035163	26452287	21552330	31336376	35294801	27902711	26622581	37165102	34451761	108013505	NA	108171141	108625036	75556245	93586969	82491349	77808850	NA	70070612	70608136	69230595	58215993	65685308
>TDP47|TDP47|generation2	LSYQWQNSDPKAGR	MSYQWQNSDPKAGR	W.QNSDPKAGR	SYQWQNSD	NA	5	88.36	971.478	9	6	486.749	2	6.32	N	Y	0.46	19.27	2.8	604000	951236	1188439	1096258	1040100	1162979	1120369	963468	1168606	962569	1089312	884867	771023	760108	893758	771146	802421	1028700	850468	773381	799442	724397	840820	807803	988590	815383	660687	646006	623930	696176	563246
>TDP47|TDP47|generation2	LSYQWQNSDPKAGR	MSYQWQNSDPKAGR	Q.NSDPKAGR	YQWQNSDP	NA	6	58.79	843.42	8	5.8	422.72	2	9.66	N	Y	1	60	3	108000	176062	258892	260633	231257	251661	215160	247749	243667	249827	280682	249150	211139	235730	255133	248171	251483	NA	203200	199307	202957	190031	192292	188217	NA	161538	157810	154480	160683	154035	143212
>TDP47|TDP47|generation2	LSYQWQNSDPKAGR	MSYQWQNSDPKAGR	LSYQWQNSDPKAG.R	NA	PKAGRXXX	13	60.04	1492.69	13	3.6	747.357	2	25.05	N	Y	0.38	60	3.2	65500	37248	30092	30725	48498	NA	30583	102690	NA	71152	NA	99917	NA	40633	28935	33691	122108	261584	295384	352621	307771	238679	189367	151294	229251	187692	207645	198951	101709	NA	139211
>TDP105|TDP105|generation1aar	YEQTHNYRPDLEWQ	YEQTHNYRPDMEWQ	YEQTHNYRPDLEWQ	NA	NA		98.55	1877.83	14	3.5	939.927	2	29.36	Y	Y	1.14	60	3.1	23700000	6758783	11009090	8630605	13071071	7092263	10343046	13883521	10161073	13960929	9907389	15026049	14916255	15033788	16639113	19369434	17734662	47467159	60365362	58259103	53740807	37398061	52715785	46198758	40821949	NA	37980084	38073779	37008454	37527041	40723291
>TDP105|TDP105|generation1aar	YEQTHNYRPDLEWQ	YEQTHNYRPDMEWQ	R.PDLEWQ	HNYRPDME	NA	8	63.63	786.355	6	2.7	394.186	2	27.65	N	Y	1.53	60	1.9	108000	46946	47062	49735	33321	33733	41558	45240	35008	34146	32263	50658	36851	56647	53879	62587	60763	278484	275559	279371	286808	243239	271256	215234	253965	166153	142708	119371	167521	144974	183215
>TDP105|TDP105|generation1aar	YEQTHNYRPDLEWQ	YEQTHNYRPDMEWQ	YEQTHNYRPDLE.W	NA	PDMEWQXX	12	75.92	1563.7	12	3.5	782.858	2	20.24	N	Y	0.59	23.18	3.8	302000	976269	844482	675588	822249	887168	716175	378206	664697	164102	564704	525270	912833	107522	153872	627085	363415	268932	332059	224860	208674	195352	273449	90957	203684	468460	383576	361233	195726	274091	386431
>TDP105|TDP105|generation1aar	YEQTHNYRPDLEWQ	YEQTHNYRPDMEWQ	YEQTHNYRPDL.E	NA	RPDMEWQX	11	75.74	1434.65	11	5.9	718.338	2	19.76	N	Y	0.75	15.83	2.2	147000	NA	63860	150893	155289	186839	104814	187906	63320	100666	144852	177230	169121	171987	53087	77841	156995	NA	259700	131168	175325	140623	37727	113471	166185	100000	279376	81921	199145	175177	190415
>TDP105|TDP105|generation1aar	YEQTHNYRPDLEWQ	YEQTHNYRPDMEWQ	YEQTHNYR.P	NA	HNYRPDME	8	70.86	1109.49	8	2.8	555.753	2	14.59	N	Y	1.69	16.74	2.2	60700	23197	48573	53270	55971	44740	36731	69418	45252	49353	49620	60489	89603	91405	74480	81715	55094	NA	72954	70609	72893	68487	78964	71595	88632	45385	55875	59841	72393	54818	59205
>TDP105|TDP105|generation1aar	YEQTHNYRPDLEWQ	YEQTHNYRPDMEWQ	YEQTHNYRPD.L	NA	YRPDMEWQ	10	93.06	1321.57	10	2.5	661.793	2	11.95	N	Y	0.85	9.43	2.8	1140000	NA	924616	938507	897100	747357	802239	913201	1006162	880518	923910	1015864	1123971	1074014	1179000	1079846	1024831	1917791	1526480	1490547	1753246	1360621	1842493	1566975	1747077	869229	1336476	1224915	1179484	NA	1056085
>TDP28|TDP28|generation1	HGTPKFAWDESNGA	HGTPKFAWDESNGA	HGTPKFAWDESNGA	NA	NA		89.57	1515.67	14	1	758.845	2	27.11	Y	Y	1.51	47.19	3.7	41400000	18941282	40313241	30750101	30946041	21098848	23052852	32554462	27350358	28166787	28235223	34803926	36345242	31150009	30584274	38738868	45208850	54888495	76125776	68479998	82231058	62026052	78232857	69253109	65366252	47230650	62293378	61401771	58204982	56479329	59844836
>TDP28|TDP28|generation1	HGTPKFAWDESNGA	HGTPKFAWDESNGA	HGTPKF.A	NA	TPKFAWDE	6	68.29	685.355	6	4.5	343.686	2	10.86	N	Y	1.19	56.76	2.6	245000	237809	305740	259490	186570	245306	218234	263308	203884	237581	247267	240160	204836	227311	169560	232433	239854	NA	315208	330476	331592	317731	268331	271069	359642	269999	280131	262928	290598	277111	223218
>TDP28|TDP28|generation1	HGTPKFAWDESNGA	HGTPKFAWDESNGA	G.TPKFAWDESNGA	XXHGTPKF	NA	2	79.56	1321.59	12	0.5	661.804	2	28.02	N	Y	1.39	60	2.5	181000	NA	59915	97166	109037	32813	42321	198678	28839	66866	111604	166956	161768	NA	129151	144060	167171	450424	383603	350917	502153	348897	304889	303489	246295	NA	255969	282433	310256	265785	328027
>TDP28|TDP28|generation1	HGTPKFAWDESNGA	HGTPKFAWDESNGA	HGTPKFA.W	NA	PKFAWDES	7	99.59	756.392	7	2.6	379.204	2	22.9	N	Y	0.53	3.2	2.2	1350000	1627115	1578011	1520358	1497029	1576059	1392392	1328509	1345969	1518557	1720845	1412705	1239520	1407163	1321621	1283225	1160021	1873704	1486832	1286129	1229178	1429032	1301444	NA	1141992	1323074	1170360	1201509	991450	1079752	936076
>TDP28|TDP28|generation1	HGTPKFAWDESNGA	HGTPKFAWDESNGA	HGTPKFAWDESN.G	NA	DESNGAXX	12	67.8	1387.62	12	0.6	694.815	2	26.51	N	Y	0.87	37.35	3.5	248000	147692	199717	155465	388781	NA	125254	143623	83377	270646	217194	177230	132356	162365	185407	237276	223864	506267	716653	715463	628882	484959	447463	408855	402254	340768	391882	431451	334187	312599	354429
>TDP10|TDP10|generation1	HIGLQVHLRYINVL	HIGLQVHMRYINVM	G.LQVHLRYINVL	XHIGLQVH	NA	3	76.36	1366.81	11	0.6	684.412	2	41.27	N	Y	1.17	60	3.2	581000	800207	162732	808190	478155	508406	NA	1220792	205542	1298121	472815	437939	638668	NA	305843	303858	312537	625303	670065	798082	914737	579214	826197	775383	791724	694614	697686	650687	808545	497592	596048
>TDP10|TDP10|generation1	HIGLQVHLRYINVL	HIGLQVHMRYINVM	Q.VHLRYINVL	IGLQVHMR	NA	5	74.23	1125.67	9	1.2	563.841	2	39.18	N	Y	0.55	60	3.7	162000	51378	43550	38662	25152	35225	45967	35187	44435	28808	1236335	35700	41082	34802	39945	31791	42749	504798	483716	425019	408773	312411	477440	471894	363903	444614	300518	383078	654699	306559	220018
>TDP10|TDP10|generation1	HIGLQVHLRYINVL	HIGLQVHMRYINVM	HIGLQVH.L	NA	LQVHMRYI	7	74.67	802.445	7	4.4	402.231	2	26.61	N	Y	1.35	60	2.1	92400	96792	147938	105511	NA	NA	89752	92038	91334	93440	108931	130996	92544	105357	NA	98421	106117	116096	86137	107319	102908	107937	102361	103564	108234	177692	195563	185688	141025	206134	200016
>TDP10|TDP10|generation1	HIGLQVHLRYINVL	HIGLQVHMRYINVM	I.GLQVHLRYINVL	XXHIGLQV	NA	2	59.42	1423.83	12	1	712.923	2	45.05	N	Y	0.46	19.27	2.9	168000	251994	77421	NA	44687	100410	NA	62835	NA	200841	NA	91055	104939	NA	NA	196116	210781	332123	314217	412243	401150	389183	535932	443976	351972	290768	314865	340167	372649	275601	359229
>TDP10|TDP10|generation1	HIGLQVHLRYINVL	HIGLQVHMRYINVM	HIGLQVHLRYINVL	NA	NA		83.06	1673.97	14	2.2	559	3	42.62	Y	Y	0.4	6.7	3	149000000	116818480	109721054	212621517	349679091	160147882	205938807	100416154	160289676	135935364	158551637	102999072	83930197	198446005	53879032	66582430	106698701	127117935	217077409	192493526	254411270	171787841	238354312	218836221	219876049	153076537	170646101	156040080	NA	107975188	136010992
>TDP85|TDP85|generation1aar	PYWDTKLHAENIAQ	PYWDTKMHAENIAQ	PYWDTKLHAENIAQ	NA	NA		100.93	1684.82	14	4	843.421	2	29.58	Y	Y	0.49	22.78	3	62500000	28203319	38833856	34751044	36308532	22242761	28431850	35307229	25361241	36126966	25394993	46490853	51156453	37043254	34545968	54355475	47680074	95522147	107051873	104764176	97190822	87414167	92124673	89425666	75593045	60999846	77017267	72246557	68632306	60556714	66565379
>TDP85|TDP85|generation1aar	PYWDTKLHAENIAQ	PYWDTKMHAENIAQ	W.DTKLHAENIAQ	XPYWDTKM	NA	3	105.11	1238.63	11	1	620.321	2	16.42	N	Y	1.09	23.78	3	3360000	3129066	4129950	3680867	3195151	3406320	2950765	3219541	3132859	3269797	2723279	2619927	3172330	2706082	2440403	2590662	2529370	3718016	3518835	3083303	3287337	3580180	3494888	3160968	3195873	3138454	3458226	NA	2803412	2627648	2456198
>TDP85|TDP85|generation1aar	PYWDTKLHAENIAQ	PYWDTKMHAENIAQ	D.TKLHAENIAQ	PYWDTKMH	NA	4	94.38	1123.6	10	4.5	562.809	2	18.16	N	Y	1.58	11.33	2.7	6380000	6491770	6287386	5955689	6122177	5630596	5609527	5804748	5917623	4837340	4778269	5047211	4548407	4474055	4167702	4382334	4404592	8450036	7741436	7452736	8394619	6939925	7969515	7564709	7312157	6753829	7097670	6530277	5649558	5444064	5272426
>TDP85|TDP85|generation1aar	PYWDTKLHAENIAQ	PYWDTKMHAENIAQ	K.LHAENIAQ	WDTKMHAE	NA	6	91.37	894.456	8	0.8	448.235	2	17.12	N	Y	0.41	7.39	3.8	142000	134341	162732	146320	197742	158877	175202	NA	190624	45907	33741	35147	207987	126284	174315	NA	108734	222640	248796	NA	NA	NA	195217	207129	224137	426922	NA	176325	162393	132137	131211
>TDP85|TDP85|generation1aar	PYWDTKLHAENIAQ	PYWDTKMHAENIAQ	Y.WDTKLHAENIAQ	XXPYWDTK	NA	2	73.56	1424.7	12	4.3	713.363	2	25.8	N	Y	1.06	60	2.6	81300	NA	47587	120028	52843	NA	38882	26211	NA	52047	NA	52655	NA	41373	NA	38134	NA	235131	131832	103061	152456	169507	111135	NA	105677	NA	132893	142777	106837	138178	87207
>TDP85|TDP85|generation1aar	PYWDTKLHAENIAQ	PYWDTKMHAENIAQ	T.KLHAENIAQ	YWDTKMHA	NA	5	59.88	1022.55	9	1.8	512.284	2	17.29	N	Y	0.78	59.86	2.4	73700	93455	75202	98080	53737	NA	90521	69896	55032	85113	NA	NA	84350	77695	68300	91763	98704	105809	96446	97099	98144	90455	NA	89786	88632	71154	92119	79580	78889	70297	76326
>TDP97|TDP97|generation1aar	PPNRDEGWALQHTF	PPNRDEGWALQHTF	W.ALQHTF	DEGWALQH	NA	8	66.32	715.365	6	0.5	358.69	2	20.54	N	Y	0.7	6.73	2.5	4450000	6508458	4524452	3966649	3764915	4677335	4794993	3949622	4840185	4518932	3859371	4019789	3666037	3487839	3264435	3329121	3314347	4511584	4589353	3756179	4430758	4568340	3992069	3755338	3886181	4007682	3684748	3526506	3564094	3450676	3096250
>TDP97|TDP97|generation1aar	PPNRDEGWALQHTF	PPNRDEGWALQHTF	P.NRDEGWALQHTF	XXPPNRDE	NA	2	105.83	1472.68	12	5.4	737.351	2	39.58	N	Y	1.48	49.12	2.4	55100000	17856539	23670160	36465733	38654622	20463340	29200279	36623770	27018839	39555966	32913248	40840031	43803369	37885146	31218145	54476534	42592261	81561218	104078210	108171141	98143673	89694536	87737783	81951013	68860406	61461384	79282481	71934477	71025462	58820050	73365929
>TDP97|TDP97|generation1aar	PPNRDEGWALQHTF	PPNRDEGWALQHTF	PPNRDEG.W	NA	RDEGWALQ	7	57.05	783.351	7	6.1	392.685	2	10.16	N	Y	1.04	60	3.1	229000	469777	459842	448106	428999	451210	401120	433262	447551	412705	416010	408400	NA	362014	391415	349860	373591	NA	322147	298109	303960	314691	299040	302588	380096	NA	258989	256686	258974	273336	227218
>TDP97|TDP97|generation1aar	PPNRDEGWALQHTF	PPNRDEGWALQHTF	PPNRDEGWALQHTF	NA	NA		107.88	1666.79	14	3.9	834.403	2	32.8	Y	Y	1.22	60	3.3	64500000	28370202	34149137	37380234	40106963	47027553	51945759	68460119	45418171	48740788	45276600	62159041	60190241	45341905	54512903	54597593	70357182	91113433	97932639	97098504	101002227	87414167	101629599	83301854	90336671	69615209	78527409	77317860	76666473	71278726	68405528
>TDP97|TDP97|generation1aar	PPNRDEGWALQHTF	PPNRDEGWALQHTF	R.DEGWALQHTF	PPNRDEGW	NA	4	61.92	1202.54	10	1.8	602.274	2	34.79	N	Y	0.69	60	2.2	67400	36619	47545	36260	25118	30075	41144	32493	41716	29463	29113	30883	138658	47760	44906	48904	34135	298323	274568	412243	NA	323812	264676	239549	226694	123077	NA	200512	246153	224256	NA
>TDP198|TDP198|GenScript	DELWVQLIKSKEDQ	DELWVQMIKSKEDQ	DELWVQLIKSKEDQ	NA	NA		100.65	1729.89	14	1.5	865.953	2	39.53	Y	Y	1.59	46.09	3.5	90500000	45559207	40189959	47439747	NA	52747120	90059807	73367226	58015912	84622825	59644820	72433262	99896892	43778391	32644355	74572322	74282066	108748291	145709493	143944274	154361894	120859587	144036195	120675118	115903654	83845943	106465046	97525050	99145049	74450025	85606918
>TDP198|TDP198|GenScript	DELWVQLIKSKEDQ	DELWVQMIKSKEDQ	W.VQLIKSKEDQ	DELWVQMI	NA	4	86.34	1186.66	10	0.8	594.335	2	15.58	N	Y	0.9	9.91	2.7	3630000	5615631	5535366	4138118	3854290	4588364	4257093	4428364	3464379	3465739	3207789	3390493	2741650	3379596	2678105	2530132	2718346	2924447	2696121	2453015	2887139	3732205	2939216	2827760	3247007	3776914	3624342	3534308	2914523	3307212	2800226
>TDP198|TDP198|GenScript	DELWVQLIKSKEDQ	DELWVQMIKSKEDQ	L.IKSKEDQ	WVQMIKSK	NA	7	78.78	846.445	7	1.8	424.23	2	6.03	N	Y	0.53	24.13	2.9	405000	98461	265056	290354	341859	386389	441078	349482	411084	635590	842045	592052	444336	944122	NA	880099	867835	45924	36675	167793	290620	484959	299771	334108	381800	NA	996694	1006459	999997	1993388	1800145
>TDP198|TDP198|GenScript	DELWVQLIKSKEDQ	DELWVQMIKSKEDQ	L.WVQLIKSKEDQ	XDELWVQM	NA	3	103.11	1372.73	11	1.5	687.376	2	28.88	N	Y	0.76	60	2.6	1550000	30360	25847	44312	36747	60627	139239	181922	90671	858475	908873	881015	NA	1840136	2472097	2275909	1875222	NA	25078	53319	36399	1353019	1118657	1512942	1278349	5007680	6214236	5469205	4760672	9966940	10720866
>TDP198|TDP198|GenScript	DELWVQLIKSKEDQ	DELWVQMIKSKEDQ	Q.LIKSKEDQ	LWVQMIKS	NA	6	72.4	959.529	8	2	480.771	2	10.34	N	Y	1.25	60	2.5	473000	52652	69901	59900	53401	188110	238213	177135	243667	601300	842045	527838	640769	1395136	2107621	1440602	920167	72964	51246	61240	67271	419588	383853	408855	468728	1176920	1268520	1209311	1145296	2491735	2224180
>TDP74|TDP74|generation3	AYNLWSLYRLIRQE	AYNMWSLYRMIRQE	L.YRLIRQE	MWSLYRMI	NA	7	77.26	976.545	7	1.7	489.281	2	24.5	N	Y	1.88	60	2.6	44100000	241981	219442	160038	157523	14616672	17366481	14122892	22377566	48128467	69000870	47775130	37605770	89360837	125506452	91641635	76607923	440137	301331	368804	425924	65978693	54836115	58626494	55395129	161538054	175176529	166962885	158119260	228031516	212817198
>TDP74|TDP74|generation3	AYNLWSLYRLIRQE	AYNMWSLYRMIRQE	W.SLYRLIRQE	YNMWSLYR	NA	5	68.79	1176.66	9	1.8	589.339	2	33.57	N	Y	1.34	60	2.4	675000	815226	638601	557846	726171	826160	852956	738460	739288	567010	319108	845055	686988	383662	261472	863150	927436	119035	108043	128613	87567	101857	111135	128780	64599	53308	NA	55394	50769	NA	38563
>TDP74|TDP74|generation3	AYNLWSLYRLIRQE	AYNMWSLYRMIRQE	AYNLWSLYRL.I	NA	LYRMIRQE	10	91.3	1297.68	10	2.1	649.85	2	51.31	N	Y	0.64	60	1.8	53600	40175	45204	46827	29441	27446	44061	46920	42348	56823	65325	75002	NA	92247	83829	151324	79225	28837	34691	51533	44508	100336	145498	199924	159368	177692	246153	287114	292307	188768	236019
>TDP74|TDP74|generation3	AYNLWSLYRLIRQE	AYNMWSLYRMIRQE	AYNLWSLYRLIRQE	NA	NA		92.02	1823.97	14	2	912.993	2	52.55	Y	Y	0.34	11.46	3	51800000	17272447	13561029	53155379	50049915	17794209	31966621	30878865	18067813	36004502	10609093	28510965	32038436	13951355	7384597	26390854	15699536	72082482	101104546	97950246	105766483	62330101	63829237	76727762	70564872	26384549	35865884	30817916	38375972	14497368	13121060
>TDP211|TDP211|GenScript	NPTSTYDAQRWKNI	NPTSTYDAQRWKNI	NPTSTYDAQRWKNI	NA	NA		108.21	1692.82	14	6.5	847.424	2	21.49	Y	Y	0.72	30.3	3.3	64300000	26534483	43272011	38180423	51055382	21734355	25050765	41052134	17404774	36004502	33247393	50985825	45799206	40290552	46906452	52781708	61344485	110952648	151656820	140537309	125776358	100336261	96511562	91857179	108233559	67999829	82302766	89723046	61367367	80792623	69605625
>TDP211|TDP211|GenScript	NPTSTYDAQRWKNI	NPTSTYDAQRWKNI	P.TSTYDAQRWKNI	XXNPTSTY	NA	2	116.95	1481.73	12	0.3	741.871	2	24.82	N	Y	0.32	9.15	2.7	1080000	166884	569563	452678	730639	199549	267413	NA	122331	222885	284023	725617	475850	481081	866819	1045949	822772	2623185	3538659	3057751	2201086	1816694	2412789	2782732	2369207	1069228	1714012	1833471	2034183	1570548	1840149
>TDP211|TDP211|GenScript	NPTSTYDAQRWKNI	NPTSTYDAQRWKNI	N.PTSTYDAQRWKNI	XXXNPTST	NA	1	107.08	1578.78	13	2.7	790.399	2	26.51	N	Y	0.32	13.86	3.5	1850000	316244	435186	418384	389898	856664	894451	384191	134763	352697	198816	545818	323536	394487	83829	219117	671591	1138918	2666385	1618308	1839003	1657069	1250263	1215757	1056769	1046151	1306273	1287331	1410253	454553	1176095
>TDP211|TDP211|GenScript	NPTSTYDAQRWKNI	NPTSTYDAQRWKNI	D.AQRWKNI	STYDAQRW	NA	7	63.86	914.509	7	1.8	458.262	2	20.12	N	Y	0.76	41.63	3.7	282000	94289	135610	107340	151937	NA	91443	171150	109236	214313	112440	253003	228996	174392	160052	181588	235493	425441	558057	594515	581239	516884	480364	484502	571848	607691	508163	447055	358119	435676	418434
>TDP211|TDP211|GenScript	NPTSTYDAQRWKNI	NPTSTYDAQRWKNI	NPTSTYDAQR.W	NA	DAQRWKNI	10	106.17	1151.52	10	4.1	576.77	2	11.4	N	Y	0.95	15.14	3.8	184000	124328	134377	102996	186570	111214	93902	165166	183993	156754	159721	151545	NA	268203	255133	263909	NA	328449	228972	195049	220109	197632	215689	223339	200275	202307	192543	169303	166666	170646	133611
>TDP155|TDP155|GenScript	RLVHRETQWSKING	RLVHRETQWSKING	RLVHRETQWSKING	NA	NA		107.42	1722.93	14	3	431.74	4	22.04	Y	Y	1.31	60	3.3	141000000	81105402	101337872	98994749	103674823	67490893	79609181	112983134	80890757	119157756	84872741	125473931	135506826	93089217	86047984	111495305	122979702	231457511	250778924	253818897	261081228	221955971	225193644	190918843	200274696	186153377	207644592	200511502	159828657	161585246	142411509
>TDP155|TDP155|GenScript	RLVHRETQWSKING	RLVHRETQWSKING	RLVHRETQ.W	NA	RETQWSKI	8	73.78	1037.57	8	0.1	519.794	2	11.07	N	Y	0.83	4.61	2	930000	967925	982558	995663	889280	1077821	899061	951500	885157	901337	952312	814232	1323555	1148581	1033210	1062898	716655	1557746	1110168	851741	798489	995761	738460	781687	1022679	853844	630484	803606	697434	725623	492040
>TDP147|TDP147|GenScript	LRKDWGDIQFATAN	LRKDWGDIQFATAN	W.GDIQFATAN	RKDWGDIQ	NA	5	66.19	935.435	9	2	468.724	2	23.08	N	Y	2.36	60	2.8	3250000	2987215	4092965	3875199	3183979	4410422	3918985	3506786	3762746	3747407	3308032	3043738	2710137	2633920	2503790	2699615	2602053	3225709	3340415	3168478	3106295	3390149	3180495	2773727	3008382	3407684	2907024	2925751	2564096	NA	2400194
>TDP147|TDP147|GenScript	LRKDWGDIQFATAN	LRKDWGDIQFATAN	LRKDWGDIQFATAN	NA	NA		110.97	1633.82	14	6.4	817.923	2	27.29	Y	Y	0.75	37.28	3.4	100000000	47812135	54737245	97622998	90380315	55034947	87754521	101373638	70945172	134710721	84371524	122776948	143910350	102951382	86681855	134375449	141295828	149896293	192296882	190790044	181994579	153544884	153541121	151294178	144027335	121538155	151014249	130293467	123076613	108730259	112809116
>TDP147|TDP147|GenScript	LRKDWGDIQFATAN	LRKDWGDIQFATAN	G.DIQFATAN	KDWGDIQF	NA	6	68.94	878.413	8	1.2	440.213	2	24.59	N	Y	0.61	10.62	3.6	920000	842762	NA	715597	939553	1188399	932872	1099910	838744	660083	892166	1071088	743712	757703	568899	715458	955055	1190353	1685076	1337234	1314935	1132584	1074788	1080673	860755	561537	883433	951844	1094014	906085	545644
>TDP147|TDP147|GenScript	LRKDWGDIQFATAN	LRKDWGDIQFATAN	LRKDWGDIQFA.T	NA	IQFATANX	11	87.93	1347.69	11	1.1	674.855	2	32.35	N	Y	0.73	39.2	3	180000	NA	122296	413812	147468	34093	36032	230993	33594	165327	NA	290247	128154	194838	NA	170693	126468	629711	255735	332179	323969	243239	239085	NA	229251	228461	265785	253565	300854	239358	260021
>TDP147|TDP147|GenScript	LRKDWGDIQFATAN	LRKDWGDIQFATAN	L.RKDWGDIQFATAN	XXXLRKDW	NA	1	81.82	1520.74	13	1	761.375	2	30.2	N	Y	0.95	12.78	3.8	1370000	2770267	1849231	1394614	2301402	1436247	1721280	1543943	1238225	1310368	860422	750018	1176493	1250811	944468	1122217	1142577	1983922	1903144	1780139	1696075	2090339	1593903	579961	628096	1423073	974042	795804	729913	1766867	1632132
>TDP147|TDP147|GenScript	LRKDWGDIQFATAN	LRKDWGDIQFATAN	LRKDWGDIQF.A	NA	DIQFATAN	10	83.8	1276.66	10	0.3	639.336	2	34.72	N	Y	0.45	60	2.5	439000	51181	41991	43889	52046	46499	26950	29001	24879	252276	379254	421243	NA	916460	1148891	929733	1290851	33445	42961	33268	37208	533606	376541	32870	556508	1415381	1781968	1599411	1948713	3412922	297624
>TDP3|TDP3|generation1	AVRAVEGIKLWQSL	AVRAVEGIKMWQSM	AVRAVEG.I	NA	AVEGIKMW	7	71.9	700.387	7	1.9	351.201	2	10.41	N	Y	1.28	60	3.1	112000	186075	113666	NA	108814	103079	93441	86772	94649	26302	32151	78855	32801	184014	127725	91157	NA	133731	135797	144796	122918	145184	133800	133283	151697	182307	164606	178666	148718	231052	199216
>TDP3|TDP3|generation1	AVRAVEGIKLWQSL	AVRAVEGIKMWQSM	A.VRAVEGIKLWQSL	XXXAVRAV	NA	1	90.67	1497.87	13	3.5	749.943	2	44.61	N	Y	1.1	60	3.1	2190000	892827	1812247	1691827	2636558	950719	1567594	1508038	439263	853576	272328	NA	1575661	933298	484911	668245	891094	2689316	4232514	4982686	4421230	NA	3780036	3827382	3826525	1884611	2914575	2551255	2777771	1910330	2480200
>TDP3|TDP3|generation1	AVRAVEGIKLWQSL	AVRAVEGIKMWQSM	AVRAVEGIKLWQSL	NA	NA		88.2	1568.9	14	5.6	785.464	2	44.45	Y	Y	0.55	7.81	2.4	27600000	13100358	25889237	34065168	48374136	19065224	34271906	22381193	15730600	27187073	11544698	22346432	27206409	21528385	14515645	10895307	20205885	28436208	45497046	52126565	45736857	32609285	35460687	36922984	39628823	18846106	26805029	25590573	18546962	15176932	21201713
>TDP3|TDP3|generation1	AVRAVEGIKLWQSL	AVRAVEGIKMWQSM	AVRAVEGIKLWQS.L	NA	MWQSMXXX	13	59.5	1455.82	13	16.7	728.929	2	43.13	N	Y	0.8	60	3.2	157000	311238	321766	490401	555241	395286	665459	270489	67961	366168	166738	237591	180676	156351	NA	85952	181708	54227	223025	276816	252506	276685	198141	NA	202831	235384	271071	234840	219658	104200	156013
>TDP109|TDP109|generation1aar	TPHHVNWYKRAPNQ	TPHHVNWYKRAPNQ	TPHHVNWYKRAPNQ	NA	NA		113.02	1746.87	14	0.7	874.443	2	19.22	N	Y	0.66	17.26	3	19100000	9178595	12056988	10745388	12177323	6710959	8053129	11537684	7724404	10348233	8336909	13613344	13340594	10752165	10870887	14042840	13911534	32183616	34395370	37987660	35922490	32305236	32316750	33771022	31021272	24999937	27635608	28711375	20940118	22425616	24561985
>TDP109|TDP109|generation1aar	TPHHVNWYKRAPNQ	TPHHVNWYKRAPNQ	W.YKRAPNQ	HVNWYKRA	NA	7	83.51	875.461	7	2.3	438.737	2	8.01	N	Y	0.52	10.22	2.1	561000	NA	479567	488115	479273	455023	453373	450018	NA	440871	471144	497015	396016	408919	503927	443076	433191	714212	642311	570667	644127	627102	618551	610580	671559	496153	493062	477483	482905	465124	385631
>TDP109|TDP109|generation1aar	TPHHVNWYKRAPNQ	TPHHVNWYKRAPNQ	P.HHVNWYKRAPNQ	XXTPHHVN	NA	2	109.25	1548.77	12	2.7	775.394	2	17.84	Y	Y	0.69	18.07	3.2	45400000	21778302	27861751	30635788	31057760	16396093	22899166	32674148	23703644	25227644	20382824	37886192	35084713	28383792	29791935	37649338	43609823	80826432	81874858	86877609	74131823	64154397	85544339	63129297	72951123	39769131	60707728	47826284	40854598	39339212	53764345
>TDP48|TDP48|generation2	ASLRIYIEPETFDK	ASMRIYIEPETFDK	Y.IEPETFDK	MRIYIEPE	NA	6	90.72	977.471	8	0.1	489.743	2	27.24	N	Y	0.65	60	3.7	626000	842762	876536	812763	739577	1283725	842198	890460	722713	776424	790252	593336	491606	716811	1190093	631928	556752	442341	329085	229118	372565	136062	362650	NA	9545	39365	37962	45544	35947	15630	NA
>TDP48|TDP48|generation2	ASLRIYIEPETFDK	ASMRIYIEPETFDK	ASLRIYIEPETFDK	NA	NA		114.55	1680.87	14	5.2	841.448	2	36.12	Y	Y	0.91	35	3.8	196000000	155201695	151636962	253774069	189921551	213530509	228991659	265701861	215487672	172674651	131987137	166956101	205886340	203256817	157516935	296594461	206419831	304201300	378646439	382431828	366847711	273644348	319511761	313395083	307656023	243076310	255214081	249664128	267520693	225766302	248020043
>TDP48|TDP48|generation2	ASLRIYIEPETFDK	ASMRIYIEPETFDK	E.PETFDK	IYIEPETF	NA	8	64.28	735.344	6	1.9	368.68	2	12.98	N	Y	1.3	60	1.8	225000	119322	120693	137175	193273	149980	123563	165166	149515	132261	119290	137418	224794	217689	177484	140428	126032	116096	137780	131168	157220	145944	127220	153095	155106	116154	123832	130293	109401	106465	138411
>TDP48|TDP48|generation2	ASLRIYIEPETFDK	ASMRIYIEPETFDK	L.RIYIEPETFDK	XASMRIYI	NA	3	84.7	1409.72	11	0.3	705.867	2	27.25	N	Y	0.49	60	3.3	59600	28199	91105	28967	30821	43596	41956	NA	79565	49463	36618	31049	50099	72523	NA	78083	NA	117566	150666	NA	109578	31583	75308	33929	42447	126154	NA	150579	116239	NA	126410
>TDP48|TDP48|generation2	ASLRIYIEPETFDK	ASMRIYIEPETFDK	ASLRIYIEPETF.D	NA	PETFDKXX	12	80.65	1437.75	12	1.9	719.884	2	43.43	N	Y	0.5	60	1.6	83600	63332	NA	107340	56530	33225	59015	34250	42724	NA	NA	82194	80149	115099	78283	50361	174439	224110	273577	251264	310629	237158	326092	237748	343450	170000	156300	166963	229914	191033	178414
>TDP101|TDP101|generation1aar	LEFHWRILQGKKAP	MEFHWRIMQGKKAP	W.RILQGKKAP	EFHWRIMQ	NA	5	60.03	1009.64	9	0.6	337.554	3	16.85	N	Y	1	10.1	2.9	7630000	NA	7853069	7853279	7675065	7651510	8191447	7217037	7575220	7396843	7167403	6832357	6439200	6242029	6940887	5774513	6614157	8596993	8187486	8014885	8232634	9425528	6945908	6763210	7295112	6915367	7226032	5835899	5307679	5595078	4944400
>TDP101|TDP101|generation1aar	LEFHWRILQGKKAP	MEFHWRIMQGKKAP	LEFHWRILQGKKAP	NA	NA		101.21	1721.97	14	0.6	861.994	2	35.35	Y	Y	0.93	22.41	2.5	346000000	193584910	242865704	320075402	487092919	325379823	441077893	467970395	245324427	571908241	273998613	232454264	295173783	321121716	221854839	495131161	261658941	374005946	464882669	493158193	498341176	391463442	443806955	392644414	432082004	333845312	282396646	321442564	286324065	299008213	323226121
>TDP101|TDP101|generation1aar	LEFHWRILQGKKAP	MEFHWRIMQGKKAP	LEFHWRILQG.K	NA	IMQGKKAP	10	95.76	1297.69	10	1.8	649.855	2	43.58	N	Y	0.82	60	1.8	122000	69006	133145	NA	627858	50541	45344	44725	31496	486183	33054	46488	38427	NA	335952	417653	158449	239540	331068	344103	549795	239439	304158	448479	237773	NA	326946	NA	309401	NA	NA
>TDP59|TDP59|generation2	AKGLGPFHIVKWAS	AKGMGPFHIVKWAS	AKGLGPFHIVKWAS	NA	NA		93.9	1509.85	14	3	755.932	2	32.61	Y	Y	2.21	60	3	168000000	68005044	88516536	210335264	170929396	54018135	135089710	204662244	129292603	193493580	89884911	127143492	151263433	84910836	120118548	115853428	165717329	NA	221042293	225711435	227731436	190790920	189367383	190018283	NA	133076588	157809890	149018276	141879984	138178038	144011638
>TDP59|TDP59|generation2	AKGLGPFHIVKWAS	AKGMGPFHIVKWAS	AKGLGPFHIVK.W	NA	HIVKWASX	11	71.81	1165.7	11	3.2	583.858	2	36.32	N	Y	2.01	60	2.1	1230000	1243282	1393088	NA	1318279	1474377	1347823	1196855	1657597	1408339	1438493	540681	1134476	NA	703597	671877	700664	822960	902011	817672	841368	1033768	760394	808703	768714	1007690	1026897	967448	735041	830578	570446
>TDP59|TDP59|generation2	AKGLGPFHIVKWAS	AKGMGPFHIVKWAS	A.KGLGPFHIVKWAS	XXXAKGMG	NA	1	88.56	1438.81	13	2.7	720.413	2	36.71	N	Y	0.81	24.68	3.4	1150000	374654	319301	1002522	1002115	73338	803776	1448195	732658	1147490	461120	896426	858210	552041	629117	711827	1039367	1315266	2220335	2027144	1962873	2029529	1827870	1801121	1508452	1307689	1691360	1466777	1341877	1223215	1568127
>TDP59|TDP59|generation2	AKGLGPFHIVKWAS	AKGMGPFHIVKWAS	AKGLGPFHIV.K	NA	FHIVKWAS	10	67.95	1037.6	10	1.5	519.809	2	45.6	N	Y	0.95	32.65	2.6	229000	237809	NA	288068	294937	252932	NA	NA	387878	160428	148026	210622	255257	149135	139769	180378	180254	161653	241858	222304	375423	NA	210571	159399	145732	180000	NA	179446	170085	NA	167214
>TDP59|TDP59|generation2	AKGLGPFHIVKWAS	AKGMGPFHIVKWAS	AKGLGPF.H	NA	MGPFHIVK	7	74.83	688.391	7	0.6	345.203	2	29.84	N	Y	0.95	60	1.7	175000	NA	279850	234341	111719	163961	156759	125670	155151	194718	NA	160535	144961	NA	148484	163430	178800	191779	225007	252967	252506	279725	247859	202626	224137	203846	231052	181787	256410	225011	231219
>TDP75|TDP75|generation3	NFLAFLKWHEGQYE	NFMAFMKWHEGQYE	NFLAFLKWHEGQYE	NA	NA		97.29	1780.86	14	0.6	891.435	2	47.46	Y	Y	0.36	10.64	3.1	57200000	23280254	26382366	46410933	61780363	27453923	31505564	28963897	22046046	41270466	16089065	64342313	53047246	26579738	24404032	25664500	30817609	64073317	105069431	107319399	135304870	78292688	116252563	102663906	73718133	43384506	60481207	63976433	65897270	31561978	42083401
>TDP75|TDP75|generation3	NFLAFLKWHEGQYE	NFMAFMKWHEGQYE	NFLAFLKWHEG.Q	NA	WHEGQYEX	11	101.98	1360.69	11	1.5	681.353	2	45.1	N	Y	0.68	26.38	5	333000	312907	191087	163467	309460	109053	262803	148410	160455	226559	115113	315932	342444	180405	163222	175535	248576	450424	639338	586850	775621	517644	581994	594370	559065	299230	430391	448615	521366	282397	348028
>TDP75|TDP75|generation3	NFLAFLKWHEGQYE	NFMAFMKWHEGQYE	NFLAFLKWHEGQ.Y	NA	HEGQYEXX	12	76.39	1488.75	12	7.7	745.389	2	44.38	N	Y	0.45	13.56	4.2	201000	NA	NA	185186	407773	199549	295076	305198	188966	372291	119457	268414	355049	NA	323274	628296	NA	79357	110026	366249	336356	256162	304889	153996	335780	236153	309579	269949	80085	NA	266422
>TDP75|TDP75|generation3	NFLAFLKWHEGQYE	NFMAFMKWHEGQYE	F.LKWHEGQYE	FMAFMKWH	NA	5	90.75	1188.56	9	3	595.287	2	21.39	N	Y	0.39	60	1.2	2000000	47175	29405	47741	27080	51438	30710	342301	46411	1089932	1334908	NA	194331	NA	3407056	2990156	2616589	42160	49073	39067	41095	NA	3122003	2746710	2028314	6069215	8532305	9440425	6230754	13289254	15121222
>TDP181|TDP181|GenScript	LNLKWTRVLFDGYQ	LNMKWTRVLFDGYQ	LNLKWTRVLFDGYQ	NA	NA		103.94	1751.94	14	5.6	876.98	2	46.96	Y	Y	0.56	11.96	3.2	51900000	18273748	18369030	6733015	54183501	33681896	20901252	39137166	17570533	20084144	16707233	NA	19643238	27662170	25037903	23848616	44045922	NA	98031761	97098504	97190822	70463420	100898451	89155498	83604033	48307571	50816295	58515030	67350258	53157016	62245030
>TDP181|TDP181|GenScript	LNLKWTRVLFDGYQ	LNMKWTRVLFDGYQ	LNLKWTRVLFD.G	NA	VLFDGYQX	11	88.39	1403.79	11	7.4	702.909	2	44.5	N	Y	0.9	34.12	3.5	4270000	1635459	1033104	4286724	7831471	2478479	1613700	1711503	2038845	4972050	1988161	5894835	3844612	2657974	1996694	NA	2543906	4709977	5967151	6890587	8013479	5837746	6931285	7006361	6775250	4369220	5194890	4954273	4991440	4598384	5040407
>TDP181|TDP181|GenScript	LNLKWTRVLFDGYQ	LNMKWTRVLFDGYQ	W.TRVLFDGYQ	NMKWTRVL	NA	5	73.49	1097.55	9	2.2	549.784	2	27.33	N	Y	0.79	60	1.9	170000	81523	51128	29778	28001	NA	129864	189103	NA	NA	177097	193926	88132	164770	156883	154955	NA	470263	462900	339845	386858	226517	NA	281875	NA	276153	292968	NA	289743	215950	169614
>TDP181|TDP181|GenScript	LNLKWTRVLFDGYQ	LNMKWTRVLFDGYQ	LNLKWTRVLF.D	NA	RVLFDGYQ	10	60.85	1288.77	10	0.1	645.39	2	48.71	N	Y	1.53	60	3.5	136000	41721	45121	236627	104122	49315	33042	NA	47242	120750	109265	NA	NA	68554	248794	210643	206420	146222	198244	251264	213439	171788	NA	166604	167038	232307	253704	298817	321367	490041	511241
>TDP181|TDP181|GenScript	LNLKWTRVLFDGYQ	LNMKWTRVLFDGYQ	LNLKWTRVLFDG.Y	NA	LFDGYQXX	12	78.63	1460.81	12	0.3	731.414	2	43.85	N	Y	1.03	48.32	3.1	418000	250325	336560	401237	751866	394015	253581	281261	152167	453118	153372	703784	497909	287446	179069	449129	334342	303467	509488	589405	637457	492560	478171	521425	515601	349999	468899	472021	516238	474940	555245
>TDP181|TDP181|GenScript	LNLKWTRVLFDGYQ	LNMKWTRVLFDGYQ	LNLKWTRVL.F	NA	TRVLFDGY	9	75.71	1141.7	9	0.7	571.856	2	40.51	N	Y	0.36	60	1.7	47000	48872	51209	48897	34131	42166	39787	27706	41517	30506	28828	46080	31467	NA	152446	24091	19915	37108	39317	43938	44038	28736	49685	50698	42734	141538	197074	196611	183760	413024	443236
>TDP176|TDP176|GenScript	FLKAHSDVWPYQDA	FLKAHSDVWPYQDA	FLKAHSDVWPYQDA	NA	NA		124.5	1675.8	14	5.1	838.911	2	32.86	Y	Y	1.49	60	3.8	69600000	35045544	47833448	19547462	70270974	4639205	46566760	82822382	45252411	51924860	40431503	64599168	54307774	66750020	46431048	67793020	78352316	128587506	138770946	142240791	129587763	107177370	118446008	99962225	87779973	72230587	86833193	77707960	92307460	83057837	84006789
>TDP176|TDP176|GenScript	FLKAHSDVWPYQDA	FLKAHSDVWPYQDA	FLKAHSDV.W	NA	HSDVWPYQ	8	82.73	915.481	8	0.3	458.748	2	19.16	N	Y	0.82	60	3	199000	398017	221908	261776	358617	288520	350403	174741	NA	NA	370901	NA	161768	50857	51160	31562	33013	386497	449023	416501	405915	338255	391895	270168	333223	295384	297498	161501	340170	240113	203216
>TDP176|TDP176|GenScript	FLKAHSDVWPYQDA	FLKAHSDVWPYQDA	FLKAHS.D	NA	KAHSDVWP	6	78.15	701.386	6	0.1	351.7	2	14.69	N	Y	1.06	60	3.6	135000	159374	147938	139461	156406	144896	129864	153197	162279	132261	158217	146408	183827	153946	NA	154955	152634	214557	154630	164386	152456	163426	142574	167504	167890	159230	157810	163062	136752	123832	NA
>TDP176|TDP176|GenScript	FLKAHSDVWPYQDA	FLKAHSDVWPYQDA	FLKAHSDVWPYQD.A	NA	PYQDAXXX	13	71.34	1604.76	13	2.8	803.391	2	36.38	N	Y	0.61	26.08	4	8660000	8077163	8173602	8344823	NA	3241088	4825730	9155943	13227628	3588204	6983623	387852	1197502	6578786	9412984	8849410	6396107	9552215	12291141	8295960	12387066	6400237	7969515	12157568	12698268	NA	14497368	13731527	13846119	9136362	8480685
>TDP176|TDP176|GenScript	FLKAHSDVWPYQDA	FLKAHSDVWPYQDA	FLKAHSD.V	NA	AHSDVWPY	7	86.96	816.413	7	3.8	409.212	2	14.31	N	Y	0.68	14.94	2.7	1570000	NA	1114470	1177420	1128357	1218903	1041989	1154965	1205073	952772	982385	1073656	1123971	1060784	908020	1052002	937611	1763486	1665251	1814209	1743718	2052333	1725510	1675043	1610720	1407689	1615852	1458975	1205125	1193013	1072087
>TDP177|TDP177|GenScript	LEYFPIWEVNDDVK	LEYFPIWEVNDDVK	W.EVNDDVK	FPIWEVND	NA	7	81.6	817.382	7	NA	409.698	2	9.74	N	Y	1.42	60	2.8	7140000	NA	1775262	1760415	1731638	2986885	3442559	2513396	3348347	6490607	8804712	5740721	6659793	15394599	23136290	14648135	9317966	1322614	1843671	1115781	1638904	5336065	5337382	6619120	6783773	18923029	18499245	17866589	18290552	37225012	32802651
>TDP177|TDP177|GenScript	LEYFPIWEVNDDVK	LEYFPIWEVNDDVK	LEYFPIWEVNDDVK	NA	NA		95.14	1765.86	14	5.1	589.629	3	52.85	Y	Y	0.56	13.37	4	116000000	33877359	67928428	69159149	81889704	35207114	51945759	89883828	46246970	58782860	43940022	71534268	86661342	52798664	53562097	80262093	97395272	227048796	217077409	225711435	212485817	126940572	178400160	168404829	163628688	79999798	114015758	106887455	129059504	91363621	105608535
>TDP177|TDP177|GenScript	LEYFPIWEVNDDVK	LEYFPIWEVNDDVK	LEYFPIWEVNDD.V	NA	VNDDVKXX	12	59.28	1538.69	12	4.1	770.357	2	49.11	N	Y	1.2	60	3.1	175000	NA	90982	59671	NA	37622	83759	140032	127635	NA	120292	120594	NA	93691	221855	180378	149727	355636	603654	507638	502153	319252	414561	359324	360494	190769	399433	295696	535041	250684	263221
>TDP96|TDP96|generation1aar	GQYPLFVKISTTHW	GQYPMFVKISTTHW	GQYPLFVKISTTHW	NA	NA		123.36	1675.87	14	6.2	838.948	2	43.69	Y	Y	0.99	25.1	4	45000000	14185101	14547286	32464791	36420250	6075451	27970793	32434777	20554209	20451537	7585084	36601914	32248524	20566222	16639113	24090734	21223447	69657689	92877412	88581092	85661323	57313288	78964005	70603950	69883085	37461444	50891802	48840545	53675078	42888047	48803944
>TDP96|TDP96|generation1aar	GQYPLFVKISTTHW	GQYPMFVKISTTHW	GQYPLFVKISTTH.W	NA	STTHWXXX	13	104.59	1489.79	13	2.6	745.906	2	36.92	N	Y	0.64	13.02	3.5	1620000	1318380	1269805	1291733	1497029	1792131	1387782	1316541	1596266	1088708	1194567	1399863	1176493	1214730	1217032	NA	1181826	2145574	NA	2154905	2086744	1520246	1908297	1693054	1951613	1507689	1411983	1552599	1521364	943839	1216098
>TDP96|TDP96|generation1aar	GQYPLFVKISTTHW	GQYPMFVKISTTHW	F.VKISTTHW	YPMFVKIS	NA	6	111.55	970.524	8	1.8	486.27	2	25.99	N	Y	1.08	60	2.1	1340000	31995	50124	44903	43034	NA	143235	NA	165760	526596	828679	910553	587196	1491352	2947500	2033791	2282247	27814	47810	32999	18009	1330216	1140591	1404875	1355050	3861529	4900412	5008887	3854691	8985348	10480847
>TDP96|TDP96|generation1aar	GQYPLFVKISTTHW	GQYPMFVKISTTHW	GQYPLFVK.I	NA	MFVKISTT	8	67.09	950.523	8	1.1	476.269	2	32.3	N	Y	0.4	60	2.6	16600	36129	35709	42593	42346	43180	51038	34526	25253	38982	45419	34371	50339	38847	NA	58229	41865	59591	48780	44376	39470	NA	NA	42326	48492	69154	77772	55550	62308	72562	98408
>TDP220|TDP220|GenScript	HEQEYFRLIRWAVL	HEQEYFRMIRWAVL	HEQEYFRL.I	NA	YFRMIRWA	8	99.26	1120.53	8	1.2	561.273	2	31.63	N	Y	1.62	60	3	7660000	37204	36400	48159	37511	32504	4856467	28552	48431	8670472	13449322	9092686	9874141	21047304	NA	19611552	20060519	31765	37678	41756	52484	7061544	4949873	6114806	5377589	21923022	14421861	28477315	28632406	45228768	39443188
>TDP220|TDP220|GenScript	HEQEYFRLIRWAVL	HEQEYFRMIRWAVL	HEQEYFRLIRWAVL	NA	NA		80.3	1858.98	14	3.2	930.502	2	50	Y	Y	0.6	28.31	3.6	87600000	34711777	24040006	108597011	124007601	19573630	72385954	68819176	18565092	29758823	18712100	86688745	69224030	31510820	32010484	41402166	41865431	201331295	117955304	226563177	240118502	170267594	201796902	199023889	180673343	129230444	107975188	113129058	119657818	86833193	92807500
>TDP220|TDP220|GenScript	HEQEYFRLIRWAVL	HEQEYFRMIRWAVL	HEQEYFRLIR.W	NA	RMIRWAVL	10	75.88	1389.72	10	1.5	464.246	3	30.44	N	Y	0.44	12.47	3	446000	181069	246564	286925	415593	406725	465668	457199	371302	853576	NA	648560	738460	29947	27890	150113	NA	641468	497593	545966	696534	1132584	539587	672719	481512	411537	565548	257466	434187	370740	200016
>TDP220|TDP220|GenScript	HEQEYFRLIRWAVL	HEQEYFRMIRWAVL	HEQEYFR.L	NA	EYFRMIRW	7	81.09	1007.45	7	5.9	504.733	2	17.11	N	Y	0.6	60	2.7	48500	NA	NA	23891	23126	38052	41733	30236	49412	39556	34918	53298	23635	45101	70835	66461	NA	116831	51643	NA	48977	79813	65584	66551	88632	105384	120811	136535	106837	139688	172014
>TDP145|TDP145|GenScript	TVLISLHRNWRAQH	TVMISMHRNWRAQH	TVLISLHRNWRAQH	NA	NA		87.3	1729.95	14	0.9	433.495	4	30.91	Y	Y	1.82	60	3.1	108000000	69590437	55230373	145177057	122890415	116424968	119874828	81984583	63320224	88786611	69000870	128427770	151263433	75650022	74955242	106774006	155541704	143283221	179411009	186531337	199145900	196871906	152809973	169305389	144027335	146153478	181972170	163842084	131623600	122321542	138411185
>TDP145|TDP145|GenScript	TVLISLHRNWRAQH	TVMISMHRNWRAQH	TVLISLHRN.W	NA	MHRNWRAQ	9	74.48	1051.61	9	1.5	526.815	2	28.53	N	Y	0.77	34.89	1.3	413000	613297	457377	496117	335156	496967	371919	307592	291737	497205	257291	340334	332990	315108	221855	358335	220956	511411	465874	365397	416396	416548	375079	298986	276123	494614	453798	428330	385469	347333	315225
>TDP55|TDP55|generation2	SSGLLNIHFKFDWR	SSGMLNIHFKFDWR	SSGLLNIHFKFD.W	NA	FKFDWRXX	12	107.75	1376.71	12	2.7	689.364	2	44.1	N	Y	1.19	60	2.2	989000	1844063	965299	452678	3061089	894795	265876	2489459	399481	1432832	1044202	608748	1134476	1104081	770153	645244	809689	428380	873266	1328716	1086250	988160	1257575	1612003	2053881	1053843	1162810	1217113	948716	1057100	1120091
>TDP55|TDP55|generation2	SSGLLNIHFKFDWR	SSGMLNIHFKFDWR	SSGLLNIHFKFDWR	NA	NA		119.79	1718.89	14	2.6	860.454	2	46.28	Y	Y	0.36	16.88	3.8	13100000	12683149	11169357	18175710	14523413	11350163	10143255	8701138	8205108	7347857	7518255	NA	7983348	9609597	4468790	6609819	6497864	18590079	37666400	41735322	50310543	34509593	43576432	29358275	29316807	21307639	26427494	18568769	22222166	15176932	14961209
>TDP55|TDP55|generation2	SSGLLNIHFKFDWR	SSGMLNIHFKFDWR	SSGLLNIHFKF.D	NA	HFKFDWRX	11	100.92	1261.68	11	2	631.85	2	46.31	N	Y	0.52	60	1.3	79900	138513	NA	388663	NA	NA	NA	183119	70282	176349	NA	181083	NA	119669	134381	104232	76317	NA	229963	235932	NA	218155	244203	236847	235216	152307	209910	177105	284615	150259	238419
>TDP55|TDP55|generation2	SSGLLNIHFKFDWR	SSGMLNIHFKFDWR	SSGLLNIHF.K	NA	NIHFKFDW	9	101.76	986.519	9	3.7	494.268	2	44.94	N	Y	0.42	60	1.9	121000	205267	NA	208049	226789	242764	83912	276474	343123	117811	208840	331344	251055	111611	172730	209432	645425	95522	108043	73420	91569	102617	111135	121576	121869	114615	179707	126392	157265	197829	199216
>TDP134|TDP134|GenScript	GEWHWPSLNKVGQA	GEWHWPSMNKVGQA	W.PSLNKVGQA	EWHWPSMN	NA	5	87.82	912.503	9	0.9	457.259	2	17.1	N	Y	1.35	21.51	2	2770000	3629717	3871057	3486536	3306869	3609682	3288873	3111824	3713018	2988129	3090838	2517184	2247943	2453514	2583024	2505921	2384004	3174274	2805156	2299701	2525056	2706039	2105707	2242396	2573743	2530763	2287866	2223571	1974354	2076446	1800145
>TDP134|TDP134|GenScript	GEWHWPSLNKVGQA	GEWHWPSMNKVGQA	GEWHWPSLNKVGQA	NA	NA		99.32	1607.78	14	5.5	804.904	2	37.64	Y	Y	0.63	30.85	4.1	40600000	15019519	19971697	29835600	27482766	21861457	16905424	25133960	16741735	24370394	20215751	36601914	30987995	20806763	16322177	29780505	41865431	51361524	67303909	76486366	81564062	59365621	66388256	63039241	62809554	35307603	47871517	47982325	44102453	45304275	48883950
>TDP221|TDP221|GenScript	QQWGSHFLIELHVI	QQWGSHFMIEMHVI	W.GSHFLIELHVI	XQQWGSHF	NA	3	99.42	1263.7	11	5.6	632.86	2	48.05	N	Y	0.66	33.08	2.8	939000	3129066	556002	709882	1653435	1029522	1034305	1663629	545350	598850	NA	678099	661778	518365	294750	427338	462264	NA	1457095	1235025	1943816	1200995	1418427	1314818	1465840	1115382	1034448	772398	1196578	361679	504841
>TDP221|TDP221|GenScript	QQWGSHFLIELHVI	QQWGSHFMIEMHVI	QQWGSHFLIELHVI	NA	NA		84.54	1705.89	14	5.6	853.959	2	49.68	Y	Y	0.4	15.83	4.3	3450000	2995560	1319118	1348889	11115997	1093073	4164882	5625220	707794	1298121	494534	2311700	1470617	3740407	809770	1924838	1130948	NA	11200798	10050547	11434214	9881601	14184275	10446503	8863221	5323064	7067467	5859305	6358958	3669646	3568288
>TDP221|TDP221|GenScript	QQWGSHFLIELHVI	QQWGSHFMIEMHVI	QQWGSHF.L	NA	GSHFMIEM	7	62.45	888.388	7	0.9	445.202	2	23.6	N	Y	0.75	60	2.1	83700	46482	26046	28008	36057	35403	25921	44104	29080	36955	36535	45832	37968	34878	60535	NA	NA	37215	51218	42723	43766	44700	55202	38066	41361	246153	381311	338607	386324	742235	667254
>TDP221|TDP221|GenScript	QQWGSHFLIELHVI	QQWGSHFMIEMHVI	W.GSHFLIEL.H	XQQWGSHF	MIEMHVIX	3 ; 11	78.15	914.486	8	3.8	458.252	2	45.72	N	Y	0.89	60	2.2	71000	39841	40811	50646	25201	21734	28893	48114	35804	121240	NA	122520	NA	206865	229778	175535	172986	33467	40292	30836	48570	106417	110403	137786	95450	294615	290702	273070	302563	291458	324026
>TDP221|TDP221|GenScript	QQWGSHFLIELHVI	QQWGSHFMIEMHVI	G.SHFLIELHVI	QQWGSHFM	NA	4	85.25	1206.68	10	6.3	604.349	2	48.45	N	Y	0.83	60	2.8	503000	1401822	1910872	1114548	833420	1474377	1078873	783940	1273035	589053	1251372	1335649	447488	641041	202839	203379	808235	593707	1407534	988020	1524562	805731	1199083	1053656	920411	635383	539876	573447	635041	361679	361629
>TDP221|TDP221|GenScript	QQWGSHFLIELHVI	QQWGSHFMIEMHVI	G.SHFLIEL.H	QQWGSHFM	MIEMHVIX	4 ; 11	57.17	857.465	7	2.7	429.741	2	45.68	N	Y	0.54	60	1.8	40000	41071	36948	45614	52089	26616	29815	33334	37166	68335	85040	38785	NA	108965	101419	97210	73265	25272	38352	32495	52225	24867	50680	46161	81985	141538	166871	159941	193162	222746	219218
>TDP190|TDP190|GenScript	LWKSGDQRYYVLNE	MWKSGDQRYYVMNE	LWKSGDQRYYVLNE	NA	NA		87.7	1769.87	14	2.9	885.947	2	37.57	Y	Y	0.63	48.98	3	42500000	13100358	17875902	24920156	14970287	12049222	15368568	27767041	19393891	21431251	18043811	29409959	28677026	20205411	22185484	29901564	34306394	71568132	76819631	86025868	87376455	56477153	77501709	67632100	63832233	NA	59801643	61323751	61367367	51193830	60884920
>TDP190|TDP190|GenScript	LWKSGDQRYYVLNE	MWKSGDQRYYVMNE	G.DQRYYVLNE	WKSGDQRY	NA	5	81.67	1198.56	9	4.9	600.291	2	25.57	N	Y	0.56	26.88	3.3	510000	NA	308205	329220	443523	NA	232065	398553	NA	NA	299059	354461	273115	449811	434202	392231	527679	1160961	1070519	868776	920454	655226	840820	791593	NA	580768	385086	665511	880340	354128	664854
>TDP190|TDP190|GenScript	LWKSGDQRYYVLNE	MWKSGDQRYYVMNE	W.KSGDQRYYVLNE	XXMWKSGD	NA	2	73.03	1470.71	12	3.6	736.365	2	24.79	N	Y	0.57	11.41	3.2	798000	623310	691612	380661	612218	207175	505626	611593	575186	761728	387608	588199	629214	384865	450048	687615	329981	692903	1516568	1183920	1638904	1641866	712138	1143712	1065291	1230766	578385	1263925	1606834	913636	880071
>TDP190|TDP190|GenScript	LWKSGDQRYYVLNE	MWKSGDQRYYVMNE	Q.RYYVLNE	SGDQRYYV	NA	7	83.38	955.476	7	2.2	478.747	2	24.98	N	Y	0.36	60	2.4	49200	40083	43295	43128	36763	41831	44879	35242	31512	151856	NA	126116	NA	31288	37355	57382	32109	193249	179411	90285	165796	88174	151348	89696	155106	79231	74677	73261	NA	NA	157613
>TDP44|TDP44|generation2	GASTSPHLIWAKPG	GASTSPHMIWAKPG	GASTSPHLIWAKPG	NA	NA		113.81	1420.75	14	2.8	711.382	2	29.51	Y	Y	1.6	28.4	3.3	180000000	67921602	123282083	123457655	160874725	81344956	111883173	138835207	121170376	180022508	124635955	199063043	178574886	145527070	136282258	187641393	170078312	224844439	286462882	294702478	300148127	264522870	267600240	253958084	232659541	183076462	222746017	215335310	188033714	199338809	192815582
>TDP44|TDP44|generation2	GASTSPHLIWAKPG	GASTSPHMIWAKPG	A.STSPHLIWAKPG	XXGASTSP	NA	2	98.22	1292.69	12	1.9	647.352	2	31.45	N	Y	1.29	60	2.4	702000	292046	314369	NA	239078	471547	673143	653483	706137	908685	771874	1181535	1011574	472662	757476	838939	677406	742134	1100255	1660895	1705604	988160	979739	1053656	894844	NA	906085	920636	931622	744500	703257
>TDP44|TDP44|generation2	GASTSPHLIWAKPG	GASTSPHMIWAKPG	G.ASTSPHLIWAKPG	XXXGASTS	NA	1	82.5	1363.72	13	0.8	682.869	2	29.27	N	Y	0.53	60	2.3	59800	52222	41325	34179	39287	36514	39110	32940	34054	34957	35217	31095	94435	48653	39735	30918	44883	49818	116964	248708	204863	98056	NA	98161	NA	78461	NA	149018	161538	147994	118410
>TDP44|TDP44|generation2	GASTSPHLIWAKPG	GASTSPHMIWAKPG	GASTSPHL.I	NA	SPHMIWAK	8	58.64	768.377	8	1.7	385.195	2	19.4	N	Y	0.92	60	2.8	57300	NA	110831	NA	109819	102317	105428	122079	120839	135935	NA	NA	96746	28282	81452	36283	44349	111687	134806	126909	142928	109458	177669	119775	152550	142307	151769	153699	91453	117036	115209
>TDP158|TDP158|GenScript	QTRDQNKVGEAAWY	QTRDQNKVGEAAWY	QTRDQNKVGEAAWY	NA	NA		83.89	1664.79	14	1.6	833.401	2	24.92	Y	Y	0.44	10.17	3.6	5300000	834418	5029909	6492958	3496791	1385406	6009110	6032150	1839933	1543050	1219628	2260329	2437022	2116757	1965000	3946522	2572980	NA	12390263	12094726	12196495	10413688	7896401	12878016	10738133	6807675	7852741	8348144	8059809	8909841	9120737
>TDP158|TDP158|GenScript	QTRDQNKVGEAAWY	QTRDQNKVGEAAWY	QTRDQNKVGEA.A	NA	VGEAAWYX	11	57.23	1244.61	11	2.7	623.314	2	7.79	N	Y	1.67	14	2.5	77300	30540	46847	57728	52508	70541	53175	62117	62326	66008	58977	54068	79623	85151	81769	82078	NA	107279	83064	87729	79944	91975	64780	83572	92041	70692	80793	73651	70427	60481	71526
>TDP158|TDP158|GenScript	QTRDQNKVGEAAWY	QTRDQNKVGEAAWY	QTRDQNKVGE.A	NA	KVGEAAWY	10	57.33	1173.57	10	0.9	587.794	2	8.16	N	Y	1.24	60	2.7	33700	13434	31067	26863	32622	28852	22438	36265	30003	24370	25896	25942	NA	28264	34704	23485	23549	NA	41929	43524	41830	47888	42187	48000	52327	29385	33450	33002	31709	NA	26882
>TDP158|TDP158|GenScript	QTRDQNKVGEAAWY	QTRDQNKVGEAAWY	QTRDQNKVGEAA.W	NA	GEAAWYXX	12	64.65	1315.65	12	3.8	658.834	2	8.08	N	Y	1.1	45.04	2.5	160000	104302	155335	132603	141883	125449	135858	154394	137912	140834	88381	117511	142860	157554	123288	141639	121090	182962	162560	172052	161985	167987	151348	153095	155959	139230	126852	113909	NA	129872	89607
>TDP158|TDP158|GenScript	QTRDQNKVGEAAWY	QTRDQNKVGEAAWY	Q.TRDQNKVGEA.A	XXXQTRDQ	VGEAAWYX	1 ; 11	56.66	1116.55	10	3.4	559.285	2	8.5	N	Y	0.88	60	2.3	17100	41413	20588	44189	47669	NA	NA	27288	16493	17145	12397	23888	38551	26219	29950	29296	NA	18664	16256	19590	15913	14974	12795	20713	24289	12308	15932	17789	15897	12761	14081
>TDP76|TDP76|generation1aar	DDRQKEYSWLNLIQ	DDRQKEYSWMNLIQ	DDRQKEYSWLNLIQ	NA	NA		79.3	1806.89	14	2.6	904.455	2	42.94	Y	Y	0.76	34.58	3.4	47600000	13851334	20957954	26634846	38207747	7448148	25972879	46916725	25361241	25227644	21719402	36730342	29937554	20566222	27573387	34864981	36050787	84500361	111016757	89432833	99096524	65674643	84813191	76907874	81729121	45692193	54969187	56252449	62905824	49155138	57684662
>TDP216|TDP216|GenScript	QAVRPNGLYWHYLL	QAVRPNGMYWHYLM	Q.AVRPNGLYWHYLL	XXXQAVRP	NA	1	71.54	1600.85	13	5.4	801.437	2	47.15	N	Y	0.74	60	3.5	430000	118487	154103	401237	786499	198278	457983	286048	183993	225334	124970	177230	438034	306689	209177	343807	405571	911134	926792	713759	687959	599737	571758	620486	640027	NA	595751	601535	576067	479470	587247
>TDP216|TDP216|GenScript	QAVRPNGLYWHYLL	QAVRPNGMYWHYLM	QAVRPNGLYWHYLL	NA	NA		88.45	1728.91	14	1	865.463	2	45.29	Y	Y	0.6	27.06	3.9	17300000	5281864	4955940	11659890	12289042	6088162	7607441	9874056	4458937	8241847	5312900	11674084	7731242	7613110	9000968	6888255	9347039	31816223	40045330	30662686	34493213	24475967	31366258	27377042	29061137	13692273	21141995	19973130	24102503	17744174	19681591
>TDP140|TDP140|GenScript	EEPLLKHWFAWDQN	EEPMLKHWFAWDQN	EEPLLKHWFAWDQN	NA	NA		104.86	1811.86	14	3.7	906.942	2	45.25	Y	Y	1.02	38.68	3.7	23400000	8594502	10824167	30864414	19215592	6723669	17366481	26211130	11105903	12148458	16239430	19264165	19012973	12508112	10728266	15495547	13940607	29832301	47182122	51785869	50215258	32761309	39701347	40435170	36049445	24384554	23784744	22937892	28119587	30655893	29522386
>TDP140|TDP140|GenScript	EEPLLKHWFAWDQN	EEPMLKHWFAWDQN	EEPLLKH.W	NA	MLKHWFAW	7	82.9	864.471	7	1.7	433.242	2	19.16	N	Y	0.8	14.65	3.4	819000	976269	999818	762465	757452	749899	760744	888067	793989	819286	848727	798821	902328	554446	648133	739670	864928	1278527	1080431	953950	947134	972958	686548	830317	830075	1099997	921187	795804	682050	845680	737660
>TDP227|TDP227|GenScript	QHSHDSWKAETIEP	QHSHDSWKAETIEP	Q.HSHDSWKAETIEP	XXXQHSHD	NA	1	59.64	1535.7	13	3.2	768.86	2	24	N	Y	1.11	60	3.1	585000	131838	330396	395522	522843	171587	NA	496695	646463	421277	304072	549671	555683	408919	377153	630717	779162	1476919	1437271	1141333	1191064	1299811	1089411	1188740	1167559	769229	1200563	1029865	455554	1328925	1128091
>TDP227|TDP227|GenScript	QHSHDSWKAETIEP	QHSHDSWKAETIEP	W.KAETIEP	HDSWKAET	NA	7	84.63	786.412	7	1.7	394.213	2	14.81	N	Y	0.63	11.69	2.5	2450000	NA	2095795	2217665	2055621	2554740	2151599	1879063	1790205	1677761	1754259	1772303	1439103	1551487	1286758	1489025	1497271	2343967	2656472	2265632	2458356	2249965	2361609	2395491	2437386	2438455	2159504	1989511	1888884	1970736	1728140
>TDP160|TDP160|GenScript	INDFLVRTWKLPGL	INDFLVRTWKMPGL	INDFLVRT.W	NA	LVRTWKMP	8	84.25	976.534	8	1.6	489.274	2	38.89	N	Y	0.57	35.16	1.9	2960000	934548	809963	955654	842358	2275117	1967177	1819220	1889661	3808639	4327173	3416179	2678623	5977434	9539758	4588135	5843716	749481	NA	769122	707016	2401989	2091084	2413502	2522609	7384597	7467655	7786400	6683744	12458676	14001131
>TDP160|TDP160|GenScript	INDFLVRTWKLPGL	INDFLVRTWKMPGL	INDFLVRTWKLPGL	NA	NA		100.47	1670.95	14	3.8	836.486	2	53.19	Y	Y	0.45	7.53	3	307000000	132672417	178759020	281209103	416710226	155063822	232065372	325544623	117689421	181247151	161224794	191357377	318283474	176797349	118216935	271172078	225317421	NA	464882669	458236801	472614194	347376297	409442989	381837687	367312315	220768674	257479294	262147334	276067680	235582228	238419267
>TDP160|TDP160|GenScript	INDFLVRTWKLPGL	INDFLVRTWKMPGL	F.LVRTWKLPGL	INDFLVRT	NA	4	67.91	1181.73	10	1.1	591.872	2	41.67	N	Y	3.09	60	1.2	6420000	NA	13931	NA	11954	1779421	1350897	2668987	2536124	8535761	9606659	12752878	8487559	25136494	18699194	22638026	15263438	NA	66709	NA	113389	5130832	4686660	5565464	5147486	17230726	18801274	18958870	17777733	39112690	40963310
>TDP160|TDP160|GenScript	INDFLVRTWKLPGL	INDFLVRTWKMPGL	INDFLVR.T	NA	FLVRTWKM	7	66.59	875.486	7	0.7	438.75	2	30.49	N	Y	0.86	20.66	2.2	671000	1193217	1049131	1451771	1273592	2160725	699270	1268667	2204605	NA	1887917	1720932	503161	36534	34819	1052002	27586	597381	515435	644768	698440	828534	682892	695233	546281	892305	NA	575008	639315	513448	NA
>TDP160|TDP160|GenScript	INDFLVRTWKLPGL	INDFLVRTWKMPGL	L.VRTWKLPGL	NDFLVRTW	NA	5	69.08	1068.64	9	0.5	535.33	2	38.88	N	Y	1.06	60	5.2	234000	31131	29383	280066	28296	52434	46506	36920	28938	195943	112440	339049	368705	268203	773323	414022	581464	28580	212121	33414	49797	373981	340715	385440	370721	426153	762622	571887	782904	1072201	1112090
>TDP160|TDP160|GenScript	INDFLVRTWKLPGL	INDFLVRTWKMPGL	N.DFLVRTWKLPGL	XXINDFLV	NA	2	96.73	1443.82	12	0.2	722.919	2	48.01	N	Y	1.71	49.07	2.7	516000	201095	373545	493831	559710	194465	347330	619971	179021	467814	250608	399410	272064	256176	237702	433391	526225	786221	1080431	1149851	1114836	790528	935870	837521	852233	449999	582915	622600	623075	565548	603249
>TDP160|TDP160|GenScript	INDFLVRTWKLPGL	INDFLVRTWKMPGL	INDFLVRTWKL.P	NA	TWKMPGLX	11	70.39	1403.79	11	8.8	702.91	2	43.62	N	Y	0.35	60	3.2	67500	23364	NA	58299	NA	35751	46372	83062	27863	23268	40105	46373	34305	39569	26306	30870	78934	61281	104078	163534	118154	101096	86275	82311	86076	46846	71052	60778	83162	85323	98408
>TDP160|TDP160|GenScript	INDFLVRTWKLPGL	INDFLVRTWKMPGL	INDFLVRTWKLPG.L	NA	KMPGLXXX	13	70.89	1557.87	13	0.6	779.941	2	41.85	N	Y	0.62	16.54	3.4	3600000	4614330	3908042	5715632	7261706	5732277	6132059	5230257	3713018	6037490	4343880	2029159	4726982	3367569	2598871	2808568	2674736	1991269	3152083	3381413	3868576	3785413	3385216	3746332	3340752	2984608	3125995	2590265	2923070	2748459	2280184
>TDP160|TDP160|GenScript	INDFLVRTWKLPGL	INDFLVRTWKMPGL	D.FLVRTWKLPGL	XINDFLVR	NA	3	92.38	1328.8	11	2.6	665.404	2	46.3	N	Y	0.7	35.15	2.3	333000	112646	80750	53956	207797	51349	213623	301608	80228	160428	118955	305658	134456	228514	119168	145271	266020	310814	433164	415650	500247	459875	466473	417860	426116	316153	353373	343288	406837	461349	515242
>TDP68|TDP68|generation3	SFIEPDVSQVKHLE	SFIEPDVSQVKHME	SFIEPDVSQVKHLE	NA	NA		104.82	1626.83	14	3.5	814.423	2	32.82	Y	Y	1.01	17.63	2.8	696000000	564066375	605315028	866489838	503850703	912588724	771502098	460789264	737630879	699271104	608143264	671677237	525220254	590527201	681411290	767513829	636703423	605463457	655197110	620919383	660325879	634702862	646335005	436771882	593153994	553844758	532325228	486064848	539314880	447002177	480038794
>TDP68|TDP68|generation3	SFIEPDVSQVKHLE	SFIEPDVSQVKHME	E.PDVSQVKHLE	SFIEPDVS	NA	4	101.75	1150.6	10	1.3	576.307	2	19.23	N	Y	0.87	46.58	4.2	1770000	518173	909822	446962	604397	432145	496405	618774	479046	553539	487851	499584	688039	349987	515020	481815	498606	421767	NA	632844	432594	570853	NA	488104	609346	540768	531570	538338	NA	622934	470438
>TDP68|TDP68|generation3	SFIEPDVSQVKHLE	SFIEPDVSQVKHME	SFIEPDVSQVK.H	NA	SQVKHMEX	11	110.8	1247.64	11	3.4	624.829	2	30.11	N	Y	0.99	8.64	2.5	746000	500651	903658	639008	881459	713039	628574	833011	734316	766626	728435	694794	885521	781757	618024	729986	767533	632651	687907	677986	701298	598217	656571	496209	575257	567691	519489	506350	683759	501367	543244
>TDP68|TDP68|generation3	SFIEPDVSQVKHLE	SFIEPDVSQVKHME	SFIEPDVSQVKH.L	NA	QVKHMEXX	12	118.47	1384.7	12	1.1	693.357	2	27.06	N	Y	0.57	6.86	2.9	2110000	685891	1898544	2160509	1362966	2503899	1936440	1098713	2486396	1641022	2021575	2594241	1481121	2032568	1727298	1743249	2878248	1991269	2517701	2078249	3153937	2394388	2442035	2314441	2377729	2499994	2333170	2418621	2256405	2000939	2024164
>TDP68|TDP68|generation3	SFIEPDVSQVKHLE	SFIEPDVSQVKHME	F.IEPDVSQVKHLE	XXSFIEPD	NA	2	77.68	1392.72	12	1.4	697.371	2	22.76	N	Y	1.63	37.93	3	2480000	3487866	6213417	7476047	6703114	4448552	5086996	8749012	6282294	7617279	8955077	7024999	6659793	3884731	5356210	5338700	6105375	1609181	1516568	1584239	1257764	1451835	1513477	1584987	1380617	1507689	1306273	1318539	1410253	1321375	1048085
>TDP68|TDP68|generation3	SFIEPDVSQVKHLE	SFIEPDVSQVKHME	D.VSQVKHLE	IEPDVSQV	NA	6	85.71	938.519	8	4.3	470.269	2	21.46	N	Y	1	7.58	3.1	1990000	1602082	1787590	1920452	1821013	1855682	1721280	1831189	1657597	1628775	1971453	1733775	1890793	1792028	1663911	1682720	1540880	2770142	2547438	2487084	2505999	2614824	2412789	2215379	2335118	1876918	2189707	1981709	1760679	1593200	1568127
>TDP68|TDP68|generation3	SFIEPDVSQVKHLE	SFIEPDVSQVKHME	S.FIEPDVSQVKHLE	XXXSFIEP	NA	1	89.05	1539.79	13	4.9	514.274	3	31.06	N	Y	0.52	13.23	3.5	15200000	18941282	29094572	25491720	20221059	20717543	6839013	28963897	15581416	16777608	17208449	18365171	13655727	13350004	12693266	3111215	18316126	12417879	12786751	8321512	14769194	3686597	11844601	6466025	8692774	9615360	10797519	11156866	11025613	5776295	13041054
>TDP68|TDP68|generation3	SFIEPDVSQVKHLE	SFIEPDVSQVKHME	P.DVSQVKHLE	FIEPDVSQ	NA	5	77.87	1053.55	9	2.8	527.781	2	13.71	N	Y	0.85	29.76	3	132000	63583	NA	NA	64015	110197	56710	71333	68956	NA	50122	50087	NA	46665	57841	104232	68758	147692	155622	109875	107672	133022	108210	90957	97155	93846	110995	152139	97436	83813	97608
>TDP68|TDP68|generation3	SFIEPDVSQVKHLE	SFIEPDVSQVKHME	V.SQVKHLE	EPDVSQVK	NA	7	57.76	839.45	7	5.1	420.734	2	9.38	N	Y	0.98	25.34	2.5	29200	45893	52272	64472	32622	38639	33196	39017	NA	32698	33080	80524	56304	41734	90010	72514	32707	NA	NA	44802	40210	35802	32024	NA	36902	36732	35979	45705	26581	28768	30722
>TDP126|TDP126|GenScript	EYPRPQEWADGNHL	EYPRPQEWADGNHL	EYPRPQEWADGNHL	NA	NA		92.72	1710.78	14	4.1	856.398	2	32.61	Y	Y	0.79	60	3.6	32100000	10847430	18985441	13946143	20332778	13981164	17059110	21543394	19228131	19104429	15120045	25557126	25735792	20085141	21234677	27238267	29945412	65689846	NA	66009948	66604299	53968746	56079067	37643432	50452179	40846051	50891802	42130822	47863127	38282112	44963634
>TDP126|TDP126|GenScript	EYPRPQEWADGNHL	EYPRPQEWADGNHL	EYPRPQEWAD.G	NA	EWADGNHL	10	65.71	1289.57	10	0.2	645.791	2	23.58	N	Y	1.79	60	2.2	672000	161043	369846	297213	342976	127101	275097	484726	202227	467814	242255	481604	538876	399297	402508	677930	580011	1535702	1645427	1575721	1286349	912148	1425739	1242774	1141992	884613	1132607	1349747	1076920	1223215	1008081
>TDP126|TDP126|GenScript	EYPRPQEWADGNHL	EYPRPQEWADGNHL	EYPRPQE.W	NA	RPQEWADG	7	61.21	917.424	7	5.8	459.722	2	12.22	N	Y	2	43.04	3.3	96700	88448	79270	85734	64238	65966	68236	64750	NA	56089	43272	69223	94540	60135	72578	69125	76463	187370	115973	128613	161032	103377	126489	135084	142323	109230	116281	111569	120513	81548	120010
>TDP84|TDP84|generation1aar	PDFYLGRSVPQWHE	PDFYLGRSVPQWHE	PDFYLGRSVPQWHE	NA	NA		114	1729.82	14	4.4	865.922	2	36.16	Y	Y	0.97	28.65	2.9	98600000	39217633	60778067	54298506	73175656	36478129	54251044	67143578	56689834	70416968	49286336	82065345	57143964	72041913	71627419	102658001	58291797	130057078	162560251	182272631	181994579	132261435	160852603	143189133	139766171	93076689	110240402	113909258	133332997	101934618	120809763
>TDP84|TDP84|generation1aar	PDFYLGRSVPQWHE	PDFYLGRSVPQWHE	PDFYLGRSVPQ.W	NA	SVPQWHEX	11	108.34	1277.64	11	1.3	639.827	2	28.84	N	Y	1.69	60	1.9	517000	508160	438884	613859	795436	447397	434930	596034	510540	421277	429376	NA	411773	491906	478573	842570	558206	689229	627443	499120	574569	546529	477440	534933	791724	520768	403963	424429	525640	445492	NA
>TDP84|TDP84|generation1aar	PDFYLGRSVPQWHE	PDFYLGRSVPQWHE	PDFYLGR.S	NA	YLGRSVPQ	7	84.48	866.429	7	0.9	434.221	2	32.54	N	Y	0.6	60	2.7	380000	336270	282316	NA	323984	284707	328887	576884	NA	555988	377583	773135	672282	553243	583161	621032	835855	808264	714670	NA	909973	782927	730417	657409	640027	625383	529305	632743	837605	639545	705657
>TDP84|TDP84|generation1aar	PDFYLGRSVPQWHE	PDFYLGRSVPQWHE	G.RSVPQWHE	FYLGRSVP	NA	6	101.51	1037.5	8	2	519.758	2	19.18	N	Y	1.66	45.83	4.1	233000	90952	NA	126887	246898	70287	109271	209450	116861	170225	127810	211906	219542	173189	206008	253013	327074	557702	444067	307479	NA	348136	444538	453883	405663	539999	255214	469681	435042	522509	508041
>TDP84|TDP84|generation1aar	PDFYLGRSVPQWHE	PDFYLGRSVPQWHE	PDFYLGRS.V	NA	LGRSVPQW	8	61.49	953.461	8	2.3	477.739	2	26.93	N	Y	0.54	60	2.4	28800	29825	52641	32855	44325	43172	46752	51465	49659	46451	28721	40394	34393	NA	67824	53992	69194	105074	71963	98802	109578	NA	NA	77358	77979	61384	NA	52429	88034	NA	78966
>TDP84|TDP84|generation1aar	PDFYLGRSVPQWHE	PDFYLGRSVPQWHE	Y.LGRSVPQ.W	PDFYLGRS	SVPQWHEX	4 ; 11	58.07	755.429	7	3.9	378.723	2	8.58	N	Y	0.32	60	5.1	8230	46798	31966	37149	37195	26936	39681	43809	45716	49964	26773	45127	46008	36389	44987	27000	41054	24843	14670	42098	51061	15811	6558	NA	10653	50869	24927	34903	38421	25189	6184
>TDP235|TDP235|GenScript	ALETGTIFLPVRHD	ALETGTIFLPVRHD	G.TIFLPVRHD	LETGTIFL	NA	5	88.24	1096.6	9	1.1	366.541	3	30.92	N	Y	1.15	60	2.8	9110000	6191379	7285971	8013316	5317803	6113582	6654590	8294207	6547510	5988504	6114847	8155163	4979088	5640677	4262782	5181324	5480301	4158887	4718212	4965652	5059640	5313261	4145610	4322691	3971405	3669222	4439819	4509558	4324775	3382719	2944238
>TDP235|TDP235|GenScript	ALETGTIFLPVRHD	ALETGTIFLPVRHD	A.LETGTIFLPVRHD	XXXALETG	NA	1	99.23	1496.8	13	17.6	749.394	2	43.84	N	Y	0.91	8.16	2.3	9890000	7509759	7594176	NA	6189208	16904499	16136996	9622716	11089327	13838465	9322636	17337749	13865815	11137030	5372056	5774513	11600213	NA	8901165	9113632	9013972	8285343	8554434	8033000	7397380	7276905	7528060	6896972	7854681	6229338	6192500
>TDP235|TDP235|GenScript	ALETGTIFLPVRHD	ALETGTIFLPVRHD	L.PVRHD	TIFLPVRH	NA	9	59.05	622.319	5	7	312.169	2	9.83	N	Y	0.59	60	3.8	1420000	154367	179992	172612	149703	415622	516384	412915	548665	1236889	1988161	1322806	860311	2802298	4326169	2687509	2267711	41120	51040	29151	49035	1383424	1199083	1332830	1636287	4230759	4621036	4767024	4538450	9815926	8560692
>TDP235|TDP235|GenScript	ALETGTIFLPVRHD	ALETGTIFLPVRHD	ALETGTIFLPVR.H	NA	LPVRHDXX	12	84.33	1315.75	12	2.4	658.884	2	50.55	N	Y	0.65	25.14	3.1	684000	564901	758185	1394614	1385310	728292	559416	1012540	775756	641713	649911	1050539	821444	792581	608516	690036	694850	530515	659162	548521	648892	433270	392627	570955	384357	328461	384331	259807	390597	240868	272822
>TDP235|TDP235|GenScript	ALETGTIFLPVRHD	ALETGTIFLPVRHD	ALETGTIFLPVRH.D	NA	PVRHDXXX	13	101.4	1452.81	13	2.3	727.413	2	38.47	N	Y	0.53	10.09	3.3	13800000	7167648	12328208	15317894	15193724	11312033	13386022	13404779	11835246	12172951	9823853	15796616	10819537	10463517	7812460	9248905	5712887	NA	13183240	13031641	12196495	10109638	11698371	10896783	10312016	7923057	8834334	8348144	9145276	7248684	7328592
>TDP235|TDP235|GenScript	ALETGTIFLPVRHD	ALETGTIFLPVRHD	ALETGTIFLPVRHD	NA	NA		116.83	1567.84	14	4.1	784.928	2	37.88	Y	Y	0.84	9.31	3.3	1380000000	819398196	1467056788	1657533332	1720465814	1423536728	1493824779	1639691666	1443767405	1249135773	1309847030	1412705470	1134475749	1175040887	992008065	1404283977	1271953185	1014004333	1110167569	1132815883	1191063996	1003362609	1082099329	1035644670	971545334	764613458	785274095	766936992	825638945	634259846	640051725
>TDP235|TDP235|GenScript	ALETGTIFLPVRHD	ALETGTIFLPVRHD	E.TGTIFLPVRHD	XALETGTI	NA	3	98.51	1254.67	11	1.4	628.342	2	31.66	N	Y	0.85	36.72	3	995000	1368445	1026940	1497496	2580699	2236986	2028651	2621113	1084069	1285875	1274762	1249602	1081954	413730	1743145	1060477	1511807	742134	610592	599626	314441	790528	516922	822212	634913	615383	681074	551602	NA	649361	606449
>TDP235|TDP235|GenScript	ALETGTIFLPVRHD	ALETGTIFLPVRHD	T.GTIFLPVRHD	ALETGTIF	NA	4	105.23	1153.62	10	0.3	577.819	2	38.88	N	Y	0.91	60	2.5	891000	951236	971463	787614	NA	405454	1075800	775562	1115563	1105853	1238006	649845	848756	485892	730536	792936	578557	793569	859389	936915	867095	1064172	950493	1080673	575257	NA	868332	834814	880340	3329864	3816308
>TDP235|TDP235|GenScript	ALETGTIFLPVRHD	ALETGTIFLPVRHD	ALETGTIFL.P	NA	TIFLPVRH	9	65.78	963.528	9	4.6	482.773	2	44.93	N	Y	0.81	60	1.8	424000	28495	36188	37795	31256	105621	158296	NA	61497	448219	365888	296668	NA	495514	1632218	549608	2093272	27133	50644	35665	43321	382342	269063	409755	388618	NA	1109955	1139093	1179484	2786213	2616211
>TDP235|TDP235|GenScript	ALETGTIFLPVRHD	ALETGTIFLPVRHD	T.IFLPVRHD	ETGTIFLP	NA	6	68.58	995.555	8	1.5	498.786	2	34.62	N	Y	1.12	60	2.1	71000	101799	101954	NA	NA	111976	58708	120882	96969	96257	96234	NA	NA	108604	81928	87768	122398	NA	89507	100505	99097	150504	116984	115272	NA	89231	98914	93624	88034	85323	80807
>TDP235|TDP235|GenScript	ALETGTIFLPVRHD	ALETGTIFLPVRHD	L.ETGTIFLPVRHD	XXALETGT	NA	2	97.9	1383.71	12	NA	692.865	2	44.37	N	Y	0.56	10.48	3.4	2170000	2019291	4043652	5372694	5407178	4639205	4303199	5314037	4508665	4371975	4444124	4199588	3624020	3740407	3090121	4382334	3939421	1146266	1229114	1022090	1067193	1261804	1199083	990617	963023	923075	898535	975250	863246	738460	571246
>TDP167|TDP167|GenScript	HYGFVTKPNHQIWD	HYGFVTKPNHQIWD	HYGFVTKPNHQIWD	NA	NA		108.81	1740.84	14	3.4	871.429	2	29.57	Y	Y	0.52	17.32	3.3	44200000	16604913	27738469	30178538	28376514	23513776	22899166	NA	23537884	27554466	22888909	32363798	35189757	25617575	26781048	35349217	39830305	59885039	81775736	72568356	75656385	63242249	76770561	69163053	62553884	47999879	65011634	61011671	56153705	54742665	58404720
>TDP167|TDP167|GenScript	HYGFVTKPNHQIWD	HYGFVTKPNHQIWD	G.FVTKPNHQIWD	XHYGFVTK	NA	3	69.07	1383.69	11	3.2	692.856	2	27.1	N	Y	0.8	60	3.2	164000	NA	40683	NA	83565	25610	47810	95748	46315	107156	NA	99275	164919	80100	62119	129533	136935	262319	NA	333883	290620	103377	224462	135985	184082	231538	207645	187248	192307	110240	326426
>TDP167|TDP167|GenScript	HYGFVTKPNHQIWD	HYGFVTKPNHQIWD	Y.GFVTKPNHQIWD	XXHYGFVT	NA	2	75.29	1440.71	12	3.6	721.367	2	29.82	N	Y	0.4	60	3.3	87300	40620	29044	35433	49380	48225	34120	40101	31329	45110	47593	49759	34117	26805	44122	52424	40412	233662	257717	277668	255364	200673	224462	153095	186639	176153	187258	206753	226495	NA	160013
>TDP167|TDP167|GenScript	HYGFVTKPNHQIWD	HYGFVTKPNHQIWD	HYGFVTK.P	NA	FVTKPNHQ	7	91.79	850.434	7	0.6	426.224	2	19.83	N	Y	0.79	60	2.9	85600	NA	62381	40009	112836	75498	69005	103289	81554	NA	80696	125731	70169	79378	61961	106290	93906	298323	123903	126058	176277	129221	73846	142289	173003	90000	93629	108448	124786	62444	135211
>TDP167|TDP167|GenScript	HYGFVTKPNHQIWD	HYGFVTKPNHQIWD	HYGFVTKPN.H	NA	TKPNHQIW	9	65.29	1061.53	9	5.2	531.775	2	27.64	N	Y	0.4	15.83	3.5	97800	110143	113296	286925	282648	149980	205939	256127	162942	84011	56972	120465	137608	120270	90168	110164	105536	236601	189323	185680	98144	222716	103092	114371	46873	208461	NA	54146	153846	129117	50296
>TDP167|TDP167|GenScript	HYGFVTKPNHQIWD	HYGFVTKPNHQIWD	HYGFVTKPNHQ.I	NA	PNHQIWDX	11	86.51	1326.65	11	4.9	664.334	2	18.77	N	Y	0.76	38.18	2.4	47700	21778	25026	29836	41224	NA	24743	36025	24035	22166	29405	22603	28152	26099	36448	41886	36778	98461	78108	86026	73274	84374	78233	74837	74741	71769	66522	69516	51026	64710	58325
>TDP167|TDP167|GenScript	HYGFVTKPNHQIWD	HYGFVTKPNHQIWD	HYGFVTKPNH.Q	NA	KPNHQIWD	10	86.24	1198.59	10	0.9	400.537	3	18.96	N	Y	0.44	60	4.1	49000	39218	78531	89735	70830	41054	NA	63792	NA	39189	48117	66526	58089	121473	54196	110769	180254	70833	64231	76146	49262	56021	74577	3656	29487	NA	27485	182567	NA	13742	51164
>TDP230|TDP230|GenScript	AHLFNALTWPSGHN	AHLFNAMTWPSGHN	AHLFNA.L	NA	LFNAMTWP	6	59.32	671.339	6	1.1	336.677	2	24.77	N	Y	1.92	60	2.1	2040000	NA	NA	106425	104345	687619	648554	545766	835429	1873704	3024009	2003473	1649192	4510136	NA	4067581	4680788	152835	172472	123502	191523	1869903	1652395	1602998	1491407	6399984	6440758	5750077	5829045	12232154	12160983
>TDP230|TDP230|GenScript	AHLFNALTWPSGHN	AHLFNAMTWPSGHN	AHLFNALTWPSGHN	NA	NA		129.07	1563.76	14	7.2	782.892	2	44.91	Y	Y	0.95	25.04	3.9	110000000	38049448	56463194	57042009	92167811	88335538	93748263	86652319	91996660	75193075	53463144	87459311	92018589	73845968	57840726	120453669	92307460	150631078	170490019	191641785	180088876	142143036	172550974	167504268	151697429	107692036	120811399	120150861	123076613	107975188	124010022
>TDP230|TDP230|GenScript	AHLFNALTWPSGHN	AHLFNAMTWPSGHN	A.LTWPSGHN	LFNAMTWP	NA	6	93.32	910.43	8	0.8	456.222	2	24.81	N	Y	1.49	60	2.3	668000	50298	45400	34765	39916	35743	45792	44901	65972	356371	603131	606179	461143	1137757	1806532	1392178	1302480	37523	34138	37149	104814	678030	670463	621387	742295	1923072	2250112	2387413	1948713	4371863	4632374
>TDP230|TDP230|GenScript	AHLFNALTWPSGHN	AHLFNAMTWPSGHN	AHLFNALT.W	NA	NAMTWPSG	8	70.74	885.471	8	4.8	443.745	2	33.04	N	Y	0.91	33.55	3	589000	493141	318068	855059	NA	538910	631648	696570	515513	382089	496205	642139	413874	424554	NA	462445	447728	502593	480742	443757	375423	497121	435764	465590	283794	436922	499102	401803	435896	499857	840068
>TDP230|TDP230|GenScript	AHLFNALTWPSGHN	AHLFNAMTWPSGHN	AHLFNAL.T	NA	FNAMTWPS	7	70.97	784.423	7	0.9	393.219	2	34.94	N	Y	1.03	48.3	3.1	407000	251994	638601	492687	384312	480444	331961	277670	366329	363719	332474	485457	363452	303081	206008	352282	415747	356371	391532	402874	488813	420348	372154	363826	330666	369999	357904	370595	NA	278621	303225
>TDP230|TDP230|GenScript	AHLFNALTWPSGHN	AHLFNAMTWPSGHN	AHLFNALTWPSG.H	NA	WPSGHNXX	12	115.18	1312.66	12	2.8	657.337	2	42.06	N	Y	1.64	52.48	3.8	324000	226127	308205	339509	293820	NA	NA	283655	177363	182472	170414	342902	NA	289851	201254	317174	299454	606198	834608	658396	679383	507762	479633	603376	543724	304615	350353	408045	397435	336762	413633
>TDP230|TDP230|GenScript	AHLFNALTWPSGHN	AHLFNAMTWPSGHN	A.HLFNALTWPSGHN	XXXAHLFN	NA	1	56.38	1492.72	13	9.7	498.576	3	31.41	N	Y	0.9	26.85	3.5	996000	2127765	813662	2000471	1307107	1893812	1423129	1145390	2038845	1113200	1134421	925964	1029432	254973	841464	768724	232586	493776	398471	546818	457369	674229	408712	426866	304247	739998	338272	483724	508546	591976	422434
>TDP230|TDP230|GenScript	AHLFNALTWPSGHN	AHLFNAMTWPSGHN	AHLFNALTWPSGH.N	NA	PSGHNXXX	13	112.6	1449.72	13	0.1	725.865	2	39.96	N	Y	0.98	60	1.6	68900	44725	108365	NA	NA	52332	40134	31268	49269	29690	38166	47110	34268	34721	43421	40237	102338	156509	249788	364545	322064	204473	156466	274671	167038	98461	217461	133414	94017	88343	168014
>TDP230|TDP230|GenScript	AHLFNALTWPSGHN	AHLFNAMTWPSGHN	N.ALTWPSGHN	HLFNAMTW	NA	5	58.92	981.467	9	4.1	491.743	2	25.87	N	Y	0.31	60	2.3	7240	45019	38260	44583	28934	43984	39506	46048	48321	45755	35346	38479	45514	26019	27028	47859	26632	48790	NA	45568	36685	36236	27291	25828	33957	30538	NA	27307	NA	47569	54084
>TDP8|TDP8|generation1	ELFDNRVGKWSYRL	ELFDNRVGKWSYRM	ELFDNRVG.K	NA	NRVGKWSY	8	83.2	948.466	8	0.6	475.241	2	31.58	N	Y	0.68	10.32	2.7	1340000	1184873	1886216	2091921	2524839	1919233	1357045	2118434	1539908	1494064	1605565	1489762	1208007	1178649	1107690	1283225	1330100	1513659	1219202	1388338	1391163	1429032	1104034	1251779	1090858	1392304	1313824	1139093	1307689	1072201	1144092
>TDP8|TDP8|generation1	ELFDNRVGKWSYRL	ELFDNRVGKWSYRM	ELFDNRVGKWSYRL	NA	NA		85.54	1781.92	14	1.1	446.488	4	37.95	Y	Y	0.67	22.56	3.3	121000000	49981621	43148729	75332032	84124075	24657690	75920724	76359364	53706158	55108931	59143603	97990388	96535483	70959480	75430645	93094343	110478219	NA	170490019	171199994	171513215	NA	165970640	164802587	167889852	111538180	136667895	127172665	141879984	129117183	132810733
>TDP8|TDP8|generation1	ELFDNRVGKWSYRL	ELFDNRVGKWSYRM	D.NRVGKWSYRL	ELFDNRVG	NA	4	63.14	1277.7	10	1.4	426.908	3	27.29	N	Y	1.27	60	1.6	111000	NA	106392	89278	78873	110578	NA	181922	84206	42352	29906	46285	30692	NA	124556	NA	154088	168266	150666	NA	157220	123900	214958	130581	154254	141538	160830	160721	144444	141198	183215
>TDP8|TDP8|generation1	ELFDNRVGKWSYRL	ELFDNRVGKWSYRM	ELFDNRVGK.W	NA	RVGKWSYR	9	86.07	1076.56	9	2.8	539.289	2	28.93	N	Y	0.48	5.4	3.3	761000	783518	1033104	890495	678132	721936	691586	606806	745919	689474	581412	640855	726905	610973	716274	725143	665777	NA	906967	902846	851849	942553	549823	752869	628096	NA	733929	745091	707691	693155	658453
>TDP8|TDP8|generation1	ELFDNRVGKWSYRL	ELFDNRVGKWSYRM	ELFDNR.V	NA	FDNRVGKW	6	57.87	792.377	6	3.6	397.197	2	26.72	N	Y	0.87	60	2.6	45000	NA	75695	76361	NA	94309	86679	86772	61165	85970	77354	65241	71430	66991	71944	NA	103355	89644	78108	89433	108625	57389	99436	65020	98859	67231	46210	61402	54701	66069	36883
>TDP171|TDP171|GenScript	DFDYTIAVQLFHEV	DFDYTIAVQMFHEV	DFDYTIAVQLFHEV	NA	NA		95.31	1695.81	14	4.8	848.919	2	55.17	Y	Y	0.43	10.59	2.7	13600000	10930872	6188761	3337929	9294984	6164422	6470167	10077521	11437423	7715250	8320202	15026049	11449802	11209192	8224476	8147268	6236205	14401801	32908539	32962387	43735870	24323942	31804947	30348892	26930555	17615340	21217502	19270950	25640961	13893311	13601099
>TDP171|TDP171|GenScript	DFDYTIAVQLFHEV	DFDYTIAVQMFHEV	A.VQLFHEV	YTIAVQMF	NA	7	64	870.46	7	0.7	436.238	2	32.61	N	Y	0.37	60	1.3	366000	31930	39995	51905	29396	NA	293540	138835	203884	650285	964007	588199	400218	1110095	1299435	1331649	1064080	44523	61951	28745	42517	437071	386046	NA	309360	1215382	1276070	1263925	1076920	NA	1976160
>TDP171|TDP171|GenScript	DFDYTIAVQLFHEV	DFDYTIAVQMFHEV	Y.TIAVQLFHEV	DFDYTIAV	NA	4	60.03	1155.63	10	2.1	578.823	2	53.02	N	Y	0.31	60	2.8	160000	710924	35486	51264	43885	47300	26738	236977	38581	259624	387608	310795	622911	546027	NA	173114	199152	NA	197253	184828	212486	255401	278567	NA	NA	NA	223501	NA	223931	NA	60885
>TDP171|TDP171|GenScript	DFDYTIAVQLFHEV	DFDYTIAVQMFHEV	D.YTIAVQLFHEV	XDFDYTIA	NA	3	78.29	1318.69	11	6.9	660.358	2	47.34	N	Y	0.96	47.99	3.8	112000	NA	67682	58414	71388	133457	30430	119686	NA	44944	48618	200347	250005	86234	NA	NA	106699	121974	230955	154165	218203	178629	164508	161200	162776	169230	158565	151359	147008	107220	122410
>TDP159|TDP159|GenScript	REANYHEQSIGGWE	REANYHEQSIGGWE	REANYHEQSIGG.W	NA	SIGGWEXX	12	90.39	1359.62	12	3	680.818	2	13.39	N	Y	1.66	28.24	2.8	1770000	1143152	1257477	1417477	1362966	1196025	1037378	1508038	1339339	1099729	1405078	1297120	1607174	1539460	1234464	1694825	1613563	3343275	2953839	2844816	3077709	2584419	2339674	2638643	2318073	2084610	2008490	NA	1905978	1562997	1568127
>TDP159|TDP159|GenScript	REANYHEQSIGGWE	REANYHEQSIGGWE	REANYHEQSIG.G	NA	QSIGGWEX	11	93.91	1302.6	11	3.2	652.307	2	14.29	N	Y	1.04	25.8	3.1	2200000	1610426	2231406	2480584	2089137	2173436	1752017	2477490	2254333	1983922	1988161	2234643	NA	2489595	2472097	NA	2485760	3262449	3717079	2810746	3716120	2523609	2705248	3386108	2880547	126923	1804620	2527849	2401703	154035	227218
>TDP159|TDP159|GenScript	REANYHEQSIGGWE	REANYHEQSIGGWE	REANYHEQSIGGWE	NA	NA		89.77	1674.74	14	1.9	838.378	2	22.65	Y	Y	0.93	27.12	3.4	35100000	13517567	28601443	27320722	25695269	22878269	21977052	31836349	26190040	24737787	25394993	30951093	30357731	27902711	26147177	30627918	35178591	64514189	63041658	64050943	66985439	43555059	58711200	54213747	56929148	NA	46285867	47046084	46324670	38433126	46483757
>TDP159|TDP159|GenScript	REANYHEQSIGGWE	REANYHEQSIGGWE	REANYHEQ.S	NA	YHEQSIGG	8	71.3	1045.46	8	5.5	523.739	2	8.57	N	Y	0.42	11.17	4.4	144000	86779	162732	168040	148586	141083	131248	178331	153659	143283	158385	164388	148112	137108	156408	168272	171532	239540	197253	192494	187712	171788	176938	183714	211354	135384	146484	145897	157265	141198	137611
>TDP159|TDP159|GenScript	REANYHEQSIGGWE	REANYHEQSIGGWE	REANYHE.Q	NA	NYHEQSIG	7	83.68	917.399	7	0.4	459.707	2	8.31	N	Y	0.63	48.89	2.5	155000	73429	145473	139461	129594	67364	114803	97185	343123	325755	121295	330059	109246	64705	60218	90552	93906	147692	146701	126058	NA	140623	136725	239549	160220	250769	129117	212995	212820	110240	172814
>TDP159|TDP159|GenScript	REANYHEQSIGGWE	REANYHEQSIGGWE	REANYHEQS.I	NA	HEQSIGGW	9	75.11	1132.49	9	6.3	567.256	2	7.36	N	Y	0.54	60	4.6	36900	19442	35382	38752	36532	32538	27663	42967	30003	35025	34083	40712	42543	34638	31694	39102	48407	63632	52336	47868	53264	43859	44746	47369	57867	29000	42888	38776	44102	36923	34643
>TDP95|TDP95|generation1aar	HQVVQDKHEIYGDP	HQVVQDKHEIYGDP	HQVVQDKHEIYGDP	NA	NA		106.07	1663.8	14	2.5	832.907	2	16.73	Y	Y	0.77	25.42	3.4	99700000	55321894	80626482	64358018	71611597	NA	75613353	75401880	74260367	71396682	66494785	79111506	87186562	72522994	69408871	76993501	86783549	110952648	177428567	158423875	175324620	126180449	129413231	142288572	144879567	121538155	120811399	102206252	62393005	102689689	105608535
>TDP95|TDP95|generation1aar	HQVVQDKHEIYGDP	HQVVQDKHEIYGDP	HQVVQD.K	NA	VVQDKHEI	6	58.16	724.35	6	0.6	363.183	2	10.54	N	Y	1.77	35.8	2.1	516000	NA	265056	305215	259187	269455	298150	276474	245324	251052	270657	287678	319334	323527	343875	319596	244215	NA	658171	578332	693676	737319	804263	NA	788315	566922	555732	612457	554699	604057	464838
>TDP95|TDP95|generation1aar	HQVVQDKHEIYGDP	HQVVQDKHEIYGDP	HQVVQDKHEIYG.D	NA	EIYGDPXX	12	98.65	1451.72	12	2.8	726.867	2	15.22	N	Y	1.6	19.87	2.2	920000	531524	755719	723599	625624	607545	562490	719310	735973	783771	644899	864319	811991	744473	700427	923680	914353	1726747	1506656	1447960	1505505	1200995	1389182	1206751	1355050	946151	1170360	1217113	1102561	974042	936076
>TDP95|TDP95|generation1aar	HQVVQDKHEIYGDP	HQVVQDKHEIYGDP	HQVVQDKHEIY.G	NA	HEIYGDPX	11	106	1394.69	11	0.1	698.354	2	18.5	N	Y	1.12	60	2.5	383000	236975	329163	296070	337390	233867	224381	317167	265216	270646	208840	371156	318283	349987	293165	365598	361962	771525	667092	673727	633646	548049	565178	638497	609346	319999	577630	499328	517093	365454	524042
>TDP95|TDP95|generation1aar	HQVVQDKHEIYGDP	HQVVQDKHEIYGDP	HQVVQDK.H	NA	VQDKHEIY	7	96.03	852.445	7	0.2	427.23	2	8.6	N	Y	1.28	60	2.4	120000	152698	121186	138318	120656	133457	112191	143623	133105	121730	142011	125217	152314	145527	130736	125901	112513	NA	115973	118392	118154	115539	113328	115272	NA	94615	98159	92844	100000	93629	90407
>TDP95|TDP95|generation1aar	HQVVQDKHEIYGDP	HQVVQDKHEIYGDP	HQVVQDKH.E	NA	QDKHEIYG	8	111.25	989.504	8	0.8	495.76	2	8.12	N	Y	1.57	30.51	2.4	129000	107640	152870	165753	137414	165232	137088	150804	71111	119525	139171	151545	89498	77695	140719	125901	149727	NA	139762	133723	134352	134542	129413	132382	NA	111538	128362	114689	114530	123077	104808
>TDP95|TDP95|generation1aar	HQVVQDKHEIYGDP	HQVVQDKHEIYGDP	HQVVQDKHE.I	NA	DKHEIYGD	9	88.66	1118.55	9	1.1	560.281	2	9.01	N	Y	1.44	37.71	2.5	43700	18941	34396	40924	37873	36097	31967	46318	33981	38821	34918	35061	NA	59534	51977	46971	33580	69658	50354	38925	44403	58758	52643	49261	52838	51923	50439	46734	45555	58594	45924
>TDP95|TDP95|generation1aar	HQVVQDKHEIYGDP	HQVVQDKHEIYGDP	D.KHEIYGD.P	VVQDKHEI	IYGDPXXX	6 ; 13	81.74	860.403	7	3	431.207	2	13.16	N	Y	0.7	12.9	2.2	436000	233637	191087	254917	399952	345716	336572	289639	266873	375965	397632	346755	625012	496716	NA	573819	401210	903786	672048	741015	871859	431750	760394	459286	791724	500768	398678	618699	597434	394147	792064
>TDP95|TDP95|generation1aar	HQVVQDKHEIYGDP	HQVVQDKHEIYGDP	D.KHEIYGDP	VVQDKHEI	NA	6	100.76	957.456	8	2.8	479.736	2	15.67	N	Y	1.04	29.29	3.4	768000	390507	617643	660727	435702	407996	574784	683404	517170	504553	387608	431517	532573	457027	469065	532659	568381	1476919	1248939	1209473	1257764	1102179	1221017	1035645	1073813	746921	898535	738850	778631	770173	848069
>TDP95|TDP95|generation1aar	HQVVQDKHEIYGDP	HQVVQDKHEIYGDP	HQVVQDKHEIYGD.P	NA	IYGDPXXX	13	105.38	1566.74	13	1.5	784.38	2	22.1	N	Y	0.65	11.68	3.6	59200000	NA	41915908	44353306	43905394	38384651	38728791	46198612	43097534	46046574	45276600	53682808	50946365	42695959	48332661	53508062	50878127	NA	87623940	89432833	89949153	68031025	91393524	79069219	73888579	55846013	63803520	62338012	61623776	57007879	52404235
>TDP21|TDP21|generation1	PLEPHSKVNFQQHI	PMEPHSKVNFQQHI	PLEPHSKVNFQQHI	NA	NA		110.1	1672.87	14	2.4	837.443	2	27.63	Y	Y	0.85	13.55	3.1	557000000	464770667	722433007	674444597	626741118	521116123	539436726	566112524	543691973	614770743	476156127	570219299	538875981	463040677	532451613	498762930	569835027	470997665	550127679	474419885	548842289	511562906	533007034	483601033	432082004	416922026	448512319	407264608	399998992	373760266	372830130
>TDP21|TDP21|generation1	PLEPHSKVNFQQHI	PMEPHSKVNFQQHI	E.PHSKVNFQQHI	XPMEPHSK	NA	3	113.91	1333.69	11	3	667.854	2	22.95	N	Y	1.07	12.89	2.5	1880000	1577049	2157436	1909021	2178512	1741290	1481530	1603786	2121725	1677761	1525370	1566819	1680705	1527433	1556153	1658508	1744393	2446837	2497877	2265632	2534584	2561615	2039903	2323446	1815256	1807688	1880127	1552599	1547005	1532795	1424115
>TDP21|TDP21|generation1	PLEPHSKVNFQQHI	PMEPHSKVNFQQHI	PLEPHSKVNF.Q	NA	KVNFQQHI	10	86.17	1166.61	10	4	584.314	2	32.83	N	Y	1.6	22.92	2.4	651000	NA	535044	542985	541835	565602	482573	548160	515513	507002	596448	642139	491606	647054	603762	570188	680313	509207	493628	502527	432594	476597	529351	389943	495147	409999	379046	419748	341879	382821	340027
>TDP21|TDP21|generation1	PLEPHSKVNFQQHI	PMEPHSKVNFQQHI	P.LEPHSKVNFQQHI	XXXPMEPH	NA	1	86.6	1575.82	13	6.3	788.92	2	25.98	N	Y	0.94	22.99	3.2	2330000	1343413	716269	1623240	966366	1104512	2243811	2704893	2370364	NA	1075946	1051823	909681	1347027	1822379	1779567	2064198	2726055	2914190	2776677	3287337	2804855	3217052	2224385	2019792	3007685	1910330	2262581	1726491	1774417	2136173
>TDP21|TDP21|generation1	PLEPHSKVNFQQHI	PMEPHSKVNFQQHI	L.EPHSKVNFQQHI	XXPMEPHS	NA	2	87.03	1462.73	12	6.3	732.378	2	22.57	N	Y	0.92	22.27	2.7	566000	206936	1110772	563561	494913	738460	726933	731279	699506	622119	583082	634433	610306	650662	145315	578662	154088	NA	922827	953950	934747	904547	811574	859135	844563	899998	792825	724026	679485	641055	542444
>TDP21|TDP21|generation1	PLEPHSKVNFQQHI	PMEPHSKVNFQQHI	PLEPHSKVNFQ.Q	NA	VNFQQHIX	11	98.42	1294.67	11	2.5	648.342	2	23.46	N	Y	1.33	37.59	3.5	577000	338774	944341	681303	510554	1124848	868324	361450	674642	783771	454437	567651	729006	524379	508681	659771	584372	874395	662136	666062	712733	729718	703365	674520	650254	768460	626709	183347	536751	141198	622450
>TDP21|TDP21|generation1	PLEPHSKVNFQQHI	PMEPHSKVNFQQHI	PLEPHSKVNFQQ.H	NA	NFQQHIXX	12	70.94	1422.73	12	1.8	712.371	2	22.18	N	Y	1.89	39.99	2.9	412000	377991	543674	540699	699358	649489	413414	518238	188966	505778	427705	369872	391814	505135	464310	501184	488430	579011	535259	545114	488813	458354	446000	454783	494295	479999	447757	418968	447862	233317	366430
>TDP21|TDP21|generation1	PLEPHSKVNFQQHI	PMEPHSKVNFQQHI	PLEPHS.K	NA	EPHSKVNF	6	65.82	678.334	6	2.1	340.175	2	12.81	N	Y	0.79	60	2.6	193000	NA	106392	88021	77644	102062	54405	112863	68956	88052	68667	70892	143910	84069	75431	112948	99285	NA	121920	100505	109578	117059	104554	114371	115051	114615	114016	106887	96581	94384	88807
>TDP21|TDP21|generation1	PLEPHSKVNFQQHI	PMEPHSKVNFQQHI	S.KVNFQQHI	EPHSKVNF	NA	6	74.92	1012.55	8	3.8	507.282	2	17.63	N	Y	1.46	24.05	2.4	129000	78018	115022	145177	144117	120619	112191	168757	144708	124914	125471	42638	95800	119068	93654	117669	88237	192514	201218	NA	134352	NA	NA	190018	230955	212307	29715	36691	48198	19632	84007
>TDP21|TDP21|generation1	PLEPHSKVNFQQHI	PMEPHSKVNFQQHI	H.SKVNFQQHI	MEPHSKVN	NA	5	117.45	1099.58	9	3.9	550.798	2	20.96	N	Y	1.89	35.02	2.5	1270000	1076399	2946442	1588946	1497029	1626899	1350897	1687566	1103960	879294	1151128	1055676	959052	1065595	971407	927312	787884	1763486	1427358	1643861	1600790	1550651	1564657	NA	1568108	1369227	1359128	1256123	1162390	951390	944076
>TDP21|TDP21|generation1	PLEPHSKVNFQQHI	PMEPHSKVNFQQHI	K.VNFQQHI	PHSKVNFQ	NA	7	59.18	884.45	7	1.6	443.233	2	25.09	N	Y	0.36	60	3.8	82300	NA	161500	52241	NA	NA	107426	84139	NA	30290	26006	33435	50421	27223	35976	47913	39217	NA	162560	166090	219156	176349	187905	110769	146584	149230	147994	151359	NA	105710	NA
>TDP21|TDP21|generation1	PLEPHSKVNFQQHI	PMEPHSKVNFQQHI	PLEPHSKVN.F	NA	SKVNFQQH	9	77.09	1019.54	9	5.5	510.78	2	9.31	N	Y	0.82	23.93	2.1	71300	96792	93078	123458	64797	85285	69005	85216	99456	85235	78858	72690	83405	84791	72103	83773	62362	95522	95950	94543	98144	108698	96512	89786	84712	75692	81548	69672	77692	76262	71206
>TDP21|TDP21|generation1	PLEPHSKVNFQQHI	PMEPHSKVNFQQHI	PLEPHSK.V	NA	PHSKVNFQ	7	71.55	806.429	7	2.5	404.223	2	11.02	N	Y	1.42	30.08	1.9	51000	31374	61518	67787	58876	59102	NA	58766	60668	51802	48952	51371	NA	108604	67666	67067	59019	NA	45101	52978	59363	74720	70629	66461	56418	53692	55800	41195	26923	72487	39603
>TDP21|TDP21|generation1	PLEPHSKVNFQQHI	PMEPHSKVNFQQHI	PLEPHSKVNFQQH.I	NA	FQQHIXXX	13	105.44	1559.78	13	4.7	780.903	2	21.14	N	Y	0.71	8.66	2.8	624000	440573	674353	842484	711647	603732	573248	672633	583474	645387	648241	553524	594549	565270	644964	623454	657055	600320	595724	979502	671760	583014	394820	590768	645140	491537	517224	562524	455554	400943	220818
>TDP46|TDP46|generation2	HTNKRISQWLWEIR	HTNKRISQWMWEIR	HTNKRISQWLWEIR	NA	NA		82.69	1866	14	3.3	623.01	3	38.44	Y	Y	1.48	60	4	30600000	9595804	20094980	26063283	33850723	16014788	17827539	26091444	10243952	14940644	9957511	33648076	45063898	33314875	21076210	31596389	23840037	33726666	43811970	53744874	52597386	44239170	45331188	46829150	41674181	26769163	33449656	35030998	30085394	24992858	29682399
>TDP46|TDP46|generation2	HTNKRISQWLWEIR	HTNKRISQWMWEIR	HTNKRISQ.W	NA	RISQWMWE	8	56.94	982.531	8	3.1	492.274	2	13.99	N	Y	0.78	60	2.7	344000	254497	329163	318932	309460	302502	298150	319560	280134	307385	215523	273551	287821	275419	267810	279646	274742	541537	351883	489751	438312	431750	420410	285478	347711	481537	450022	421308	367520	422840	317626
>TDP34|TDP34|generation1	SALLKIGEVARPLG	SAMMKIGEVARPLG	SALLKIGEVARPLG	NA	NA		98.81	1422.86	14	3	712.437	2	39.79	Y	Y	0.99	11.6	3.4	1380000000	926203663	793936615	1794708504	1821012518	2008203598	2044019503	NA	2038844901	1383846493	1279774011	1451233801	1722722434	1042743551	1202770161	1525342940	1511807214	1043395763	1239026304	1141333296	1172006972	1147786014	1199083041	999622246	1039723954	976920615	981592618	928438475	1094014337	815476944	864069828
>TDP34|TDP34|generation1	SALLKIGEVARPLG	SAMMKIGEVARPLG	SALLKIGEVA.R	NA	GEVARPLG	10	69.17	999.596	10	3.2	500.807	2	35.18	N	Y	1.4	60	2.3	395000	282033	466006	761322	756335	663470	914430	702554	474073	285342	360876	360882	453790	381257	405677	476972	702118	301262	467856	343252	424019	367900	361918	312495	323848	NA	NA	538338	284615	NA	409633
>TDP34|TDP34|generation1	SALLKIGEVARPLG	SAMMKIGEVARPLG	SALLKIGEVARPL.G	NA	ARPLGXXX	13	74.12	1365.83	13	2.2	683.926	2	41.26	N	Y	1.02	21.85	1.8	1600000	1727245	2071139	3189323	3429760	NA	1967177	1855126	1939389	1812472	1704138	1553976	NA	2946622	974577	1222696	2849175	837656	1268763	1217990	1353049	1147786	913935	981611	1218693	961536	913636	912834	1025638	875883	816066
>TDP34|TDP34|generation1	SALLKIGEVARPLG	SAMMKIGEVARPLG	L.LKIGEVARPLG	XSAMMKIG	NA	3	64.88	1151.7	11	4.2	576.861	2	30.98	N	Y	1.76	60	2.3	1350000	277861	480800	1059678	320632	160148	588616	428474	815538	731112	1649004	683236	474799	1551487	2646411	1840096	1039367	241745	348910	325365	301101	775326	645604	645702	565883	2376917	1932982	1919293	1641022	3095792	3296266
>TDP34|TDP34|generation1	SALLKIGEVARPLG	SAMMKIGEVARPLG	SALLKIGEVAR.P	NA	EVARPLGX	11	86.41	1155.7	11	3.7	578.858	2	37.62	N	Y	1.29	60	1.9	950000	513167	663258	946509	939553	1779421	1114221	2094497	934885	1093606	1014129	1135301	1186998	704784	971407	1123427	1091699	667920	760267	841520	738460	760123	731148	731255	743999	799998	838129	659269	737605	678809	608849
>TDP34|TDP34|generation1	SALLKIGEVARPLG	SAMMKIGEVARPLG	I.GEVARPLG	MMKIGEVA	NA	6	92.62	797.439	8	2.3	399.726	2	17.84	N	Y	0.75	43.83	2.6	46100	NA	54367	49040	48374	44867	27646	40392	32323	25814	45277	51661	32765	30308	79868	31475	44046	90379	67899	74527	80230	77533	63537	75017	62298	79231	84568	37606	59231	36168	44884
>TDP34|TDP34|generation1	SALLKIGEVARPLG	SAMMKIGEVARPLG	S.ALLKIGEVARPLG	XXXSAMMK	NA	1	73.07	1335.82	13	4.6	668.922	2	37.02	N	Y	1.61	27.92	2.3	8120000	3788256	10368023	12574391	12959353	16268991	13831711	3315289	7873588	10899322	5864239	5239853	10924581	7071894	4754032	8813093	6890352	6399984	6155483	6106985	5621822	6582667	5052234	4899050	5454290	5053833	5081629	4923065	5213662	4462471	4504364
>TDP34|TDP34|generation1	SALLKIGEVARPLG	SAMMKIGEVARPLG	SALLKIGE.V	NA	KIGEVARP	8	68.69	829.491	8	0.4	415.753	2	33.08	N	Y	0.46	60	1.3	216000	149361	219442	378375	386546	339361	241287	349482	253612	324530	285694	350608	236349	271811	488081	519343	375044	223375	241858	261485	240119	361819	215689	171107	260783	243076	273336	273850	408546	402453	259221
>TDP34|TDP34|generation1	SALLKIGEVARPLG	SAMMKIGEVARPLG	K.IGEVARPLG	AMMKIGEV	NA	5	77.81	910.524	9	3.7	456.271	2	23.62	N	Y	0.77	36.7	4.4	157000	226962	131912	222910	182101	186839	125254	179528	104263	149406	180438	199063	88447	167176	204423	219117	170078	144753	137780	139686	122918	154305	159390	147692	NA	146923	170646	195050	147863	139688	139211
>TDP26|TDP26|generation1	FGSLGANHTWVVKA	FGSMGANHTWVVKA	FGSLGANH.T	NA	GANHTWVV	8	77.88	801.377	8	0.6	401.695	2	23.48	N	Y	1.69	9.86	2.4	510000	426387	578193	540699	520608	706684	623964	707341	475730	598850	444412	574072	471648	440189	431032	548397	407025	627507	611583	643916	676524	540448	572489	647503	552247	492306	557243	567206	511965	493062	416034
>TDP26|TDP26|generation1	FGSLGANHTWVVKA	FGSMGANHTWVVKA	F.GSLGANHTWVVKA	XXXFGSMG	NA	1	116.21	1338.7	13	2.7	670.361	2	28.75	N	Y	2.07	60	2.4	291000	136845	133145	47783	170929	99012	68083	130457	NA	206965	NA	151545	191180	91526	74480	198537	199152	512146	539224	511045	NA	642304	457699	343114	367312	372307	541386	425989	419657	406983	476839
>TDP26|TDP26|generation1	FGSLGANHTWVVKA	FGSMGANHTWVVKA	G.SLGANHTWVVKA	XXFGSMGA	NA	2	129.95	1281.68	12	2.2	641.85	2	29.52	N	Y	2.13	60	2.2	856000	586596	607781	733887	844592	388931	439541	721704	270188	557213	547997	746165	860311	737257	603762	870414	1021924	1219744	1357973	1592756	1591261	1375823	1301444	1170729	1150514	961536	1094853	1131291	1034185	1019346	1008081
>TDP26|TDP26|generation1	FGSLGANHTWVVKA	FGSMGANHTWVVKA	G.ANHTWVVKA	GSMGANHT	NA	5	103.7	1024.55	9	0.9	513.28	2	24.36	N	Y	1.2	60	3.1	160000	126831	59175	85049	95296	61390	79302	126867	81057	128588	72676	108907	NA	NA	80819	154955	149727	294649	313226	427574	460227	342055	179862	219737	290611	199230	171401	315981	294871	289192	219218
>TDP26|TDP26|generation1	FGSLGANHTWVVKA	FGSMGANHTWVVKA	FGSLGANHTWVVKA	NA	NA		112.3	1485.77	14	0.4	743.894	2	34.69	Y	Y	0.63	17.9	3.3	140000000	71509598	90858895	149749563	140765385	102570905	63318499	134047786	74260367	86827183	65826496	115584993	104203698	65908128	79075403	101931647	149727061	103604791	215094966	194197009	193428793	160385993	173282122	166603708	174707714	109999723	47267460	145117274	151281670	114015758	137611121
>TDP26|TDP26|generation1	FGSLGANHTWVVKA	FGSMGANHTWVVKA	A.NHTWVVKA	SMGANHTW	NA	6	102.33	953.508	8	4.4	477.764	2	23.43	N	Y	1.04	60	2	71600	55072	NA	NA	46922	NA	NA	74564	33483	52047	NA	82964	64182	54362	63704	82925	99866	180757	175446	195049	196287	194592	127220	138686	177264	114615	126852	120931	123077	120811	129610
>TDP26|TDP26|generation1	FGSLGANHTWVVKA	FGSMGANHTWVVKA	N.HTWVVKA	MGANHTWV	NA	7	56.03	839.465	7	1.9	420.741	2	24.8	N	Y	0.96	60	2.2	34700	NA	21821	18290	23796	39920	26440	34230	39469	35349	38564	27066	34980	27061	41043	44187	52768	91113	89012	126909	112436	76012	88469	59707	69627	52000	81548	58281	72393	59802	72486
>TDP86|TDP86|generation1aar	LPNGQLIRWHFSEN	LPNGQMIRWHFSEN	LPNGQLIRWHFSEN	NA	NA		116.76	1709.86	14	3.8	855.942	2	38.35	Y	Y	1.1	60	3.4	108000000	41637444	58682272	82076478	99317799	87445828	151841449	152000614	97632492	99073612	104754348	132280603	92018589	97900029	68616532	110042598	114984568	113891791	142735830	160127358	147691935	116298848	135262416	118873997	126982680	91538231	104199832	101426052	109401434	102689689	94407629
>TDP86|TDP86|generation1aar	LPNGQLIRWHFSEN	LPNGQMIRWHFSEN	LPNGQLIRWHF.S	NA	RWHFSENX	11	94.14	1379.75	11	7.2	690.885	2	41.64	N	Y	1.3	60	3.6	91300	63332	79517	150893	93844	31902	52714	129260	35804	88052	50623	101201	132356	77334	81928	119848	116002	126383	167516	210380	208674	150504	162315	136885	173003	49615	111751	147458	118803	132893	158413
>TDP86|TDP86|generation1aar	LPNGQLIRWHFSEN	LPNGQMIRWHFSEN	LPNGQLIRWHFSE.N	NA	HFSENXXX	13	98.46	1595.82	13	0.7	798.918	2	39.32	N	Y	0.4	4.94	3.1	5740000	1518640	4968268	6904484	8334205	9608873	5501947	3985528	5884471	4996543	5530094	9709139	6239617	8178381	6528871	4103899	7966061	8450036	8613711	9028457	7546581	4492328	12283290	5979722	4729892	3184607	7928248	2270383	8888866	6214236	9680782
>TDP191|TDP191|GenScript	PWKDLRQQYLNTGE	PWKDMRQQYLNTGE	PWKDLRQQYLNTGE	NA	NA		119.21	1746.87	14	3.7	874.445	2	26.44	Y	Y	0.53	18.68	2.9	62400000	NA	40683087	40123738	41112430	29995952	38421419	46198612	33814989	36861752	35419333	51756391	54097686	40410823	44370968	42370637	43609823	96256933	112007978	103912434	111483590	95015399	91393524	73755912	64940136	66307525	68786990	82701242	73931438	70297133	77526265
>TDP191|TDP191|GenScript	PWKDLRQQYLNTGE	PWKDMRQQYLNTGE	PWKDLRQQYLNTG.E	NA	LNTGEXXX	13	55.63	1617.83	13	13.4	809.909	2	25.3	N	Y	1.81	60	2.3	950000	279530	837085	1829002	2424293	1499798	1519951	1567880	NA	1604282	192133	1695247	1071449	904433	1120367	1464813	1375163	896439	1139904	1413891	1886645	1535449	1052853	1287802	228398	376922	530060	NA	594016	488531	368830
>TDP191|TDP191|GenScript	PWKDLRQQYLNTGE	PWKDMRQQYLNTGE	W.KDLRQQYLNTGE	XXPWKDMR	NA	2	110.03	1463.74	12	4.5	732.879	2	20.5	N	Y	0.92	19.66	4	953000	518173	842017	1211714	840124	781674	690049	827027	876869	615995	496205	752587	761569	337960	320105	515711	641064	NA	1179553	1183920	1229178	NA	1030919	1017633	1022679	853844	785274	881626	833331	730154	904073
>TDP184|TDP184|GenScript	LALYSFTPHILWDE	LAMYSFTPHILWDE	LALYSFTPHILWDE	NA	NA		96.96	1703.86	14	3.6	852.938	2	54.54	Y	Y	0.42	15.48	3.3	5700000	2027635	1762934	3315067	4681008	2783523	2720236	3530723	2619004	3906611	1737552	3762934	4663956	2357298	2250242	3147533	3067224	11830051	13579728	13031641	14483338	8741417	11698371	10806727	9800677	NA	7852741	7958044	8213655	6380352	7752627
>TDP184|TDP184|GenScript	LALYSFTPHILWDE	LAMYSFTPHILWDE	L.YSFTPHILWDE	XLAMYSFT	NA	3	100.51	1406.65	11	1.1	704.333	2	43.59	N	Y	1.11	60	1.3	149000	49005	25415	28956	39779	32959	30240	41220	25761	NA	115113	62159	78993	260987	269395	278436	309630	44098	25455	33439	50666	98056	116253	122476	92893	429999	447002	392441	429913	958940	1168094
>TDP184|TDP184|GenScript	LALYSFTPHILWDE	LAMYSFTPHILWDE	LALYSFTPHIL.W	NA	PHILWDEX	11	99.28	1273.71	11	2.2	637.862	2	48.71	N	Y	0.77	34.99	3.7	1580000	1126464	1775262	1989040	1429998	1005373	1492288	1316541	1490180	1165860	1005775	1476919	1113467	950135	862065	1222696	1170197	1954530	2041915	1822726	2096273	1573455	1784002	1720071	1602198	1230766	1351578	1443371	1683756	1298723	1384112
>TDP111|TDP111|generation1aar	FPNLWSYEKQRFHP	FPNMWSYEKQRFHP	FPNLWSYEKQRFHP	NA	NA		95.35	1847.91	14	0.4	924.963	2	37.9	Y	Y	0.73	21.42	3.2	140000000	48229344	98132538	103681568	130710714	78675824	98819890	107597285	77575562	91603290	60647254	108906749	143910350	82745970	102370161	138007218	111641148	182226866	223024735	206121386	212485817	173308087	192291975	193620525	177264412	123845842	159320033	151358877	152136369	136667895	152012285
>TDP111|TDP111|generation1aar	FPNLWSYEKQRFHP	FPNMWSYEKQRFHP	W.SYEKQRFHP	PNMWSYEK	NA	5	89.35	1190.58	9	1.9	596.298	2	17.1	N	Y	0.75	9	2.9	1810000	1819031	1602667	1668965	1731638	1474377	1295570	1555912	1515044	1432832	NA	1502605	1502130	1347027	1949153	1622190	1947905	2571750	2170774	1976040	2229672	2363983	2149576	2179357	2258417	1676919	1797070	1560401	1658115	1623403	1496121
>TDP111|TDP111|generation1aar	FPNLWSYEKQRFHP	FPNMWSYEKQRFHP	K.QRFHP	SYEKQRFH	NA	9	56.16	683.35	5	3.1	342.683	2	15.1	N	Y	1.02	58.45	2.6	224000	156036	107502	102767	82448	119094	98205	103887	117358	80459	96735	65755	104414	103673	88583	108106	75590	NA	130841	NA	100049	137582	129413	110769	139766	78461	135158	276191	140171	132893	NA
>TDP111|TDP111|generation1aar	FPNLWSYEKQRFHP	FPNMWSYEKQRFHP	Y.EKQRFHP	MWSYEKQR	NA	7	65.39	940.488	7	2.4	471.25	2	11.91	N	Y	0.56	8.42	2.9	758000	NA	760650	738460	623390	701600	716175	599624	663039	NA	801947	571504	717451	555649	687750	584715	516050	NA	758284	688207	713686	790528	738460	649304	729511	718460	638790	503229	544443	688625	628051
>TDP43|TDP43|generation2	KARSAFAELWPDHG	KARSAFAEMWPDHG	KARSAFAELWPDHG	NA	NA		115.89	1583.78	14	0.2	528.935	3	34.16	Y	Y	0.87	17.41	3.5	108000000	37048147	61394477	62414703	82895171	47917263	45183589	78513703	51717041	79479325	62317977	89000445	82039404	74447319	65764113	96483994	88382576	124913577	156612925	163534323	165796108	139862667	141111602	134183527	132948309	99230519	115525900	115469659	103418543	91363621	98407953
>TDP43|TDP43|generation2	KARSAFAELWPDHG	KARSAFAEMWPDHG	KARSAFAELWPD.H	NA	MWPDHGXX	12	91.68	1389.7	12	0.5	695.859	2	39.28	N	Y	0.69	29.44	4.6	345000	112646	NA	194331	NA	110070	NA	292033	NA	145733	NA	143839	203785	NA	NA	443076	334342	559907	742425	1294647	819452	602018	649260	865439	837745	409230	480980	739630	456409	659932	470438
>TDP43|TDP43|generation2	KARSAFAELWPDHG	KARSAFAEMWPDHG	KARSAFA.E	NA	SAFAEMWP	7	66.69	749.418	7	0.1	375.716	2	14.65	N	Y	0.84	5.2	2.8	352000	NA	352587	363514	354148	392744	339645	483530	298368	350248	342498	350608	NA	392081	427863	492710	380859	NA	344945	350917	354461	356498	328286	330506	384357	368461	336007	338607	323931	373005	332827
>TDP43|TDP43|generation2	KARSAFAELWPDHG	KARSAFAEMWPDHG	KARSAFAE.L	NA	AFAEMWPD	8	76.37	878.461	8	0.1	440.238	2	19.25	N	Y	0.74	9.48	2.1	222000	528186	277385	238913	221203	255474	219771	324348	232064	209414	230560	219611	253156	262189	210762	284489	215142	343145	210139	195900	249647	NA	214958	211632	216467	203846	212175	210654	195726	228032	188815
>TDP43|TDP43|generation2	KARSAFAELWPDHG	KARSAFAEMWPDHG	KARSAFAEL.W	NA	FAEMWPDH	9	61.3	991.545	9	1	496.78	2	28.15	N	Y	0.69	10.5	2.6	1660000	1869096	2268390	2331978	1865700	1919233	1859597	1795283	1922813	1775732	1720845	1900731	1670200	1659730	1462657	1501131	1162929	NA	1516568	1354269	1448334	1596259	1286821	1269790	1082336	1669227	1419534	1630619	1290595	1434635	1168094
>TDP43|TDP43|generation2	KARSAFAELWPDHG	KARSAFAEMWPDHG	F.AELWPDHG	RSAFAEMW	NA	6	76.73	923.414	8	2.6	462.715	2	31.31	N	Y	0.87	60	1.9	111000	44898	50531	26447	42965	37008	41815	29013	39202	NA	NA	81808	61346	152743	370815	341386	174439	28270	45507	29594	39401	88174	85544	123377	135505	187692	473430	260587	409401	709012	754461
>TDP43|TDP43|generation2	KARSAFAELWPDHG	KARSAFAEMWPDHG	A.RSAFAELWPDHG	XXKARSAF	NA	2	91.45	1384.65	12	6.7	693.338	2	36.08	N	Y	0.76	60	2.5	38100	31706	27714	35300	39279	44611	30108	44841	28212	43522	31600	30865	38174	39090	36137	31924	32152	130057	143727	192494	128635	106417	144036	178311	134653	66000	NA	105327	135897	70524	108809
>TDP178|TDP178|GenScript	YWLSTHLAGKRRDW	YWMSTHLAGKRRDW	YWLSTHLAGKRRDW	NA	NA		66.98	1787.92	14	4.3	894.972	2	30.7	Y	Y	1.1	60	3.2	20600000	9011711	17012927	28120910	14635131	10346062	14584771	20466224	22377566	20451537	16306259	22731715	23424823	17679735	10506411	26875090	24566867	22190530	30232242	37306267	44688721	42186837	42333481	36922984	43463870	32153765	36016898	33626637	25042672	23029673	NA
>TDP178|TDP178|GenScript	YWLSTHLAGKRRDW	YWMSTHLAGKRRDW	YWLSTHLAGKRRD.W	NA	KRRDWXXX	13	65.07	1601.84	13	2.8	401.469	4	27.44	N	Y	0.93	47.11	3.5	1090000	548212	673120	908786	955194	410538	774576	949106	442579	824185	634875	952934	904429	604960	496004	1110111	905631	1690007	1794110	2333771	2248729	1763486	1996035	NA	1840823	1569227	1917881	1622817	1299142	1283621	1504122
>TDP63|TDP63|generation3	SKLGQRPTDNYEPS	SKLGQRPTDNYEPS	K.LGQRPTDNYEPS	XXSKLGQR	NA	2	81.89	1375.64	12	3.2	688.828	2	14.93	N	Y	0.77	31.6	4.1	835000	276192	473403	332650	361968	317754	504089	460789	361356	475161	456107	628012	618709	455824	682996	501184	687582	NA	1239026	1226507	1286349	1117381	1403805	1089678	1159037	853844	951390	873824	1017091	906085	840068
>TDP63|TDP63|generation3	SKLGQRPTDNYEPS	SKLGQRPTDNYEPS	SKLGQR.P	NA	LGQRPTDN	6	78.9	687.403	6	0.4	344.709	2	9.05	N	Y	1.35	60	2.2	148000	273689	218209	225196	210031	223699	181349	223812	NA	169001	188792	196494	252106	181608	194915	223959	170078	228518	181393	172903	187712	253881	187905	219737	218172	150000	151014	NA	150427	139688	131211
>TDP63|TDP63|generation3	SKLGQRPTDNYEPS	SKLGQRPTDNYEPS	S.KLGQRPTDNYEPS	XXXSKLGQ	NA	1	82.25	1503.73	13	1.6	752.872	2	16.26	N	Y	0.7	21.26	3.8	492000	244484	357518	259490	354148	188110	308908	222615	301683	336777	59979	159250	207987	253770	283657	148903	296547	1432832	970405	747829	1057665	889344	679237	774482	749113	558460	731664	559404	610255	601037	615250
>TDP63|TDP63|generation3	SKLGQRPTDNYEPS	SKLGQRPTDNYEPS	G.QRPTDNYEPS	SKLGQRPT	NA	4	80.56	1205.53	10	3.2	603.775	2	11.25	N	Y	1	18.07	3.4	143000	64167	92708	117742	69042	92021	NA	91320	91168	95032	78023	82707	89708	99103	72103	130744	67159	290975	264656	227415	263940	185470	213495	145891	259931	145384	162340	150579	163247	146484	153612
>TDP63|TDP63|generation3	SKLGQRPTDNYEPS	SKLGQRPTDNYEPS	SKLGQRPTD.N	NA	RPTDNYEP	9	101.86	1000.53	9	4.4	501.274	2	9.15	N	Y	1.36	14.51	2.6	1480000	1009645	1430072	1497496	1541716	1537928	1337065	1496069	1246513	1191578	1264738	1143007	1670200	1335000	1476919	1573767	1110597	1866356	1685076	1550169	1629376	1588657	1762067	1350841	1661854	1507689	1344027	1263925	1418800	1155259	1184096
>TDP63|TDP63|generation3	SKLGQRPTDNYEPS	SKLGQRPTDNYEPS	L.GQRPTDNYEPS	XSKLGQRP	NA	3	65.98	1262.55	11	9.8	632.29	2	16.68	N	Y	1.17	48.3	3.3	85900	NA	70641	65387	78203	52112	39344	70136	87521	59518	56470	75772	106094	82024	83037	94184	76317	148427	161569	170348	100049	117819	249322	144990	126130	98461	127607	108448	121367	111751	56485
>TDP63|TDP63|generation3	SKLGQRPTDNYEPS	SKLGQRPTDNYEPS	SKLGQRPTDNYEPS	NA	NA		86.56	1590.76	14	7.2	796.395	2	19.75	Y	Y	1.04	14.96	2.9	159000000	93454784	120693159	124600781	116187302	111849314	102354661	126866654	114871505	106911326	111103096	117382982	133405945	110528411	126298790	134375449	124142631	269666370	244831598	238487554	239165650	196111783	209839532	208930055	213058187	156153453	178951885	161501483	173503836	151014249	156812673
>TDP63|TDP63|generation3	SKLGQRPTDNYEPS	SKLGQRPTDNYEPS	SKLGQRPTDNY.E	NA	TDNYEPSX	11	77.63	1277.64	11	2.8	639.827	2	16.44	N	Y	0.88	26.29	3.7	108000	71009	NA	57614	55859	39529	25973	69657	44755	56579	23724	21961	65442	62300	54513	63919	49134	227784	218069	192494	197240	151265	221538	68533	184082	41461	138178	144337	123077	159320	134411
>TDP63|TDP63|generation3	SKLGQRPTDNYEPS	SKLGQRPTDNYEPS	Q.RPTDNYEPS	KLGQRPTD	NA	5	71.39	1077.47	9	3.3	539.745	2	11.92	N	Y	0.95	24.04	2.7	42000	22780	31437	25034	NA	37495	NA	31717	NA	NA	42603	38271	70590	52077	NA	64040	27620	55329	NA	NA	59172	57997	67412	NA	64088	60154	48702	36747	45897	55649	51524
>TDP63|TDP63|generation3	SKLGQRPTDNYEPS	SKLGQRPTDNYEPS	SKLGQRP.T	NA	GQRPTDNY	7	80.19	784.456	7	2.4	393.236	2	7.64	N	Y	0.41	4.05	2.5	135000	149361	96407	126887	91051	108926	110193	105682	NA	90869	71674	95422	136557	159960	190161	127112	102047	184431	157604	159276	NA	148984	173282	NA	175560	150000	142708	NA	140171	155545	NA
>TDP63|TDP63|generation3	SKLGQRPTDNYEPS	SKLGQRPTDNYEPS	SKLGQRPTDN.Y	NA	PTDNYEPS	10	94.99	1114.57	10	1.2	558.294	2	6.34	N	Y	0.86	22.79	2	253000	233637	NA	222910	227906	219886	170591	229796	187309	206965	193804	191357	NA	325933	282073	294173	181708	308610	318182	NA	307771	NA	334866	332307	NA	296922	284662	226258	238461	345823	209617
>TDP63|TDP63|generation3	SKLGQRPTDNYEPS	SKLGQRPTDNYEPS	SKLGQRPTDNYE.P	NA	DNYEPSXX	12	103.72	1406.68	12	5.7	704.351	2	15.56	N	Y	0.35	13.97	2.7	126000	47896	49190	59557	NA	24022	36885	48832	55032	43965	53463	77699	50211	76732	98408	84741	90999	243949	167516	156720	176277	NA	161584	159399	156811	110000	117791	131074	145299	109485	124810
>TDP63|TDP63|generation3	SKLGQRPTDNYEPS	SKLGQRPTDNYEPS	SKLGQRPT.D	NA	QRPTDNYE	8	95.47	885.503	8	1	443.759	2	15.51	N	Y	1.07	28.69	1.2	130000	136845	151637	148606	148586	146167	NA	143623	140730	126138	134827	116869	142860	167176	144364	167061	121962	176349	176437	170348	192476	161906	171820	176510	189196	144615	139688	153699	138461	186503	15761
>TDP2|TDP2|generation1	LLDKLLNWPQRRGL	MLDKLMNWPQRRGM	LLDKLLNWPQRRGL	NA	NA		81.5	1721.01	14	1.7	861.514	2	40.92	Y	Y	1.03	24.26	3.4	222000000	61663469	88763100	154322069	523960043	186839195	302760783	245355322	319916314	189819652	223876916	229885708	313031272	150337882	109659677	237275568	391034750	197657366	269612124	278519394	368753413	241719174	271255981	240449675	265896618	236922480	232561943	220016512	215384073	218970661	198416035
>TDP2|TDP2|generation1	LLDKLLNWPQRRGL	MLDKLMNWPQRRGM	LLDKLLNWPQR.R	NA	WPQRRGMX	11	59.65	1394.8	11	3.2	698.411	2	37.42	N	Y	0.75	60	3.1	43000	42781	48868	29405	41967	35009	71003	40917	50009	44050	32160	34898	29557	NA	72261	NA	79225	121240	126876	159276	200099	102617	103823	135985	123574	70231	119301	110008	95726	91364	94408
>TDP125|TDP125|GenScript	EVDNTKPKVLYWHF	EVDNTKPKVMYWHF	EVDNTKPKVLYWHF	NA	NA		121.31	1774.9	14	3.8	888.463	2	38.33	Y	Y	1.27	60	3	62000000	25783507	45121242	60357076	40888993	23132472	39497219	64390811	33649229	34167537	41099792	43023303	51471585	51355421	43103226	41765342	63234244	NA	120928967	112429847	120059251	71907654	92855821	91857179	74655589	NA	64483084	63664353	71709221	50816295	66165347
>TDP125|TDP125|GenScript	EVDNTKPKVLYWHF	EVDNTKPKVMYWHF	D.NTKPKVLYWHF	XEVDNTKP	NA	3	61.62	1431.77	11	4.5	478.265	3	37.55	N	Y	0.7	60	1.9	229000	45845	26724	28428	75187	25179	35923	50465	29369	NA	NA	82065	147062	NA	NA	151324	82423	366658	544180	603885	513587	367900	396282	304389	320440	239230	410004	259027	217948	351108	333627
>TDP70|TDP70|generation3	EWHNFHLAIGARSD	EWHNFHMAIGARSD	W.HNFHLAIGARSD	XXEWHNFH	NA	2	129.11	1336.66	12	1.5	669.338	2	32.61	N	Y	0.96	14.42	2.7	8460000	8928270	11711798	13488892	13406227	13345657	12632963	12926036	11536878	12148458	11227260	10608134	9737584	9140543	9064355	9781564	10190162	7568293	8405554	7895642	7432239	7601232	7216433	6601109	8360403	8615363	7701727	8036064	7128187	7158075	6328511
>TDP70|TDP70|generation3	EWHNFHLAIGARSD	EWHNFHMAIGARSD	EWHNFHLAIGARSD	NA	NA		126.17	1651.79	14	8.6	826.907	2	38.46	Y	Y	0.53	20.64	3.1	104000000	58075473	73352839	79675913	87699069	74735678	NA	76000307	77409802	134710721	77688631	117126126	99581760	79378402	97140726	144060167	133882158	146222364	187340777	203566163	225825734	NA	188636234	188217162	190900136	154614995	172156244	150578677	166666247	154034534	151212220
>TDP70|TDP70|generation3	EWHNFHLAIGARSD	EWHNFHMAIGARSD	F.HLAIGARSD	WHNFHMAI	NA	5	67.48	938.493	9	0.9	470.254	2	18.44	N	Y	0.73	11.44	2.9	880000	665865	1171180	1063108	304992	851580	935946	706145	958091	631916	638216	362166	328788	407716	1581508	1307437	431737	933178	1298500	1073194	1124364	661307	1221017	828516	455945	830767	1223215	1131291	957263	1132607	992080
>TDP70|TDP70|generation3	EWHNFHLAIGARSD	EWHNFHMAIGARSD	N.FHLAIGARSD	EWHNFHMA	NA	4	77.61	1085.56	10	2.1	543.789	2	36.51	N	Y	0.59	27.83	1.8	189000	154367	NA	816192	473687	NA	275097	189103	132939	330654	NA	145123	NA	855122	49889	30752	37344	166796	NA	216342	NA	NA	153541	239549	NA	NA	180462	189589	190598	NA	NA
>TDP70|TDP70|generation3	EWHNFHLAIGARSD	EWHNFHMAIGARSD	L.AIGARSD	NFHMAIGA	NA	7	62.57	688.35	7	2.5	345.183	2	13.19	N	Y	0.9	60	2.1	105000	90117	109968	100481	109819	99648	86218	106041	75752	91971	110936	92725	131305	137108	169560	151324	105972	182227	140753	143093	151503	161146	137456	152195	194309	163077	145729	148238	161538	181217	156813
>TDP70|TDP70|generation3	EWHNFHLAIGARSD	EWHNFHMAIGARSD	H.NFHLAIGARSD	XEWHNFHM	NA	3	76.34	1199.6	11	3.1	400.874	3	35.85	N	Y	1.27	60	3.3	71500	NA	77421	96708	146351	133457	149997	140032	167417	282893	41601	191357	112397	67953	125031	146481	NA	NA	76522	100505	85471	97296	67631	94559	NA	NA	66748	61324	NA	45458	33045
>TDP70|TDP70|generation3	EWHNFHLAIGARSD	EWHNFHMAIGARSD	H.LAIGARSD	HNFHMAIG	NA	6	72.62	801.434	8	1.4	401.725	2	12.6	N	Y	0.44	60	4	152000	189413	234236	232055	195507	222428	245897	335119	213830	176349	173755	186220	150213	192432	186992	200958	154088	51300	27933	45121	44606	32685	50848	293583	31129	38482	42886	275411	52297	45104	51421
>TDP56|TDP56|generation2	IKVYDWAFRIRSGT	IKVYDWAFRIRSGT	IKVYDWAFRIRSGT	NA	NA		92.09	1710.92	14	3.1	856.47	2	42.83	Y	Y	0.97	31.47	3	114000000	36213729	57449451	130316414	74404561	35588418	53789987	73247540	43263294	55353860	64155773	76414523	126052861	103191922	76381452	108226713	76462557	NA	171481241	172903477	174371769	136822174	178400160	158498662	143175102	96922833	114770829	124832064	129914203	98159262	118409569
>TDP56|TDP56|generation2	IKVYDWAFRIRSGT	IKVYDWAFRIRSGT	W.AFRIRSGT	VYDWAFRI	NA	6	80.39	906.504	8	2.2	454.26	2	25.25	N	Y	0.99	13.15	2.4	3500000	1877440	2675221	2583466	3038745	3482581	3012239	2776704	2685308	2743200	2739986	2812568	NA	2513649	3502137	2723827	2514833	2615837	2587087	NA	2610812	2637627	2646756	2764721	2778279	5123064	3986776	3893200	3632469	5277948	4688379
>TDP56|TDP56|generation2	IKVYDWAFRIRSGT	IKVYDWAFRIRSGT	D.WAFRIRSGT	KVYDWAFR	NA	5	77.72	1092.58	9	2.4	547.3	2	30.04	N	Y	1.77	60	2.2	1990000	859450	1787590	1463202	2178512	1525218	1613700	1531975	1360888	1726747	1580504	1733775	2174412	1286892	1727298	2166955	1715320	3644537	3895499	4130945	3820933	4119868	3984758	3467158	485773	3153838	3631893	3245634	3282043	2537039	2656215
>TDP56|TDP56|generation2	IKVYDWAFRIRSGT	IKVYDWAFRIRSGT	IKVYDWAF.R	NA	DWAFRIRS	8	67.46	1040.53	8	3.4	521.276	2	42.63	N	Y	0.9	60	1.7	122000	47562	42831	44514	40296	39278	46754	29637	39132	25454	40229	75901	37231	157554	215516	203379	219503	36064	47983	32046	31849	93495	132338	103564	126983	268461	406983	396342	479486	815477	1000081
>TDP56|TDP56|generation2	IKVYDWAFRIRSGT	IKVYDWAFRIRSGT	IKVYDWAFRIR.S	NA	FRIRSGTX	11	57.17	1465.82	11	1.2	489.614	3	39.45	N	Y	1.29	60	2.3	120000	NA	78654	141748	231257	94182	NA	167560	83709	NA	73679	166956	158617	NA	92862	232433	102192	247623	325121	287889	234401	161906	NA	161200	176412	155384	95894	138876	214529	149504	198416
>TDP56|TDP56|generation2	IKVYDWAFRIRSGT	IKVYDWAFRIRSGT	I.KVYDWAFRIRSGT	XXXIKVYD	NA	1	65.05	1597.84	13	1.2	799.927	2	30.66	N	Y	0.72	18.39	3.4	2000000	501485	1479385	1634671	525077	713039	501015	1328509	717740	1506311	1421785	1682404	1575661	1479325	1421456	2058002	2572980	3115492	2824980	3960597	3477907	3162112	3611872	1657031	3110650	1338458	2869271	2434225	2504267	2159504	2448198
>TDP79|TDP79|generation1aar	GHTFQESLLDIPKQ	GHTFQESMLDIPKQ	L.LDIPKQ	QESMLDIP	NA	8	58.92	712.412	6	2.4	357.214	2	26.12	N	Y	1.44	60	2.5	2200000	NA	244099	189759	170929	917673	889840	897641	870239	2069647	3441690	2170429	1533643	4305677	NA	4382334	4055714	255705	338998	312589	272515	1611461	1601215	1801121	1823778	6161523	6403004	5874909	5299132	11552590	11040892
>TDP79|TDP79|generation1aar	GHTFQESLLDIPKQ	GHTFQESMLDIPKQ	Q.ESLLDIPKQ	HTFQESML	NA	5	90.08	1041.57	9	5.5	521.795	2	25.19	N	Y	1.56	60	2.8	287000	239478	385873	544128	414476	522387	256655	384191	301683	264523	NA	270983	251055	358406	NA	294173	375044	210884	273577	216342	162938	351177	261751	350318	269306	341538	293723	319882	334187	300518	NA
>TDP79|TDP79|generation1aar	GHTFQESLLDIPKQ	GHTFQESMLDIPKQ	T.FQESLLDIPKQ	XGHTFQES	NA	3	95.88	1316.7	11	1.5	659.357	2	33.61	N	Y	1.76	21.63	2.9	205000	270351	441350	94422	375374	275810	308908	289639	235379	483734	290706	242728	188029	209270	229778	325649	245669	226314	278533	294702	245836	245520	234699	205328	212206	184615	221991	141996	231623	184992	182415
>TDP79|TDP79|generation1aar	GHTFQESLLDIPKQ	GHTFQESMLDIPKQ	GHTFQE.S	NA	TFQESMLD	6	73.22	717.308	6	1.4	359.662	2	12.11	N	Y	0.87	28.27	3.1	185000	145189	118228	114313	82001	119603	92365	104485	108407	119648	112106	113402	NA	194838	167976	152534	114112	217497	187341	169497	182947	239439	212764	189118	196014	209999	258234	225478	235897	354128	321626
>TDP79|TDP79|generation1aar	GHTFQESLLDIPKQ	GHTFQESMLDIPKQ	GHTFQESLLDIPK.Q	NA	DIPKQXXX	13	126.87	1483.77	13	2.7	742.889	2	35.08	N	Y	0.31	12.28	3.6	1310000	884483	1046665	2274822	1418826	1249408	1512267	1448195	1069150	1162186	1754259	882299	1680705	1094460	1163153	NA	1264685	427645	1328236	596219	278233	NA	64341	489004	18323	NA	452288	53834	176068	428125	500040
>TDP79|TDP79|generation1aar	GHTFQESLLDIPKQ	GHTFQESMLDIPKQ	G.HTFQESLLDIPKQ	XXXGHTFQ	NA	1	96.62	1554.8	13	3.4	519.277	3	41.47	N	Y	0.52	10.05	3.1	6780000	9262037	3525868	6001414	7127644	8020104	2612657	10759729	8072500	10274754	3324739	9683454	7206022	7637164	4690645	8546763	3881274	3225709	2735770	6660617	5316910	4036254	5022988	4259652	3911748	4569219	4553080	3058386	3119650	3956573	2824228
>TDP79|TDP79|generation1aar	GHTFQESLLDIPKQ	GHTFQESMLDIPKQ	GHTFQESLLDIPKQ	NA	NA		122.56	1611.83	14	2	806.922	2	41.08	Y	Y	1.16	27.51	3.1	953000000	612462603	812428927	1326026665	1362966424	892252485	1098852590	1090335115	944830564	952772187	865434645	991462384	955900863	950135416	728951613	803831518	786430483	NA	869300855	877293504	886151613	798129348	833508943	752868647	713318811	734613533	736194464	677994147	754698953	587445428	606449009
>TDP79|TDP79|generation1aar	GHTFQESLLDIPKQ	GHTFQESMLDIPKQ	GHTFQESLLD.I	NA	SMLDIPKQ	10	98.52	1145.54	10	1.6	573.776	2	35.7	N	Y	0.88	35.53	3.4	1940000	1293347	1898544	2777797	2301402	1995493	1844228	2070560	2453244	2155372	2105111	2221800	2741650	2657974	2440403	2094320	2035125	1719399	1694988	1635343	1781832	1413829	1703575	1702060	1218693	1638457	1630954	1599411	1461535	1404433	1320107
>TDP79|TDP79|generation1aar	GHTFQESLLDIPKQ	GHTFQESMLDIPKQ	GHTFQESL.L	NA	QESMLDIP	8	101.67	917.424	8	2	459.72	2	23.96	N	Y	0.9	56.41	2.6	1900000	NA	208347	147463	NA	659657	963609	NA	1233253	2828925	4678025	2504342	1922306	5604596	9238669	6040842	5073276	NA	135797	179717	NA	1611461	1279509	1386863	1295394	5653832	4870210	5141521	4538450	10117955	10240828
>TDP79|TDP79|generation1aar	GHTFQESLLDIPKQ	GHTFQESMLDIPKQ	H.TFQESLLDIPKQ	XXGHTFQE	NA	2	111.53	1417.75	12	1.4	709.881	2	37.15	N	Y	0.91	21.49	3.3	5690000	3053969	6324371	8321960	7373425	7257495	5747844	5625220	4823609	4714875	NA	4764670	4684965	4786758	4262782	5859254	4913373	4629150	5640048	5161552	5545594	4758371	5629841	4926066	4832160	4507681	4115138	4033636	4128195	3480878	3712300
>TDP12|TDP12|generation1	VLFLREKQYDPVSL	VMFLREKQYDPVSL	VLFLREKQYD.P	NA	KQYDPVSL	10	101.28	1309.7	10	1.3	655.86	2	30.11	N	Y	0.97	19.84	2.6	50000000	28203319	28848007	NA	29493700	29614648	47488874	44882071	34312268	31105930	34416899	40968459	43908413	28985144	38666129	38738868	30962975	57460246	61257460	58855321	60029625	52828562	52788900	48990496	40736725	43999889	53459044	51649266	51452862	40849354	42643446
>TDP12|TDP12|generation1	VLFLREKQYDPVSL	VMFLREKQYDPVSL	VLFLREKQYDPVSL	NA	NA		94.78	1705.94	14	2.8	853.98	2	42.02	Y	Y	0.55	8.32	3.3	563000000	284536441	461074991	722455907	459163279	411808839	783796952	610396168	646463017	679676818	322449588	571503576	372906380	509946096	450048387	447918165	302361443	603993885	650241005	654137292	698439927	524485000	646335005	606077272	772122871	444614264	505897734	440813225	529058496	419819612	441635690
>TDP12|TDP12|generation1	VLFLREKQYDPVSL	VMFLREKQYDPVSL	V.LFLREKQYDPVSL	XXXVMFLR	NA	1	70.7	1606.87	13	3.3	804.446	2	37.53	N	Y	0.78	60	4.6	305000	596609	140542	571563	731757	NA	NA	341104	412742	242479	561363	NA	309880	216487	NA	NA	620713	786221	523365	372211	525974	NA	549823	390843	302543	233076	391882	327684	523930	297498	444036
>TDP12|TDP12|generation1	VLFLREKQYDPVSL	VMFLREKQYDPVSL	L.REKQYDPVSL	VMFLREKQ	NA	4	83.06	1233.64	10	0.2	617.825	2	26.24	N	Y	0.89	60	2.7	197000	NA	NA	89621	76527	NA	NA	108914	106252	198392	230560	214474	86031	283838	564145	341386	315444	NA	NA	157572	120059	210554	135262	220637	184935	647691	539121	566425	459828	958940	1112090
>TDP12|TDP12|generation1	VLFLREKQYDPVSL	VMFLREKQYDPVSL	F.LREKQYD.P	XVMFLREK	KQYDPVSL	3 ; 10	91.42	950.482	7	1.7	476.248	2	10.43	N	Y	1.26	60	3.5	168000	43965	35230	35782	26215	32919	23975	30879	14637	100298	193804	129712	173323	500324	741629	480604	359054	38334	30894	42556	28507	102617	114059	143189	109938	399230	449267	455637	471794	1185462	1040084
>TDP12|TDP12|generation1	VLFLREKQYDPVSL	VMFLREKQYDPVSL	VLFLREKQ.Y	NA	REKQYDPV	8	74.34	1031.61	8	4.9	516.816	2	25.71	N	Y	0.69	32.36	1.8	9590000	934548	959135	915644	778678	863019	630111	696570	793989	842554	584753	679383	567238	442595	437371	518132	409932	656898	748372	594515	626023	700073	530814	545740	464467	765383	689380	590612	509400	559508	444036
>TDP12|TDP12|generation1	VLFLREKQYDPVSL	VMFLREKQYDPVSL	F.LREKQYDPVSL	XVMFLREK	NA	3	100.7	1346.72	11	2.9	674.369	2	33.2	N	Y	0.7	35.68	2.4	2730000	81105	40830	39057	28743	901150	1174159	691782	1518359	3086100	4928634	3441864	2426518	8202435	11980161	6174007	7428207	73405	137780	125206	151503	2181554	1820559	1891177	1627765	7676904	8230277	8348144	6846137	17064610	14001131
>TDP202|TDP202|GenScript	DHNQIRYRWAETLW	DHNQIRYRWAETMW	DHNQIRYRWAETLW	NA	NA		68.43	1886.92	14	0.6	944.466	2	39.36	Y	Y	1.26	60	3.6	6310000	1885784	3636821	4652525	5976943	3152117	3212031	5314037	4458937	6086475	3107545	6318646	4590425	4125271	5498831	4479182	6207132	10140043	14075339	16097910	18485313	12161971	14696079	12878016	10908579	6930752	9287376	8816265	9059806	9513898	9920802
>TDP202|TDP202|GenScript	DHNQIRYRWAETLW	DHNQIRYRWAETMW	DHNQIR.Y	NA	NQIRYRWA	6	81.88	781.383	6	0.7	391.699	2	12.08	N	Y	1.08	60	2.3	124000	136845	176293	179471	168695	172858	147538	162772	169075	143283	162561	159250	196432	147932	157992	156166	117310	265992	257717	160979	160079	199152	156466	153095	184082	175384	142708	186468	148718	134403	121610
>TDP202|TDP202|GenScript	DHNQIRYRWAETLW	DHNQIRYRWAETMW	DHNQIRYR.W	NA	IRYRWAET	8	64.11	1100.55	8	2.4	367.857	3	9.69	N	Y	1.59	46.56	2.4	59700	NA	89380	NA	25360	47790	NA	57569	37296	55844	36255	52655	82565	51837	60693	73725	63816	149162	112999	98802	86519	72212	75308	88075	86928	61538	89098	82701	84701	86833	66645
>TDP88|TDP88|generation1aar	LPEEVASHRLGKNF	MPEEVASHRMGKNF	LPEEVASHRLGKNF	NA	NA		122.03	1595.84	14	4.7	798.932	2	27.75	Y	Y	2.21	60	2.6	178000000	100964543	188621587	236627172	243546459	197007315	175201672	183118850	203884490	167776079	182108834	181083156	163868719	157554101	154189113	164640190	NA	158713722	155621704	137130344	139116275	167987225	160121455	142288572	137209473	152307308	113260687	138095471	115384325	108730259	120009698
>TDP88|TDP88|generation1aar	LPEEVASHRLGKNF	MPEEVASHRMGKNF	P.EEVASHRLGKNF	XXMPEEVA	NA	2	104.11	1385.71	12	1.6	693.861	2	21.54	N	Y	0.85	15.37	2.7	373000	258669	447514	426386	407773	363510	402656	405734	381247	385763	364218	452066	388663	363216	339121	338965	354693	663512	631408	494010	653656	623301	571027	561049	467024	421537	567059	447055	476067	366210	392032
>TDP88|TDP88|generation1aar	LPEEVASHRLGKNF	MPEEVASHRMGKNF	LPEEVASHRLG.K	NA	HRMGKNFX	11	95.05	1206.64	11	0.5	604.325	2	20.94	N	Y	1.08	60	2.5	516000	751810	552304	603571	574233	554163	481036	665452	581817	676003	1187884	502153	451689	451014	570484	503605	555298	1131570	749363	129465	485954	266803	310007	507016	651958	1261535	731664	386979	411110	355639	355229
>TDP88|TDP88|generation1aar	LPEEVASHRLGKNF	MPEEVASHRMGKNF	A.SHRLGKNF	EEVASHRM	NA	6	71.62	957.514	8	13.7	479.771	2	18.58	N	Y	0.42	60	3.5	29500	38216	72736	NA	NA	34339	48055	71213	42279	NA	42436	42766	NA	26099	NA	27359	NA	69143	53724	NA	59363	64991	132338	NA	137209	45441	42302	37055	110256	25205	32350
>TDP88|TDP88|generation1aar	LPEEVASHRLGKNF	MPEEVASHRMGKNF	LPEEVASHRLGK.N	NA	RMGKNFXX	12	85.93	1334.73	12	2.5	668.374	2	20.62	N	Y	0.83	60	3.1	22500	24782	36368	26406	15194	25166	15307	52662	30168	20574	19213	19136	20484	26219	22819	19854	NA	57534	38162	47272	55361	20675	37362	34131	57185	42692	59424	51415	46325	38282	41763
>TDP88|TDP88|generation1aar	LPEEVASHRLGKNF	MPEEVASHRMGKNF	LPEEVASHRL.G	NA	SHRMGKNF	10	56.37	1149.61	10	0.1	575.814	2	21.99	N	Y	0.38	60	1.3	8700	NA	56710	62415	NA	42579	NA	58766	NA	NA	60814	89386	73111	NA	19175	NA	86784	37490	44963	39900	36817	46150	37527	45471	27847	45025	16536	34490	42959	22048	16801
>TDP228|TDP228|GenScript	RTQKEYQFVTYKLD	RTQKEYQFVTYKMD	RTQKEYQFVTYKLD	NA	NA		95.69	1817.93	14	3.3	606.986	3	28.68	Y	Y	1.39	58.52	3.3	268000000	114315227	149171320	265205333	184335623	158876867	178275385	232189915	197254100	146957150	157215058	205484432	197482816	175594646	151653629	211853186	197697866	371801589	393514754	357731332	356366348	298728413	331941281	292682189	283793506	226922505	277866218	263707735	274358283	209154735	233618880
>TDP228|TDP228|GenScript	RTQKEYQFVTYKLD	RTQKEYQFVTYKMD	F.VTYKLD	EYQFVTYK	NA	8	70.85	737.396	6	0.3	369.705	2	21.16	N	Y	1.81	60	2.7	2160000	48896	38094	35626	28639	488070	643943	NA	745919	1653268	2589621	1990630	1754236	3968920	NA	4261276	3779518	117566	125885	113282	110531	2029529	1857116	2287424	2062403	6092292	6969308	7170042	6743573	12232154	13521093
>TDP228|TDP228|GenScript	RTQKEYQFVTYKLD	RTQKEYQFVTYKMD	RTQKEYQFVTYKL.D	NA	TYKMDXXX	13	90.31	1702.9	13	2.1	852.461	2	31.3	N	Y	1.28	60	3.6	3000000	1093087	1602667	3269342	3418588	1563348	2090125	2142371	2900796	2412547	2004868	2478656	2321474	2152838	1869919	2856992	3183517	3784147	3598132	3986149	4430758	3869027	4555053	3332074	3707212	3269223	3624342	3916606	2948711	2257663	3040246
>TDP228|TDP228|GenScript	RTQKEYQFVTYKLD	RTQKEYQFVTYKMD	RTQKEYQFVTY.K	NA	FVTYKMDX	11	65.54	1461.73	11	3.1	731.872	2	27.48	N	Y	0.68	30.44	3	123000	NA	NA	44925	44129	43723	NA	122079	60171	NA	NA	55224	58404	54843	51502	134375	74573	177818	209148	279371	124824	153545	NA	158499	142323	NA	114771	258246	279486	194808	262421
>TDP228|TDP228|GenScript	RTQKEYQFVTYKLD	RTQKEYQFVTYKMD	RTQKEYQFVT.Y	NA	QFVTYKMD	10	63.3	1298.66	10	1.9	650.339	2	22.78	N	Y	0.85	30.77	3.4	74100	NA	NA	15204	82001	53001	25799	49772	44081	64049	NA	17723	82880	102109	110610	92731	41284	94787	NA	79467	80706	NA	76771	100863	97155	204615	169891	NA	177777	260500	256821
>TDP228|TDP228|GenScript	RTQKEYQFVTYKLD	RTQKEYQFVTYKMD	RTQKEYQF.V	NA	EYQFVTYK	8	74.93	1098.55	8	NA	550.28	2	19.49	N	Y	0.87	60	3.3	2550000	43837	47593	44540	28860	833786	1112684	1028099	NA	3061607	4811683	2645612	2352987	5833110	NA	5641348	5523911	120505	112999	83045	NA	84374	2529773	3151962	2880547	6430753	7550712	7770796	7393144	14497368	15201228
>TDP87|TDP87|generation1aar	VHSDAYVTELPKTN	VHSDAYVTELPKTN	H.SDAYVTELPKTN	XXVHSDAY	NA	2	129.04	1336.65	12	1.5	669.334	2	24.65	N	Y	1.05	50.16	2.4	1740000	1001301	1257477	1406046	1307107	NA	NA	1567880	1326078	NA	1227982	NA	2111385	1407163	1169492	1670614	NA	3100796	2606911	3040716	3153937	2227161	3026954	2584609	2514087	2869224	NA	1997313	2324780	1948084	2088169
>TDP87|TDP87|generation1aar	VHSDAYVTELPKTN	VHSDAYVTELPKTN	Y.VTELPKTN	SDAYVTEL	NA	6	94.65	900.492	8	3.1	451.252	2	21.86	N	Y	0.81	26.26	3.3	3170000	3012248	2551939	2789229	2379605	4118088	3519402	2716861	3696442	5523140	4911926	4122531	3403427	5857164	7733226	5326594	4637178	1322614	1278675	1030607	1200593	2303173	1900985	1999244	2249894	5630755	4794702	4556370	4213665	7701727	6856554
>TDP87|TDP87|generation1aar	VHSDAYVTELPKTN	VHSDAYVTELPKTN	A.YVTELPKTN	HSDAYVTE	NA	5	114.59	1063.55	9	4.6	532.787	2	22.03	N	Y	1.17	45.27	3.9	305000	231134	308205	299499	291585	246577	195181	335119	255270	335552	280682	319785	267862	204460	288411	238486	305269	451158	374682	344955	423066	366379	279299	347616	501965	459999	384331	374496	462392	351108	333627
>TDP87|TDP87|generation1aar	VHSDAYVTELPKTN	VHSDAYVTELPKTN	D.AYVTELPKTN	VHSDAYVT	NA	4	125.6	1134.59	10	1.6	568.302	2	21.38	N	Y	0.71	13.18	3.5	3600000	2119421	2601252	2411997	2323746	1944653	1951808	2333868	1594609	2057400	2238769	2632769	2069368	2537703	2440403	2396967	2267711	5371284	5362506	4420537	4487929	3367346	4233348	4736949	3656078	3446145	3843313	3869794	3598282	2907024	3144254
>TDP87|TDP87|generation1aar	VHSDAYVTELPKTN	VHSDAYVTELPKTN	VHSDAYVTELPKT.N	NA	LPKTNXXX	13	129.82	1458.74	13	0.9	730.376	2	26.19	N	Y	1.09	55.47	2.8	701000	662528	647231	427529	582054	151251	351940	560128	523801	837656	599790	449497	406520	481081	269395	629507	351786	1014004	NA	1013572	1057665	988160	1294132	936583	751669	665383	792825	514152	733331	523264	NA
>TDP87|TDP87|generation1aar	VHSDAYVTELPKTN	VHSDAYVTELPKTN	VHSDAYVTELPKTN	NA	NA		124.43	1572.78	14	2.1	787.398	2	24.43	Y	Y	1.07	22.21	2.9	390000000	205266758	341491370	320075402	309460409	254202987	268949935	312379215	324889106	287791085	268986444	319785147	308829509	271810891	296334677	285699154	345971266	568724169	602662394	548521375	656514475	464435268	NA	460186458	448274426	367691381	371495052	403363606	408545979	290702429	305624699
>TDP87|TDP87|generation1aar	VHSDAYVTELPKTN	VHSDAYVTELPKTN	S.DAYVTELPKTN	XVHSDAYV	NA	3	110.67	1249.62	11	4	625.819	2	21.69	N	Y	0.89	60	2.6	62800	45119	39075	30302	46055	30163	39115	102930	52416	44577	NA	NA	47375	NA	71152	70941	NA	166062	84650	108171	158173	87414	123564	87354	113347	NA	237092	78020	NA	59424	70726
>TDP87|TDP87|generation1aar	VHSDAYVTELPKTN	VHSDAYVTELPKTN	VHSDAYVTELPK.T	NA	ELPKTNXX	12	110.31	1357.69	12	0.1	679.851	2	23.28	N	Y	0.8	43.49	2.4	332000	97627	539976	403524	336273	308857	176739	315970	371302	240030	295718	367303	257358	424554	332782	418864	495698	507002	598698	502527	444982	410467	421141	341312	433786	363845	397167	368255	452990	339782	318426
>TDP87|TDP87|generation1aar	VHSDAYVTELPKTN	VHSDAYVTELPKTN	VHSDAYVTE.L	NA	YVTELPKT	9	76.82	1019.46	9	1	510.735	2	12.78	N	Y	0.44	60	2.9	25600	22112	NA	38866	NA	52561	45145	45361	27172	40257	35869	36519	38060	NA	37715	39707	NA	82296	58185	64136	62126	46292	NA	45568	NA	NA	NA	45642	44530	41453	NA
>TDP207|TDP207|GenScript	PLTSNLQADWDFNR	PLTSNLQADWDFNR	PLTSNLQADWDFNR	NA	NA		139.51	1675.8	14	1.1	838.906	2	37.54	Y	Y	0.48	13.12	3.2	106000000	62247562	88886382	72474216	108925595	79057129	77764953	NA	74260367	96991719	78858137	96192400	87816827	91766243	99042339	40191576	132864596	146957150	185358335	166089547	214391519	140622790	163046048	158498662	158515291	113845867	147238893	116249859	134187696	116280972	118409569
>TDP207|TDP207|GenScript	PLTSNLQADWDFNR	PLTSNLQADWDFNR	PLTSNLQA.D	NA	NLQADWDF	8	86.99	842.45	8	4	422.234	2	23.42	N	Y	1.28	60	3.5	220000	185241	118351	146320	102893	223699	47083	49524	27605	178798	157549	197779	121851	134703	232948	207011	276196	331388	253753	230822	301101	216635	247128	236847	216467	210769	173666	206753	165812	175932	152812
>TDP207|TDP207|GenScript	PLTSNLQADWDFNR	PLTSNLQADWDFNR	PLTSNLQAD.W	NA	LQADWDFN	9	88.59	957.477	9	4.9	479.748	2	27.22	N	Y	0.63	11.81	2.5	4040000	2628416	3760104	3177891	3362729	3482581	3150556	3123792	2784764	3147332	2756693	2979524	2636606	2297163	2662258	2336438	2587516	3247753	3875674	3492139	3925747	3420554	3816594	3323069	3093605	3984605	3737603	3510902	3034180	3186401	3360272
>TDP150|TDP150|GenScript	TDHRSHVGLYWTLN	TDHRSHVGMYWTLN	TDHRSHVG.L	NA	SHVGMYWT	8	74.26	907.426	8	0.9	454.721	2	7.57	N	Y	0.5	28.99	3.1	511000	455592	611479	628720	578702	622797	534826	690585	593420	542517	606473	615169	482152	487095	476988	576241	591640	NA	550128	559594	559324	581494	559328	590768	741442	501537	484756	483724	499999	527795	464838
>TDP150|TDP150|GenScript	TDHRSHVGLYWTLN	TDHRSHVGMYWTLN	TDHRSHVGLY.W	NA	VGMYWTLN	10	96.13	1183.57	10	4.3	592.797	2	20.09	N	Y	0.97	36.39	3.3	1370000	NA	315602	105854	176515	134728	534826	215434	628229	1194027	NA	1150713	1123971	2357298	NA	2518026	2572980	412950	287454	343252	240119	1292209	1199083	1359846	1457318	4199989	4175544	4540766	3820503	6765438	7384597
>TDP150|TDP150|GenScript	TDHRSHVGLYWTLN	TDHRSHVGMYWTLN	TDHRSHVGL.Y	NA	HVGMYWTL	9	92.19	1020.51	9	1.8	511.263	2	18.29	N	Y	0.39	16.46	3.9	308000	279530	379709	354369	311695	367323	238213	312379	295052	328204	180438	300521	231097	246554	215516	215485	257298	422502	353866	393504	NA	415787	332672	338611	478103	461537	448512	406484	416238	166871	115209
>TDP150|TDP150|GenScript	TDHRSHVGLYWTLN	TDHRSHVGMYWTLN	TDHRSHVGLYWTLN	NA	NA		78.81	1697.83	14	1.6	849.922	2	29.35	Y	Y	0.54	15.87	3.3	51400000	22612720	36984625	50983439	54071783	16523194	22438109	39496223	27847638	31228394	33247393	47903558	39811695	30548658	41201613	46123465	34742493	85969933	91687947	98801987	94713409	79812935	93586969	84292470	82496130	56769088	73619446	71388336	76324594	57309907	65285276
>TDP150|TDP150|GenScript	TDHRSHVGLYWTLN	TDHRSHVGMYWTLN	D.HRSHVGLYWTLN	XXTDHRSH	NA	2	62.1	1481.75	12	2.4	741.885	2	36.53	N	Y	0.42	15.73	4.5	341000	190247	351354	488115	353031	430874	975904	319560	485676	260849	197145	354461	112397	146730	397754	213064	391035	601055	877231	815116	1200593	735039	630250	578160	577814	234615	370740	457978	483759	290702	292824
>TDP234|TDP234|GenScript	ADIVANFTGHGYHQ	ADIVANFTGHGYHQ	ADIVANFTGHGYHQ	NA	NA		117.9	1528.71	14	2.4	765.362	2	28.25	Y	Y	1.42	28.77	3	404000000	161877037	409296516	313216643	341858792	244034868	299687070	355466004	324889106	308610014	273998613	312079481	338241844	333148747	291580645	305068588	338702962	470997665	457944122	465902472	460227128	435550587	459892215	404351701	376686875	353845262	378290694	390100199	370939236	296742999	328026509
>TDP234|TDP234|GenScript	ADIVANFTGHGYHQ	ADIVANFTGHGYHQ	D.IVANFTGHGYHQ	XXADIVAN	NA	2	113.56	1342.64	12	1.4	672.329	2	20.23	N	Y	1.32	39.01	3	3170000	1919161	3266975	2846385	3049917	2325957	2781711	2932295	2685308	2412547	2372427	3133638	2993755	2441487	2646411	2881203	2907322	4217670	4906544	4454607	4125846	3701800	3699610	3151962	3528244	2753839	2937227	2605869	3017086	2325619	2792226
>TDP234|TDP234|GenScript	ADIVANFTGHGYHQ	ADIVANFTGHGYHQ	ADIVANFTG.H	NA	NFTGHGYH	9	86.03	906.445	9	0.6	454.23	2	31.57	N	Y	1.21	60	2.3	439000	NA	294644	422957	614452	458836	462594	424884	434291	364944	576400	485457	359251	414933	492835	490289	540762	395315	465874	366249	456416	468996	415292	476397	391175	382307	372250	344849	360683	363189	285623
>TDP234|TDP234|GenScript	ADIVANFTGHGYHQ	ADIVANFTGHGYHQ	A.NFTGHGYHQ	DIVANFTG	NA	5	94.41	1059.45	9	4.4	530.736	2	13.55	N	Y	2.27	60	2.3	296000	149361	295877	211478	240195	218615	187497	248946	238694	203291	223877	260708	272064	275419	244040	248171	271835	NA	383603	361990	362083	304049	337059	317898	357938	271538	NA	268389	267521	264275	246420
>TDP234|TDP234|GenScript	ADIVANFTGHGYHQ	ADIVANFTGHGYHQ	I.VANFTGHGYHQ	XADIVANF	NA	3	73.69	1229.56	11	3.4	615.784	2	33.14	N	Y	0.5	60	2	276000	385501	588056	641294	664725	574499	742302	757609	669669	811938	626521	715343	990565	899622	630702	1119795	930343	68188	267630	196752	NA	NA	NA	245853	136357	146923	135158	152139	134188	NA	115209
>TDP234|TDP234|GenScript	ADIVANFTGHGYHQ	ADIVANFTGHGYHQ	ADIVANFTGHGYH.Q	NA	HGYHQXXX	13	108.27	1400.65	13	2	701.332	2	28.58	N	Y	1.2	60	3.1	384000	139348	172595	283495	154172	NA	142467	354269	291737	236356	257291	276120	369755	247757	289996	138007	361962	793569	660153	722277	583145	373981	571027	561950	471285	NA	539876	558623	545298	520244	550444
>TDP234|TDP234|GenScript	ADIVANFTGHGYHQ	ADIVANFTGHGYHQ	N.FTGHGYHQ	IVANFTGH	NA	6	74.12	945.409	8	2.9	473.713	2	11.67	N	Y	1.92	51.79	1.7	90400	49314	79270	58642	79990	54018	NA	84618	78570	71642	77187	117383	126053	109927	99993	123480	102047	NA	142736	136279	123871	105657	122102	111670	113347	104615	100424	102986	101709	92874	92808
>TDP234|TDP234|GenScript	ADIVANFTGHGYHQ	ADIVANFTGHGYHQ	ADIVANFTGHG.Y	NA	TGHGYHQX	11	108.57	1100.53	11	4.2	551.272	2	28.68	N	Y	0.38	11.7	3.8	2040000	NA	3562852	3509398	2737105	4181639	2720236	3542691	2685308	2522764	2556207	2902468	1995837	3475812	2297782	2663297	3590542	4651194	1982442	1959005	2467885	2196756	28235	50600	41653	1776919	NA	1966105	1982901	1751765	2032164
>TDP234|TDP234|GenScript	ADIVANFTGHGYHQ	ADIVANFTGHGYHQ	ADIVANFTGH.G	NA	FTGHGYHQ	10	100	1043.5	10	1.5	522.76	2	35.02	N	Y	0.81	32.55	2.4	1010000	1218250	1306790	1268870	1228904	1248137	1172622	1352446	1221649	1665514	1134421	1132733	1292042	1069203	1093427	1343754	1453661	925830	1001133	1047642	1172007	1041369	950493	753769	903367	953844	958940	944042	888887	815477	944076
>TDP234|TDP234|GenScript	ADIVANFTGHGYHQ	ADIVANFTGHGYHQ	A.DIVANFTGHGYHQ	XXXADIVA	NA	1	90.21	1457.67	13	2.5	729.843	2	27.94	N	Y	0.53	23.17	3.2	86900	NA	56340	NA	83230	48609	42891	85934	37501	32146	41584	34244	64812	67111	NA	72151	69630	115361	132824	144796	184853	134542	194485	90056	104825	113846	173666	130293	156410	117791	NA
>TDP19|TDP19|generation1	DLFPGQHRISDAEL	DMFPGQHRISDAEL	D.LFPGQHRISDAEL	XXXDMFPG	NA	1	80.36	1481.76	13	2	741.89	2	30.96	N	Y	0.99	12.8	2.9	15100000	9929571	14917132	19433149	20667933	16523194	14092977	13763835	13028716	11425918	14134319	23245426	13025462	19122979	13961008	18158845	14391242	12785272	14471827	12946467	14102198	15506513	15280997	14408969	13976617	14076888	15932003	13965587	14529878	11854619	NA
>TDP19|TDP19|generation1	DLFPGQHRISDAEL	DMFPGQHRISDAEL	DLFPGQHRISDAEL	NA	NA		98.62	1596.79	14	4	799.405	2	34.6	Y	Y	0.97	9.35	3.2	791000000	369647048	987489485	1223145286	1530544263	1237968547	1032767749	1109484799	1374148311	1054417549	1044202033	1167408429	598751090	1066797612	708350806	892204561	742820660	587828599	655197110	637102467	619353278	643064217	726030158	626790165	673263872	618459980	615383065	603875109	NA	528549871	528842738
>TDP19|TDP19|generation1	DLFPGQHRISDAEL	DMFPGQHRISDAEL	G.QHRISDAEL	MFPGQHRI	NA	5	61.52	1067.54	9	2	534.776	2	19.98	N	Y	1.72	17.61	2.8	622000	559060	647231	563561	528429	489341	NA	500285	493964	603749	444412	567651	513665	518365	537206	567767	684674	881743	843529	860259	726073	820933	669001	704238	836893	732306	807926	747432	660682	591221	648052
>TDP19|TDP19|generation1	DLFPGQHRISDAEL	DMFPGQHRISDAEL	DLFPGQH.R	NA	PGQHRISD	7	67.29	812.382	7	0.9	407.199	2	25.36	N	Y	1.18	60	2.4	412000	NA	209580	202333	185453	118459	97129	196284	137083	161653	177097	145123	138658	164770	135648	156166	151181	201331	256726	298961	265845	209034	197410	190919	220728	226923	183482	178666	189743	177442	150412
>TDP19|TDP19|generation1	DLFPGQHRISDAEL	DMFPGQHRISDAEL	DLFPGQHRISDA.E	NA	ISDAELXX	12	99.33	1354.66	12	2.8	678.341	2	25.58	N	Y	0.64	9.78	2.6	886000	670872	1216794	1566083	1100428	1251950	1181843	1316541	1221649	991961	1077616	1001737	910732	1083635	NA	1095584	1122226	1080135	874257	919881	779432	513083	715063	661011	815587	853844	996694	819210	476067	746010	824067
>TDP19|TDP19|generation1	DLFPGQHRISDAEL	DMFPGQHRISDAEL	P.GQHRISDAEL	DMFPGQHR	NA	4	59.49	1124.56	10	3.7	563.284	2	17.44	N	Y	0.31	60	4.5	80400	145189	33362	48000	30919	NA	NA	123276	102274	170225	151535	116998	153364	119549	102846	97574	161356	190310	35888	30490	34117	NA	195948	204427	NA	112307	241623	216116	NA	28224	43488
>TDP19|TDP19|generation1	DLFPGQHRISDAEL	DMFPGQHRISDAEL	DLFPGQHRISDAE.L	NA	SDAELXXX	13	79.17	1483.71	13	3.8	742.863	2	27.87	N	Y	0.89	14.69	3.1	1300000	769333	1095978	779612	1675778	1232884	1217191	1099910	969695	1273629	735118	972198	766822	921271	814524	1024159	1165836	1667964	1338148	1499065	1391163	1299811	1886362	1341835	1193126	1861534	1797070	1654025	1316236	1374230	1000081
>TDP19|TDP19|generation1	DLFPGQHRISDAEL	DMFPGQHRISDAEL	F.PGQHRISDAEL	XDMFPGQH	NA	3	90.34	1221.61	11	0.1	611.812	2	25.95	N	Y	0.55	18.11	2.5	943000	347952	605315	462966	587640	582125	1095779	977831	608338	1212396	182109	729470	671231	756500	651302	734828	675952	1014004	1050694	1601274	2401185	566292	738460	875345	2249894	1815380	1283621	1544797	1418800	1714012	780063
>TDP19|TDP19|generation1	DLFPGQHRISDAEL	DMFPGQHRISDAEL	DLFPGQHRISD.A	NA	RISDAELX	11	101.32	1283.63	11	4.8	642.823	2	27.23	N	Y	1.21	30.07	2.2	19100000	11514964	21944211	17032584	15640598	20336239	18442281	19269369	20222689	19839215	17709666	17979888	21218898	15514869	15181210	15616606	17007831	21676180	26069113	21804576	25631697	24856028	24347235	19992445	17641218	20999947	18801274	17164409	17692263	16762582	15121222
>TDP40|TDP40|generation1	AAPYHKLETNITSG	AAPYHKMETNITSG	AAPYHKLETNITSG	NA	NA		98.04	1500.76	14	4.1	751.389	2	29.05	Y	Y	1.48	28.23	3.1	442000000	302059213	599150924	405809885	415593041	378762451	373456195	426080462	444236125	362494303	369229839	430233029	419125763	399297415	416770161	405547528	447727521	545945811	549136458	536596997	537408075	481918101	497180773	461087018	450831124	412306653	447757248	426769618	384614415	366209554	362429289
>TDP40|TDP40|generation1	AAPYHKLETNITSG	AAPYHKMETNITSG	AAPYHKLE.T	NA	HKMETNIT	8	89.2	927.481	8	1.6	464.749	2	16.65	N	Y	1.41	35.52	3.4	186000	164380	154103	186330	NA	194465	102816	201072	139404	206965	NA	NA	198533	151541	272565	228801	NA	368128	233928	212935	252506	177109	203990	245853	254818	206923	165361	170864	190598	194053	220818
>TDP40|TDP40|generation1	AAPYHKLETNITSG	AAPYHKMETNITSG	A.APYHKLETNITSG	XXXAAPYH	NA	1	70.41	1429.72	13	0.9	715.868	2	22.64	N	Y	1.98	39.72	2.6	148000	41220	114406	NA	102222	107019	63780	138835	84206	113157	99575	111475	87082	108123	102687	77357	136644	247623	179411	213787	193429	218155	164508	202626	108234	158461	122322	146678	143589	98159	135211
>TDP40|TDP40|generation1	AAPYHKLETNITSG	AAPYHKMETNITSG	H.KLETNITSG	APYHKMET	NA	5	74.17	961.508	9	2.1	481.762	2	18.78	N	Y	0.46	8.36	3	111000	103468	144240	136032	120656	128373	NA	167560	52877	NA	77689	161819	121851	72523	100944	74572	85185	45270	42256	184828	51455	NA	154272	154896	NA	114615	147239	NA	132478	94384	129610
>TDP40|TDP40|generation1	AAPYHKLETNITSG	AAPYHKMETNITSG	AAPYHKLET.N	NA	KMETNITS	9	78.68	1028.53	9	4.2	515.274	2	14.87	N	Y	1.62	60	2	85800	50649	139309	112941	91051	114137	84066	109034	93323	NA	132990	94009	116599	90684	85414	105321	95360	51275	26824	34206	26922	NA	122833	142289	178117	120769	116281	NA	147863	113261	104008
>TDP40|TDP40|generation1	AAPYHKLETNITSG	AAPYHKMETNITSG	AAPYHKLETN.I	NA	METNITSG	10	79	1142.57	10	2.4	572.295	2	15.38	N	Y	1.71	17.64	3.7	73400	NA	63983	61615	60551	58212	59937	54936	68625	75560	82200	78341	80464	78897	78600	72877	88092	156509	112008	58940	NA	101096	NA	99062	103120	84615	104200	84262	98290	100424	96808
>TDP40|TDP40|generation1	AAPYHKLETNITSG	AAPYHKMETNITSG	A.PYHKLETNITSG	XXAAPYHK	NA	2	90.61	1358.68	12	3.8	680.351	2	21.56	N	Y	0.97	28.07	2.7	137000	139348	246564	226339	268125	184297	138163	253733	190624	139609	197145	268414	243702	206865	148484	228801	238400	127118	165534	63710	NA	160386	148423	207129	144880	148461	133648	NA	135042	58820	42403
>TDP40|TDP40|generation1	AAPYHKLETNITSG	AAPYHKMETNITSG	AAPYHKLETNITS.G	NA	NITSGXXX	13	68.55	1443.74	13	1.6	722.876	2	22.92	N	Y	0.65	35.39	4.2	434000	107640	368613	760179	1441169	1004102	1266370	1579849	1521674	1310368	1289798	1335649	1155485	1043946	1079165	1128270	1167290	390906	NA	402874	393528	351937	320243	308892	314474	252307	173666	124832	241880	101935	275222
>TDP174|TDP174|GenScript	WFQHNPKTVFGSDL	WFQHNPKTVFGSDL	WFQHNPKTVFGSDL	NA	NA		113.78	1674.82	14	3.9	838.418	2	43.43	Y	Y	0.74	12.78	3.5	215000000	82023261	171362095	160037701	237960531	190652240	126175941	207055955	118352460	153080364	103918986	181083156	165969600	181608162	NA	186430804	181707598	246888012	277541892	283629842	260128377	230317326	301964205	249455281	273566713	181538004	206134450	194269899	233332745	170646101	168813642
>TDP174|TDP174|GenScript	WFQHNPKTVFGSDL	WFQHNPKTVFGSDL	N.PKTVFGSDL	FQHNPKTV	NA	5	88.75	962.507	9	0.9	482.261	2	36.25	N	Y	0.59	26.19	2.8	941000	1034678	1368431	1863296	1675778	1359986	1048136	1555912	1127166	1543050	1363310	1361334	1165989	1647703	765399	1827990	750089	567989	536251	713759	707968	648385	618551	549342	789168	946151	722603	1396559	705981	936288	561645
>TDP174|TDP174|GenScript	WFQHNPKTVFGSDL	WFQHNPKTVFGSDL	W.FQHNPKTVFGSDL	XXXWFQHN	NA	1	108.36	1488.74	13	0.3	745.375	2	37.94	N	Y	0.62	31.54	4	3200000	3813289	3797088	NA	3742572	3571552	6393324	6869949	NA	6796768	6699600	3968418	4989592	3884731	4183548	2505921	3110834	1998617	2785331	2188975	2305900	2531210	1440362	2404497	1951613	2415379	1706461	1973907	2264952	2363373	1728140
>TDP174|TDP174|GenScript	WFQHNPKTVFGSDL	WFQHNPKTVFGSDL	H.NPKTVFGSDL	WFQHNPKT	NA	4	79.45	1076.55	10	3.9	539.284	2	31.66	N	Y	0.36	16.15	4.1	301000	917859	535044	NA	NA	42511	30858	451214	41988	31296	41432	39948	831949	666297	NA	932154	325620	NA	NA	446312	363036	377021	367768	342213	308508	35594	29496	33725	252991	258989	43926
>TDP174|TDP174|GenScript	WFQHNPKTVFGSDL	WFQHNPKTVFGSDL	WFQHNPKTVFGSD.L	NA	FGSDLXXX	13	106.26	1561.73	13	0.5	781.873	2	31.12	N	Y	0.47	10	3.4	2170000	917859	961600	283495	1631091	448668	719249	1711503	585132	880518	965678	1438391	1470617	1138960	648133	1259013	1802539	1903095	3647693	2912955	3744705	3412953	2266559	3566220	2565221	1884611	NA	1591609	1974354	2295417	1304105
>TDP174|TDP174|GenScript	WFQHNPKTVFGSDL	WFQHNPKTVFGSDL	WFQHNPKTVFG.S	NA	TVFGSDLX	11	111.64	1359.67	11	0.1	680.843	2	32.15	N	Y	1.17	60	3.5	951000	686726	1137894	90764	637913	491883	574784	939531	NA	1494064	902191	1027422	1229015	751689	644964	1156113	825679	1116874	1417446	1592756	1172007	1337817	826197	1134706	1457318	573845	700706	873824	1076920	1049549	1040084
>TDP174|TDP174|GenScript	WFQHNPKTVFGSDL	WFQHNPKTVFGSDL	WFQHNPKTVF.G	NA	KTVFGSDL	10	63.57	1302.65	10	2.5	652.334	2	32.5	N	Y	0.45	60	5	199000	38423	31285	34561	79097	169045	NA	125670	NA	NA	325791	300521	346645	NA	285242	533870	NA	262319	165534	262336	205816	286566	270525	300787	266749	277692	402453	745872	626494	1011795	1136092
>TDP174|TDP174|GenScript	WFQHNPKTVFGSDL	WFQHNPKTVFGSDL	F.QHNPKTVFGSDL	XXWFQHNP	NA	2	64.7	1341.67	12	2.5	671.843	2	26.2	N	Y	0.75	60	3.1	43200	36327	39594	29020	49124	45387	39570	47797	27895	48721	41028	44044	33821	NA	55622	NA	59745	30843	32937	48412	48755	32457	38012	31059	50622	26493	36946	44995	43907	51120	31408
>TDP152|TDP152|GenScript	TEIWEPIDRGPWRF	TEIWEPIDRGPWRF	TEIWEPIDRGPWRF	NA	NA		74.46	1800.89	14	1.3	901.456	2	46.33	Y	Y	0.89	38.23	4.3	18300000	6683686	10059818	12117140	22343712	5795828	8406607	13763835	12829804	12038240	7367890	15154477	16491916	8779732	10189476	11246378	17734662	28803601	37666400	44971939	40496176	22271609	28002976	20352669	30169039	8923054	22425616	17632529	12649541	22652137	24561985
>TDP199|TDP199|GenScript	WNPIKILLFYWHEF	WNPIKILMFYWHEF	L.LFYWHEF	IKILMFYW	NA	7	68.67	1040.48	7	1.3	521.246	2	43.04	Y	Y	1.49	60	2.2	298000	50667	30403	32544	32453	25039	50255	NA	NA	244929	203828	200347	230046	398095	502343	507237	556752	44822	39748	39947	46213	309370	467204	505214	416742	784613	1049549	1170301	1059826	1774417	2008162
>TDP199|TDP199|GenScript	WNPIKILLFYWHEF	WNPIKILMFYWHEF	WNPIKILLFYWHEF	NA	NA		89.57	1905	14	0.9	953.507	2	74.24	N	Y	0.8	60	2.2	1050000	1084743	266289	900784	4256477	184297	407267	1627723	1072466	700496	760179	NA	NA	798595	843048	220327	1788003	606198	2180686	1337234	2162972	1649467	2822232	2440519	1832300	659998	1238317	1599411	1692303	493062	682455
>TDP60|TDP60|generation3	RKWQSPQVDLYDKS	RKWQSPQVDLYDKS	RKWQSPQVDL.Y	NA	QVDLYDKS	10	82.24	1255.67	10	3.6	628.843	2	28.93	N	Y	1.63	60	1.3	728000	43150	46896	35077	45427	NA	158296	128064	NA	466589	678314	801389	607155	1286892	1806532	1392178	1427495	32915	34989	25648	41131	950154	691666	818610	668150	2115379	2672952	2863335	2119653	4809804	4720381
>TDP60|TDP60|generation3	RKWQSPQVDLYDKS	RKWQSPQVDLYDKS	W.QSPQVDLYDKS	XRKWQSPQ	NA	3	106.24	1278.61	11	1.3	640.313	2	21.26	N	Y	1.31	60	4.8	703000	325423	512853	565848	597694	522387	513310	534994	NA	494756	482839	462340	468496	573689	652887	548397	610538	1359354	1040782	911363	824216	653706	1089411	762775	819848	728460	792825	736509	743588	563283	617650
>TDP60|TDP60|generation3	RKWQSPQVDLYDKS	RKWQSPQVDLYDKS	Q.SPQVDLYDKS	RKWQSPQV	NA	4	90.89	1150.55	10	1.4	576.283	2	21.11	N	Y	0.66	60	3.4	196000	210273	NA	248058	NA	167774	NA	276474	237036	231458	335815	310795	226895	229716	245625	NA	287825	512880	NA	355176	310629	228797	310738	314296	194309	349230	265785	387760	326495	408494	337627
>TDP60|TDP60|generation3	RKWQSPQVDLYDKS	RKWQSPQVDLYDKS	RKWQSPQVDLYDKS	NA	NA		107.09	1748.88	14	0.2	583.969	3	25.64	Y	Y	0.71	22.11	3.1	65700000	27035134	34272419	32236165	42006178	27581024	31351878	NA	28842196	50087895	38927852	59076774	58509536	46785149	42152419	63434897	56838137	123444006	83956422	120947260	108625036	74568085	109672229	102663906	86075508	72307510	76262196	81140841	84102352	66823805	81606595
>TDP60|TDP60|generation3	RKWQSPQVDLYDKS	RKWQSPQVDLYDKS	S.PQVDLYDKS	KWQSPQVD	NA	5	73.91	1063.52	9	2.6	532.768	2	21.16	N	Y	0.84	18.77	3.8	86300	NA	53011	NA	96860	88463	88062	29084	47739	87929	40264	93239	NA	55204	86048	NA	71665	236601	140753	153313	164843	114018	81157	143189	211354	146153	158565	204413	NA	NA	NA
>TDP60|TDP60|generation3	RKWQSPQVDLYDKS	RKWQSPQVDLYDKS	Q.VDLYDKS	QSPQVDLY	NA	7	58.11	838.407	7	1.6	420.21	2	17.91	N	Y	0.32	60	2.9	36100	40558	60285	25580	37226	25502	42188	131654	42405	47999	42802	31765	30693	46733	50540	46687	41082	98461	78505	77253	89187	58149	82620	74386	73377	NA	66748	75679	57521	65238	47284
>TDP100|TDP100|generation1aar	KHPLETVYADSSEW	KHPLETVYADSSEW	KHPLETVYADSSEW	NA	NA		98.79	1660.77	14	2.6	831.396	2	36.52	Y	Y	0.78	60	3.1	21100000	7234402	13561029	12345766	14635131	7092263	12387066	12327609	14139307	13226143	11845428	14897621	17437312	13470274	15513992	16585078	14507535	37621030	41829528	45057113	41449027	29644804	34437080	27917378	26333992	NA	29523286	29803655	29487105	23105180	28642315
>TDP100|TDP100|generation1aar	KHPLETVYADSSEW	KHPLETVYADSSEW	KHPLETVYADS.S	NA	YADSSEWX	11	67.67	1258.62	11	2.9	630.315	2	18.98	N	Y	1.65	35.56	3.6	300000	172724	212045	328077	199976	213531	145233	220221	232064	189820	NA	353176	326687	116422	250379	NA	309630	553294	466865	498269	442123	358018	434302	381838	368165	288461	406983	386199	462392	262010	284823
>TDP100|TDP100|generation1aar	KHPLETVYADSSEW	KHPLETVYADSSEW	KHPLETVYA.D	NA	TVYADSSE	9	96.66	1056.56	9	4.6	529.29	2	19.91	N	Y	1.41	60	2.6	283000	159374	358751	211478	193273	116552	205939	287245	210515	221660	198816	313364	212189	252568	218685	284489	296547	437932	496602	424167	494530	371700	372886	NA	348563	287692	302784	314421	389743	NA	314425
>TDP100|TDP100|generation1aar	KHPLETVYADSSEW	KHPLETVYADSSEW	KHPLETVYADSS.E	NA	ADSSEWXX	12	64.91	1345.65	12	0.4	673.833	2	17.6	N	Y	0.38	60	4.2	76900	60829	144240	37380	34298	49442	49948	57090	NA	NA	129481	32749	NA	62901	57365	NA	67014	30339	28646	49629	45819	41704	51383	51093	50623	47490	28103	50470	36475	36037	41304
>TDP100|TDP100|generation1aar	KHPLETVYADSSEW	KHPLETVYADSSEW	KHPLETVY.A	NA	ETVYADSS	8	74.52	985.523	8	1.8	493.77	2	28.1	N	Y	0.8	54.62	3.3	978000	94289	113913	96594	147468	228783	242823	272883	344780	846228	1483602	1062098	768922	2080676	3216895	1888520	1817076	361515	305296	259781	292525	782927	833509	854632	886322	2199994	2567242	2964762	2606831	4953267	5312429
>TDP100|TDP100|generation1aar	KHPLETVYADSSEW	KHPLETVYADSSEW	KHPLETVYAD.S	NA	VYADSSEW	10	85.1	1171.59	10	3.5	586.803	2	20.94	N	Y	0.63	60	5	766000	575748	755719	651582	566413	NA	NA	542175	664697	45729	32760	35912	40393	37623	35468	43656	25763	1484267	1258851	1294647	1562676	1140185	549092	710542	1193126	930767	921187	1123489	1153843	725623	824067
>TDP100|TDP100|generation1aar	KHPLETVYADSSEW	KHPLETVYADSSEW	KHPLETVYADSSE.W	NA	DSSEWXXX	13	90.16	1474.69	13	5.1	738.358	2	20.55	N	Y	0.37	60	3.6	735000	403024	665723	645866	334038	851580	494868	500285	575186	535169	439400	579209	509464	430568	347044	510869	424469	1403441	1397622	1252060	1267292	851338	1118657	872643	988590	815383	830578	767717	797434	646341	668054
>TDP188|TDP188|GenScript	LLQATDEPRGHLYN	LLQATDEPRGHMYN	LLQATDEPR.G	NA	DEPRGHMY	9	92.3	1041.55	9	1	521.779	2	19.61	N	Y	1.06	28.08	2.5	762000	794366	906123	869919	823366	913860	737691	1138209	992901	1273629	923910	1132733	952750	924879	1099766	1196063	1254509	933178	834608	835558	909020	851338	576145	809604	775532	685383	770173	700620	627349	643321	657653
>TDP188|TDP188|GenScript	LLQATDEPRGHLYN	LLQATDEPRGHMYN	LLQATDEPRGHL.Y	NA	RGHMYNXX	12	102.26	1348.71	12	1.1	675.363	2	19.06	N	Y	2.21	60	2.3	1320000	1293347	2194421	1520358	1564060	1588769	1157253	1158556	1394039	1383846	1565468	1035128	968506	1286892	1004685	921259	1274861	1227092	1070519	970985	918549	1147786	950493	909566	903367	1384612	1170360	1139093	863246	875883	646452
>TDP188|TDP188|GenScript	LLQATDEPRGHLYN	LLQATDEPRGHMYN	LLQATDEPRGH.L	NA	PRGHMYNX	11	109.21	1235.63	11	0.4	618.82	2	11.07	N	Y	0.87	7.63	3	610000	749307	801334	787614	557476	738460	554805	670239	663039	687025	738460	667824	607155	660284	597423	721511	741367	504798	618522	654137	613636	608859	605391	647503	638322	523076	613118	623380	514529	487776	481639
>TDP188|TDP188|GenScript	LLQATDEPRGHLYN	LLQATDEPRGHMYN	E.PRGHLYN	ATDEPRGH	NA	7	110.08	855.435	7	1.9	428.724	2	13.8	N	Y	1.17	60	3.8	201000	84276	118474	131460	98536	119094	95592	124473	110728	35027	25059	132281	41538	143122	119643	NA	106408	NA	262674	254671	243930	292647	246397	218836	369869	250769	284662	258246	253846	235582	NA
>TDP188|TDP188|GenScript	LLQATDEPRGHLYN	LLQATDEPRGHMYN	A.TDEPRGHLYN	LLQATDEP	NA	4	87.99	1200.55	10	3.3	601.285	2	16.01	N	Y	1.66	30.62	3	182000	141851	163965	212622	160875	137270	132323	213040	180678	205740	245596	173377	224794	212878	247210	249381	203513	304936	309261	237636	284903	252361	244935	247654	NA	192307	199339	140436	38547	189523	198416
>TDP188|TDP188|GenScript	LLQATDEPRGHLYN	LLQATDEPRGHMYN	P.RGHLYN	TDEPRGHM	NA	8	74.9	758.382	6	0.4	380.199	2	12.42	N	Y	0.35	60	3.4	68900	47631	25016	37251	5463	28873	31296	33695	40132	31691	36841	26796	7742	46364	49504	32270	33268	NA	NA	7487	18676	19003	15866	13328	15085	12077	17291	13185	20085	14346	13921
>TDP188|TDP188|GenScript	LLQATDEPRGHLYN	LLQATDEPRGHMYN	LLQATDEPRGHLYN	NA	NA		118.54	1625.82	14	1.1	813.916	2	25.22	Y	Y	0.74	12.7	3.4	360000000	189412821	299575462	243485931	255835501	208446449	236675942	258520730	258585207	248602512	262303551	253002707	277316294	264594673	258302419	263908540	290732156	505532595	505522732	430129339	434500146	358778145	470859438	402550580	373277944	NA	372250124	373715991	367520441	317129923	321625992
>TDP188|TDP188|GenScript	LLQATDEPRGHLYN	LLQATDEPRGHMYN	D.EPRGHLYN	QATDEPRG	NA	6	87.9	984.478	8	0.9	493.246	2	12.45	N	Y	0.88	16.6	3.5	1480000	NA	970230	880207	868053	644405	765355	858145	737631	677228	698362	881015	911782	855122	881081	917627	867835	2446837	1962618	1805691	1962873	1885106	1915608	1981233	1985702	1599996	1729113	1755451	1675209	1774417	1480120
>TDP188|TDP188|GenScript	LLQATDEPRGHLYN	LLQATDEPRGHMYN	LLQATDEPRGHLY.N	NA	GHMYNXXX	13	102.81	1511.77	13	0.1	756.894	2	25.73	N	Y	0.88	24.32	4	801000	439738	NA	501833	500499	555434	547121	679814	745919	612321	529619	738460	752115	583311	570484	715458	832948	1168309	1050694	877294	813735	674229	935870	743863	745704	735383	709767	633523	711109	996694	636051
>TDP188|TDP188|GenScript	LLQATDEPRGHLYN	LLQATDEPRGHMYN	Q.ATDEPRGHLYN	XLLQATDE	NA	3	89.04	1271.59	11	1.1	636.803	2	15.38	N	Y	0.71	14.03	4.6	142000	115150	107749	88249	83454	69906	54866	93474	95312	74581	110268	102100	86346	90804	114414	104716	91726	201331	153639	155869	207722	143663	199603	175609	187491	205384	193298	196611	228205	251439	188015
>TDP208|TDP208|GenScript	NLRPFKHDVQVLLE	NMRPFKHDVQVMLE	NLRPFKHDVQVLLE	NA	NA		91.69	1706.95	14	1.1	854.482	2	37.01	Y	Y	0.81	9.98	3.4	628000000	277026681	1013378723	1211714022	1429997560	1398116429	836050082	985011855	764152438	672328960	918897789	1217495259	840352407	791378612	457971774	854676282	732645034	419562662	553101342	527227844	562182206	500921181	622938263	531330744	687751829	502306426	422839897	533657073	448716818	471919528	409633104
>TDP208|TDP208|GenScript	NLRPFKHDVQVLLE	NMRPFKHDVQVMLE	NLRPFKHD.V	NA	FKHDVQVM	8	85.6	1025.54	8	2.1	513.779	2	17.81	N	Y	1.38	25.48	3	3620000	2528286	3427242	3132166	3217495	3177537	2904659	3135761	3066555	2853418	2823522	2645612	2815181	2597839	2820726	2881203	2732882	4467497	NA	4590885	4611800	4378310	4152922	4214624	4653191	3699991	4477572	3565516	3461530	3065589	3056247
>TDP208|TDP208|GenScript	NLRPFKHDVQVLLE	NMRPFKHDVQVMLE	N.LRPFKHDVQVLLE	XXXNMRPF	NA	1	75.86	1592.9	13	6.6	797.464	2	36.87	N	Y	2.02	60	3	1160000	1026334	772979	1360320	1999762	2567450	1690542	2262056	775756	3331029	1837796	490594	1176493	1635676	1415117	966051	706479	756829	376664	1149851	896633	782927	1067476	999622	1184604	976921	1019346	1209311	1128202	815477	880071
>TDP208|TDP208|GenScript	NLRPFKHDVQVLLE	NMRPFKHDVQVMLE	NLRPFKHDVQVLL.E	NA	QVMLEXXX	13	59.85	1577.9	13	2.3	789.961	2	35.67	N	Y	1.04	38.62	3.4	727000	228630	2120452	2446291	793202	763880	1982545	2274025	319916	756829	813642	882299	1043087	1065595	1307359	240907	1040821	734786	671057	970985	655562	754042	738460	696133	693717	601537	575364	556283	705126	388107	606449
>TDP208|TDP208|GenScript	NLRPFKHDVQVLLE	NMRPFKHDVQVMLE	R.PFKHDVQVLLE	XNMRPFKH	NA	3	80.11	1323.72	11	1.2	662.867	2	34.03	N	Y	1.77	60	2.2	402000	378826	955436	1748983	1407654	1487087	328887	1176509	586790	67600	466132	1144291	665979	438987	402508	537502	380859	254971	426225	321958	484048	309370	431377	470993	406515	356922	383576	344068	373503	360924	442436
>TDP208|TDP208|GenScript	NLRPFKHDVQVLLE	NMRPFKHDVQVMLE	NLRPFKHDVQ.V	NA	HDVQVMLE	10	88.72	1252.67	10	3.7	627.343	2	20.1	N	Y	1.18	60	2.3	284000	18941	37299	49772	40675	NA	NA	55534	35141	339226	NA	327491	301476	879176	1530798	831675	665777	NA	45200	49571	53360	176349	176207	194521	226694	899998	936288	897230	789742	1562997	1624131
>TDP208|TDP208|GenScript	NLRPFKHDVQVLLE	NMRPFKHDVQVMLE	NLRPFK.H	NA	RPFKHDVQ	6	56.47	773.455	6	0.5	387.735	2	21.59	N	Y	1.16	60	1.9	86400	69757	42409	80019	78873	87954	70081	83540	91665	83276	115280	NA	66493	89842	136758	83652	110187	113157	112999	113282	NA	133022	92856	102664	136357	95384	100424	86602	96581	80038	93608
>TDP208|TDP208|GenScript	NLRPFKHDVQVLLE	NMRPFKHDVQVMLE	L.RPFKHDVQVLLE	XXNMRPFK	NA	2	59.12	1479.82	12	1.3	740.918	2	28.81	N	Y	0.97	60	3	62400	NA	NA	74303	160875	143625	33350	108196	NA	30680	51488	161819	49962	NA	91436	102416	93616	97727	61555	NA	87948	137582	81157	92758	49600	82307	58820	131074	130769	48929	101608
>TDP208|TDP208|GenScript	NLRPFKHDVQVLLE	NMRPFKHDVQVMLE	NLRPFKHDVQVL.L	NA	VQVMLEXX	12	62.82	1464.82	12	6.8	733.422	2	38.49	N	Y	0.54	60	3.1	130000	158539	NA	NA	479273	51095	36577	332726	275161	480060	218865	254287	314082	161162	334367	447918	299454	NA	NA	68310	49453	274404	177669	NA	171299	302307	135913	235621	272649	265030	NA
>TDP53|TDP53|generation2	YTRLNGEAVLFLSK	YTRLNGEAVMFMSK	YTRLNGEAVLF.L	NA	AVMFMSKX	11	101.17	1281.67	11	1.3	641.844	2	39.35	N	Y	1.67	60	3.7	29700000	976269	939409	699593	1642263	11934830	13170863	12207923	16161575	39311038	NA	36858770	37395682	74206779	106173387	57018772	67304494	837656	1120080	1107264	1219650	28352595	27710517	33590910	31447388	NA	101179547	100645851	101709145	147238893	164813319
>TDP53|TDP53|generation2	YTRLNGEAVLFLSK	YTRLNGEAVMFMSK	G.EAVLFLSK	RLNGEAVM	NA	6	86.1	905.522	8	NA	453.768	2	35.41	N	Y	0.75	26.39	5	1650000	1443543	1997170	2137646	NA	2503899	1552225	2680956	2353788	2632982	1754259	1875045	2027350	1347027	NA	1949049	1657173	1381397	1595866	1822726	2191558	1527848	1491542	1566975	1525497	1746149	1117505	1053271	1290595	724868	773663
>TDP53|TDP53|generation2	YTRLNGEAVLFLSK	YTRLNGEAVMFMSK	N.GEAVLFLSK	TRLNGEAV	NA	5	87.15	962.544	9	1.1	482.28	2	28.88	N	Y	1.45	48.84	2.5	970000	867794	980093	1223145	1128357	761338	699270	909610	931570	1216070	698362	928533	828798	713203	663980	509658	456449	808264	967432	962468	1257764	851338	855443	795195	831779	598460	738460	628842	829058	428125	472038
>TDP53|TDP53|generation2	YTRLNGEAVLFLSK	YTRLNGEAVMFMSK	YTRLNGEAVL.F	NA	EAVMFMSK	10	79	1134.6	10	3.5	568.311	2	34.97	N	Y	0.5	60	2.1	778000	46029	46475	38604	34496	324109	805313	569703	NA	1298121	1904625	1541133	992666	1972433	NA	2191167	2035125	50022	39285	34627	29593	NA	811574	837521	801951	2407686	2801314	NA	2435891	3707400	4400356
>TDP53|TDP53|generation2	YTRLNGEAVLFLSK	YTRLNGEAVMFMSK	YTRLNGEA.V	NA	NGEAVMFM	8	84.36	922.451	8	NA	462.233	2	13.99	N	Y	0.9	55.9	3	274000	NA	134377	174898	143000	185568	117723	398553	210515	194718	294047	166956	211139	263392	313766	283278	270381	387967	52634	386691	42307	538927	NA	552944	538611	546922	650871	565645	628204	747521	730459
>TDP53|TDP53|generation2	YTRLNGEAVLFLSK	YTRLNGEAVMFMSK	L.NGEAVLFLSK	YTRLNGEA	NA	4	95.1	1076.59	10	3.7	539.303	2	36.17	N	Y	0.36	60	2.8	186000	482293	860509	NA	NA	NA	436467	428474	470758	48073	26252	36909	42452	NA	171145	263909	NA	406337	401445	418205	NA	434790	445269	427766	NA	NA	390372	398682	406837	192543	293624
>TDP53|TDP53|generation2	YTRLNGEAVLFLSK	YTRLNGEAVMFMSK	T.RLNGEAVLFLSK	XXYTRLNG	NA	2	80.53	1345.77	12	0.6	673.894	2	37.97	N	Y	0.72	18.51	3.1	155000	243650	263824	NA	267007	108926	NA	313576	NA	NA	NA	166956	169121	NA	NA	312332	85621	160183	93076	123502	231543	98816	167433	133283	162776	109230	172911	132634	231623	NA	65125
>TDP53|TDP53|generation2	YTRLNGEAVLFLSK	YTRLNGEAVMFMSK	YTRLNGE.A	NA	LNGEAVMF	7	68.07	851.414	7	3.1	426.715	2	18.54	N	Y	1.85	60	3.8	124000	117653	107872	133746	140765	91767	110654	132851	136255	126138	135329	132281	169121	163568	147375	191273	146820	216762	226990	189087	238213	178629	193754	204427	195161	91538	128362	179446	222222	175177	143212
>TDP53|TDP53|generation2	YTRLNGEAVLFLSK	YTRLNGEAVMFMSK	R.LNGEAVLFLSK	XYTRLNGE	NA	3	73.14	1189.67	11	4.8	595.846	2	46.78	N	Y	0.6	60	2.9	121000	216114	395735	358942	548538	27431	38468	274080	35039	211863	NA	371156	230046	161162	225024	205800	283464	99931	280516	NA	347791	174068	339984	248555	350268	NA	300518	151359	217093	NA	360829
>TDP53|TDP53|generation2	YTRLNGEAVLFLSK	YTRLNGEAVMFMSK	Y.TRLNGEAVLFLSK	XXXYTRLN	NA	1	86.91	1446.82	13	2.9	724.419	2	44.08	N	Y	0.46	14	3.9	662000	638330	1676636	2286253	2357262	1398116	754597	1651660	973010	1224643	738460	2221800	858210	784162	370815	687615	633796	530515	631408	581739	676524	446952	379466	471894	790020	326922	104955	262147	266666	91364	205617
>TDP53|TDP53|generation2	YTRLNGEAVLFLSK	YTRLNGEAVMFMSK	YTRLNG.E	NA	RLNGEAVM	6	77.52	722.371	6	0.9	362.193	2	12.87	N	Y	1.07	29.99	2.7	453000	357131	362449	378375	422296	279623	230529	385387	314944	357596	399303	306942	355049	591730	491250	584715	284918	606198	519400	551077	620306	529806	456236	638497	945978	658460	682584	483724	472648	342802	453637
>TDP53|TDP53|generation2	YTRLNGEAVLFLSK	YTRLNGEAVMFMSK	YTRLNGEAVLFL.S	NA	VMFMSKXX	12	80.22	1394.76	12	0.8	698.386	2	48.12	N	Y	0.56	21.05	3.1	354000	508160	401900	611573	737342	372407	378067	646302	309971	453118	320779	532975	497909	416135	353383	383757	470986	371067	632399	547670	706063	456074	500837	540336	468728	300768	349598	272290	429059	180462	218418
>TDP9|TDP9|generation1	NLSEDWAFKPTGPL	NLSEDWAFKPTGPM	W.AFKPTGPL	SEDWAFKP	NA	6	101.66	829.47	8	2.3	415.743	2	29.65	N	Y	2	60	2.1	6420000	7401285	9813254	8459136	7786784	10257091	7730390	6846012	7525493	7874454	7033745	7024999	6733324	6085677	6338710	6149795	7050255	4812847	5213823	5289313	5698050	6149397	5227710	4935072	4917383	6353830	5368557	5094709	4965799	5376107	4864393
>TDP9|TDP9|generation1	NLSEDWAFKPTGPL	NLSEDWAFKPTGPM	NLSEDWAFKPTGPL	NA	NA		113.76	1573.78	14	3.5	787.899	2	43.8	Y	Y	0.51	12.6	4.1	116000000	45892974	62750580	85505857	122890415	69016111	65009041	135244641	54037678	49475574	54966795	86431889	141809469	92487865	80501613	97936701	114548470	177083365	217077409	192493526	216297222	141382913	164508344	140487451	117608119	112307409	143463537	137315270	113674927	110995473	132010668
>TDP9|TDP9|generation1	NLSEDWAFKPTGPL	NLSEDWAFKPTGPM	N.LSEDWAFKPTGPL	XXXNLSED	NA	1	105.06	1459.73	13	4.2	730.878	2	42.61	N	Y	1.07	60	2.9	145000	52735	85188	100824	NA	NA	69159	114180	72769	145733	NA	128428	90968	188824	114414	133165	144785	246888	269612	325365	342074	252361	364843	260262	282089	187692	245398	230159	229059	221991	258421
>TDP9|TDP9|generation1	NLSEDWAFKPTGPL	NLSEDWAFKPTGPM	NLSEDWAFKPTGP.L	NA	PTGPMXXX	13	86.3	1460.69	13	4.4	731.357	2	35.73	N	Y	0.64	14.61	2.9	2370000	3279262	3624493	2206234	3898978	3584262	2520445	3518754	2635580	2926897	3458397	3429021	2268951	2850406	1949153	3099109	2398540	977265	1397622	1601274	1657961	1619062	1462296	1125701	1747077	2599993	2589894	2832127	2735036	2099098	2752222
>TDP9|TDP9|generation1	NLSEDWAFKPTGPL	NLSEDWAFKPTGPM	L.SEDWAFKPTGPL	XXNLSEDW	NA	2	99.56	1346.65	12	1.6	674.334	2	39.59	N	Y	0.4	60	4.8	72100	NA	52272	54299	NA	42519	43431	27470	43686	28751	43603	32258	31710	43157	42667	35970	213688	191044	301331	287889	247741	206754	197410	196322	159368	NA	223501	158381	172649	179707	NA
>TDP9|TDP9|generation1	NLSEDWAFKPTGPL	NLSEDWAFKPTGPM	A.FKPTGPL	EDWAFKPT	NA	7	93.71	758.433	7	1.4	380.224	2	28.27	N	Y	0.72	29.41	1.7	720000	NA	728597	624147	691538	512219	537900	658270	692876	660083	608143	651129	597701	555649	559391	NA	548030	642938	600680	575777	650797	614940	573220	522325	499408	524614	527040	539899	540170	477960	476038
>TDP9|TDP9|generation1	NLSEDWAFKPTGPL	NLSEDWAFKPTGPM	D.WAFKPTGPL	LSEDWAFK	NA	5	98.25	1015.55	9	0.7	508.782	2	39.98	N	Y	0.74	17.81	2.6	1800000	800207	1102142	1108833	1474685	1051129	962072	1280635	1085726	1322614	1015800	1374177	1481121	1171433	1790685	1041107	1569954	2094139	2656472	2555224	2877611	2234762	2449346	2422508	2062403	1653842	2023591	1919293	2085465	1578099	1984160
>TDP9|TDP9|generation1	NLSEDWAFKPTGPL	NLSEDWAFKPTGPM	NLSEDWAFKPTG.P	NA	KPTGPMXX	12	98.91	1363.64	12	4.1	682.83	2	34.53	N	Y	1.15	60	3	400000	243650	335327	222910	511671	70414	367309	495498	205542	340451	279011	405832	285720	293460	328028	443076	481162	583420	737468	698428	888057	618740	537394	585364	500261	406153	546672	487625	641879	394902	510441
>TDP32|TDP32|generation1	RGSPLDGYAQNKHA	RGSPMDGYAQNKHA	G.SPLDGYAQNKHA	XXRGSPMD	NA	2	111.03	1299.62	12	2.8	650.819	2	15.43	N	Y	1.29	60	2.9	2290000	1143152	1849231	1703258	1530544	1423537	1501509	1891031	1563114	1445079	1515346	1643875	1701714	1455271	1822379	1815884	1744393	4511584	4331636	4224637	3963861	2546413	3377905	3521192	3340752	2430763	2635199	2348403	2726489	2144402	2232180
>TDP32|TDP32|generation1	RGSPLDGYAQNKHA	RGSPMDGYAQNKHA	RGSPLDGYAQNKHA	NA	NA		129.75	1512.74	14	3.9	505.257	3	15.96	Y	Y	0.85	6.8	2.9	182000000	100964543	159033887	144033931	156405983	127101494	124485398	154394325	141558825	138384649	131318848	148976213	143910350	132297336	133271371	139217808	139842167	249827155	267629682	230821883	231542841	212834493	238354312	215233979	217319351	162307283	187257669	184127294	167520945	145728750	159212867
>TDP32|TDP32|generation1	RGSPLDGYAQNKHA	RGSPMDGYAQNKHA	D.GYAQNKHA	SPMDGYAQ	NA	6	100.18	887.425	8	0.2	444.72	2	8.12	N	Y	0.82	14.97	3	4930000	2161142	3575180	3920924	3619681	3126697	3642351	4105213	3447803	4004582	3926200	4212431	4390841	3584055	3597218	4442864	4041177	8523515	6869162	6166607	6593730	5776936	6441416	6466025	6928652	4299989	4636137	4962075	5358961	4953267	4592371
>TDP32|TDP32|generation1	RGSPLDGYAQNKHA	RGSPMDGYAQNKHA	R.GSPLDGYAQNKHA	XXXRGSPM	NA	1	98.01	1356.64	13	4.9	453.224	3	19.55	N	Y	1.17	53.94	3.4	772000	316244	525182	523552	453577	368594	464131	501482	411084	219211	451095	493163	521018	424554	419940	584715	482615	NA	1348061	1337234	1333992	874142	1242952	1134706	954501	899998	845680	944042	841024	732419	753661
>TDP32|TDP32|generation1	RGSPLDGYAQNKHA	RGSPMDGYAQNKHA	P.LDGYAQNKHA	RGSPMDGY	NA	4	101.26	1115.54	10	4.5	558.778	2	10.94	N	Y	0.65	21.32	2.8	1440000	NA	721200	679017	729522	601190	656238	785137	716082	717641	360876	848908	789931	491906	927036	834096	821318	NA	3181820	3236617	3363565	2706039	3341347	3215001	1099380	984613	2816416	735729	1094014	996694	992080
>TDP32|TDP32|generation1	RGSPLDGYAQNKHA	RGSPMDGYAQNKHA	RGSPLDGYAQNKH.A	NA	QNKHAXXX	13	104.19	1441.71	13	0.7	481.576	3	16.92	N	Y	1.25	60	2.8	648000	NA	564632	579565	618921	463920	479499	646302	429318	505778	365888	561229	506312	436581	448464	610137	537854	1006656	991221	945433	NA	725158	796952	842925	928934	580768	603302	834814	746152	533080	596048
>TDP32|TDP32|generation1	RGSPLDGYAQNKHA	RGSPMDGYAQNKHA	RGSPLDGYA.Q	NA	DGYAQNKH	9	82.75	934.451	9	4.1	468.235	2	23.08	N	Y	0.45	60	2	72500	43917	38592	37451	52173	NA	NA	50268	26356	27618	31989	47727	46626	30649	51434	27009	40674	238805	192297	165238	210580	136822	127951	133283	121017	112307	102690	85042	125641	107975	165613
>TDP32|TDP32|generation1	RGSPLDGYAQNKHA	RGSPMDGYAQNKHA	L.DGYAQNKHA	GSPMDGYA	NA	5	83.93	1002.45	9	NA	502.233	2	8.03	N	Y	0.92	55.57	3.1	65800	24198	35259	42410	39772	31521	28739	41531	32986	34168	35252	41739	38656	33435	38349	45397	45209	105074	73053	63114	66318	61874	72311	68803	72781	52692	57687	58827	60684	55498	NA
>TDP32|TDP32|generation1	RGSPLDGYAQNKHA	RGSPMDGYAQNKHA	S.PLDGYAQNKHA	XRGSPMDG	NA	3	72.55	1212.59	11	3.1	607.303	2	15.96	N	Y	0.31	11.96	4.1	97000	NA	129446	NA	158640	47028	86525	134048	121336	50578	54131	NA	48110	46665	117266	169483	44337	244684	286463	229118	96238	212074	70848	202626	82667	NA	78527	69594	72564	NA	NA
>TDP32|TDP32|generation1	RGSPLDGYAQNKHA	RGSPMDGYAQNKHA	RGSPLDG.Y	NA	PMDGYAQN	7	79.38	700.35	7	2.3	351.183	2	8.35	N	Y	0.35	16.69	2.5	3200000	NA	616410	584138	603280	565602	571711	NA	570214	518024	537973	553524	602953	524379	511851	595610	437552	1572442	1357973	1235025	1410220	1345418	1213706	1116695	1252782	1061536	1109955	1061073	1076920	1117505	976079
>TDP32|TDP32|generation1	RGSPLDGYAQNKHA	RGSPMDGYAQNKHA	G.YAQNKHA	PMDGYAQN	NA	7	87.48	830.404	7	4.2	416.211	2	12.29	N	Y	0.68	60	3.3	233000	297887	400667	424100	383195	355884	341182	446427	363014	374741	365888	399410	377108	351189	361306	398284	347425	545946	466865	451423	447840	396784	439420	429567	493443	331538	330721	319102	360683	346578	291224
>TDP32|TDP32|generation1	RGSPLDGYAQNKHA	RGSPMDGYAQNKHA	RGSPLD.G	NA	SPMDGYAQ	6	63.78	643.329	6	3.9	322.673	2	11.52	N	Y	0.49	27.72	2.8	4990000	NA	2071139	2046196	2066793	2148015	2259179	2214182	2071997	1971675	2054990	2067687	2342482	1888244	2012540	2142744	1802539	5363936	5491365	4727164	5307381	4697561	5037611	4241640	4465700	3215377	3375168	3198822	2999992	3209053	2872232
>TDP32|TDP32|generation1	RGSPLDGYAQNKHA	RGSPMDGYAQNKHA	RGSPLDGYAQNK.H	NA	AQNKHAXX	12	103.37	1304.65	12	2.6	653.333	2	18.02	N	Y	0.72	13.47	4	400000	179400	237934	266348	224554	184297	196718	233387	227091	197168	168743	288962	240551	239338	226609	208221	266020	723029	660153	599626	618400	618740	588574	557447	570996	446922	417554	472021	456409	437941	399232
>TDP92|TDP92|generation1aar	VDYIEHKDQVRRLN	VDYIEHKDQVRRMN	VDYIEHKDQVRRLN	NA	NA		100.07	1783.93	14	1.3	892.972	2	23.75	Y	Y	1.47	17.96	2.9	347000000	220286277	393269845	307501011	326218193	282165316	296613356	338710030	306655534	293914299	309083802	359597756	289921580	268202782	293165323	276014437	325620015	481284665	459926564	419056703	467849938	429469601	452580733	369229839	386061436	336922228	376025480	326123767	335896589	320150208	304024569
>TDP92|TDP92|generation1aar	VDYIEHKDQVRRLN	VDYIEHKDQVRRMN	Y.IEHKDQVRRLN	XVDYIEHK	NA	3	90.68	1406.77	11	3.7	704.392	2	13.83	N	Y	1.82	24.07	3	1260000	3012248	1947857	1714690	1619919	1982783	1567594	1292604	1296241	1506311	1146116	1023569	1418095	1395136	1600524	987841	1064080	1278527	948599	830448	817546	1216197	870066	696133	807064	1069228	860781	740410	706836	966491	669654
>TDP92|TDP92|generation1aar	VDYIEHKDQVRRLN	VDYIEHKDQVRRMN	VDYIEHKD.Q	NA	EHKDQVRR	8	104.79	1017.48	8	2.7	509.747	2	14.83	N	Y	1.03	15.29	2.7	1400000	794366	986257	986518	932850	788029	808387	800696	803935	760503	778557	940091	926489	940514	778077	998736	886733	2174966	1922969	1814209	1791360	1786289	1805936	2035267	1849345	1523073	1759316	1622817	1521364	1570548	1520123
>TDP92|TDP92|generation1aar	VDYIEHKDQVRRLN	VDYIEHKDQVRRMN	D.YIEHKDQVRRLN	XXVDYIEH	NA	2	58.65	1569.84	12	4.2	785.929	2	16.06	N	Y	1.79	26.41	2.2	1930000	1526984	1861559	2583466	1910387	1665030	1675174	NA	1674173	1714500	1687430	1785146	2048359	1960406	1616371	1973261	1831613	2601142	2339282	2606328	2391657	2432394	2646756	2197368	2599310	2015380	2461532	2083135	1863243	1812171	1736140
>TDP92|TDP92|generation1aar	VDYIEHKDQVRRLN	VDYIEHKDQVRRMN	VDYIEHK.D	NA	IEHKDQVR	7	87.88	902.45	7	0.6	452.232	2	14.88	N	Y	1.4	60	2.9	85300	112646	NA	93736	85465	107528	62550	79830	62491	66253	73345	NA	NA	79138	67349	56413	92307	177083	134806	135427	160079	164187	134531	149493	156811	95384	95139	98305	NA	115526	92007
>TDP92|TDP92|generation1aar	VDYIEHKDQVRRLN	VDYIEHKDQVRRMN	VDYIEHKDQVRR.L	NA	QVRRMNXX	12	73.36	1556.81	12	5.7	519.946	3	14.31	N	Y	0.55	12.42	3.2	80700	106805	125748	122315	90604	109943	116186	171150	NA	114382	4511	6550	81514	61939	73212	94910	15554	NA	146701	14650	NA	46240	29654	49202	97155	126154	17744	120931	158974	13667	11601
>TDP108|TDP108|generation1aar	KQDDLLSEQFTNLY	KQDDLMSEQFTNMY	KQDDLLSEQFTNL.Y	NA	FTNMYXXX	13	91.62	1549.76	13	4.3	775.892	2	39.49	N	Y	0.76	15.09	3.7	7600000	10346780	17506056	29149724	12959353	20717543	18288596	1795283	7873588	9515475	10291655	10171479	NA	7396624	4025081	7445126	8852794	5988504	7533280	557039	8832931	6635875	6755809	7240507	6868996	7453827	6516265	6343029	5991438	5330803	5656457
>TDP108|TDP108|generation1aar	KQDDLLSEQFTNLY	KQDDLMSEQFTNMY	KQDDLL.S	NA	DDLMSEQF	6	60.2	730.386	6	3.1	366.201	2	30	N	Y	0.6	47.03	2.9	1540000	NA	289713	235484	267007	263100	255118	187906	245324	247378	227218	242728	168070	208068	207593	194905	190430	598850	430190	303220	379235	395264	209840	248555	291464	416153	366210	332365	409401	291458	304825
>TDP108|TDP108|generation1aar	KQDDLLSEQFTNLY	KQDDLMSEQFTNMY	KQDDLLSEQFTNLY	NA	NA		85.03	1712.83	14	1.2	857.419	2	39.05	Y	Y	0.71	14.11	3.2	181000000	99295708	114652337	126887034	163109097	89606553	14676982	130457220	123822532	126138220	88047115	129712048	153364314	156351397	183822581	124690732	133155328	237335797	341971260	268298499	290619615	189270674	226655941	217035100	237772937	147691935	175931600	169303487	202563592	144973679	158412802
>TDP108|TDP108|generation1aar	KQDDLLSEQFTNLY	KQDDLMSEQFTNMY	KQDDLLSEQFTN.L	NA	QFTNMYXX	12	93.32	1436.68	12	3.9	719.349	2	29.18	N	Y	2.31	60	1.8	361000	631654	707639	448106	559710	547807	390362	463183	329862	471488	365888	544534	355049	449811	347044	452761	523318	324775	NA	298961	309677	283526	306351	297185	324701	353845	354883	344068	NA	279376	347228
>TDP108|TDP108|generation1aar	KQDDLLSEQFTNLY	KQDDLMSEQFTNMY	KQDDLLSEQ.F	NA	MSEQFTNM	9	87.67	1074.52	9	5.2	538.27	2	20.05	N	Y	0.49	60	4.6	259000	357131	297110	244629	161992	5402	248971	381797	213830	380864	300730	390420	352948	340365	535621	499974	425923	NA	279524	249560	NA	NA	NA	351219	321292	753844	770173	708422	669229	1094853	374430
>TDP108|TDP108|generation1aar	KQDDLLSEQFTNLY	KQDDLMSEQFTNMY	Q.DDLLSEQFTNLY	XXKQDDLM	NA	2	59.15	1456.67	12	7.8	729.349	2	51.69	N	Y	0.58	12.52	2.6	2490000	926204	1146523	2011903	2245543	1652319	1767385	1194462	1327736	2535011	1418444	1990630	1186998	1214730	1251895	1658508	1686247	3718016	5005666	4020219	4278302	2668032	3897020	3278041	3357797	2092302	2612547	2590265	3324778	2280315	2632213
>TDP108|TDP108|generation1aar	KQDDLLSEQFTNLY	KQDDLMSEQFTNMY	KQDDLLSEQF.T	NA	SEQFTNMY	10	99.59	1221.59	10	0.7	611.802	2	33.23	N	Y	0.65	60	2.1	777000	984613	1319118	1268870	1508201	904963	1258686	1095123	1079096	1273629	970690	1158418	955901	1047554	895343	950313	1404236	639998	785047	790416	721308	874142	619283	615083	797690	706921	807926	585150	706836	742990	784063
>TDP108|TDP108|generation1aar	KQDDLLSEQFTNLY	KQDDLMSEQFTNMY	KQDDLLSEQFT.N	NA	EQFTNMYX	11	96.6	1322.64	11	2.6	662.327	2	28.19	N	Y	0.43	8.32	2.5	413000	549881	553537	NA	NA	523658	705417	NA	402796	607423	569717	629296	NA	511149	316935	243329	250030	500389	342962	532338	485954	401345	350220	359324	393732	362307	427370	354991	373503	306559	305625
>TDP108|TDP108|generation1aar	KQDDLLSEQFTNLY	KQDDLMSEQFTNMY	KQDDLLSE.Q	NA	LMSEQFTN	8	74.91	946.461	8	2.9	474.239	2	15.6	N	Y	0.47	9.43	2.6	246000	386335	409297	338365	413359	278352	NA	342301	308313	331878	NA	273551	237400	233324	198085	276014	209327	323306	411357	326217	375423	322292	274912	272870	345154	NA	257479	239522	275213	244643	152812
>TDP236|TDP236|GenScript	AWHANENYPYQSKL	AWHANENYPYQSKL	E.NYPYQSKL	HANENYPY	NA	6	88.59	1011.5	8	6.1	506.762	2	22.79	N	Y	1.1	57.6	3.5	282000	127666	NA	241200	185453	184297	181349	210647	188966	188595	217194	197779	226895	199649	175899	273593	239854	573868	466865	320255	470708	310890	367768	296284	347711	294615	272581	239522	365811	295233	267222
>TDP236|TDP236|GenScript	AWHANENYPYQSKL	AWHANENYPYQSKL	A.NENYPYQSKL	AWHANENY	NA	4	92.53	1254.59	10	4.1	628.304	2	23.86	N	Y	1.68	24.49	3.4	215000	63666	155335	130316	220086	258016	93441	209450	NA	200841	97069	237591	190130	214081	177484	199747	161356	448954	488672	361990	361131	253121	301233	242251	204536	381538	247663	233280	314529	228787	70166
>TDP236|TDP236|GenScript	AWHANENYPYQSKL	AWHANENYPYQSKL	A.WHANENYPYQSKL	XXXAWHAN	NA	1	107.17	1648.76	13	3	825.391	2	30.42	N	Y	0.59	27.49	3.3	12200000	6291510	11033746	12117140	14299976	9939337	10235466	10951225	12050734	9858375	7618498	13228060	7941330	8166354	7558911	9454705	12341580	21088351	25177015	25807760	23154284	19383141	21203298	18641604	17726441	15846114	18725767	16696289	16410215	15478961	13761112
>TDP236|TDP236|GenScript	AWHANENYPYQSKL	AWHANENYPYQSKL	AWHANENYPYQSKL	NA	NA		123.64	1719.8	14	6.2	860.913	2	27.33	Y	Y	0.4	11.48	3.1	48500000	14185101	32669752	29721287	34409316	17921311	23821280	34948173	20885728	33677680	24726704	40968459	41702488	31390550	34387500	46002406	44772752	101400433	109034315	87729350	111483590	48267822	95049265	73395687	76871394	61384461	70448147	58671070	70598113	65011634	68085502
>TDP236|TDP236|GenScript	AWHANENYPYQSKL	AWHANENYPYQSKL	N.YPYQSKL	ANENYPYQ	NA	7	72.54	897.46	7	0.4	449.737	2	23.09	N	Y	1.86	52.5	1.9	168000	93455	134377	153179	139648	83760	119875	143623	118850	156754	138169	172093	175424	215284	169560	209432	184615	291710	282498	345807	299195	237158	212764	288179	230955	184615	178197	181006	199145	207645	240819
>TDP236|TDP236|GenScript	AWHANENYPYQSKL	AWHANENYPYQSKL	W.HANENYPYQSKL	XXAWHANE	NA	2	115.79	1462.68	12	3.2	732.352	2	22.33	N	Y	0.89	10.96	2.7	677000	293715	496827	474397	568647	343174	378067	537388	696191	519249	405986	463624	510514	478676	545129	506026	402664	1043396	1050694	804044	868047	739600	870066	733957	692013	537691	1026897	990855	826494	622934	558445
>TDP236|TDP236|GenScript	AWHANENYPYQSKL	AWHANENYPYQSKL	Y.PYQSKL	NENYPYQS	NA	8	76.73	734.396	6	0.5	368.205	2	16.9	N	Y	0.58	7.3	2.9	649000	381329	710105	615002	509437	593564	568637	584065	585132	553539	571387	611316	664929	546027	644964	618611	627981	793569	682951	736756	740365	927350	731148	895157	809621	647691	673524	554722	569229	640300	592048
>TDP186|TDP186|GenScript	LQSSWQTERHVYFA	MQSSWQTERHVYFA	LQSSWQTERHVYFA	NA	NA		102.97	1750.84	14	1.5	876.43	2	31.55	Y	Y	0.64	19.35	3.5	90300000	40886468	52641449	48468561	56753028	20971746	51945759	71691628	47241528	62089396	45109528	45206575	78572950	59413531	60376210	65735017	74136700	93317790	174454904	178013925	197240198	135301928	NA	140487451	140618404	99999748	129117183	107667655	142734683	114015758	125610151
>TDP186|TDP186|GenScript	LQSSWQTERHVYFA	MQSSWQTERHVYFA	E.RHVYFA	WQTERHVY	NA	8	80.3	791.408	6	2.1	396.712	2	29.39	N	Y	1.27	60	2.1	165000	148526	170129	NA	143000	198278	156759	240568	175705	159204	210511	354461	127103	153946	190161	120817	148273	305671	228972	260633	230590	221956	239085	244052	236068	158461	234827	223137	211965	177442	128810
>TDP186|TDP186|GenScript	LQSSWQTERHVYFA	MQSSWQTERHVYFA	T.ERHVYFA	SWQTERHV	NA	7	86.61	920.45	7	2	461.233	2	22.48	N	Y	0.9	60	2.3	73300	NA	129446	36466	59881	83760	NA	53978	NA	43965	50957	68580	56409	67472	48174	35349	NA	119770	128859	156720	144833	80573	152810	152195	119313	81538	140443	120931	151282	112506	113609
>TDP186|TDP186|GenScript	LQSSWQTERHVYFA	MQSSWQTERHVYFA	W.QTERHVYFA	QSSWQTER	NA	5	102.67	1149.56	9	3.9	575.788	2	23.56	N	Y	0.85	9.45	4.1	750000	554888	825990	729315	672546	660928	562490	732475	737631	625793	621509	657550	612407	562865	730536	533870	495698	991961	1080431	894328	865189	805731	789640	612381	683491	838459	644831	743531	752990	595751	573646
>TDP71|TDP71|generation3	FYAWKFGIFYLNGD	FYAWKFGIFYLNGD	FYAWKFGIF.Y	NA	FGIFYLNG	9	70.78	1177.6	9	2.7	589.807	2	58.7	N	Y	1.78	60	1.6	2950000	45974	30953	46902	28068	266913	662385	569703	687903	2106386	2004868	3313436	2300465	3427704	4326169	4418652	3852201	16239	28151	31259	24869	4750770	5768759	6619120	5820750	8461517	12685197	13575487	13675179	16158525	16401325
>TDP136|TDP136|GenScript	GLYFRYEIPQADQW	GLYFRYEIPQADQW	GLYFRYEIPQAD.Q	NA	PQADQWXX	12	85.75	1470.71	12	2.3	736.366	2	37	N	Y	0.59	22.27	4.7	650000	365475	740925	1064251	1059092	756254	230529	590050	230406	263298	576400	846339	625012	418541	NA	1152481	696304	1094831	1169641	1056159	952851	NA	935870	981611	937456	709229	736950	631182	691451	561773	504041
>TDP136|TDP136|GenScript	GLYFRYEIPQADQW	GLYFRYEIPQADQW	GLYFRYEIPQADQW	NA	NA		77.49	1784.85	14	4.6	893.437	2	49.55	Y	Y	0.42	8.39	3.5	11300000	4005205	6657232	5178363	12065604	4969668	5225313	6343333	5934199	13103679	6448992	8925730	11869978	9140543	5974234	7094055	5567521	NA	23888427	23763581	24297706	15354488	21934446	19091884	22072828	4976911	14195339	12327166	15726456	11250562	13841119
>TDP136|TDP136|GenScript	GLYFRYEIPQADQW	GLYFRYEIPQADQW	Y.FRYEIPQADQW	XGLYFRYE	NA	3	82.1	1451.68	11	6	726.853	2	37.23	N	Y	1.19	60	2.6	280000	50360	35199	49291	35789	49141	27736	32393	51225	175124	215523	65113	153364	412527	738460	489078	444820	38268	35095	37365	38849	182430	433571	295384	352824	582306	898535	912834	1188031	1902780	2256182
>TDP136|TDP136|GenScript	GLYFRYEIPQADQW	GLYFRYEIPQADQW	GLYFRYEIPQA.D	NA	IPQADQWX	11	94.94	1355.69	11	3	678.853	2	38.58	N	Y	1.25	60	3.2	168000	168552	251495	NA	99318	47868	176739	43752	34763	192269	212182	241444	259459	168378	NA	257856	287825	426911	325121	425871	395433	233358	305620	260262	363051	223846	177442	266048	299145	225011	230419
>TDP136|TDP136|GenScript	GLYFRYEIPQADQW	GLYFRYEIPQADQW	GLYFRY.E	NA	YFRYEIPQ	6	55.74	817.412	6	3.4	409.715	2	32.28	N	Y	0.51	60	2.6	17400	27425	27113	49004	25367	44578	34546	27386	36617	49396	52349	51138	51105	NA	18858	NA	31690	54374	95554	66351	NA	29721	47678	33833	40584	NA	43643	67877	69060	NA	81607
>TDP127|TDP127|GenScript	GFSIHEWELDTQKW	GFSIHEWELDTQKW	GFSIHEWELDTQKW	NA	NA		104.77	1774.83	14	7.6	888.43	2	47.82	Y	Y	0.53	14.39	3.3	20400000	10680547	18862159	14403393	21785119	9990177	13724131	18431571	13343660	18369644	9873974	18236743	12815374	NA	14832581	15132370	14972706	24468365	31520829	39435621	39924465	27668484	31878061	30348892	29487253	NA	22727644	22079671	22393106	18952288	20321642
>TDP72|TDP72|generation3	KYVLGWLNTSRQAE	KYVLGWLNTSRQAE	KYVLGWLNTSRQAE	NA	NA		108.22	1663.87	14	5	832.946	2	41.6	Y	Y	0.52	13.01	3.5	92300000	41303677	69654377	88820924	90827189	69524517	59630043	79710558	50059444	53271967	77020342	65626590	60820505	85391917	64020968	113069072	83585495	141078864	144718272	145647756	147691935	107937493	119908304	116172315	92893370	76153654	104954903	102206252	113674927	84567979	99208017
>TDP72|TDP72|generation3	KYVLGWLNTSRQAE	KYVLGWLNTSRQAE	G.WLNTSRQAE	YVLGWLNT	NA	5	56.9	1103.54	9	3.3	552.777	2	17.19	N	Y	1.21	60	3.3	246000	131004	267522	276637	350796	254203	172128	362647	260243	279219	188792	354461	288871	203257	234532	NA	337249	502593	687907	696724	536455	441632	NA	435871	510487	356922	416044	410385	464101	452288	401632
>TDP72|TDP72|generation3	KYVLGWLNTSRQAE	KYVLGWLNTSRQAE	W.LNTSRQAE	VLGWLNTS	NA	6	65.95	917.457	8	0.6	459.735	2	14.24	N	Y	1.26	60	2.8	2610000	2403123	3340944	3223617	2893511	3609682	3473296	3195603	3596987	3147332	3308032	2709826	3287879	3403650	3644758	3680192	2616589	2579098	1952705	1652378	1924759	2211958	1988723	2008250	2292506	2099995	1789519	1708639	1555552	1691360	1312106
>TDP36|TDP36|generation1	LAIHGFEYVTASRG	MAIHGFEYVTASRG	LAIHGFEYVTA.S	NA	YVTASRGX	11	103.32	1219.62	11	2	610.82	2	43.78	N	Y	2.54	60	2.4	863000	475618	913520	1056249	1055740	770235	1148032	973043	968037	631916	1077616	2684140	851907	1226757	637040	927312	1228343	1160961	1546305	1362786	1524562	NA	1308755	1359846	1295394	930767	1102404	1092281	1153843	943839	1032083
>TDP36|TDP36|generation1	LAIHGFEYVTASRG	MAIHGFEYVTASRG	G.FEYVTASRG	AIHGFEYV	NA	5	117.06	1028.49	9	1.6	515.255	2	21.61	N	Y	0.64	15.74	3.1	568000	670037	NA	475541	567530	406725	382677	540979	505567	411480	330803	544534	480051	494311	513435	527817	572742	977265	974370	928398	NA	728198	818886	802399	749113	530768	688625	624160	758118	629729	711257
>TDP36|TDP36|generation1	LAIHGFEYVTASRG	MAIHGFEYVTASRG	H.GFEYVTASRG	MAIHGFEY	NA	4	87.04	1085.51	10	2.7	543.766	2	23.33	N	Y	1.02	28.09	2.9	306000	220286	303274	227482	255836	183026	NA	263308	225433	200841	367559	267130	195382	311500	236117	291752	313991	465854	413339	536597	427830	353457	442345	362025	386061	300768	382066	331585	421366	276356	324026
>TDP36|TDP36|generation1	LAIHGFEYVTASRG	MAIHGFEYVTASRG	LAIHGFEY.V	NA	GFEYVTAS	8	71.96	948.471	8	1.1	475.242	2	34.47	N	Y	0.93	60	2.1	269000	49881	44966	24692	49027	39469	46824	35987	37003	NA	NA	405832	310930	591730	987254	746934	537854	39524	103087	28523	27983	191551	149154	225140	201127	754613	685605	745091	948716	1608302	1776144
>TDP36|TDP36|generation1	LAIHGFEYVTASRG	MAIHGFEYVTASRG	LAIHGFE.Y	NA	HGFEYVTA	7	63.68	785.407	7	0.3	393.711	2	30.98	N	Y	0.92	20.75	3	2120000	1919161	1873888	1623240	2547183	1665030	2628025	1974811	1889661	1836964	1854503	NA	1880289	1611622	2139315	1803779	2078735	1462224	1952705	1941970	1791360	2447597	2288494	1648026	1883434	2199994	2657851	2371809	2367515	2363373	2600210
>TDP36|TDP36|generation1	LAIHGFEYVTASRG	MAIHGFEYVTASRG	LAIHGFEYVTASR.G	NA	TASRGXXX	13	98.3	1462.76	13	1.8	732.387	2	40.21	N	Y	0.76	22.35	2.8	1210000	1034678	1206932	1623240	714999	519845	1828860	1364415	674642	784996	409327	1009442	1060945	979000	2155161	789304	597455	969917	1685076	996537	2458356	532086	862755	1260785	860755	769229	1668707	1888085	1837602	1260969	700057
>TDP36|TDP36|generation1	LAIHGFEYVTASRG	MAIHGFEYVTASRG	F.EYVTASRG	IHGFEYVT	NA	6	86.45	881.424	8	2	441.72	2	12.54	N	Y	1.6	50.04	1.8	77700	44329	27262	30292	112836	NA	54712	81865	NA	52660	84204	87588	NA	NA	72895	108832	94779	135935	112008	109875	137211	95015	88469	120675	104825	88461	68862	101426	102564	94384	97608
>TDP36|TDP36|generation1	LAIHGFEYVTASRG	MAIHGFEYVTASRG	E.YVTASRG	HGFEYVTA	NA	7	86.82	752.382	7	0.7	377.198	2	9.9	N	Y	0.79	60	0.9	65400	33961	56586	63215	54519	48553	42571	60082	49396	52047	50957	56251	71010	70839	86999	84378	54222	114627	74441	71717	80802	72440	71726	70694	78150	73077	100424	86602	74615	83058	73126
>TDP36|TDP36|generation1	LAIHGFEYVTASRG	MAIHGFEYVTASRG	A.IHGFEYVTASRG	XXMAIHGF	NA	2	116.32	1335.66	12	3	668.838	2	26.61	N	Y	0.49	31.37	3.6	152000	NA	114529	95565	69042	100664	104199	129260	121999	103482	95064	118667	80149	143122	154031	144060	NA	226314	182385	167793	355413	224996	293922	117973	172151	186153	NA	176325	186324	99669	200016
>TDP36|TDP36|generation1	LAIHGFEYVTASRG	MAIHGFEYVTASRG	L.AIHGFEYVTASRG	XXXMAIHG	NA	1	101.72	1406.69	13	3.6	704.357	2	26.03	N	Y	0.57	27.56	2.6	160000	58493	64477	51441	44464	96089	95285	159182	44092	60987	NA	138702	147062	NA	73688	73604	NA	296853	264656	286185	310629	265283	347295	213433	201979	227692	237092	242642	259828	184992	228818
>TDP36|TDP36|generation1	LAIHGFEYVTASRG	MAIHGFEYVTASRG	LAIHGFEYVTASRG	NA	NA		121.88	1519.78	14	5.2	760.9	2	30.05	Y	Y	0.56	7.6	2.9	383000000	178565391	350121116	358941701	297171368	287249375	404193330	339906886	245324427	401682876	320778864	391704698	275215413	410121743	261471774	246960286	292185817	416623519	455961680	444608941	514539646	411226645	477439772	421462352	405662789	357691406	400942831	398682404	437605735	295987928	359229031
>TDP210|TDP210|GenScript	NGHPWEIGLTLALW	NGHPWEIGLTLALW	NGHPWEIGLTL.A	NA	GLTLALWX	11	94.28	1235.63	11	0.4	618.822	2	46.02	Y	Y	0.55	60	1.9	2520000	48641	29194	44959	46004	913860	1828860	1771346	1228280	3857625	2940473	4520658	2310969	3343515	3422903	NA	3416103	124179	409374	188235	197240	5252451	7252990	7483658	7073532	7284597	9438391	9986565	9743565	10042448	11280912
>TDP210|TDP210|GenScript	NGHPWEIGLTLALW	NGHPWEIGLTLALW	NGHPWEIG.L	NA	WEIGLTLA	8	66.15	908.414	8	2	455.215	2	27.29	N	Y	0.74	60	1.8	43800	35258	27014	36672	27305	48180	50725	35131	43242	30128	35887	28870	48661	26866	45100	40071	31678	28908	50578	39880	42322	90455	70190	82762	56503	91538	194808	163062	195726	298253	376830
>TDP119|TDP119|generation2aar	YHFQFPLHNGRVPD	YHFQFPMHNGRVPD	YHFQFPLHNGRVP.D	NA	GRVPDXXX	13	66.52	1610.81	13	0.1	537.944	3	33.99	N	Y	0.39	60	3.5	2600000	4872999	1553354	2743503	3262182	2516610	161370	3650408	NA	NA	NA	3454707	3014764	3319460	3787379	1888520	8125964	3593102	3112434	4105393	2925253	2918873	7384597	1350841	3511199	2184610	1057100	2285987	2991445	2476634	1800145
>TDP119|TDP119|generation2aar	YHFQFPLHNGRVPD	YHFQFPMHNGRVPD	Y.HFQFPLHNGRVPD	XXXYHFQF	NA	1	85.48	1562.77	13	3.3	782.397	2	29.49	N	Y	0.34	5.53	4.2	1870000	2177830	NA	2263390	1876872	105621	1921071	2537333	2768188	2890157	439400	2452970	1544148	2525676	1679758	1912732	1817076	1947182	833617	1396856	497388	1003363	578338	626790	877800	1192305	343557	1576005	821365	1177911	2200178
>TDP119|TDP119|generation2aar	YHFQFPLHNGRVPD	YHFQFPMHNGRVPD	H.NGRVPD	FPMHNGRV	NA	8	84.1	656.324	6	1.5	329.169	2	10.26	N	Y	0.73	35.82	2.3	602000	159374	233003	234341	217851	218615	185960	208253	180678	192269	200487	208053	NA	306689	272565	328070	210781	404132	337015	338141	357319	376261	384584	398048	387766	503845	303539	283993	327350	275601	255221
>TDP119|TDP119|generation2aar	YHFQFPLHNGRVPD	YHFQFPMHNGRVPD	YHFQFPLH.N	NA	FPMHNGRV	8	90.53	1087.52	8	3.3	544.771	2	43.79	N	Y	0.81	39.48	2.1	481000	358800	398201	983089	477038	505864	559416	1008949	399481	358820	486180	490594	517867	424554	676657	480604	632342	446750	611583	494862	532644	468236	497912	632194	468728	402307	338272	489966	542734	412269	412033
>TDP119|TDP119|generation2aar	YHFQFPLHNGRVPD	YHFQFPMHNGRVPD	N.GRVPD	PMHNGRVP	NA	9	85	542.281	5	0.3	272.148	2	8.66	N	Y	0.69	60	2.3	370000	NA	96037	92136	87587	107147	74691	110350	79896	103360	102248	102742	NA	220095	185407	198537	109315	NA	161569	199307	212486	234878	214958	255759	250556	NA	201604	197391	214529	186503	127210
>TDP119|TDP119|generation2aar	YHFQFPLHNGRVPD	YHFQFPMHNGRVPD	L.HNGRVPD	QFPMHNGR	NA	7	67.1	793.383	7	0.7	397.699	2	10.09	N	Y	1.46	60	2	313000	NA	274919	NA	297171	277081	228992	282458	298368	270646	272328	NA	287821	287446	342290	386178	260205	274075	223025	234229	451651	210554	203259	214333	NA	174615	169136	142777	158974	166116	147212
>TDP119|TDP119|generation2aar	YHFQFPLHNGRVPD	YHFQFPMHNGRVPD	YHFQFPLHNG.R	NA	MHNGRVPD	10	107.72	1258.59	10	0.5	630.301	2	35.39	N	Y	1.43	43.88	3.6	1890000	1193217	1701293	2652053	2815308	2631001	252045	1807251	314944	1164635	1383359	2375914	1554652	1491352	1774839	2203273	2107808	1903095	2041915	1797174	2620341	1740682	1988723	1675043	1909001	1646150	1849925	1911491	2273499	1449737	1840149
>TDP119|TDP119|generation2aar	YHFQFPLHNGRVPD	YHFQFPMHNGRVPD	YHFQFPLHNGR.V	NA	HNGRVPDX	11	86.71	1414.69	11	1.8	472.571	3	32.29	N	Y	0.89	60	2.8	161000	NA	101461	NA	69601	NA	162907	205859	167417	263298	124469	259424	154415	317514	151337	222748	260205	282158	198244	232525	210580	290367	144767	226941	212206	172307	236337	199731	117094	183482	156013
>TDP119|TDP119|generation2aar	YHFQFPLHNGRVPD	YHFQFPMHNGRVPD	F.PLHNGRVPD	HFQFPMHN	NA	5	81.35	1003.52	9	3.8	502.769	2	21.89	N	Y	1.22	60	3.2	744000	842762	1091046	1783277	2368433	2376798	1982545	3339226	2950524	2290082	2355720	2645612	1523139	2237028	1965000	2626980	2224101	397519	329085	517007	338262	411987	340715	359324	372426	375384	480225	358892	424785	506653	504041
>TDP119|TDP119|generation2aar	YHFQFPLHNGRVPD	YHFQFPMHNGRVPD	F.QFPLHNGRVPD	XYHFQFPM	NA	3	87.61	1278.65	11	4.8	640.334	2	19.97	N	Y	1.32	60	2.9	141000	91786	482033	194331	249132	242764	227455	169953	198912	211863	62986	254287	103468	184014	177484	71546	389581	263788	324129	258929	245836	202193	239817	162101	203684	238461	66220	55004	188034	170646	51204
>TDP119|TDP119|generation2aar	YHFQFPLHNGRVPD	YHFQFPMHNGRVPD	YHFQFPLHN.G	NA	PMHNGRVP	9	66.33	1201.57	9	1.2	601.791	2	35.92	N	Y	0.65	60	1.9	381000	282868	47033	50529	34897	49165	27275	140032	51227	104095	52795	129712	66808	139514	115048	NA	117310	NA	564996	569815	527880	629382	NA	588967	440604	406153	NA	897230	516238	467389	322426
>TDP119|TDP119|generation2aar	YHFQFPLHNGRVPD	YHFQFPMHNGRVPD	YHFQFPLHNGRVPD	NA	NA		105.13	1725.84	14	0.2	432.467	4	33.65	Y	Y	0.74	9.88	3.1	1010000000	483127857	827222777	1177420229	1295935289	1206193174	886766356	1352446411	1155345444	969917188	940617191	1257307868	867663860	945324603	901681452	1067740058	889640399	911134328	1080430937	928397980	1095778876	828534275	1067476365	945588611	1005634644	784613407	823027657	761475589	871792675	733929250	770462264
>TDP119|TDP119|generation2aar	YHFQFPLHNGRVPD	YHFQFPMHNGRVPD	H.FQFPLHNGRVPD	XXYHFQFP	NA	2	110.33	1425.72	12	2	713.866	2	34.74	N	Y	0.84	6.62	3.7	1890000	1944193	2095795	2526309	1910387	1550638	1936440	2680956	1823357	2461532	2305598	1502605	1607174	1659730	1822379	1246907	2035125	1881052	2200511	1677930	2105801	1672271	1996035	1702060	1738555	1423073	1457288	1560401	1529911	1396882	1376111
>TDP119|TDP119|generation2aar	YHFQFPLHNGRVPD	YHFQFPMHNGRVPD	P.LHNGRVPD	FQFPMHNG	NA	6	68.33	906.467	8	5.5	454.238	2	10.67	N	Y	0.4	60	5.1	45400	56073	60532	54299	53625	45884	37192	43206	57187	55844	56136	54197	52522	61218	54830	61135	36778	69364	NA	62773	59267	NA	54471	64930	64429	41308	42737	45018	41795	42888	46484
>TDP119|TDP119|generation2aar	YHFQFPLHNGRVPD	YHFQFPMHNGRVPD	YHFQFPL.H	NA	QFPMHNGR	7	102.03	950.465	7	0.9	476.239	2	46.02	N	Y	0.66	10.59	5.1	181000	NA	179992	62872	205562	125830	133707	174741	140233	170225	112273	222180	173323	165973	185407	188852	235493	237336	250779	302368	281091	240199	233967	221538	196866	132307	160830	188808	144444	166871	119210
>TDP82|TDP82|generation1aar	IQLDPRYNHTQQFP	IQMDPRYNHTQQFP	IQLDPRYNHTQQFP	NA	NA		87.13	1755.87	14	1.2	878.943	2	29.28	Y	Y	1.09	23.37	3.6	311000000	167717961	258892374	254917195	74963153	185568181	308908211	280064124	238694037	247377869	235571979	286393927	259458806	264594673	244040323	237275568	270380906	368862446	401444523	377321381	408773163	346616174	383852803	338610779	330666307	305383846	316374852	312860360	313674423	271070577	260821078
>TDP82|TDP82|generation1aar	IQLDPRYNHTQQFP	IQMDPRYNHTQQFP	D.PRYNHTQQFP	IQMDPRYN	NA	4	103.13	1286.62	10	0.1	644.315	2	21.31	N	Y	1.01	9.27	3.7	71300000	NA	57079604	55898883	58428807	51857409	51792073	NA	52545840	52537181	51291204	65626590	56618743	57128395	57682258	58592538	60326922	94787362	NA	97950246	99096524	79812935	89200080	86814040	87779973	NA	79282481	78800240	80939967	64256563	65925328
>TDP82|TDP82|generation1aar	IQLDPRYNHTQQFP	IQMDPRYNHTQQFP	Y.NHTQQFP	DPRYNHTQ	NA	7	79.55	870.398	7	2.3	436.207	2	26.2	N	Y	0.78	42.85	4.7	1140000	1593738	1194603	1177420	1025576	1347276	1207969	1150178	1145400	1261382	1181201	1049255	862412	947730	938129	851045	NA	NA	952563	928398	950945	1048970	928558	936583	911889	1099997	943839	834814	790596	1517693	848069
>TDP82|TDP82|generation1aar	IQLDPRYNHTQQFP	IQMDPRYNHTQQFP	IQLDPRYNHTQ.Q	NA	NHTQQFPX	11	65.6	1383.69	11	5.6	692.856	2	21.82	N	Y	0.55	27.94	2.7	136000	15937	147938	25263	103563	38258	45184	62955	94815	123689	89217	89257	139709	104515	90485	119727	151181	407071	262674	565556	561229	218915	214958	223339	197718	90769	220481	196611	181196	195563	142412
>TDP82|TDP82|generation1aar	IQLDPRYNHTQQFP	IQMDPRYNHTQQFP	D.PRYNHTQ.Q	IQMDPRYN	NHTQQFPX	4 ; 11	59.48	914.436	7	1.5	458.226	2	8.06	N	Y	0.34	60	3.2	27900	46240	47587	31679	47605	15379	NA	25014	NA	16043	16072	NA	NA	17680	16798	21306	23549	28877	30034	30492	28776	28353	27637	27017	33663	20154	25672	22626	24615	24540	18642
>TDP62|TDP62|generation3	DKQFTKGPKYEHSS	DKQFTKGPKYEHSS	DKQFTKGPKYEHSS	NA	NA		113.99	1650.8	14	0.4	826.408	2	13.31	Y	Y	0.77	12.05	2.9	422000000	283702023	368613428	426386160	431233639	346987077	404193330	444033291	276818779	364943589	347510436	407116031	408621358	390878494	442125000	446707575	392488411	581215527	620504373	524672620	619353278	539687464	484751254	504313926	508782951	405383594	378290694	330804969	386323813	338271918	378430582
>TDP62|TDP62|generation3	DKQFTKGPKYEHSS	DKQFTKGPKYEHSS	DKQFTKGPKYEH.S	NA	KYEHSSXX	12	101.23	1476.74	12	2.1	739.377	2	12.98	N	Y	1.17	26.6	2.7	851000	741797	650929	755607	737342	718123	743839	856948	754207	721315	711728	834781	974809	743270	882665	897047	850392	1285875	1120080	1047642	1172007	1003363	1052853	1026639	1099380	761537	845680	803606	788032	792825	700857
>TDP62|TDP62|generation3	DKQFTKGPKYEHSS	DKQFTKGPKYEHSS	DKQFTK.G	NA	QFTKGPKY	6	77.69	765.402	6	1.3	383.709	2	7.71	N	Y	1.34	60	2	627000	517339	791471	856202	825600	715581	663922	880885	727685	655184	748484	717911	1040987	964568	1095012	997526	779162	830308	675022	695021	727025	666628	669001	720448	954501	594614	609342	589832	596580	592731	522442
>TDP62|TDP62|generation3	DKQFTKGPKYEHSS	DKQFTKGPKYEHSS	DKQFTKGPKYEHS.S	NA	YEHSSXXX	13	73.91	1563.77	13	6.8	782.897	2	19.45	N	Y	0.79	38.55	3.5	926000	444745	183690	803618	440171	864290	134014	470364	326547	660083	225548	716627	971657	721622	790754	893415	776255	1263831	1100255	806599	1076722	1124982	979739	1071667	1184604	784613	906085	734169	735896	NA	684855
>TDP62|TDP62|generation3	DKQFTKGPKYEHSS	DKQFTKGPKYEHSS	DKQFTKG.P	NA	FTKGPKYE	7	94.83	822.423	7	0.9	412.219	2	9.79	N	Y	1.65	52.57	1.8	481000	411368	564632	641294	601046	621526	559416	625955	583474	574358	591436	604895	NA	788973	822448	734828	556752	NA	509488	513600	514540	503962	579069	509717	632357	422307	425105	434572	460683	403208	396832
>TDP62|TDP62|generation3	DKQFTKGPKYEHSS	DKQFTKGPKYEHSS	G.PKYEHSS	FTKGPKYE	NA	7	105.93	846.387	7	4.4	424.203	2	6.83	N	Y	0.48	25.45	4.1	479000	318748	510388	568134	518374	441042	479499	554144	465785	465364	492863	574072	502111	436581	476988	558082	543669	NA	805863	774233	783244	722877	760394	741161	NA	NA	613873	563305	622221	616893	545644
>TDP62|TDP62|generation3	DKQFTKGPKYEHSS	DKQFTKGPKYEHSS	D.KQFTKGPKYEHSS	XXXDKQFT	NA	1	126.15	1535.77	13	4.4	768.897	2	12.78	N	Y	1.43	13.09	2.9	2620000	1910817	2046483	2126215	2312574	2160725	2320654	2645050	2370364	2265589	2071697	2196115	2972747	2513649	2218548	2288014	1788003	4085409	3736903	3279204	3458850	2926474	3100068	2926822	3417453	2061533	2620097	2403017	2119653	2287866	2216179
>TDP62|TDP62|generation3	DKQFTKGPKYEHSS	DKQFTKGPKYEHSS	DKQFTKGPK.Y	NA	KGPKYEHS	9	104.42	1047.57	9	1	524.792	2	11.14	N	Y	0.54	5.11	2.7	829000	942892	1036802	951081	1026694	1176960	856029	794712	1011134	978490	619838	730754	797284	934500	789169	745723	377952	1131570	1080431	666062	935700	798129	578338	620486	651106	619998	508163	483724	464101	513448	462437
>TDP62|TDP62|generation3	DKQFTKGPKYEHSS	DKQFTKGPKYEHSS	DKQFTKGPKYE.H	NA	PKYEHSSX	11	103.96	1339.68	11	0.4	670.846	2	15.32	N	Y	1.62	22.85	4	167000	128500	146706	154322	146351	130915	96054	148410	106749	104829	168743	156682	160717	120150	152921	151324	159903	323306	283489	229118	291572	239439	242010	253058	276123	178461	233317	199731	198290	159320	123210
>TDP62|TDP62|generation3	DKQFTKGPKYEHSS	DKQFTKGPKYEHSS	F.TKGPKYEHSS	DKQFTKGP	NA	4	87.08	1132.55	10	0.6	567.283	2	8.32	N	Y	1.51	60	2.3	218000	144354	229305	136032	241312	214802	185960	284852	230406	229008	247267	250434	268913	221297	261472	280857	264566	351228	291419	297258	308724	289607	274912	277373	308508	218461	215950	209094	232478	201604	200016
>TDP62|TDP62|generation3	DKQFTKGPKYEHSS	DKQFTKGPKYEHSS	Q.FTKGPKYEHSS	XDKQFTKG	NA	3	86.2	1279.62	11	4.8	640.82	2	11.03	N	Y	1.96	58.32	2	130000	79353	150404	142891	113953	141083	102355	159182	111391	113402	123968	124190	NA	149135	175899	161008	139697	224110	182385	154165	173419	163426	157197	170206	NA	127692	142708	106107	133333	102690	109609
>TDP62|TDP62|generation3	DKQFTKGPKYEHSS	DKQFTKGPKYEHSS	K.QFTKGPKYEHSS	XXDKQFTK	NA	2	55.66	1407.68	12	2.5	704.848	2	17.43	N	Y	1.04	33.23	3.4	77400	36214	NA	34522	17428	42024	25283	100177	46671	15431	35921	36602	99792	46665	77491	62709	58437	162388	124894	114133	105766	102617	112597	121576	116756	93846	94384	67409	71025	70297	84007
>TDP62|TDP62|generation3	DKQFTKGPKYEHSS	DKQFTKGPKYEHSS	DKQFTKGP.K	NA	TKGPKYEH	8	59.97	919.476	8	3.2	460.747	2	17.67	N	Y	1.11	60	2.1	28400	45059	NA	44353	35638	42198	40266	37103	38622	36005	51625	38143	53362	NA	48174	51571	26893	63706	42623	50423	46118	36942	45843	42957	49941	23000	43719	30272	32308	49759	44004
>TDP62|TDP62|generation3	DKQFTKGPKYEHSS	DKQFTKGPKYEHSS	K.GPKYEHSS	QFTKGPKY	NA	6	105.44	903.409	8	2.5	452.71	2	8.2	N	Y	0.32	6.94	3.2	208000	105137	176293	184043	166461	148709	143696	244158	271846	209414	182109	245297	170171	193635	183823	221538	219503	NA	246814	236784	239166	250081	261020	217936	279532	177692	194053	189589	196581	184992	170414
>TDP219|TDP219|GenScript	HNLFRLQDEQATVG	HNLFRLQDEQATVG	HNLFRLQDEQATVG	NA	NA		117.59	1626.81	14	2.3	814.415	2	28.19	Y	Y	0.78	33.7	2.9	409000000	343780098	347655474	547557563	483741362	503321914	585542429	596033905	437605735	646611459	384266348	648560238	402318715	454621756	407262097	399494580	478254397	496715166	499575406	486344263	530738117	475837116	508879144	431368519	164480921	484614163	477205027	125612264	420511761	377535622	362429289
>TDP219|TDP219|GenScript	HNLFRLQDEQATVG	HNLFRLQDEQATVG	HNLFRLQD.E	NA	RLQDEQAT	8	103.16	1041.54	8	1.5	521.776	2	28.79	N	Y	0.9	30.03	2.4	3230000	2720202	3291632	3806611	3172807	3800335	2827816	2549302	2602428	2816679	2689864	3557449	3497967	2802298	2377016	2917521	2791029	3350623	3459361	3764696	3630363	3937438	3385216	2611626	2948725	3792298	3745153	2481037	3222214	3148647	2088169
>TDP219|TDP219|GenScript	HNLFRLQDEQATVG	HNLFRLQDEQATVG	N.LFRLQDEQATVG	XXHNLFRL	NA	2	98.52	1375.71	12	2.8	688.864	2	30.76	N	Y	1.35	60	2.1	599000	377157	622575	500689	535132	655844	647017	524223	480703	519249	598119	784694	563036	NA	557806	585925	578557	545946	677995	524673	492624	606578	573951	466490	374130	611537	548937	506350	489742	344312	291224
>TDP219|TDP219|GenScript	HNLFRLQDEQATVG	HNLFRLQDEQATVG	HNLFRLQ.D	NA	FRLQDEQA	7	84.93	926.509	7	1.7	464.262	2	28.59	N	Y	0.72	32.88	3.6	443000	316244	442583	531554	416710	456294	402656	490711	416057	373516	389279	462340	336141	318716	381907	458813	324166	354902	377655	402874	391622	418828	352413	334108	277828	419230	440962	375276	329059	349598	328027
>TDP219|TDP219|GenScript	HNLFRLQDEQATVG	HNLFRLQDEQATVG	HNLFRLQDEQ.A	NA	QDEQATVG	10	73.36	1298.64	10	2.9	650.327	2	31.91	N	Y	0.62	57.2	4.2	392000	380494	527647	561275	548538	475360	640869	646302	687903	717641	471144	592052	664929	564068	521359	NA	498606	NA	NA	419908	371612	534367	424797	368329	389470	NA	529305	484504	627349	696931	742460
>TDP219|TDP219|GenScript	HNLFRLQDEQATVG	HNLFRLQDEQATVG	HNLFRL.Q	NA	LFRLQDEQ	6	59.2	798.45	6	1	400.233	2	29.53	N	Y	1.17	60	2.8	208000	221121	233003	323505	267007	400370	247434	463183	283449	449444	389279	506005	339292	251365	263056	297805	353240	232927	228972	251264	239166	256162	186443	168405	192605	229230	213685	205973	215384	143464	234419
>TDP219|TDP219|GenScript	HNLFRLQDEQATVG	HNLFRLQDEQATVG	HNLFRLQDEQA.T	NA	DEQATVGX	11	98.46	1369.67	11	4.4	685.847	2	27.55	N	Y	1.54	45.19	2.2	643000	622476	1083650	943079	983123	1239240	856029	976634	954776	1119324	1166165	958071	857159	1030717	857310	1077425	886733	911134	600680	835558	810876	693992	775017	618685	701388	619229	626709	664731	544443	500612	608849
>TDP219|TDP219|GenScript	HNLFRLQDEQATVG	HNLFRLQDEQATVG	HNLFR.L	NA	NLFRLQDE	5	59.27	685.366	5	2.3	343.691	2	19.02	N	Y	0.97	14.54	2.6	91700	NA	NA	100709	116187	85031	96976	126867	79067	90256	110101	97605	85716	101989	115206	118880	119346	97727	82271	69758	68891	82093	92125	108067	79343	105384	127607	141996	123077	140443	142412
>TDP219|TDP219|GenScript	HNLFRLQDEQATVG	HNLFRLQDEQATVG	HNLFRLQDEQAT.V	NA	EQATVGXX	12	70.32	1470.72	12	6	736.372	2	28.25	N	Y	0.82	17.06	4.8	89100	44892	NA	193188	122890	99648	83912	113821	82383	NA	77354	109292	95170	115459	69409	124691	NA	NA	172472	NA	131493	107177	141843	79159	101416	97692	91364	93624	68803	NA	78086
>TDP219|TDP219|GenScript	HNLFRLQDEQATVG	HNLFRLQDEQATVG	F.RLQDEQATVG	HNLFRLQD	NA	4	92.99	1115.56	10	6.8	558.79	2	9.75	N	Y	1.4	29.64	3	250000	307066	305740	269778	291585	310128	NA	307592	304998	341675	330803	315932	319334	276622	299504	300226	273288	290240	286463	304923	296337	288087	274181	265665	286350	251538	253704	244203	NA	242378	221618
>TDP219|TDP219|GenScript	HNLFRLQDEQATVG	HNLFRLQDEQATVG	L.FRLQDEQATVG	XHNLFRLQ	NA	3	91.99	1262.63	11	0.3	632.32	2	25.69	N	Y	0.54	21.22	2.7	375000	208604	267522	297213	125125	263100	232065	228599	179021	303711	205499	341618	211139	448608	486496	421285	NA	288771	517417	312589	392575	320012	292459	337710	305952	487691	528550	564085	496580	913636	816066
>TDP66|TDP66|generation3	PKDRWHTWLKIFNT	PKDRWHTWMKIFNT	PKDRWHTWLKIFNT	NA	NA		99.88	1840.97	14	8.1	921.502	2	40.96	Y	Y	0.7	21.29	3.1	56100000	29454945	39203702	48468561	79543614	42324797	32427678	66545151	36798664	58048074	29070585	69350996	65547488	56887855	30267339	54355475	49133734	55843717	91390580	97098504	100049376	78292688	81888598	78438827	79939432	59999849	63274970	61557811	55128066	59575121	54724422
>TDP66|TDP66|generation3	PKDRWHTWLKIFNT	PKDRWHTWMKIFNT	D.RWHTWLKIFNT	XPKDRWHT	NA	3	71.32	1500.8	11	4.5	751.41	2	43.76	N	Y	0.35	60	4.8	25200	40037	51708	25345	31023	47774	33904	47180	36260	32335	27863	29239	34766	38251	44152	37854	27183	NA	93571	114985	98144	NA	233967	NA	161072	61077	126097	NA	NA	132893	131211
>TDP226|TDP226|GenScript	FSLSKLNPVSQVLH	FSLSKMNPVSQVLH	N.PVSQVLH	SKMNPVSQ	NA	7	92.24	778.434	7	2.1	390.223	2	19.69	N	Y	1.64	17.03	2.4	819000	751810	1215561	1177420	994295	1028251	914430	1174115	910021	1006656	1052556	1109616	869765	803406	898512	984209	1212353	911134	880204	785305	787055	790528	789640	796996	NA	647691	777723	695159	653845	613118	627251
>TDP226|TDP226|GenScript	FSLSKLNPVSQVLH	FSLSKMNPVSQVLH	FSLSKLNPVSQVLH	NA	NA		102.89	1567.87	14	7.1	784.949	2	37.61	Y	Y	0.55	8.31	3.4	1230000000	705917387	833386881	2057627584	1798668806	2478479124	3288873485	1723471532	2138300749	2155371529	1720844950	834780505	1281537420	1335000394	938129032	1803778556	809689056	723763962	901019929	962467630	962379709	942552753	935869690	927577400	NA	784613407	731664036	665510940	705981127	678809049	677654764
>TDP226|TDP226|GenScript	FSLSKLNPVSQVLH	FSLSKMNPVSQVLH	K.LNPVSQVLH	SLSKMNPV	NA	5	81.82	1005.56	9	4	503.79	2	32.22	N	Y	0.97	60	2.8	358000	NA	533811	903070	NA	NA	NA	578081	578502	515575	426034	543249	355049	318716	478573	453971	558206	444545	557066	496565	487860	630902	350220	389042	495999	445383	332231	397122	393161	326191	379231
>TDP226|TDP226|GenScript	FSLSKLNPVSQVLH	FSLSKMNPVSQVLH	FSLSKLN.P	NA	SKMNPVSQ	7	68.2	807.449	7	1.8	404.733	2	28.69	N	Y	1.63	34.47	2.3	334000	262007	468472	611573	465866	421977	328887	349482	321574	293914	260633	534260	358200	288649	367645	411600	423015	322571	348910	344103	404009	342816	318781	272870	258227	343076	324681	312080	303418	296743	292024
>TDP226|TDP226|GenScript	FSLSKLNPVSQVLH	FSLSKMNPVSQVLH	S.KLNPVSQVLH	FSLSKMNP	NA	4	67.69	1133.66	10	1.2	567.836	2	35.04	N	Y	1.49	39.63	2.7	189000	280364	242866	NA	435702	261829	NA	265702	261900	213088	232231	360882	179625	135905	212347	257856	235493	41920	48165	180569	48168	284286	211302	192720	194309	340768	363944	269169	214529	239358	216818
>TDP226|TDP226|GenScript	FSLSKLNPVSQVLH	FSLSKMNPVSQVLH	L.SKLNPVSQVLH	XFSLSKMN	NA	3	81.52	1220.69	11	1.2	611.352	2	37.68	N	Y	1.43	60	2.3	846000	750142	1014612	633292	1508201	793113	117877	1013736	60834	1060541	1075946	1023569	NA	881581	1050641	1194852	888187	631181	506514	738460	590768	126180	464279	632194	566735	694614	770173	765377	654699	627464	533643
>TDP226|TDP226|GenScript	FSLSKLNPVSQVLH	FSLSKMNPVSQVLH	F.SLSKLNPVSQVLH	XXXFSLSK	NA	1	92.84	1420.8	13	1.5	711.41	2	32.21	N	Y	1.1	46.26	3.2	689000	302059	489430	1047104	737342	1436247	1418519	998177	1266404	996859	574729	480320	590348	863541	557806	871625	437552	517289	498584	497417	458321	513083	543974	441275	460206	504614	502877	489186	547007	447002	NA
>TDP226|TDP226|GenScript	FSLSKLNPVSQVLH	FSLSKMNPVSQVLH	FSLSKLNPVSQ.V	NA	PVSQVLHX	11	69.97	1218.66	11	0.5	610.338	2	39.27	N	Y	0.98	60	2.5	89400	161877	193553	222910	274828	NA	261266	NA	215488	401683	195475	249150	200634	250162	NA	240907	NA	37832	26393	32289	213439	253121	29252	40868	34784	46874	115526	43476	27606	NA	160013
>TDP226|TDP226|GenScript	FSLSKLNPVSQVLH	FSLSKMNPVSQVLH	S.LSKLNPVSQVLH	XXFSLSKM	NA	2	79.28	1333.77	12	3.4	667.895	2	31.55	N	Y	1.17	60	2.6	375000	200260	184923	658441	809960	406725	1386245	703751	898418	1075236	718411	435370	790982	318716	296335	892205	171532	166062	324129	258929	318252	310890	252977	285478	286350	386153	249174	252005	312820	316375	224018
>TDP226|TDP226|GenScript	FSLSKLNPVSQVLH	FSLSKMNPVSQVLH	FSLSKLNPVS.Q	NA	NPVSQVLH	10	67.68	1090.6	10	0.3	546.308	2	42.23	N	Y	0.58	60	2.9	56400	NA	NA	192045	255836	167774	153686	253733	NA	319632	NA	NA	155465	223703	NA	312332	280557	46976	26278	46283	32994	NA	NA	81591	105677	NA	98159	85822	182051	94384	179214
>TDP226|TDP226|GenScript	FSLSKLNPVSQVLH	FSLSKMNPVSQVLH	L.NPVSQVLH	LSKMNPVS	NA	6	92.67	892.477	8	2	447.247	2	31.94	N	Y	0.47	7.39	3.3	486000	413871	541208	650439	761921	NA	485647	509860	565241	502104	581412	493163	423328	371635	459556	483025	449181	565785	545172	558742	505011	536647	409443	395346	457649	413076	395657	457197	382905	338272	405633
>TDP226|TDP226|GenScript	FSLSKLNPVSQVLH	FSLSKMNPVSQVLH	FSLSKLNPVSQVL.H	NA	SQVLHXXX	13	77.6	1430.81	13	0.8	716.414	2	44.73	N	Y	0.47	17.75	3.5	1240000	600781	775444	1383183	3038745	1461667	1844228	794712	1152030	1506311	958995	843770	NA	989825	1526044	882520	1283582	822960	868310	945433	896633	798129	811574	833019	832631	648460	729399	685016	753844	724113	695256
>TDP203|TDP203|GenScript	WWYHYGPTVNKQLR	WWYHYGPTVNKQLR	WWYHYGPTVNKQLR	NA	NA		104.58	1846.93	14	1.6	924.472	2	35.84	Y	Y	0.6	27.22	3	39100000	13100358	21944211	24119968	22790586	17031600	18134910	NA	19062371	24737787	15788335	30565809	30777907	29827036	24404032	34864981	35323957	22851837	74539822	32366168	85184897	68031025	89200080	79699612	30936049	52153715	62670913	60387511	70256233	57611936	63365121
>TDP203|TDP203|GenScript	WWYHYGPTVNKQLR	WWYHYGPTVNKQLR	G.PTVNKQLR	YHYGPTVN	NA	6	95.36	954.561	8	1.6	478.287	2	13.93	N	Y	1.05	15.07	3.4	2080000	2478221	2527283	NA	2468980	1792131	1552225	2226151	1839933	1800225	1837796	1631033	2237438	2333244	1854073	1973261	1889759	2204357	2468140	2146388	2868082	2303173	1930231	2512564	2156149	2438455	2144402	1989511	2102559	1902780	1680136
>TDP203|TDP203|GenScript	WWYHYGPTVNKQLR	WWYHYGPTVNKQLR	W.YHYGPTVNKQLR	XXWWYHYG	NA	2	116.87	1474.77	12	4.1	492.599	3	20.32	N	Y	1.02	19.51	3.4	786000	483962	610246	655011	554124	532555	524068	548160	643148	603749	601460	792399	477950	560460	648133	673088	630889	1146266	1020958	970985	1048136	874142	979739	844726	997112	815383	815477	773179	805126	807926	772862
>TDP203|TDP203|GenScript	WWYHYGPTVNKQLR	WWYHYGPTVNKQLR	H.YGPTVNKQLR	WWYHYGPT	NA	4	66.55	1174.65	10	1.3	588.33	2	15.28	N	Y	0.91	30.34	2.2	164000	210273	292179	189759	149703	251661	147077	196284	319916	166551	NA	156682	146011	197243	161637	176746	235493	612811	101105	NA	356366	NA	83351	86004	86928	59077	75507	NA	81453	69014	67125
>TDP203|TDP203|GenScript	WWYHYGPTVNKQLR	WWYHYGPTVNKQLR	P.TVNKQLR	HYGPTVNK	NA	7	69.62	857.508	7	0.4	429.761	2	15.16	N	Y	0.91	13.6	3.1	82600	90952	80257	98537	137414	112612	135551	130457	140730	109606	36756	73332	162818	104034	111086	116096	NA	114627	88714	82023	82422	83614	74577	88525	84712	75308	71279	53990	64273	63275	48244
>TDP203|TDP203|GenScript	WWYHYGPTVNKQLR	WWYHYGPTVNKQLR	Y.GPTVNKQLR	WYHYGPTV	NA	5	104.75	1011.58	9	2	506.8	2	19.76	N	Y	1.57	6.56	2.4	2540000	3287606	2588924	3292204	3116948	3075856	2750974	2501427	2735036	2412547	2522792	2106215	2237438	2128784	2155161	2166955	2020588	3490232	2656472	2265632	2248729	2424793	2186133	2008250	1704465	1846149	2076446	2044125	1923072	1781968	1592129
>TDP203|TDP203|GenScript	WWYHYGPTVNKQLR	WWYHYGPTVNKQLR	Y.HYGPTVNKQLR	XWWYHYGP	NA	3	96.87	1311.7	11	3.3	438.244	3	18.02	N	Y	1.21	52.86	2.6	177000	158539	216976	195475	178750	129644	130325	157985	190624	135935	140174	NA	140759	147932	137867	163430	151181	381354	324129	271705	280138	NA	232505	235046	237773	220769	231807	230159	254700	183482	175214
>TDP203|TDP203|GenScript	WWYHYGPTVNKQLR	WWYHYGPTVNKQLR	T.VNKQLR	YGPTVNKQ	NA	8	59.93	756.461	6	0.2	379.238	2	8.71	N	Y	0.75	60	1.1	68800	NA	70641	71102	73176	63169	57786	60202	52049	64049	52628	67810	134456	88399	193331	159798	44627	105074	101105	NA	101002	104897	111866	60608	67071	54231	85323	39790	95726	93629	49844
>TDP58|TDP58|generation2	LRAYKEQTNGNHVS	MRAYKEQTNGNHVS	LRAYKEQ.T	NA	YKEQTNGN	7	80.77	906.492	7	1.5	454.254	2	12.37	N	Y	1.02	18.03	2	1750000	1126464	1005982	1188851	1100428	1065111	1037378	1022114	1044286	1053193	1177860	1254739	1334059	1539460	1869919	1610084	1123680	2623185	2210423	2682985	2915725	2037130	2537084	2413502	2224327	1661534	1714012	1576005	1641022	2257663	1432116
>TDP58|TDP58|generation2	LRAYKEQTNGNHVS	MRAYKEQTNGNHVS	LRAYKEQTNG.N	NA	QTNGNHVS	10	109.84	1178.6	10	3.6	590.312	2	12.68	N	Y	1.69	16.27	2.5	1050000	951236	1082417	1069966	1017756	843954	857566	927563	817196	792344	808630	1008158	975859	1199095	1082335	1404284	1113504	2101487	1724725	1592756	1734189	1527848	1067476	1630015	244591	1246151	NA	1271727	1111108	1087303	1064086
>TDP58|TDP58|generation2	LRAYKEQTNGNHVS	MRAYKEQTNGNHVS	L.RAYKEQTNGNHVS	XXXMRAYK	NA	1	64.51	1502.72	13	3.1	501.916	3	7.76	N	Y	1.43	33.35	2.4	175000	82023	111200	120028	129594	89988	82068	142426	95975	134711	124803	148976	197483	140716	158468	180378	126614	221171	332059	199307	184853	178629	179131	174709	188343	264615	159320	157600	127350	208400	119210
>TDP58|TDP58|generation2	LRAYKEQTNGNHVS	MRAYKEQTNGNHVS	LRAYKEQT.N	NA	KEQTNGNH	8	75.41	1007.54	8	1.6	504.776	2	19.78	N	Y	1.11	37.2	2.4	99000	62414	73230	72474	79655	58721	55634	81985	64315	54742	78524	81937	128154	109446	52928	90431	69194	150631	132824	117540	129588	148984	122833	111670	125278	103077	104200	106887	114530	93629	96008
>TDP58|TDP58|generation2	LRAYKEQTNGNHVS	MRAYKEQTNGNHVS	LRAYKEQTNGN.H	NA	TNGNHVSX	11	113.11	1292.65	11	0.7	647.331	2	11.52	N	Y	1.71	23.51	2	306000	123494	196019	333793	178750	176671	151380	210647	193939	192269	164733	186220	319334	426960	226609	278436	193337	497450	372699	446312	538361	426429	381659	362025	384357	230769	274846	NA	279486	271071	260021
>TDP58|TDP58|generation2	LRAYKEQTNGNHVS	MRAYKEQTNGNHVS	A.YKEQTNGNHVS	XMRAYKEQ	NA	3	75.89	1275.58	11	0.1	638.799	2	8.85	N	Y	1.69	12.84	2.9	50900	23113	45121	53956	41783	37114	41341	53499	41606	44455	50122	53298	64287	48349	55464	58350	49715	68776	59969	66777	59648	55489	59150	58807	66900	43231	50137	50635	49060	48627	45684
>TDP58|TDP58|generation2	LRAYKEQTNGNHVS	MRAYKEQTNGNHVS	LRAYKEQTN.G	NA	EQTNGNHV	9	99.61	1121.58	9	2.7	561.8	2	11.84	N	Y	2.07	60	1.8	461000	255332	366148	313217	299406	278352	315056	350679	253612	274320	314096	363451	489505	476270	581577	590768	279103	822960	619513	691614	623165	586055	627325	620486	676673	464614	487776	429890	449572	434166	456037
>TDP58|TDP58|generation2	LRAYKEQTNGNHVS	MRAYKEQTNGNHVS	LRAYKE.Q	NA	AYKEQTNG	6	85.74	778.434	6	1.5	390.224	2	7.89	N	Y	0.81	18.15	2.9	1260000	650011	756952	759036	725053	574499	728470	856948	772440	695597	761850	852760	1013675	826257	876327	1128270	787884	2160270	1942793	1848279	2058159	1467038	NA	1530953	1491407	1199997	1208114	1146895	1418800	1177911	1448117
>TDP58|TDP58|generation2	LRAYKEQTNGNHVS	MRAYKEQTNGNHVS	LRAYKEQTNGNHVS	NA	NA		113.88	1615.81	14	4.4	808.914	2	9.76	Y	Y	0.75	8.27	3	174000000	129334746	119337056	140604552	151937241	133456568	147384564	150803759	127303486	140833935	136163945	157966157	199583697	141918961	135806855	153744884	161356347	253501083	229963282	179717407	207721561	199152275	200334606	210731176	186638972	164614970	184237384	148238076	136751792	129117183	122409892
>TDP58|TDP58|generation2	LRAYKEQTNGNHVS	MRAYKEQTNGNHVS	LRAYKEQTNGNH.V	NA	NGNHVSXX	12	100.82	1429.71	12	1.4	477.577	3	11.29	N	Y	0.97	9.36	3.8	465000	297053	424090	396665	372023	310128	290466	342301	358041	346574	245596	362166	384461	432973	391415	438233	292186	NA	616539	603885	624118	595937	705558	545740	594006	429999	537611	418968	461537	473430	373630
>TDP131|TDP131|GenScript	ELKELGRSANAFQT	EMKELGRSANAFQT	ELKELGRSANAFQT	NA	NA		119.27	1562.81	14	1.4	782.411	2	25.71	Y	Y	1.17	33.82	3.4	437000000	282867605	479567303	356655448	528428786	226240658	292002786	341103741	268530792	389436447	451095278	454634306	400217834	446202834	386661290	414021655	423015288	475406379	510478837	494861675	507869688	427189232	505954551	474595427	417594047	383075958	440961607	425989418	386323813	345822630	364029418
>TDP131|TDP131|GenScript	ELKELGRSANAFQT	EMKELGRSANAFQT	ELKELGRSANAF.Q	NA	ANAFQTXX	12	93.14	1333.7	12	3.4	667.859	2	32.85	N	Y	2.31	60	2.6	449000	351290	543674	452678	617804	350800	427246	526616	386220	564560	424364	444360	450639	467851	660810	657350	473893	497450	556075	477827	636505	568572	682161	481800	410776	536152	489286	565645	603417	453043	600048
>TDP131|TDP131|GenScript	ELKELGRSANAFQT	EMKELGRSANAFQT	ELKELGRSAN.A	NA	RSANAFQT	10	71.6	1115.59	10	0.5	558.804	2	16.97	N	Y	1.92	51.3	3.6	224000	519842	220675	256060	NA	233867	199791	240568	228748	187370	NA	186220	183827	221297	196500	187641	235493	340941	246814	258078	279185	232598	273449	298086	301690	261538	249174	231720	279486	299008	224818
>TDP131|TDP131|GenScript	ELKELGRSANAFQT	EMKELGRSANAFQT	ELKELGRS.A	NA	LGRSANAF	8	58.29	930.513	8	3.2	466.265	2	13.76	N	Y	0.8	23.23	2.8	168000	403858	192320	208049	235726	200820	165981	204662	220460	236356	163397	303090	253156	120270	128359	152534	115857	NA	163551	181421	164843	222716	NA	219737	231807	130000	201604	143557	132478	143464	129610
>TDP131|TDP131|GenScript	ELKELGRSANAFQT	EMKELGRSANAFQT	E.LGRSANAFQT	EMKELGRS	NA	4	79.87	1063.54	10	2.5	532.779	2	19.99	N	Y	1.33	47.22	2.8	121000	133507	166431	149750	163109	114518	109271	118728	NA	133486	86543	93752	75527	99223	119643	179167	212234	139609	164543	151610	176277	162666	153541	128780	145732	119230	104955	120151	100000	133648	120010
>TDP131|TDP131|GenScript	ELKELGRSANAFQT	EMKELGRSANAFQT	E.LKELGRSANAFQT	XXXEMKEL	NA	1	89.06	1433.76	13	2.1	717.89	2	24.29	N	Y	0.95	45.56	3.6	122000	NA	144240	141748	148586	89479	110961	70495	97467	94542	56470	163103	122902	102230	78758	95879	134028	170470	89805	141389	145786	72212	75308	NA	NA	68384	75507	81141	83760	137423	239219
>TDP131|TDP131|GenScript	ELKELGRSANAFQT	EMKELGRSANAFQT	L.KELGRSANAFQT	XXEMKELG	NA	2	83.28	1320.68	12	3.2	661.345	2	25.97	N	Y	0.9	23.36	3.3	125000	69590	102078	101624	126242	118204	82222	180725	141725	100788	127810	111604	84140	108364	145473	114764	92744	137405	133815	127761	NA	109458	NA	126979	110790	99231	107975	91283	106837	NA	NA
>TDP131|TDP131|GenScript	ELKELGRSANAFQT	EMKELGRSANAFQT	ELKELGRSA.N	NA	GRSANAFQ	9	75.19	1001.55	9	0.6	501.783	2	18.25	N	Y	0.87	37.35	1.9	425000	367144	637368	600141	561944	425790	425709	508663	576844	415154	369230	371156	306729	377649	423109	473341	485523	509941	542198	551077	522162	526005	413099	485402	529237	416153	471164	528976	407691	41000	27289
>TDP131|TDP131|GenScript	ELKELGRSANAFQT	EMKELGRSANAFQT	ELKELGRSANA.F	NA	SANAFQTX	11	78.79	1186.63	11	0.1	594.322	2	17.72	N	Y	0.34	14.46	3.1	248000	170221	273686	236627	234609	254203	215160	1007752	NA	242479	268986	NA	180676	37742	193331	51191	32224	382089	353866	315144	337309	NA	NA	313395	311065	332307	277111	253565	305982	318640	257621
>TDP131|TDP131|GenScript	ELKELGRSANAFQT	EMKELGRSANAFQT	G.RSANAFQT	KELGRSAN	NA	6	93.73	893.436	8	1.1	447.726	2	16.07	N	Y	0.52	6.32	4.5	889000	1143152	976394	1101974	1022225	1030793	929798	1256698	1319448	885417	870447	683236	644970	691554	681411	785673	879465	1146266	903994	979502	1038608	927350	848132	936583	1039724	807690	921187	754454	844442	853231	808065
>TDP131|TDP131|GenScript	ELKELGRSANAFQT	EMKELGRSANAFQT	L.GRSANAFQT	MKELGRSA	NA	5	87.36	950.457	9	4.5	476.238	2	20.44	N	Y	0.43	14.93	3	513000	780181	610246	645866	641265	704142	577858	NA	608338	634365	653253	506005	500010	465446	551468	429759	500059	687759	700793	666062	698440	640024	689473	672719	669855	520768	608587	531316	542734	582915	445636
>TDP131|TDP131|GenScript	ELKELGRSANAFQT	EMKELGRSANAFQT	ELKELGRSANAFQ.T	NA	NAFQTXXX	13	83.3	1461.76	13	2.8	731.888	2	25.17	N	Y	0.77	27.59	3.5	284000	206101	361217	193188	160875	212259	216697	NA	212172	262074	188792	214474	219542	234527	234532	386178	194791	208679	494619	357731	310629	430230	323899	288179	263340	259999	298253	301938	270939	213685	255221
>TDP131|TDP131|GenScript	ELKELGRSANAFQT	EMKELGRSANAFQT	ELKELGR.S	NA	ELGRSANA	7	71.5	843.481	7	NA	422.748	2	16.65	N	Y	0.65	10.53	2.5	388000	438069	576960	526981	357499	462649	324277	427277	414399	386987	407656	436654	342444	363216	375569	414022	363415	490837	412348	392653	420207	464435	406518	389943	438048	348461	405473	414286	353845	361679	340828
>TDP6|TDP6|generation1	FIVFILWRTEHHAL	FIVFILWRTEHHAM	F.ILWRTEHHAL	FIVFILWR	NA	4	84.7	1274.69	10	4.1	638.354	2	29.28	N	Y	1.36	60	1.2	619000	42423	42429	47453	29941	NA	210549	120882	85698	NA	688338	689657	689089	1125730	1838226	1537449	1773466	39050	43766	31259	49006	889344	672656	760974	622130	2176918	2582344	2168957	1863243	3745153	3920317
>TDP6|TDP6|generation1	FIVFILWRTEHHAL	FIVFILWRTEHHAM	L.WRTEHHAL	VFILWRTE	NA	6	103.87	1048.52	8	0.4	525.268	2	20.61	N	Y	0.76	60	3.3	639000	31492	42748	36681	37025	37429	50887	32873	47859	428625	516253	470046	399167	792581	640210	903100	739913	40511	35661	34722	35681	1026166	833509	877146	869277	2584609	3095792	2730701	2649566	3541284	3632294
>TDP6|TDP6|generation1	FIVFILWRTEHHAL	FIVFILWRTEHHAM	FIVFILWRTEH.H	NA	RTEHHAMX	11	61.9	1459.8	11	4.2	730.909	2	52.53	N	Y	0.93	57.13	3.1	366000	246153	268755	249202	NA	107019	421099	239371	265216	270646	250608	141271	384461	513554	328028	353492	441913	507737	1040782	801489	1219650	782927	1030919	954594	776384	NA	633505	622600	607691	269560	385631
>TDP6|TDP6|generation1	FIVFILWRTEHHAL	FIVFILWRTEHHAM	W.RTEHHAL	FILWRTEH	NA	7	102.8	862.441	7	2.4	432.229	2	10.77	N	Y	0.73	14.56	2.6	247000	272020	224373	203477	348562	184297	190570	197481	215488	159204	127309	169525	227946	309095	291581	216696	159903	395315	276551	219749	273468	268323	303427	297185	285498	195384	230297	268389	213675	252949	148012
>TDP89|TDP89|generation1aar	GPKLTYDFWIQNLP	GPKLTYDFWIQNLP	GPKLTYD.F	NA	LTYDFWIQ	7	113.99	792.402	7	2.3	397.209	2	19	N	Y	1.25	60	2.2	675000	57742	NA	45268	NA	74100	75306	93355	170733	317183	394291	407116	295174	620595	1056980	808674	609084	330654	247805	225711	223920	881743	767706	927577	791724	1692303	2031142	1942699	1880337	2793764	2880233
>TDP89|TDP89|generation1aar	GPKLTYDFWIQNLP	GPKLTYDFWIQNLP	GPKLTYDF.W	NA	TYDFWIQN	8	105.92	939.47	8	2.8	470.744	2	31.17	N	Y	0.84	30.5	2.5	17400000	218617	25350	35911	43781	5795828	6823644	6702389	9912433	21186322	44441239	30437381	23739955	54001367	76064516	54355475	46371779	437198	533277	416501	573616	23867868	24859039	NA	25396536	67615214	74147996	2270383	82563894	NA	106408599
>TDP89|TDP89|generation1aar	GPKLTYDFWIQNLP	GPKLTYDFWIQNLP	GPKLTYDFWIQNLP	NA	NA		85.05	1690.87	14	4.8	846.447	2	57.43	Y	Y	0.92	39.19	2.7	34600000	14351985	28724725	29264037	35191346	13981164	20132824	27767041	15515112	13838465	11761892	31336376	25735792	10776219	8319556	14163899	17734662	67453332	88416917	85174127	81468777	45835428	66388256	57545821	54798566	18461492	25672422	24342252	29658045	11854619	13201067
>TDP17|TDP17|generation1	RLENYLVLTKAAPV	RMENYMVLTKAAPV	RLENYLVL.T	NA	YMVLTKAA	8	56.41	1018.58	8	1.3	510.297	2	38.53	N	Y	1.28	60	2.5	2390000	90117	230537	278923	359734	629152	517921	788728	1276350	1322614	2806815	2452970	1974828	4137299	NA	4212852	3837664	221905	360804	334734	323969	2379186	2390855	2863783	2769756	6799983	7626220	8036064	8529893	12836211	13521093
>TDP17|TDP17|generation1	RLENYLVLTKAAPV	RMENYMVLTKAAPV	E.NYLVLTKAAPV	XRMENYMV	NA	3	68.81	1187.69	11	4.7	594.856	2	41.63	N	Y	1.66	30.34	2.7	629000	443910	610246	NA	NA	535097	872935	685798	737631	565785	750155	701216	629214	476270	564145	1031422	968138	852351	881196	988020	875670	660547	760394	811405	NA	NA	486266	NA	652990	NA	580847
>TDP17|TDP17|generation1	RLENYLVLTKAAPV	RMENYMVLTKAAPV	RLENYLVLTKAAPV	NA	NA		95.37	1585.92	14	14	529.654	3	46.66	Y	Y	0.65	10.78	3.3	1270000000	634991881	1095977718	1463201838	1307107145	1321855533	791481236	1064004300	954776149	1148715054	910544172	1502604909	794133024	922473245	1269326613	941838736	1055357728	1124222195	1427358303	1362786025	1324463163	1048970000	1221017486	1134706334	1107902574	807690272	838129082	788002403	931621584	658422125	673654440
>TDP17|TDP17|generation1	RLENYLVLTKAAPV	RMENYMVLTKAAPV	RLENYLVLTKAA.P	NA	TKAAPVXX	12	86.25	1389.8	12	0.3	695.906	2	35.27	N	Y	2.07	60	2	2300000	1101431	4844986	4972600	2893511	1677740	1507656	2908358	2221181	2902404	1821088	2517184	1754236	2778244	2028387	2723827	1817076	2197009	2507789	2401910	2020045	1900308	1674329	1801121	1661854	1307689	1464838	1419965	1786320	1162810	1304105
>TDP17|TDP17|generation1	RLENYLVLTKAAPV	RMENYMVLTKAAPV	RLENYLVLTKAAP.V	NA	KAAPVXXX	13	75.91	1486.85	13	4.2	744.436	2	36.51	N	Y	0.75	60	3	347000	32707	40110	155465	51152	NA	26127	40573	34312	NA	NA	87331	25946	192432	NA	176746	188976	55550	59275	73676	100049	322292	265407	270168	201127	588460	597261	711543	741878	1026897	1080087
>TDP17|TDP17|generation1	RLENYLVLTKAAPV	RMENYMVLTKAAPV	R.LENYLVLTKAAPV	XXXRMENY	NA	1	83.31	1429.82	13	3.7	715.919	2	39.01	N	Y	0.82	60	2.4	52300	35098	42554	40570	41322	41215	25360	43178	35185	47036	30115	35952	25943	38966	24903	49668	31970	100666	189323	121799	116248	69399	NA	93658	66474	NA	NA	89723	84273	26579	77366
>TDP17|TDP17|generation1	RLENYLVLTKAAPV	RMENYMVLTKAAPV	L.ENYLVLTKAAPV	XXRMENYM	NA	2	100.31	1316.73	12	2.4	659.376	2	37.93	N	Y	0.6	30.4	5.3	394000	196923	468472	NA	359734	297417	355014	421293	NA	173899	NA	279973	NA	22250	410431	291752	NA	579746	654206	38243	NA	NA	524964	90957	462762	173076	215195	96745	331623	32468	231219
>TDP17|TDP17|generation1	RLENYLVLTKAAPV	RMENYMVLTKAAPV	RLENYLVLTKA.A	NA	LTKAAPVX	11	101.27	1318.76	11	0.9	660.388	2	35.31	N	Y	0.81	41.99	1.7	658000	535696	322999	884780	597694	490612	444152	1196855	609996	342900	594777	846339	1021028	618189	481742	607716	530586	459241	509488	540856	717497	374741	307813	407053	231807	378461	281642	376837	399999	NA	312025
>TDP231|TDP231|GenScript	HDFGVWKAILSQPP	HDFGVWKAILSQPP	W.KAILSQPP	FGVWKAIL	NA	6	68.82	852.507	8	1.8	427.262	2	20.57	N	Y	0.71	7.79	2.5	3380000	3504554	4006668	2983560	2927026	3063146	3212031	2764736	2801340	3024868	3458397	3095109	2573579	3367569	NA	3413863	3299810	2681968	2587087	2282667	2534584	2774450	2317740	2224385	2624877	4769219	3503531	3362664	3025633	4364312	4320349
>TDP231|TDP231|GenScript	HDFGVWKAILSQPP	HDFGVWKAILSQPP	D.FGVWKAILSQPP	XXHDFGVW	NA	2	100.4	1341.74	12	8.6	671.885	2	51.44	N	Y	0.61	26.25	2.5	2110000	909515	1022008	1680396	2100309	871916	1057357	1244729	830456	1273629	927251	1720932	2006341	1059581	1351730	1259013	1700783	3093448	3954972	4045771	4154431	2911272	3319413	3440141	3494154	1753842	2182156	2324997	2282046	2136852	2312187
>TDP231|TDP231|GenScript	HDFGVWKAILSQPP	HDFGVWKAILSQPP	HDFGVWKAILSQPP	NA	NA		115.7	1593.83	14	9.6	797.93	2	43.24	Y	Y	0.43	7.66	3.5	162000000	81105402	82598996	82076478	NA	132185553	139853966	213040231	57684392	65151003	68833798	97733533	197482816	85752728	76698387	104352827	134463622	191044295	266638461	248708450	251552716	200672522	214957569	218836221	214762653	133845817	157809890	152919278	152991067	158564961	160012931
>TDP80|TDP80|generation1aar	PNITREWLHPFKVH	PNITREWLHPFKVH	W.LHPFKVH	TREWLHPF	NA	7	86.86	876.497	7	3.1	439.257	2	21.76	N	Y	0.61	39.51	2.9	22900000	NA	12069316	10893995	11171856	11515395	9666829	11011068	9580913	10091058	10558971	11519971	9464469	NA	9935927	9696823	9884893	15283544	14967438	15075820	15055049	14518353	15207882	13418353	14658403	13153813	13968818	13263407	11538432	11175054	14161144
>TDP80|TDP80|generation1aar	PNITREWLHPFKVH	PNITREWLHPFKVH	PNITREWLHPFKVH	NA	NA		93.94	1772.95	14	2.3	591.991	3	35.66	Y	Y	1.3	60	2.9	234000000	117652898	159033887	268634712	360850947	171587016	198254523	314772926	217145270	274320013	170413772	263276928	227945590	226108175	191745968	208221417	239854029	235866225	291418987	279371135	295383871	256161514	259557609	254858645	NA	189230292	209154735	187248096	203418291	177441743	192815582
>TDP80|TDP80|generation1aar	PNITREWLHPFKVH	PNITREWLHPFKVH	PNITRE.W	NA	ITREWLHP	6	66.86	728.382	6	3.3	365.199	2	11.78	N	Y	0.89	6.78	2.1	6300000	NA	7273643	7007365	7183503	7486278	6685327	7947119	7906740	7396843	7451426	6061791	8729161	8286624	10490565	8800987	6221668	7715250	6016712	5493731	7136855	5716126	6726563	5565464	5923018	5946139	5798947	5687661	5222209	5564875	4656376
>TDP80|TDP80|generation1aar	PNITREWLHPFKVH	PNITREWLHPFKVH	L.HPFKVH	REWLHPFK	NA	8	76.29	763.413	6	2.7	382.713	2	14.4	N	Y	0.49	11.2	4	379000	606622	384640	350940	323984	219886	268950	305198	280134	331878	279011	253003	197483	NA	369230	139218	140569	524637	369725	194197	339215	484198	448194	178311	415037	218461	332231	359672	359828	345823	288023
>TDP69|TDP69|generation3	GWKTLADSQESARD	GWKTMADSQESARD	GWKTLADSQESARD	NA	NA		127.19	1562.73	14	2.2	782.375	2	22.48	Y	Y	0.68	13.21	3.6	80600000	36964705	55107091	55670257	69377225	36605230	34886649	55653768	41605697	62211860	43271732	68580429	57249008	54241908	49125000	76388206	58437163	141078864	156612925	150758204	162937555	134541804	133068972	126979042	106529094	96922833	113260687	111568657	94016857	93628834	89607241
>TDP69|TDP69|generation3	GWKTLADSQESARD	GWKTMADSQESARD	GWKTLAD.S	NA	TMADSQES	7	62.98	789.402	7	3.1	395.71	2	28.54	N	Y	1.02	60	1.7	143000	NA	67065	47783	80884	NA	NA	71811	26522	18247	48618	112503	75317	64826	83037	111495	97250	390906	354857	394356	415443	308610	339984	344915	311065	208461	279376	219236	282051	240113	305625
>TDP69|TDP69|generation3	GWKTLADSQESARD	GWKTMADSQESARD	T.LADSQESARD	GWKTMADS	NA	4	92.8	1090.49	10	5.2	546.255	2	7.94	N	Y	0.76	7.43	3.2	72300	58159	76188	102424	88481	99139	83451	96347	73597	89766	94062	100687	106094	95976	92228	123480	74718	72891	51246	50764	56599	50244	45477	44488	49259	36769	41453	35967	48461	37452	39283
>TDP69|TDP69|generation3	GWKTLADSQESARD	GWKTMADSQESARD	W.KTLADSQESARD	XXGWKTMA	NA	2	126.6	1319.63	12	4.7	660.826	2	8.18	N	Y	1.15	21.69	3.3	8080000	7568169	11761111	11351246	12289042	11604366	10343046	9598779	9232818	9454243	9389465	NA	9506487	10884463	8462177	8171480	7268304	6510202	6551971	6132537	6184004	8133318	6690006	6844260	6937175	5738447	6116077	5445799	4760672	5610179	4320349
>TDP69|TDP69|generation3	GWKTLADSQESARD	GWKTMADSQESARD	G.WKTLADSQESARD	XXXGWKTM	NA	1	87.21	1505.71	13	7.9	753.869	2	17.74	N	Y	0.45	20.01	3.6	176000	31458	NA	209192	46698	25039	29969	178331	155151	NA	20216	112503	108195	125081	37715	174325	119782	734786	514444	1039124	447840	329893	384584	409755	257374	237692	NA	220797	231623	219726	104808
>TDP69|TDP69|generation3	GWKTLADSQESARD	GWKTMADSQESARD	GWKTLADSQESAR.D	NA	ESARDXXX	13	98.44	1447.71	13	1.4	724.861	2	22.19	N	Y	0.62	33.9	2.5	324000	211108	295877	226339	184336	204633	178275	272883	140564	315958	NA	291531	273115	167176	129785	314753	260205	687025	680969	664358	646033	526765	593692	487203	476398	393845	487021	479043	358119	292213	364029
>TDP69|TDP69|generation3	GWKTLADSQESARD	GWKTMADSQESARD	K.TLADSQESARD	XGWKTMAD	NA	3	99.77	1191.54	11	7.7	596.78	2	10.29	N	Y	0.77	15.72	2.9	326000	246988	380942	416098	393249	382575	421099	465577	369644	429850	379254	413537	430681	512352	443710	410390	405571	374006	302322	323662	252506	384622	358994	323301	356233	293845	341292	273850	270939	299008	241620
>TDP1|TDP1|generation1	LVATVYEFGHIDHL	LVATVYEFGHIDHM	Y.EFGHIDHL	ATVYEFGH	NA	6	81.25	966.456	8	6.1	484.238	2	28.04	N	Y	0.78	60	3.1	733000	614966	607781	NA	641265	749899	714638	521829	462470	600075	484510	504721	356099	536406	508681	529028	481162	402663	414330	420760	359225	513083	386777	335909	322144	598460	466634	482944	417093	463614	457637
>TDP1|TDP1|generation1	LVATVYEFGHIDHL	LVATVYEFGHIDHM	LVATVYEFGHIDHL	NA	NA		93.94	1612.83	14	5.7	807.424	2	37.51	Y	Y	0.59	11.18	3	675000000	496478540	734761215	815049149	890396918	903691619	699269830	823436399	752549256	693147890	604801817	726901178	654424437	756500223	576822581	640401917	559659401	589298170	742424562	713759181	781337981	641543971	705558009	673619315	653662519	523844834	546671581	539898676	607690776	459838388	501640539
>TDP1|TDP1|generation1	LVATVYEFGHIDHL	LVATVYEFGHIDHM	LVATVYEFGHID.H	NA	GHIDHMXX	12	88.73	1362.68	12	2.9	682.35	2	38.88	N	Y	0.81	17.1	3.5	771000	495644	803799	863060	358617	371136	517921	625955	397823	470263	NA	521417	470597	1335000	524528	518132	2529370	808264	1129992	988020	1295878	858939	987050	963600	886322	615383	640300	521954	880340	667483	1176095
>TDP1|TDP1|generation1	LVATVYEFGHIDHL	LVATVYEFGHIDHM	V.ATVYEFGHIDHL	XXLVATVY	NA	2	97.74	1400.67	12	3.4	701.346	2	33.12	N	Y	0.74	42.4	3.5	414000	361303	1104607	1035673	1318279	1639609	607058	1484100	958091	900113	705045	1029991	712199	1383109	882665	788094	949240	403397	466865	49827	89282	NA	399938	415158	368165	413076	225766	43301	55983	54516	46804
>TDP1|TDP1|generation1	LVATVYEFGHIDHL	LVATVYEFGHIDHM	A.TVYEFGHIDHL	XLVATVYE	NA	3	110.46	1329.64	11	3.1	665.827	2	34.68	N	Y	0.78	60	4.4	431000	336270	267522	NA	402187	277081	222844	318363	286764	422502	279011	254287	369755	500324	492835	496342	NA	NA	436137	459089	438312	597457	371423	380037	242034	643845	548182	842616	652135	777723	992080
>TDP1|TDP1|generation1	LVATVYEFGHIDHL	LVATVYEFGHIDHM	L.VATVYEFGHIDHL	XXXLVATV	NA	1	96.98	1499.74	13	2.3	750.88	2	31.91	N	Y	0.68	14.9	3	3110000	1043022	1343775	3818042	3452103	1235427	2505077	288442	1152030	799692	1871210	3300594	1014726	1419190	995177	1319543	1599027	3490232	5015578	3900975	1686547	3580180	3597249	3386108	NA	2738455	2959879	3167614	3094009	2854169	2872232
>TDP1|TDP1|generation1	LVATVYEFGHIDHL	LVATVYEFGHIDHM	F.GHIDHL	VYEFGHID	NA	8	66.9	690.345	6	2.3	346.179	2	17.6	N	Y	0.56	15.77	3.6	751000	NA	634903	632149	774210	579583	553268	604412	774098	666206	596448	607463	538876	591730	644964	665824	533494	800916	653215	647323	697487	726678	577607	678122	736329	761537	853231	834814	663246	770173	816066
>TDP7|TDP7|generation1	KVHLPAEILQTTQL	KVHLPAEIMQTTQM	KVHLPAEILQTTQL	NA	NA		79.66	1589.91	14	4.1	795.968	2	42.85	Y	Y	0.92	12.42	3.3	1470000000	1860751504	1972513329	2457721837	3318041213	2631000916	NA	2633081508	2569276094	1910442947	1587187089	1913573773	1649191598	1864189739	803431452	1392178080	915806293	984612903	991221044	1354268613	1267292092	995761377	1111345257	1017633458	980067662	876920867	830578369	920636471	914527610	720337968	840067889
>TDP7|TDP7|generation1	KVHLPAEILQTTQL	KVHLPAEIMQTTQM	P.AEILQTTQL	VHLPAEIM	NA	5	68.47	1015.55	9	0.5	508.785	2	34.76	N	Y	0.98	10.02	2.9	1640000	2561662	1972513	2663485	2837651	1474377	1782754	1771346	2038845	1665514	1423456	1875045	1869784	1347027	1164738	1440602	1468197	1278527	1467007	2069731	2048630	1535449	1659706	1575981	1610720	1376920	1185462	1287331	1495723	1087303	1168094
>TDP7|TDP7|generation1	KVHLPAEILQTTQL	KVHLPAEIMQTTQM	KVHLPA.E	NA	HLPAEIMQ	6	73.67	663.407	6	0.1	332.711	2	21.31	N	Y	1.12	60	2.4	607000	NA	871604	691591	625624	514761	554805	734869	424345	602524	409327	346755	296224	230919	196500	249381	446274	631916	711697	821079	860425	698553	570296	642100	669003	595383	499102	683456	585469	454553	451236
>TDP7|TDP7|generation1	KVHLPAEILQTTQL	KVHLPAEIMQTTQM	KVHLPAE.I	NA	LPAEIMQT	7	68.27	792.449	7	2.3	397.233	2	20.88	N	Y	1.47	46.25	2.7	176000	317079	335327	312074	235726	156335	181349	228599	142719	191044	168743	218327	159667	144324	160052	165851	180254	166062	199235	289592	188665	212834	175476	181913	211354	149230	202359	223918	184615	165361	175214
>TDP7|TDP7|generation1	KVHLPAEILQTTQL	KVHLPAEIMQTTQM	K.VHLPAEILQTTQL	XXXKVHLP	NA	1	68.46	1461.82	13	6.1	731.921	2	44.1	N	Y	0.59	60	3.8	69800	52051	125748	29938	46997	247848	NA	217828	NA	110463	NA	NA	110296	41373	56890	NA	125742	38577	46094	41997	28088	NA	89931	62409	103972	72538	87588	87382	90598	75507	78166
>TDP7|TDP7|generation1	KVHLPAEILQTTQL	KVHLPAEIMQTTQM	KVHLPAEILQTTQ.L	NA	QTTQMXXX	13	78.85	1476.83	13	0.2	739.422	2	31.78	N	Y	0.42	14.88	4.3	709000	1101431	706406	1371752	833420	461378	1523025	1400321	931570	911134	1092653	987610	802537	553243	232948	890994	633796	89644	436137	631140	623165	39646	50723	374633	48271	469999	NA	NA	569229	NA	584847
>TDP7|TDP7|generation1	KVHLPAEILQTTQL	KVHLPAEIMQTTQM	KVHLPAEILQTT.Q	NA	MQTTQMXX	12	75.42	1348.77	12	1.6	675.392	2	33.26	N	Y	0.81	22.59	2.8	272000	478121	491896	417241	681483	550349	786871	272883	580159	363719	180438	389136	305678	318716	454802	359545	334342	298323	275559	389246	331592	279725	271256	280975	245443	209230	266540	273850	278632	150259	246420
>TDP7|TDP7|generation1	KVHLPAEILQTTQL	KVHLPAEIMQTTQM	KVHLPAEILQT.T	NA	IMQTTQMX	11	63.93	1247.72	11	0.5	624.869	2	32.9	N	Y	0.85	60	1.5	524000	901171	1004749	562418	998764	606274	528679	649892	500594	461690	725094	794968	474799	426960	492835	702142	696304	385028	459927	703538	525974	519164	353145	371932	440604	401537	434166	407265	474358	271826	483239
>TDP224|TDP224|GenScript	QDRNTKNLGLVIEG	QDRNTKNLGMVIEG	Q.DRNTKNLGLVIEG	XXXQDRNT	NA	1	84.61	1427.77	13	2	714.895	2	28	N	Y	1.04	60	3	4940000	5799203	5966853	5624182	6680770	5516205	5010153	7552157	5569528	5976257	5179242	7988207	5535821	7300408	NA	7493550	7602646	3754755	4629002	5059343	5364552	5457684	4730529	5214246	4653191	5084603	5715889	5999741	5307679	4198196	3752303
>TDP224|TDP224|GenScript	QDRNTKNLGLVIEG	QDRNTKNLGMVIEG	D.RNTKNLGLVIEG	XXQDRNTK	NA	2	96.28	1312.75	12	0.8	657.381	2	31.13	N	Y	1.85	60	1.8	7150000	5707417	7668146	11545577	13182790	9723264	6746801	6618609	8768691	10482943	8453860	12483179	7363588	8058110	6148548	9055210	5916399	8670472	8009066	8210786	9204543	8285343	8920008	7492664	7439992	8999977	8079262	8738244	8307671	6780540	6048489
>TDP224|TDP224|GenScript	QDRNTKNLGLVIEG	QDRNTKNLGMVIEG	QDRNTKNLGLVIEG	NA	NA		103.67	1555.83	14	1	778.924	2	31.19	Y	Y	1.17	31.71	3.3	143000000	122659404	144240037	129173287	160874725	157605852	140776080	126866654	153990806	115116434	107928722	99788377	102943170	151540585	112195161	123480143	124287997	163122436	172472462	201010939	202957305	155065130	163777196	151294178	154254128	179999546	180462028	168523286	156409862	137422967	140011315
>TDP224|TDP224|GenScript	QDRNTKNLGLVIEG	QDRNTKNLGMVIEG	R.NTKNLGLVIEG	XQDRNTKN	NA	3	57.55	1156.65	11	3.1	579.332	2	37.75	N	Y	0.87	46.57	1.6	448000	NA	769280	767038	779796	NA	848345	852161	616626	NA	NA	545818	594549	555649	475403	NA	726830	453363	406401	707797	525974	586815	313663	308892	467876	417691	NA	457978	523076	371495	363229
>TDP224|TDP224|GenScript	QDRNTKNLGLVIEG	QDRNTKNLGMVIEG	QDRNTKNLG.L	NA	KNLGMVIE	9	65.48	1044.53	9	2.1	523.274	2	9.85	N	Y	1.65	12.14	2.1	327000	201929	306972	286925	297171	293604	NA	292033	295052	289016	273999	272267	NA	420946	454802	401916	282010	468793	349901	374766	363036	354978	386046	370130	421003	306153	289947	270730	276068	269560	266422
>TDP224|TDP224|GenScript	QDRNTKNLGLVIEG	QDRNTKNLGMVIEG	N.TKNLGLVIEG	QDRNTKNL	NA	4	68.14	1042.6	10	0.7	522.309	2	32.74	N	Y	1.57	60	2.3	238000	384667	468472	340652	503851	402912	427246	483530	319916	415154	304072	444360	281518	304284	167976	209432	588733	260114	340980	384987	348744	401345	367768	227842	367312	293076	387352	332365	364102	296743	265621
>TDP224|TDP224|GenScript	QDRNTKNLGLVIEG	QDRNTKNLGMVIEG	T.KNLGLVIEG	DRNTKNLG	NA	5	70.43	941.555	9	4.6	471.787	2	32.17	N	Y	0.64	60	2	41400	35614	27350	39248	44050	28913	38250	90123	32132	109728	NA	NA	165970	78176	116157	106532	105536	74213	85146	79467	NA	32170	38418	35405	52753	86154	125342	103767	105128	74601	97608
>TDP90|TDP90|generation1aar	NHQLAWGEDRNTFY	NHQLAWGEDRNTFY	W.GEDRNTFY	QLAWGEDR	NA	6	61.45	1000.42	8	1.3	501.219	2	19.27	N	Y	1.07	28.76	2.7	724000	226962	504224	380661	557476	475360	520994	544569	490649	NA	539644	548387	542027	538811	548298	576241	507328	1256484	1467007	1217990	1143421	957755	1001673	NA	945978	769229	770173	944042	982904	800376	779263
>TDP90|TDP90|generation1aar	NHQLAWGEDRNTFY	NHQLAWGEDRNTFY	NHQLAWGEDRNTFY	NA	NA		96.45	1749.79	14	2.6	584.271	3	31.88	Y	Y	0.82	23.48	4.1	33100000	9846129	16149953	21033526	20891371	13218555	16444367	19389055	17570533	14573251	15036509	25685554	26050925	22731088	19808468	28569915	29073216	61134174	67502153	70694525	75275245	52220463	67338749	58896662	55650799	34538374	49004124	44237363	49230645	41981961	39843220
>TDP195|TDP195|GenScript	WGVLHDHESKYFLQ	WGVMHDHESKYFMQ	WGVLHDHESKYFLQ	NA	NA		119.78	1757.85	14	4	879.937	2	30.35	Y	Y	0.57	19.91	3.2	123000000	38299773	33039598	117742023	146351313	59483499	56710015	98261814	78735880	78254682	76853270	55737652	90232840	89360837	67348790	82077977	109169925	180022508	200226651	206973128	214391519	163426485	191560827	149493057	134652774	127691986	80792623	140436072	162392753	134402682	152012285
>TDP195|TDP195|GenScript	WGVLHDHESKYFLQ	WGVMHDHESKYFMQ	W.GVLHDHESKYFLQ	XXXWGVMH	NA	1	95.9	1571.77	13	5.7	786.898	2	28.31	N	Y	1.44	60	2.8	1800000	1485264	2034154	1794709	2245543	1881102	2182337	1819220	2105149	1261382	1971453	1887888	963254	1184663	1448395	1307437	2253174	2659924	2250072	2061214	1972402	2105541	1667018	1819132	1542541	1923072	2204808	1466777	2239311	1698910	1648133
>TDP195|TDP195|GenScript	WGVLHDHESKYFLQ	WGVMHDHESKYFMQ	G.VLHDHESKYFLQ	XXWGVMHD	NA	2	90.52	1514.75	12	2.2	758.385	2	26.97	N	Y	0.52	22.8	3.7	990000	517339	NA	620718	775327	1881102	803776	1436226	1143742	1197701	980715	1074940	626063	1359054	1193262	1047160	2107808	2123531	1863496	2359323	2296371	1200995	1338001	1837144	1926046	1192305	1034448	1318539	1222219	673524	1064086
>TDP195|TDP195|GenScript	WGVLHDHESKYFLQ	WGVMHDHESKYFMQ	WGVLHDHESKY.F	NA	ESKYFMQX	11	113.17	1369.64	11	0.8	685.827	2	24.86	N	Y	0.92	60	2.8	373000	35689	26209	45671	26714	42449	26511	47874	46875	198392	65492	314648	157566	472662	869988	653718	601816	51729	28090	47864	36331	282766	98705	342213	263340	1023074	1208114	1443371	1205125	2378474	2664215
>TDP183|TDP183|GenScript	LHAEGVKNQDRLGN	LHAEGVKNQDRMGN	LHAEGVKNQDRL.G	NA	QDRMGNXX	12	104.78	1378.73	12	0.3	690.373	2	18.77	N	Y	0.8	20.57	2.7	991000	761823	1799918	1566083	1150701	1249408	868324	1424258	852005	974816	1261396	1086499	890774	989825	1003101	1222696	1213807	1131570	1030870	988020	990965	1094577	884689	857334	971545	984613	1011795	1092281	940169	785274	632051
>TDP183|TDP183|GenScript	LHAEGVKNQDRLGN	LHAEGVKNQDRMGN	LHAEGVKNQDRLGN	NA	NA		114.24	1549.8	14	2	775.907	2	21.88	Y	Y	1.51	9.35	2.9	391000000	348786605	420391903	424099908	387663401	405453764	401119617	NA	406111383	393110376	354193329	368587700	350847130	309094686	353383065	376493377	364868856	495245595	429198712	328772129	546936587	456834036	519115219	382738247	393731530	323076109	385086335	344068376	306836834	314864709	296023923
>TDP183|TDP183|GenScript	LHAEGVKNQDRLGN	LHAEGVKNQDRMGN	LHAEGVKNQ.D	NA	VKNQDRMG	9	89.4	994.52	9	1.4	498.268	2	10.93	N	Y	1.11	26.33	4.1	187000	130169	205881	217194	222320	230054	241287	248946	220460	240030	213853	237591	284669	248960	288411	363177	194791	239540	200227	180569	206769	201433	211302	211632	172151	155384	175177	163842	170940	167626	152012
>TDP183|TDP183|GenScript	LHAEGVKNQDRLGN	LHAEGVKNQDRMGN	LHAEGVKN.Q	NA	GVKNQDRM	8	59.21	866.461	8	4.2	434.24	2	11.54	N	Y	1.78	18.67	2.3	128000	90952	121679	145177	103898	115789	80839	95509	93654	85970	94897	90028	NA	169581	145315	127112	100448	149162	125885	150758	189617	118579	160121	153996	149993	144615	135913	130293	135042	160075	132011
>TDP183|TDP183|GenScript	LHAEGVKNQDRLGN	LHAEGVKNQDRMGN	A.EGVKNQDRLGN	XLHAEGVK	NA	3	109.95	1228.62	11	5.8	615.319	2	10.91	N	Y	0.68	5.36	2	103000	NA	109228	107683	108702	114137	97590	134048	82714	142059	78357	90028	128154	168378	182238	188852	95215	116096	81082	98802	94904	93495	NA	88165	86928	87692	47343	67253	76154	67881	70006
>TDP183|TDP183|GenScript	LHAEGVKNQDRLGN	LHAEGVKNQDRMGN	LHAEGVKNQDR.L	NA	NQDRMGNX	11	93.91	1265.65	11	2.4	633.833	2	11.36	N	Y	2.01	60	2.5	162000	149361	216976	121171	178750	231325	162907	198678	205542	200841	197145	213190	265761	322324	207593	228801	213688	249092	164543	190790	182947	192311	190099	154896	164481	143846	173666	119371	133333	129872	100808
>TDP183|TDP183|GenScript	LHAEGVKNQDRLGN	LHAEGVKNQDRMGN	E.GVKNQDRLGN	LHAEGVKN	NA	4	112.79	1099.57	10	2.2	550.795	2	12.02	N	Y	2.07	60	2.7	417000	312072	499292	577279	498265	522387	514847	552947	542034	492306	507900	499584	NA	597743	575238	617401	453542	566520	469839	483789	527880	500921	486945	444877	458501	396922	464369	367474	435042	NA	388831
>TDP183|TDP183|GenScript	LHAEGVKNQDRLGN	LHAEGVKNQDRMGN	LHAEGVKNQDRLG.N	NA	DRMGNXXX	13	107.66	1435.75	13	2	718.885	2	18.24	N	Y	1.19	43.23	2.6	3020000	2912118	5276473	4618231	4446399	3800335	NA	4308679	3845626	1347107	3842663	3814305	3392923	2982704	2963347	3825463	3445176	4438106	3855850	3969114	3839990	3967843	2025281	3350085	3425976	3138454	3209053	2995970	2854694	2491735	2112171
>TDP183|TDP183|GenScript	LHAEGVKNQDRLGN	LHAEGVKNQDRMGN	G.VKNQDRLGN	HAEGVKNQ	NA	5	105.53	1042.55	9	0.8	522.283	2	10.62	N	Y	1.18	25	2.7	482000	426387	556002	499546	546304	502051	457983	562522	590105	554763	529619	568935	730056	698770	743214	696089	591640	567989	613566	557891	590768	631662	585650	570055	551395	370768	428125	432231	397435	397923	308025
>TDP183|TDP183|GenScript	LHAEGVKNQDRLGN	LHAEGVKNQDRMGN	H.AEGVKNQDRLGN	XXLHAEGV	NA	2	97.43	1299.65	12	2	650.835	2	11.21	N	Y	0.73	17.26	3.3	170000	167718	168896	228625	207797	35970	47335	234584	NA	109238	109599	NA	NA	179203	145632	34744	NA	225579	196262	194197	209627	180909	171820	220637	219024	NA	148749	149018	144444	157810	120810
>TDP183|TDP183|GenScript	LHAEGVKNQDRLGN	LHAEGVKNQDRMGN	LHAEGVKNQD.R	NA	KNQDRMGN	10	99.83	1109.55	10	1.1	555.78	2	11.56	N	Y	1.42	25.3	2.8	1790000	NA	1849231	1989040	1977419	1906522	1690542	1747409	1632734	1677761	1537065	1528290	2195421	2297163	NA	1827990	1367895	2343967	1744549	2078249	1886645	NA	2017969	2026261	2002747	1869226	1721562	1536995	1547005	1547896	1216098
>TDP205|TDP205|GenScript	DQVNLTEHRSDSEK	DQVNLTEHRSDSEK	DQVNLTEHRSD.S	NA	HRSDSEKX	11	103.55	1312.6	11	2.7	657.309	2	9.64	N	Y	0.85	4.68	2.9	3410000	3137411	3229991	3623711	3362729	3228378	3181294	3506786	3049979	3073854	3475104	3146480	3949656	2982704	3359516	3341227	2994541	4563019	3637781	3722109	3954332	3899432	3304790	3043895	3707212	3084608	3412922	2956960	2769224	2786213	2576208
>TDP205|TDP205|GenScript	DQVNLTEHRSDSEK	DQVNLTEHRSDSEK	DQVNLTEHRSDSEK	NA	NA		114.36	1656.77	14	1	829.391	2	11.9	Y	Y	1.02	7.62	3.2	347000000	235305796	372311891	396664873	407772742	411808839	390361619	406930778	353068263	369842160	389278518	375009088	415974441	341567668	337536290	345018046	359054213	418093091	409374291	NA	431641592	389943196	NA	387241050	386061436	353845262	359413913	280091943	314529122	275601004	267221595
>TDP205|TDP205|GenScript	DQVNLTEHRSDSEK	DQVNLTEHRSDSEK	Q.VNLTEHRSDSEK	XXDQVNLT	NA	2	80.51	1413.68	12	3.4	707.847	2	10.47	N	Y	0.67	30.42	2.6	200000	162711	155335	158895	NA	208446	149536	319560	190624	176349	193804	178515	204836	164770	172730	182799	148273	322571	222034	276816	264893	231077	282223	231444	155959	166153	218216	173985	206837	200094	127210
>TDP205|TDP205|GenScript	DQVNLTEHRSDSEK	DQVNLTEHRSDSEK	DQVNLTEH.R	NA	LTEHRSDS	8	80.39	954.441	8	1.2	478.228	2	16.41	N	Y	0.56	16.84	4.3	105000	558225	124515	103224	NA	62534	63011	NA	NA	77765	NA	175946	NA	141919	128834	NA	NA	98461	89309	106468	134352	115539	121371	130581	110790	86154	111751	117030	98290	81548	72086
>TDP205|TDP205|GenScript	DQVNLTEHRSDSEK	DQVNLTEHRSDSEK	DQVNLTEHRSDSE.K	NA	SDSEKXXX	13	89.5	1528.68	13	1.3	765.346	2	15.46	N	Y	0.43	6.09	3.9	138000	77100	84448	94651	76080	106511	53329	219025	130784	NA	138336	69223	82460	95254	148009	271172	133591	64735	211130	204418	143881	140623	194485	115272	227546	173846	163095	184127	275213	183482	177614
>TDP205|TDP205|GenScript	DQVNLTEHRSDSEK	DQVNLTEHRSDSEK	DQVNLTEHRSDS.E	NA	RSDSEKXX	12	81.77	1399.63	12	4.7	700.82	2	14.92	N	Y	0.86	13.52	2.5	154000	100965	161500	149750	144117	151251	119875	143623	142388	165327	183780	124832	98111	176797	163222	231223	143912	205740	217077	270002	263940	269844	233236	214333	185787	119230	174421	156040	196581	71958	112809
>TDP205|TDP205|GenScript	DQVNLTEHRSDSEK	DQVNLTEHRSDSEK	N.LTEHRSDSEK	DQVNLTEH	NA	4	79.19	1200.57	10	2.9	601.292	2	7.67	N	Y	0.94	40.85	3.7	97800	108474	122912	111455	93062	98249	85757	104366	95312	87929	103084	88230	76262	70358	78442	95879	103355	NA	88318	99654	94713	104137	92856	99062	103120	83077	77017	82701	74273	80793	63285
>TDP205|TDP205|GenScript	DQVNLTEHRSDSEK	DQVNLTEHRSDSEK	DQVNLTEHRS.D	NA	EHRSDSEK	10	98.62	1197.57	10	6.6	599.798	2	12.11	N	Y	0.77	36.28	2.3	121000	94289	NA	98652	72505	76007	68544	83301	93323	150631	124970	72819	92019	NA	143889	130744	129521	149162	165534	104764	161032	183950	198141	151294	186639	NA	164606	163062	156410	152524	90407
>TDP205|TDP205|GenScript	DQVNLTEHRSDSEK	DQVNLTEHRSDSEK	D.QVNLTEHRSDSEK	XXXDQVNL	NA	1	108.45	1541.74	13	3.9	771.882	2	14.22	N	Y	1.24	47.21	2.7	1130000	519008	1168714	1082541	1217732	NA	1235633	1220792	1256459	1347107	898849	1131449	1449608	966973	944468	874046	912899	1550398	1407534	1183920	1353049	1155387	1199083	1260785	1295394	1007690	1117505	928438	999997	883433	768062
>TDP103|TDP103|generation1aar	GDQPVSRGLYFITH	GDQPVSRGLYFITH	GDQPVSRGLYFITH	NA	NA		114.04	1588.8	14	0.9	795.408	2	33.52	Y	Y	1	12.2	3.1	714000000	335435921	609013490	714454022	927264043	510948004	587079286	678616916	709451722	462915022	506229145	690941403	340342725	506337987	459556452	600452459	617805832	742133606	708723046	737607936	759422404	618740275	726030158	637596892	571848175	505383342	536100584	524294668	613673667	391881976	472838212
>TDP103|TDP103|generation1aar	GDQPVSRGLYFITH	GDQPVSRGLYFITH	GDQPVSRGLY.F	NA	RGLYFITH	10	108.32	1090.54	10	1.7	546.279	2	22.19	N	Y	1.96	60	2.9	3670000	31071	46641	26521	48612	491883	706954	NA	924939	2081893	NA	2234643	2100881	5893245	NA	5859254	5451228	NA	NA	110726	88996	3200119	3209741	3845394	3340752	11307664	12609690	12561226	12820481	22123587	23921933
>TDP103|TDP103|generation1aar	GDQPVSRGLYFITH	GDQPVSRGLYFITH	GDQPVSRG.L	NA	VSRGLYFI	8	95.91	814.393	8	2.1	408.205	2	7.16	N	Y	1.08	45.26	1.1	706000	523180	761883	786471	721702	775319	680828	809074	792332	738460	775216	734607	807789	671108	824032	802621	738460	859699	704758	679690	767998	798129	711407	714145	814735	636921	615383	599194	633332	662197	587247
>TDP103|TDP103|generation1aar	GDQPVSRGLYFITH	GDQPVSRGLYFITH	GDQPVSR.G	NA	PVSRGLYF	7	100.07	757.372	7	1.1	379.693	2	8.79	N	Y	1.6	46.3	2.7	643000	NA	348888	346367	332921	348258	292003	336316	328204	286566	327462	315932	380259	334351	345460	334123	328527	421032	351883	367100	479284	357258	454774	462888	530941	363076	300518	372156	313674	372250	344028
>TDP103|TDP103|generation1aar	GDQPVSRGLYFITH	GDQPVSRGLYFITH	D.QPVSRGLYFITH	XXGDQPVS	NA	2	81.18	1416.75	12	2.1	709.384	2	34.57	N	Y	0.69	16.1	3.5	3740000	1276659	1960185	1211714	3094604	3838465	2182337	3207572	3248891	3771900	1837796	907984	411773	991027	2757339	4188640	3009078	4577715	NA	4573851	4697556	3694199	4701283	4475786	3971405	3230761	3911269	3783972	4487168	2635199	3096250
>TDP103|TDP103|generation1aar	GDQPVSRGLYFITH	GDQPVSRGLYFITH	GDQPVSRGLYF.I	NA	GLYFITHX	11	96.34	1237.61	11	3.2	619.814	2	33.26	N	Y	0.37	60	2.5	332000	31502	47100	29239	46493	NA	NA	202269	230406	366168	578070	368588	193281	811825	1291512	698510	780616	35135	26986	135427	43725	339775	308545	NA	387766	861536	1208114	1232717	NA	1555447	2904235
>TDP103|TDP103|generation1aar	GDQPVSRGLYFITH	GDQPVSRGLYFITH	GDQPVSRGLYFIT.H	NA	YFITHXXX	13	66.12	1451.74	13	1.5	726.879	2	39.44	N	Y	0.92	55.58	2.9	122000	36109	27883	87678	45173	165232	113727	155591	NA	154305	NA	229886	103678	NA	166391	185220	174439	238805	183376	223156	199146	287327	50815	20083	NA	NA	84568	165402	154700	109485	89607
>TDP103|TDP103|generation1aar	GDQPVSRGLYFITH	GDQPVSRGLYFITH	Q.PVSRGLYFITH	XGDQPVSR	NA	3	88.1	1288.69	11	2.2	645.355	2	31.61	N	Y	0.75	49.48	3.4	570000	NA	1516370	1360320	1429998	659657	548658	1171721	890130	603749	790252	1130164	900228	347581	377153	854676	1052450	275545	493628	591108	507870	360298	437227	423263	409072	328461	320150	256686	408546	211420	288823
>TDP103|TDP103|generation1aar	GDQPVSRGLYFITH	GDQPVSRGLYFITH	G.LYFITH	VSRGLYFI	NA	8	72.65	792.417	6	1.4	397.215	2	30.85	N	Y	0.42	15.01	3.2	792000	NA	469705	521266	622272	294875	600911	597231	510540	432299	1231323	1028706	549380	1107690	467480	1706931	1237065	940526	872275	988020	990965	813332	826197	862737	894844	616152	739970	624941	786323	580650	560045
>TDP103|TDP103|generation1aar	GDQPVSRGLYFITH	GDQPVSRGLYFITH	L.YFITH	SRGLYFIT	NA	9	57.28	679.333	5	2.4	340.675	2	27.43	N	Y	0.73	60	2.3	81000	NA	77051	69502	66584	48299	66239	91320	76913	60987	53630	76928	64602	90924	124080	111858	112223	127853	141745	208677	154362	223476	197410	153996	129539	166153	161585	161501	NA	209155	227218
>TDP103|TDP103|generation1aar	GDQPVSRGLYFITH	GDQPVSRGLYFITH	R.GLYFITH	PVSRGLYF	NA	7	68.21	849.438	7	0.2	425.726	2	35.16	N	Y	0.55	20.13	2	372000	103468	262591	324648	441288	212259	NA	NA	245324	189820	NA	283825	261560	NA	408847	66582	344518	391641	445058	461644	509775	263763	383122	415158	335780	300768	315620	359672	429059	261255	340828
>TDP196|TDP196|GenScript	WPLGLYASQKHWEE	WPMGMYASQKHWEE	WPLGLYASQKHWEE	NA	NA		112.16	1742.84	14	0.4	872.428	2	39.37	Y	Y	0.71	21.88	3.4	42300000	9595804	15780107	26406221	13294509	15633484	21823366	29083582	15979240	10752365	17876739	33648076	44328589	32352712	20759274	37044043	26747358	52537181	70277572	74782883	83469765	29568792	73845968	65110530	64258349	41538357	40698340	52117387	53162259	48324560	47843866
>TDP196|TDP196|GenScript	WPLGLYASQKHWEE	WPMGMYASQKHWEE	L.YASQKHWEE	PMGMYASQ	NA	5	80.41	1176.52	9	0.3	589.267	2	14.48	N	Y	0.6	60	3.2	293000	NA	494361	491544	NA	432145	405730	405734	300025	82541	524607	530407	385512	161162	500758	612558	486976	377680	274568	218046	274421	100336	380928	316097	374982	471537	495327	499328	479486	696176	719258
>TDP196|TDP196|GenScript	WPLGLYASQKHWEE	WPMGMYASQKHWEE	G.LYASQKHWEE	WPMGMYAS	NA	4	88.3	1289.6	10	2.2	645.811	2	18.13	N	Y	0.48	22.98	1.3	109000	9596	NA	40695	75745	NA	NA	53499	33649	63314	NA	44051	30673	48469	35338	32928	90272	233662	225998	230822	222967	167227	205453	151294	194309	101538	107975	120931	141880	151769	110409
>TDP196|TDP196|GenScript	WPLGLYASQKHWEE	WPMGMYASQKHWEE	Y.ASQKHWEE	MGMYASQK	NA	6	79.28	1013.46	8	1.7	507.736	2	11.94	N	Y	0.89	60	1.9	88700	8845	41392	51478	48041	33555	26670	42633	44280	60987	52795	NA	97166	206865	229778	198537	NA	NA	NA	69332	68605	133782	128682	114371	116756	210769	299763	325344	229059	566303	528843
>TDP197|TDP197|GenScript	WEIRDLKNLAPAND	WEIRDMKNLAPAND	WEIRDLKNLAPAND	NA	NA		111.78	1653.85	14	1.1	827.932	2	32.85	Y	Y	0.67	10.72	3.2	354000000	121824986	242865704	266348460	285999512	209717464	401119617	385387384	225433257	308610014	275669337	287678205	307779069	226108175	191745968	297805050	264566262	296118657	396488417	447164165	462132830	399824797	461354511	406152823	417594047	344614516	385841406	384638797	423075857	290702429	353628578
>TDP197|TDP197|GenScript	WEIRDLKNLAPAND	WEIRDMKNLAPAND	D.LKNLAPAND	EIRDMKNL	NA	5	83.09	954.513	9	2.3	478.265	2	18.32	N	Y	1.44	14.77	2.1	4660000	3896731	4980596	4492487	4222962	3876596	3611613	4165056	3696442	4065814	3742420	4212431	3634524	3511893	3533831	4079687	3823128	6355897	6155483	5400040	6412689	5564102	5710267	5511431	5445767	4707680	4930615	4806034	4264947	4296355	3928317
>TDP197|TDP197|GenScript	WEIRDLKNLAPAND	WEIRDMKNLAPAND	W.EIRDLKNLAPAND	XXXWEIRD	NA	1	114.94	1467.77	13	1.6	734.89	2	23.34	N	Y	1.45	19.26	3	6360000	7768429	10232413	10253844	9105063	10396902	10896314	8090741	8503475	8058150	7752156	6344332	5567335	5869191	7051815	6174007	6352498	5349240	5203910	5434109	4592743	6255814	4408824	5187229	4320820	7023059	5557324	5461403	4794860	4530427	3720301
>TDP197|TDP197|GenScript	WEIRDLKNLAPAND	WEIRDMKNLAPAND	R.DLKNLAPAND	WEIRDMKN	NA	4	106.18	1069.54	10	3.3	535.779	2	22.2	N	Y	1.23	60	2.6	235000	258669	315602	277780	312812	66474	26406	38266	49911	48951	43731	30591	46786	46221	263056	49255	42015	378415	311243	316848	358272	301769	303427	251256	345154	317692	264275	317542	283760	NA	244820
>TDP197|TDP197|GenScript	WEIRDLKNLAPAND	WEIRDMKNLAPAND	L.KNLAPAND	IRDMKNLA	NA	6	95.91	841.429	8	1	421.722	2	18.66	N	Y	1.9	26.59	1.7	163000	NA	192320	180614	175398	NA	144618	144819	142222	148182	112941	142555	156516	134703	213931	142850	100739	204270	166525	149055	163890	168747	172551	NA	170447	149230	151769	141216	130769	144219	127210
>TDP197|TDP197|GenScript	WEIRDLKNLAPAND	WEIRDMKNLAPAND	WEIRDLKNLAPA.N	NA	LAPANDXX	12	81.08	1424.78	12	2.4	713.398	2	35.37	N	Y	0.9	60	3.1	829000	547378	872837	1165989	808842	674909	731544	612790	595077	437198	404315	1082646	1334059	971784	476988	1259013	1569954	867047	1050694	1056159	1010022	566292	595886	718647	709058	606152	838129	631182	665810	584425	628051
>TDP197|TDP197|GenScript	WEIRDLKNLAPAND	WEIRDMKNLAPAND	E.IRDLKNLAPAND	XXWEIRDM	NA	2	104.36	1338.73	12	2.9	670.372	2	23.63	N	Y	1.08	42.56	2.6	129000	191082	181225	132603	138531	96978	75152	111547	115203	85603	110101	116484	97586	125081	101419	98784	159903	165327	151657	156720	141975	148224	163777	140487	93746	139230	139688	166183	157265	124587	84007
>TDP197|TDP197|GenScript	WEIRDLKNLAPAND	WEIRDMKNLAPAND	WEIRDLK.N	NA	RDMKNLAP	7	70.14	958.524	7	4.6	480.271	2	28.64	N	Y	0.94	60	3	80200	217783	114899	198904	NA	50351	29439	123276	50791	99196	NA	91441	77523	79138	90485	134375	116729	217497	170490	NA	163890	170268	152079	NA	141471	126923	NA	194270	174359	174421	140811
>TDP197|TDP197|GenScript	WEIRDLKNLAPAND	WEIRDMKNLAPAND	I.RDLKNLAPAND	XWEIRDMK	NA	3	64.22	1225.64	11	2.4	613.83	2	14.37	N	Y	0.42	60	3.9	17600	39802	31807	NA	34186	34681	50763	49669	35794	31758	45612	50734	29380	35709	34948	39061	42300	46119	48482	53319	38543	46596	32483	51451	92041	46069	37899	39556	29215	41581	38150
>TDP29|TDP29|generation1	AGSWKGVRNDFTEA	AGSWKGVRNDFTEA	AGSWKGVRNDF.T	NA	RNDFTEAX	11	95.29	1235.6	11	0.6	618.81	2	25.48	N	Y	1.81	60	2.6	379000	191916	167664	242343	204445	125322	162907	321954	144874	344125	154542	287678	265761	281433	285242	302647	NA	653959	726565	794675	676524	653706	687279	783488	658776	598460	574609	638204	594870	641055	656853
>TDP29|TDP29|generation1	AGSWKGVRNDFTEA	AGSWKGVRNDFTEA	K.GVRNDFTEA	GSWKGVRN	NA	5	71.52	1007.47	9	0.3	504.741	2	19.4	N	Y	0.44	60	2.9	367000	545709	830921	556703	606632	509677	568637	813862	731000	629466	743472	617738	564087	517162	572069	616190	779162	638529	687907	844927	748941	843737	562253	663713	626391	784613	548937	402583	586323	471164	485639
>TDP29|TDP29|generation1	AGSWKGVRNDFTEA	AGSWKGVRNDFTEA	AGSWKGVRNDFTEA	NA	NA		106.03	1536.73	14	4	769.376	2	23.26	Y	Y	0.71	13.56	3.6	28800000	15937378	29957546	35436920	33403849	20463340	23052852	34349745	20885728	29391430	24392559	31079520	32563656	25978386	23928629	33170156	41283966	39457995	40640063	48123382	43640585	38614258	37288558	43316964	35111989	26846086	29598793	30817916	27264889	28164157	28882334
>TDP29|TDP29|generation1	AGSWKGVRNDFTEA	AGSWKGVRNDFTEA	W.KGVRNDFTEA	AGSWKGVR	NA	4	84.7	1135.56	10	0.3	568.788	2	17.55	N	Y	2.14	60	2.5	3770000	5031539	NA	4949737	5072023	5757698	4841099	4129151	5337464	4641397	4510953	3621663	3592507	3463785	3454597	3353333	3357956	4011930	3588220	3049234	3373093	3625788	2917281	3485169	3050993	3615376	2756010	2925751	2632472	NA	2384193
>TDP29|TDP29|generation1	AGSWKGVRNDFTEA	AGSWKGVRNDFTEA	G.SWKGVRNDFTEA	XXAGSWKG	NA	2	107.53	1408.67	12	5.9	705.348	2	26.14	N	Y	0.83	23.09	3.9	1150000	634157	1062692	1383183	817780	480444	NA	1220792	750892	1044620	576400	1065950	936993	755298	757476	1135533	1302480	1726747	2279808	2631881	2248729	1900308	2200756	1945211	1712988	1376920	1714012	1583807	1341877	1442186	1648133
>TDP29|TDP29|generation1	AGSWKGVRNDFTEA	AGSWKGVRNDFTEA	AGSWKGVRN.D	NA	GVRNDFTE	9	62.21	973.509	9	1.7	487.763	2	14.52	N	Y	0.73	60	2.9	17100	NA	NA	9922	16646	8605	36072	30037	36780	11512	NA	19264	17647	6422	NA	15011	NA	36739	54517	48549	42402	44011	46793	38364	42100	31692	34733	25200	28376	36092	33683
>TDP29|TDP29|generation1	AGSWKGVRNDFTEA	AGSWKGVRNDFTEA	AGSWKGVRND.F	NA	VRNDFTEA	10	87.05	1088.54	10	5.9	545.279	2	20.74	N	Y	0.49	60	2.6	337000	257001	212045	260633	382077	198278	222844	363844	245324	324530	232231	357029	369755	299473	285242	371651	377952	NA	815775	919881	891869	828534	906624	698835	860755	518460	NA	624941	566665	685605	727259
>TDP29|TDP29|generation1	AGSWKGVRNDFTEA	AGSWKGVRNDFTEA	S.WKGVRNDFTEA	XAGSWKGV	NA	3	100.37	1321.64	11	0.6	661.828	2	25.02	N	Y	0.45	19.12	3.5	432000	141851	209580	155465	186570	95707	138163	230993	117689	169001	156547	236307	189079	220095	NA	NA	219503	511411	354857	690762	421160	385382	335597	360224	522419	892305	428125	372936	740169	316375	488039
>TDP29|TDP29|generation1	AGSWKGVRNDFTEA	AGSWKGVRNDFTEA	A.GSWKGVRNDFTEA	XXXAGSWK	NA	1	99.14	1465.69	13	6	733.859	2	25.04	N	Y	0.75	8.51	2.8	694000	1034678	1018310	915644	941787	1156624	951314	801893	1060862	876844	942288	649845	513665	699973	595839	432180	501513	534924	556075	628585	605061	775326	541781	526828	728659	682306	617648	520394	364956	502122	426434
>TDP29|TDP29|generation1	AGSWKGVRNDFTEA	AGSWKGVRNDFTEA	AGSWKGVR.N	NA	KGVRNDFT	8	81.14	859.466	8	1.6	430.741	2	16.39	N	Y	0.48	60	1.4	30500	42306	35850	39802	24690	38778	44741	37094	35349	18492	NA	27098	NA	18281	13676	31233	31399	47247	56400	62944	73655	43783	48841	75467	55736	40231	37905	44237	33162	83058	66965
>TDP169|TDP169|GenScript	QYELPSRNGWHHNP	QYELPSRNGWHHNP	QYELPSRNGWHHNP	NA	NA		99.7	1733.8	14	4.7	867.913	2	22.81	Y	Y	0.94	29.34	3.3	18600000	5715761	9357110	7418891	10747325	6787220	6132059	8449798	9448306	9870622	7067159	8347805	11134669	7023786	9951774	8110951	10291918	33212316	39648842	45653332	40972601	30556952	35753147	33140629	31021272	23923017	25672422	28555335	22393106	22274602	23201875
>TDP169|TDP169|GenScript	QYELPSRNGWHHNP	QYELPSRNGWHHNP	Q.YELPSRNGWHHNP	XXXQYELP	NA	1	68.79	1605.74	13	3.1	536.257	3	23.25	N	Y	0.47	9.04	3.5	1500000	1176529	2194421	1760415	1843356	1436247	1304791	1950874	1652625	1677761	1313188	1875045	1544148	1419190	1115613	1803779	1628100	499654	2824980	3236617	2410714	2105541	1754756	1738082	2352162	1407689	2401127	2145551	1914525	2151953	1864151
>TDP169|TDP169|GenScript	QYELPSRNGWHHNP	QYELPSRNGWHHNP	Y.ELPSRNGWHHNP	XXQYELPS	NA	2	61.71	1442.68	12	3.9	722.35	2	18.76	N	Y	1.08	47.22	2.3	812000	295384	539976	713311	659140	584667	637796	730082	551980	564560	464461	654982	623962	490703	478573	595610	664323	947874	1110168	988020	990965	668148	935870	738460	830075	546152	603302	621040	723075	468899	531243
>TDP237|TDP237|GenScript	ANLQILDPDNFKRE	ANMQILDPDNFKRE	D.PDNFKRE	QILDPDNF	NA	7	81.76	904.44	7	NA	453.227	2	16.14	N	Y	1.35	14.9	2.8	33300000	21361093	32669752	35779857	32174945	33554794	33349792	33272575	NA	32208109	30574236	32620654	42017620	36682443	39141532	38375691	31399073	38943645	38756743	37817312	40972601	35953827	36264950	37463320	38435697	29461464	29976328	23874132	32136671	25974451	28242282
>TDP237|TDP237|GenScript	ANLQILDPDNFKRE	ANMQILDPDNFKRE	ANLQILDPD.N	NA	LDPDNFKR	9	61.17	997.508	9	2.4	499.762	2	39.08	N	Y	0.74	60	3.5	381000	389673	NA	775040	503851	719394	928261	738460	1193470	448219	273999	566366	280468	263392	373984	416443	417201	368128	775135	515303	NA	519924	564446	437672	426116	470768	NA	388540	392307	249174	NA
>TDP237|TDP237|GenScript	ANLQILDPDNFKRE	ANMQILDPDNFKRE	ANLQILDPDNFK.R	NA	DNFKREXX	12	105.44	1386.71	12	5.4	694.368	2	36.58	N	Y	0.85	16.55	3.6	248000	270351	440117	442390	279296	226241	NA	538585	246982	350248	NA	NA	464295	307892	445294	213064	434645	227784	190314	181421	359225	268323	356800	233245	265897	120769	249929	156820	186324	216705	214417
>TDP237|TDP237|GenScript	ANLQILDPDNFKRE	ANMQILDPDNFKRE	ANLQILDPDNFKRE	NA	NA		114.68	1671.86	14	3.2	836.939	2	41.1	Y	Y	0.79	16.2	2.9	623000000	344614516	427788828	1036815677	627858304	653301677	874471501	704947731	672984577	625792529	477826850	684520014	620810340	526783939	553052419	474551137	542215472	469528093	535259363	558742270	543125182	502441427	528620145	479098230	457648986	468460358	432655823	425209217	421366459	395657332	402432522
>TDP237|TDP237|GenScript	ANLQILDPDNFKRE	ANMQILDPDNFKRE	P.DNFKRE	ILDPDNFK	NA	8	86.99	807.388	6	0.6	404.701	2	9.3	N	Y	0.63	48.99	2.3	168000	328761	522716	545271	492679	555434	651627	627152	719397	728663	691679	599758	604003	496716	606931	499974	566928	70760	93472	57322	99097	NA	140380	117973	88632	51000	NA	44471	54530	61991	57765
>TDP237|TDP237|GenScript	ANLQILDPDNFKRE	ANMQILDPDNFKRE	Q.ILDPDNFKRE	ANMQILDP	NA	4	76.21	1245.64	10	0.2	623.825	2	24.45	N	Y	1.23	60	3.4	65400	42635	29924	32484	64015	NA	115725	NA	74923	99808	NA	64085	54098	NA	69409	52419	NA	80826	133815	122651	135305	NA	171820	144990	126983	187692	181972	145897	102564	118546	186415
>TDP237|TDP237|GenScript	ANLQILDPDNFKRE	ANMQILDPDNFKRE	L.DPDNFKRE	MQILDPDN	NA	6	95.72	1019.47	8	3.4	510.743	2	10.41	N	Y	1.15	28.72	2.7	167000	NA	154103	NA	153054	202091	167517	238174	203884	199617	190462	173377	271014	199649	261472	248171	170078	240275	224016	227415	225826	217395	237623	NA	242886	189230	180462	170864	178632	172156	NA
>TDP61|TDP61|generation3	QKESAEYNPTRLHS	QKESAEYNPTRLHS	Q.KESAEYNPTRLHS	XXXQKESA	NA	1	115.97	1530.74	13	2.7	766.381	2	17.15	N	Y	1.12	60	3.3	4000000	3170787	4166934	4412468	4613977	3851175	3657719	4476239	4558393	3698422	4009736	4186745	3560993	3764461	4120161	4624452	5189569	6186896	5798643	5655562	5783807	4416316	4328397	4781977	4388999	3346145	3639443	3448486	3094009	1706461	3000242
>TDP61|TDP61|generation3	QKESAEYNPTRLHS	QKESAEYNPTRLHS	QKESAEYNPTRLHS	NA	NA		119.78	1658.8	14	1.4	830.409	2	18.11	Y	Y	0.83	9.65	3	12100000	5331929	7248986	8527723	7719752	7282916	7269333	7576094	NA	5523140	8136422	6267275	7132491	6254056	8240323	7311961	5945473	17781815	20617398	14990646	16960751	13758230	16523949	13418353	14402733	10230743	11703604	10610725	NA	9589405	9200744
>TDP61|TDP61|generation3	QKESAEYNPTRLHS	QKESAEYNPTRLHS	K.ESAEYNPTRLHS	XXQKESAE	NA	2	105.44	1402.65	12	2.1	702.333	2	16.65	N	Y	1.16	60	2.1	1820000	934548	1231588	450392	1161873	490612	264339	397356	543692	851127	551339	1268866	1544148	1335000	1034794	1573767	367776	3798842	6740303	4454607	210580	2683235	2814921	3755338	3085083	2353840	2876821	2785315	2196576	126097	2232180
>TDP61|TDP61|generation3	QKESAEYNPTRLHS	QKESAEYNPTRLHS	N.PTRLHS	AEYNPTRL	NA	8	74.48	709.387	6	1.1	355.7	2	9.95	N	Y	1.22	60	2.9	1520000	NA	1417744	1463202	1396482	1283725	1263296	1304572	1213361	1174433	1222969	1281709	NA	1948379	1616371	2106426	1132402	1851660	1278675	1320199	1381634	1345418	1418427	1350841	1542541	1269228	1208114	1162499	1213672	1117505	1032083
>TDP61|TDP61|generation3	QKESAEYNPTRLHS	QKESAEYNPTRLHS	E.SAEYNPTRLHS	XQKESAEY	NA	3	116.85	1273.61	11	1.9	637.811	2	18.34	N	Y	1.46	30.24	2.9	355000	394680	424090	368087	426765	317754	308908	438049	363014	325755	310755	405832	342444	334351	377153	422496	389581	489367	508496	451423	540267	410467	461355	526828	475546	330768	357904	358112	394016	303539	337627
>TDP61|TDP61|generation3	QKESAEYNPTRLHS	QKESAEYNPTRLHS	S.AEYNPTRLHS	QKESAEYN	NA	4	68.65	1186.57	10	2	594.295	2	14.36	N	Y	0.72	19.26	2	168000	120156	88886	190902	424531	160148	142313	202269	62326	178798	76519	181083	140759	49311	60535	61740	58583	424706	396488	46590	53264	361819	242741	58807	50367	263076	252949	NA	273504	277866	36403
>TDP61|TDP61|generation3	QKESAEYNPTRLHS	QKESAEYNPTRLHS	Y.NPTRLHS	SAEYNPTR	NA	7	90.41	823.43	7	0.6	412.723	2	16.96	N	Y	1.6	11.13	2	1680000	2344714	2108124	2023334	1731638	2580160	1905702	1974811	2105149	2179864	2171940	1733775	1775244	2898514	3296129	1961155	1482734	1116874	938686	902846	1029079	1482240	1264886	1017633	1124947	NA	974042	998657	999997	1064650	832067
>TDP61|TDP61|generation3	QKESAEYNPTRLHS	QKESAEYNPTRLHS	E.YNPTRLHS	ESAEYNPT	NA	6	106.11	986.493	8	9.2	494.259	2	13.2	N	Y	0.69	9.12	2.5	216000	291212	267522	218337	337390	213531	205939	248946	218803	236356	190462	210622	206937	206865	196500	174325	242761	338736	289437	306627	263940	277445	283685	237748	225842	193846	181217	237961	217948	210665	181615
>TDP37|TDP37|generation1	WAGTAKNSSADIQG	WAGTAKNSSADIQG	WAGTAKNSSADIQG	NA	NA		93.35	1404.66	14	3.1	703.341	2	18.28	Y	Y	1.71	17.4	3.2	84000000	34962102	55970066	53612630	59992866	44231320	51177330	64749868	48733366	59027788	48618047	67424579	67228193	55685152	60217742	71182671	71229378	140344078	151656820	150758204	149597638	110977985	145498491	129680724	128687145	98461290	98914333	99085451	NA	106465046	97607888
>TDP37|TDP37|generation1	WAGTAKNSSADIQG	WAGTAKNSSADIQG	A.GTAKNSSADIQG	XXWAGTAK	NA	2	85.36	1147.55	12	2.7	574.782	2	8.82	N	Y	1.34	22.41	3.1	640000	482293	712570	804761	721702	735918	642406	716916	702821	726213	738460	651129	783629	790176	779661	820780	670138	852351	613566	701835	738460	737319	692397	685327	801099	609998	573854	626501	562392	616138	509641
>TDP37|TDP37|generation1	WAGTAKNSSADIQG	WAGTAKNSSADIQG	K.NSSADIQG	GTAKNSSA	NA	6	77.83	790.346	8	6.5	791.358	1	14.56	N	Y	0.98	41.3	2.1	1010000	549047	902425	49497	949608	799468	161370	854555	92162	767851	793594	769282	824596	1083635	901681	173114	748635	165327	976353	1192438	1210121	1086976	1213706	NA	1176081	869229	996694	975250	974357	1004245	856069
>TDP37|TDP37|generation1	WAGTAKNSSADIQG	WAGTAKNSSADIQG	W.AGTAKNSSADIQG	XXXWAGTA	NA	1	93.66	1218.58	13	3.8	610.302	2	14.51	N	Y	1.36	31.2	3.6	3480000	NA	3575180	3646573	3764915	4651915	4380042	3770094	4094266	4298497	4193515	3621663	4979088	4690542	5467137	4285487	3285273	3519624	2874541	2887403	3039595	3473763	3173183	2926822	3059516	2999992	2559692	2566859	2119653	2476634	1920155
>TDP37|TDP37|generation1	WAGTAKNSSADIQG	WAGTAKNSSADIQG	T.AKNSSADIQG	WAGTAKNS	NA	4	69	989.478	10	1.4	495.747	2	14.16	N	Y	1.56	44.88	2.7	121000	99296	159034	152036	135179	167774	148921	157985	142719	140834	157549	139986	178575	187622	149277	170693	127050	149162	113990	110726	121965	126180	119177	115272	150845	102307	115526	116250	103419	110995	104808
>TDP37|TDP37|generation1	WAGTAKNSSADIQG	WAGTAKNSSADIQG	WAGTAKNSSA.D	NA	NSSADIQG	10	56.83	991.472	10	1.6	496.744	2	12.69	N	Y	1.29	60	2.4	68700	NA	55600	67330	NA	48807	NA	49071	NA	53272	NA	79368	89603	86835	84780	107621	68613	111687	NA	168645	154362	139863	170358	198123	137209	138461	134403	127173	123077	117791	NA
>TDP37|TDP37|generation1	WAGTAKNSSADIQG	WAGTAKNSSADIQG	WAGTAKN.S	NA	TAKNSSAD	7	56.65	746.371	7	1.9	374.193	2	11.48	N	Y	0.74	60	2.5	44300	16939	NA	NA	51055	48256	36885	37940	34504	NA	73178	58178	68489	56768	NA	84862	37795	101400	113990	126058	119106	107937	101630	101763	98859	83846	92119	101426	84615	86833	88007
>TDP37|TDP37|generation1	WAGTAKNSSADIQG	WAGTAKNSSADIQG	G.TAKNSSADIQG	XWAGTAKN	NA	3	117.48	1090.53	11	1.1	546.271	2	10.9	N	Y	0.99	8.43	2.6	1060000	829411	1282134	NA	1340623	1296435	1333992	NA	1428849	NA	1458541	1322806	1386581	1515406	1476919	1670614	1270500	1462224	1219202	1200955	1162478	1239001	1242952	NA	1252782	999997	1011795	951844	1008544	NA	920074
>TDP37|TDP37|generation1	WAGTAKNSSADIQG	WAGTAKNSSADIQG	WAGTAKNSSAD.I	NA	SSADIQGX	11	78.06	1106.5	11	0.2	554.257	2	9.55	N	Y	0.72	11.35	3.9	734000	272020	574495	690448	622272	505864	513310	524223	470758	492306	441071	584346	762620	607365	507097	651297	568381	1183005	1278675	1286129	1343520	1216197	1389182	1071667	1201648	884613	921187	1006459	948716	665218	888072
>TDP143|TDP143|GenScript	VINYPLKFTKVLQQ	VINYPLKFTKVMQQ	Y.PLKFTKVLQQ	VINYPLKF	NA	4	60.47	1200.72	10	2	601.368	2	28.5	N	Y	1.2	46.6	4	2970000	3813289	NA	7624653	3195151	4944248	3519402	3973559	3414651	3061607	2673157	3762934	4212266	3884731	3074274	NA	2514833	2028009	1734637	1916418	1667490	2318376	1601215	1467914	1295394	2615378	1940533	1677431	1478629	1623403	1544125
>TDP143|TDP143|GenScript	VINYPLKFTKVLQQ	VINYPLKFTKVMQQ	VINYPLKFTKVLQQ	NA	NA		95.77	1689.98	14	4.7	846.002	2	45.7	Y	Y	1.51	11.36	3.7	633000000	314575478	599150924	977373102	870287577	814720574	556342150	477545237	442578527	788670037	494534083	771850898	483202634	506337987	879495968	538712388	600361903	529780525	679977636	616660676	565040760	526005246	599541520	547540834	539463330	422306628	422084826	414286412	NA	376780551	408032975
>TDP143|TDP143|GenScript	VINYPLKFTKVLQQ	VINYPLKFTKVMQQ	VINYPLKFTKVL.Q	NA	TKVMQQXX	12	55.1	1433.86	12	2.6	717.942	2	40.47	N	Y	2.11	60	3.3	326000	215280	371079	619575	288234	467733	330424	353072	245324	274320	242255	485457	357150	230919	294750	295384	380859	259379	404418	446312	420207	333694	300502	364727	399697	240769	230297	277751	333332	299763	283223
>TDP143|TDP143|GenScript	VINYPLKFTKVLQQ	VINYPLKFTKVMQQ	VINYPLKFTKVLQ.Q	NA	KVMQQXXX	13	74.71	1561.92	13	3.6	781.972	2	41.42	N	Y	2.14	60	2.7	1100000	445579	2095795	2034765	2826480	2211566	846808	2345836	953119	1334861	815313	805242	1922306	1310946	695673	601663	1569954	933178	1050694	996537	962380	950154	1030919	770880	1090858	838459	815477	788002	852135	711277	832067
>TDP143|TDP143|GenScript	VINYPLKFTKVLQQ	VINYPLKFTKVMQQ	VINYPLKF.T	NA	PLKFTKVM	8	71.71	992.569	8	2.1	497.293	2	38.87	N	Y	0.88	56.11	4	198000	NA	269988	437817	196625	134728	47112	44983	34425	111565	270657	346755	454841	134703	440540	238486	364869	NA	188332	224860	273468	204473	206184	208029	212206	229230	207645	224698	NA	360924	501641
>TDP143|TDP143|GenScript	VINYPLKFTKVLQQ	VINYPLKFTKVMQQ	N.YPLKFTKVLQQ	XVINYPLK	NA	3	70.12	1363.79	11	1.4	682.901	2	31.11	N	Y	2.2	60	2.2	171000	48647	152870	122315	212265	162690	235139	118249	165760	142059	197145	172093	168070	111611	156725	121059	168625	174879	160578	213787	214392	200673	151348	129681	162776	205384	194053	179446	142735	98159	147212
>TDP143|TDP143|GenScript	VINYPLKFTKVLQQ	VINYPLKFTKVMQQ	F.TKVLQQ	PLKFTKVM	NA	8	68.83	715.423	6	0.6	358.719	2	14.24	N	Y	1.6	19.71	1.9	125000	90117	128213	145177	86247	114518	87447	92517	107744	113279	131152	102485	121851	171987	174315	146481	129230	140344	82073	132020	122918	133022	134531	158499	150845	153846	153279	149798	131624	210665	262421
>TDP143|TDP143|GenScript	VINYPLKFTKVLQQ	VINYPLKFTKVMQQ	VINYPLK.F	NA	YPLKFTKV	7	62.08	845.501	7	0.6	423.758	2	25.46	N	Y	0.6	60	2.8	24700	31653	49079	44239	33120	35896	31967	50054	29330	29759	38381	47903	38184	44259	31070	27514	29156	92583	93770	53660	32778	37702	47013	57186	NA	63615	58669	51883	66068	59273	64485
>TDP98|TDP98|generation1aar	NQIIWFDYTLKGEH	NQIIWFDYTLKGEH	NQIIWFDYTLKGEH	NA	NA		104.72	1762.87	14	1.7	882.443	2	45.83	Y	Y	0.57	17.39	3.9	71200000	20443234	34272419	33036354	75968620	28724938	50408902	46078926	44755132	47148752	30741308	53811236	50106012	41493255	44370968	62224307	65269369	99930862	124893851	115836812	148644787	86654043	109672229	100862785	94597835	60153695	77017267	76927759	80854497	66899312	73605948
>TDP98|TDP98|generation1aar	NQIIWFDYTLKGEH	NQIIWFDYTLKGEH	W.FDYTLKGEH	QIIWFDYT	NA	5	89.48	1108.52	9	1.6	555.268	2	21.51	N	Y	0.65	19.75	3.5	545000	NA	743391	515550	828952	NA	693122	683404	NA	NA	389279	485457	338242	NA	NA	433391	431737	719355	978335	798082	789914	665108	1323378	1116695	NA	1153843	623689	479823	693161	555732	694456
>TDP98|TDP98|generation1aar	NQIIWFDYTLKGEH	NQIIWFDYTLKGEH	NQIIWFDYTLKG.E	NA	TLKGEHXX	12	84.8	1496.77	12	2.8	749.393	2	46.71	N	Y	0.56	60	3.9	104000	NA	111200	NA	76304	47423	27297	152001	35928	31178	28813	48689	40221	13470	NA	74572	77189	132261	159587	206121	225826	180149	230312	263864	194309	106923	167626	175545	230769	133648	168014
>TDP98|TDP98|generation1aar	NQIIWFDYTLKGEH	NQIIWFDYTLKGEH	D.YTLKGEH	IWFDYTLK	NA	7	96.28	846.423	7	2.6	424.218	2	13.36	N	Y	0.49	27.72	3.2	1370000	285371	218209	256060	275945	354613	410341	433262	409427	736010	1121055	728185	1010524	1767973	2662258	1924838	1443485	572398	495611	437795	440217	1208596	1462296	1125701	1406184	3538453	3707400	3464090	3581188	7512959	7384597
>TDP98|TDP98|generation1aar	NQIIWFDYTLKGEH	NQIIWFDYTLKGEH	Y.TLKGEH	WFDYTLKG	NA	8	58.77	683.36	6	0.4	342.687	2	7.6	N	Y	0.32	7.18	4.3	702000	700076	742158	746462	698241	913860	760744	670239	682930	781322	720082	621590	592448	669906	763815	606505	594547	631181	NA	482937	515492	705394	602466	620486	714171	792306	694666	660050	643588	883433	728859
>TDP98|TDP98|generation1aar	NQIIWFDYTLKGEH	NQIIWFDYTLKGEH	F.DYTLKGEH	IIWFDYTL	NA	6	107.22	961.451	8	0.9	481.733	2	14.29	N	Y	1.07	60	3.7	560000	67004	36615	51555	NA	NA	112959	168757	123325	271871	532961	336481	462194	917662	1259819	789304	665777	178553	145709	123502	93570	472797	538125	651105	611903	1438458	2008490	1794461	1743585	3156198	3432277
>TDP222|TDP222|GenScript	QNALDASHQTHVLL	QNALDASHQTHVLL	QNALDASHQTHVLL	NA	NA		97.2	1545.79	14	4.6	773.906	2	24.56	Y	Y	0.95	13.53	3.1	31700000	20192909	42778883	19776087	57423340	31648272	26280251	36743456	24200923	26819680	12881276	31336376	21008810	32352712	26781048	31233213	25148332	NA	33800638	31173730	32492226	36333888	27637402	29898611	28635020	35769141	35337334	26526814	28290527	20386924	26402134
>TDP222|TDP222|GenScript	QNALDASHQTHVLL	QNALDASHQTHVLL	Q.NALDASHQTHVLL	XXXQNALD	NA	1	123.03	1417.73	13	1.1	709.872	2	31.37	N	Y	0.59	25.46	3.1	19600000	14518868	22190775	40238051	29605418	20971746	23667594	28963897	21548767	23635608	21218185	26841404	17437312	20445952	15307984	17553550	18316126	12858751	12588507	14309253	14673908	16342649	15134768	16210090	13976617	18153800	19178810	16774309	17863203	14346354	13121060
>TDP222|TDP222|GenScript	QNALDASHQTHVLL	QNALDASHQTHVLL	A.SHQTHVLL	ALDASHQT	NA	6	103.29	933.503	8	1.7	467.76	2	33.98	N	Y	0.69	11.24	2.9	986000	1068055	1156386	1188851	1262420	1112138	946704	1042461	1062520	1037273	1030836	1149429	1008423	995838	1129875	1170640	1831613	659838	1020958	936915	909020	1170590	796952	597972	367312	961536	943839	1014261	837605	838129	776863
>TDP222|TDP222|GenScript	QNALDASHQTHVLL	QNALDASHQTHVLL	N.ALDASHQTHVLL	XXQNALDA	NA	2	96.42	1303.69	12	1.3	652.851	2	30.29	N	Y	0.79	51.4	3.4	901000	713427	851879	687019	1307107	1009186	734618	883279	722713	674778	656594	660119	NA	1004257	778077	801410	860567	771525	872275	670320	881387	927350	855443	582663	723546	1007690	1125056	920636	790596	785274	386431
>TDP222|TDP222|GenScript	QNALDASHQTHVLL	QNALDASHQTHVLL	L.DASHQTHVLL	QNALDASH	NA	4	89.2	1119.57	10	5.4	560.794	2	31.79	N	Y	0.72	14.47	2.7	791000	NA	864207	909929	945139	NA	863714	763594	775756	840105	790252	829643	732157	650662	988839	966051	158449	682616	1030870	701835	842320	972958	818886	1071667	207945	876921	726379	543019	782904	510428	748060
>TDP222|TDP222|GenScript	QNALDASHQTHVLL	QNALDASHQTHVLL	A.LDASHQTHVLL	XQNALDAS	NA	3	81.17	1232.65	11	3	617.335	2	34.13	N	Y	0.81	60	3.2	398000	615800	NA	600141	637913	760067	560953	NA	417715	753155	429376	888720	471648	490703	NA	483025	501513	336532	462900	NA	NA	656746	422604	442175	352824	496922	NA	487625	438460	368475	349628
>TDP222|TDP222|GenScript	QNALDASHQTHVLL	QNALDASHQTHVLL	S.HQTHVLL	LDASHQTH	NA	7	80.04	846.471	7	0.5	424.243	2	26.13	N	Y	0.95	23.82	2.4	223000	253663	261358	353226	225671	256745	232065	265702	293395	243704	247267	300521	282568	292257	186992	337755	447728	188840	248796	211232	246788	216635	223731	160300	161924	283076	228787	360453	190598	255969	232019
>TDP222|TDP222|GenScript	QNALDASHQTHVLL	QNALDASHQTHVLL	D.ASHQTHVLL	NALDASHQ	NA	5	92.97	1004.54	9	2.8	503.279	2	26.6	N	Y	1.31	60	2.6	1850000	NA	209580	313217	301640	2605581	2366759	201072	200569	1665514	2121819	306942	NA	179203	1429379	324438	501513	257175	2497877	1941970	2458356	1626664	1849805	260262	1235737	NA	2302967	2566859	2333327	2416228	2272184
>TDP115|TDP115|generation1aar	EHPELVHYQINQKH	EHPEMVHYQINQKH	EHPELVHYQINQKH	NA	NA		114.9	1770.88	14	3.5	886.45	2	22.91	Y	Y	0.77	19.77	3	106000000	63999839	119953467	87106234	107249817	82234666	99588319	112743763	49893684	84255433	99909250	90541578	90758060	99583813	109818145	98541996	80532807	138139721	150665599	139685568	134352019	139102543	117714859	109868391	115051421	113076638	115525900	114689459	105982639	89098407	88007112
>TDP115|TDP115|generation1aar	EHPELVHYQINQKH	EHPEMVHYQINQKH	E.HPELVHYQINQKH	XXXEHPEM	NA	1	86.01	1641.84	13	5.6	548.289	3	22.62	N	Y	0.64	12.07	3.2	6600000	8677944	8321541	7658947	8222486	8998786	8468081	6427113	10094769	3771900	7635205	5072897	2752154	2958650	5102661	4224958	4593568	6407332	5055227	6353990	5069168	5495691	3794659	3233012	3783913	5123064	5089180	3191020	4546997	3526183	4024325
>TDP115|TDP115|generation1aar	EHPELVHYQINQKH	EHPEMVHYQINQKH	EHPELVH.Y	NA	EMVHYQIN	7	74.58	859.419	7	5.9	430.719	2	24.64	N	Y	0.72	60	2.1	31600	NA	55477	52241	39437	64186	NA	NA	49396	51922	36756	24986	27012	31872	NA	40676	NA	67674	45299	NA	NA	55945	44746	54574	52583	58538	70448	52976	77863	82303	61925
>TDP13|TDP13|generation1	GLYYKRFLAHWVGI	GMYYKRFMAHWVGI	GLYYKRFLAHWVGI	NA	NA		92.47	1721.94	14	4.6	861.981	2	45.63	Y	Y	0.58	17.72	3.1	65800000	22278953	23670160	45725057	101328733	39020159	65009041	50387605	23372124	49475574	26898644	63186463	60925549	40891904	29158065	53023826	40266404	76417718	121920188	112429847	137210572	91974906	127219786	110768952	107381326	63076764	75507124	78800240	51367392	57385415	66245354
>TDP13|TDP13|generation1	GLYYKRFLAHWVGI	GMYYKRFMAHWVGI	GLYYKRFLAH.W	NA	FMAHWVGI	10	82.68	1266.69	10	3.1	634.353	2	29.17	N	Y	1.49	60	2	331000	NA	147938	208049	166461	107401	91750	159182	NA	227784	195475	142555	91493	NA	404093	376493	402664	146957	347919	120096	198193	367900	326092	219737	173855	396922	437186	407265	469230	579895	680855
>TDP13|TDP13|generation1	GLYYKRFLAHWVGI	GMYYKRFMAHWVGI	GLYYKRF.L	NA	YKRFMAHW	7	66.5	945.507	7	5.1	473.763	2	30.49	N	Y	1.23	60	2.9	1690000	33235	34790	40559	30139	186839	362698	426080	472415	1579789	1938039	1553976	1123971	3487839	5926694	3425969	2165955	70025	44986	47639	50267	1603860	1418427	2017256	1619242	5553832	5836701	5461403	5307679	10117955	9040731
>TDP132|TDP132|GenScript	EPLDLQKQRYFDWL	EPLDMQKQRYFDWL	EPLDLQKQRYFDWL	NA	NA		89.91	1849.94	14	2.7	925.978	2	46.3	Y	Y	0.75	47.26	3.6	20600000	4856311	10096803	5224088	13182790	5033219	13001808	17115030	6116535	15920358	8788004	96706	13865815	8707570	15624919	95273	14681974	42103223	52633837	51956217	49929403	34281556	43649547	39534610	37327794	20153795	28768214	26760874	29828985	26503001	31762567
>TDP132|TDP132|GenScript	EPLDLQKQRYFDWL	EPLDMQKQRYFDWL	EPLDLQKQRYFD.W	NA	RYFDWLXX	12	96.94	1550.77	12	3.1	776.396	2	29.08	N	Y	1.09	36.64	2.3	2110000	1718900	1849231	1406046	2178512	1804841	1440035	1627723	1402327	1702254	1510334	1810832	1407590	1383109	1385008	1779567	1599027	2748099	2745682	NA	2763268	2508407	2376232	2098306	2011269	2284610	2340721	2184561	2170935	2121750	1472119
>TDP132|TDP132|GenScript	EPLDLQKQRYFDWL	EPLDMQKQRYFDWL	EPLDLQK.Q	NA	DMQKQRYF	7	70.78	841.455	7	1.8	421.735	2	28.18	N	Y	1.16	60	2.5	121000	105971	138076	108025	119539	110451	110346	122079	113877	131037	93728	118282	103994	90203	98408	110769	143331	156509	207165	178014	205816	155065	163777	153996	181526	121538	139688	130293	127350	116281	108809
>TDP132|TDP132|GenScript	EPLDLQKQRYFDWL	EPLDMQKQRYFDWL	EPLDLQKQ.R	NA	MQKQRYFD	8	63.35	969.513	8	1	485.764	2	21.04	N	Y	1.26	60	3	119000	113481	186156	157751	137414	128373	140315	168757	118850	118545	127810	128428	108195	114858	120911	134375	127341	119035	154630	173755	180089	200673	154272	171107	207945	125384	139688	152919	136752	140443	136811
>TDP132|TDP132|GenScript	EPLDLQKQRYFDWL	EPLDMQKQRYFDWL	EPLDLQKQRYF.D	NA	QRYFDWLX	11	83.63	1435.75	11	0.4	718.88	2	28.33	N	Y	0.45	12.64	3.8	1040000	755982	803799	1623240	1966247	1024438	1112684	1244729	1639364	NA	877130	901563	725854	1072811	1207524	1197273	655601	552559	479751	894328	546937	756323	416023	893356	526680	424614	711277	258246	464101	486266	NA
>TDP132|TDP132|GenScript	EPLDLQKQRYFDWL	EPLDMQKQRYFDWL	EPLDLQKQR.Y	NA	QKQRYFDW	9	102.71	1125.61	9	0.5	563.815	2	18.85	N	Y	0.7	21.19	4.8	381000	314575	378476	355512	418945	330464	NA	307592	185651	NA	285694	249150	NA	NA	110769	188852	242761	418093	476777	449719	376376	358778	300502	300787	369869	482306	362434	374496	305127	230297	192016
>TDP132|TDP132|GenScript	EPLDLQKQRYFDWL	EPLDMQKQRYFDWL	EPLDLQKQRY.F	NA	KQRYFDWL	10	95.32	1288.68	10	3.5	645.348	2	23.1	N	Y	0.97	36.39	1.8	175000	NA	39327	20005	54966	41667	25204	28904	33694	31718	129314	NA	51367	81784	372399	307490	75736	183696	134806	151610	182947	174068	207646	238649	234364	536152	550447	472801	467520	755071	896072
>TDP212|TDP212|GenScript	NWKILYIRFNPFLA	NWKIMYIRFNPFLA	Y.IRFNPFLA	KIMYIRFN	NA	6	83.18	976.549	8	1.3	489.283	2	42.85	N	Y	1.61	51.97	2.7	5660000	2444844	1146523	2114784	1564060	4906118	5163839	2920327	1284638	8094890	NA	7718509	8298480	20445952	22185484	12590132	15263438	661307	1268763	1243542	1429277	4408714	4306463	5457397	4942950	11230741	12307661	12405186	12564071	22274602	23201875
>TDP212|TDP212|GenScript	NWKILYIRFNPFLA	NWKIMYIRFNPFLA	L.YIRFNPFLA	WKIMYIRF	NA	5	91.83	1139.61	9	0.6	570.814	2	45.53	N	Y	0.66	60	2.8	2030000	357131	139309	217194	154172	969784	1169548	934744	1158661	2657475	3441690	3095109	2268951	4870947	6703185	5556606	3910348	238805	158595	354324	212486	2059934	2127641	NA	2105015	5261525	5791396	5835899	6427334	10570997	11360918
[truncated: 263 more rows]
[truncated: 77 more columns]

## Sheet: filtered
Protein	MatchSequence	RealSequence	Annotated_Sequence	N-term	C-term	Cleave_Loc	X.10lgP	Mass	Length	ppm	m.z	z	RT	Used	Candidate	Quality	Significance	Avg..ppm	Avg..Area		D5_T0_1	D5_T0_2	D5_T0_3	D5_T0_4	D5_T15_1	D5_T15_2	D5_T15_3	D5_T15_4	D5_T60_1	D5_T60_2	D5_T60_3	D5_T60_4	D5_T120_1	D5_T120_2	D5_T120_3	D5_T120_4	D10_T0_1	D10_T0_2	D10_T0_3	D10_T0_4	D10_T15_1	D10_T15_2	D10_T15_3	D10_T15_4	D10_T60_1	D10_T60_2	D10_T60_3	D10_T60_4	D10_T120_1
[truncated: 1,354 more rows]
[truncated: 120 more columns]

[truncated: 3 more sheets: Figure 5A, Figure 5B & 5C, Figure 5D]
