# Supplementary material for: The impact of pH on proteolytic activity in wound fluid: Implications for acid therapy
Source: J Biol Chem. 2025 Sep 15;301(10):110723. doi: 10.1016/j.jbc.2025.110723 (PMC12550788; doi:10.1016/j.jbc.2025.110723)
Supplement: Supporting File 6 [file mmc6.xlsx]

## Sheet: Mouse 1 Day 2
Accession	Description (proteases highlighted in red font)	Coverage [%]	# Peptides	# PSMs	# Unique Peptides	# AAs	MW [kDa]	calc. pI	Score Sequest HT: Sequest HT	# Peptides (by Search Engine): Sequest HT	# Protein Groups
P07724	Albumin [OS=Mus musculus]	87	62	644	62	608	68.6	6.07	2241.67	62	1
Q921I1	Serotransferrin [OS=Mus musculus]	74	49	227	47	697	76.7	7.18	644.06	49	1
Q61838	Pregnancy zone protein [OS=Mus musculus]	64	66	163	66	1495	165.7	6.68	494.6	66	1
P07759	Serine protease inhibitor A3K [OS=Mus musculus]	32	12	155	6	418	46.9	5.16	497.17	12	1
P01027	Complement C3 [OS=Mus musculus]	70	92	136	92	1663	186.4	6.73	426.94	92	1
P28665	Murinoglobulin-1 [OS=Mus musculus]	56	57	133	57	1476	165.2	6.42	409.77	57	1
P07758	Alpha-1-antitrypsin 1-1 [OS=Mus musculus]	50	19	91	7	413	46	5.72	312.2	19	1
P22599	Alpha-1-antitrypsin 1-2 [OS=Mus musculus]	54	18	88	7	413	45.9	5.54	300.79	18	1
Q03734	Serine protease inhibitor A3M [OS=Mus musculus]	29	11	88	4	418	47	6.1	254.49	11	1
Q91X72	Hemopexin [OS=Mus musculus]	59	28	86	28	460	51.3	7.8	277.35	28	1
Q00897	Alpha-1-antitrypsin 1-4 [OS=Mus musculus]	58	19	83	7	413	46	5.44	285.78	19	1
P11276	Fibronectin [OS=Mus musculus]	45	68	77	68	2477	272.4	5.59	257.11	68	1
Q00898	Alpha-1-antitrypsin 1-5 [OS=Mus musculus]	42	17	73	9	413	45.9	5.73	243.61	17	1
Q00623	Apolipoprotein A-I [OS=Mus musculus]	61	19	72	19	264	30.6	5.73	189.39	19	1
P60710	Actin, cytoplasmic 1 [OS=Mus musculus]	84	19	58	1	375	41.7	5.48	188.67	19	1
P06684	Complement C5 [OS=Mus musculus]	44	52	54	52	1680	188.8	6.81	175.7	52	1
P23953	Carboxylesterase 1C [OS=Mus musculus]	66	25	53	22	554	61	5.06	166	25	1
P63260	Actin, cytoplasmic 2 [OS=Mus musculus]	84	19	52	1	375	41.8	5.48	164.33	19	1
P01029	Complement C4-B [OS=Mus musculus]	44	47	50	47	1738	192.8	7.53	186.58	47	1
Q61147	Ceruloplasmin [OS=Mus musculus]	53	39	50	39	1061	121.1	5.85	177.83	39	1
P06909	Complement factor H [OS=Mus musculus]	50	44	46	44	1234	139	6.99	155.93	44	1
P06728	Apolipoprotein A-IV [OS=Mus musculus]	65	22	46	22	395	45	5.47	131.66	22	1
P20918	Plasminogen [OS=Mus musculus]	65	38	45	38	812	90.7	6.6	132.67	38	1
Q60590	Alpha-1-acid glycoprotein 1 [OS=Mus musculus]	32	7	43	4	207	23.9	5.85	132.85	7	1
Q61646	Haptoglobin [OS=Mus musculus]	53	14	43	14	347	38.7	6.29	121.11	14	1
E9Q414	Apolipoprotein B-100 [OS=Mus musculus]	13	42	43	42	4505	509.1	6.81	118.63	42	1
P21614	Vitamin D-binding protein [OS=Mus musculus]	75	26	42	26	476	53.6	5.5	130.88	26	1
Q8VDD5	Myosin-9 [OS=Mus musculus]	28	41	42	41	1960	226.2	5.66	129.1	41	1
O08677	Kininogen-1 [OS=Mus musculus]	35	21	39	21	661	73.1	6.54	119.85	21	1
P08071	Lactotransferrin [OS=Mus musculus]	64	37	39	36	707	77.8	8.53	118.7	37	1
Q8BTM8	Filamin-A [OS=Mus musculus]	23	39	39	39	2647	281	6.04	111.64	39	1
A6X935	Inter alpha-trypsin inhibitor, heavy chain 4 [OS=Mus musculus]	54	32	37	32	942	104.6	6.4	117.81	32	1
Q9DBD0	Inhibitor of carbonic anhydrase [OS=Mus musculus]	59	33	36	32	700	76.7	7.25	115.75	33	1
P13020	Gelsolin [OS=Mus musculus]	64	27	33	27	780	85.9	6.18	121.4	27	1
P29699	Alpha-2-HS-glycoprotein [OS=Mus musculus]	43	10	33	10	345	37.3	6.51	120.28	10	1
P04186	Complement factor B [OS=Mus musculus]	40	25	30	25	761	85	7.37	96.12	25	1
P32261	Antithrombin-III [OS=Mus musculus]	55	19	30	19	465	52	6.46	96.45	19	1
P26039	Talin-1 [OS=Mus musculus]	18	28	30	28	2541	269.7	6.18	84.11	28	1
P52480	Pyruvate kinase PKM [OS=Mus musculus]	68	28	28	28	531	57.8	7.47	96.33	28	1
Q8K182	Complement component C8 alpha chain [OS=Mus musculus]	60	23	28	23	587	66	6.54	93.95	23	1
P68033	Actin, alpha cardiac muscle 1 [OS=Mus musculus]	38	11	28	2	377	42	5.39	74.03	11	1
O89020	Afamin [OS=Mus musculus]	50	21	27	21	608	69.3	5.78	90.75	21	1
Q8K0E8	Fibrinogen beta chain [OS=Mus musculus]	59	22	26	22	481	54.7	7.08	78.79	22	1
P31725	Protein S100-A9 [OS=Mus musculus]	66	6	25	6	113	13	7.17	75.58	6	1
P11589	Major urinary protein 2 [OS=Mus musculus]	71	12	25	3	180	20.7	5.11	75.33	12	1
P07361	Alpha-1-acid glycoprotein 2 [OS=Mus musculus]	27	6	24	3	207	23.8	5.45	79.43	6	1
Q61233	Plastin-2 [OS=Mus musculus]	49	23	24	23	627	70.1	5.33	78.32	23	1
Q8VCM7	Fibrinogen gamma chain [OS=Mus musculus]	62	20	24	20	436	49.4	5.86	74.02	20	1
B5X0G2	Major urinary protein 17 [OS=Mus musculus]	71	11	24	3	180	20.6	5.02	73.34	11	1
P58252	Elongation factor 2 [OS=Mus musculus]	36	22	24	22	858	95.3	6.83	71.19	22	1
Q62009	Periostin [OS=Mus musculus]	39	22	23	22	838	93.1	7.53	76.61	22	1
Q91WP6	Serine protease inhibitor A3N [OS=Mus musculus]	45	13	23	11	418	46.7	5.82	71.51	13	1
E9PV24	Fibrinogen alpha chain [OS=Mus musculus]	38	21	23	21	789	87.4	6.11	67.18	21	1
P20152	Vimentin [OS=Mus musculus]	56	22	23	22	466	53.7	5.12	64.72	22	1
Q61129	Complement factor I [OS=Mus musculus]	42	21	22	21	603	67.2	7.46	66.69	21	1
P26262	Plasma kallikrein [OS=Mus musculus]	43	21	22	21	638	71.3	8.02	65.84	21	1
Q8BH35	Complement component C8 beta chain [OS=Mus musculus]	46	19	22	19	589	66.2	7.77	71.82	19	1
Q80YX1	Tenascin [OS=Mus musculus]	16	21	21	21	2110	231.7	4.89	65.14	21	1
P05064	Fructose-bisphosphate aldolase A [OS=Mus musculus]	72	21	21	21	364	39.3	8.09	64.72	21	1
P42703	Leukemia inhibitory factor receptor [OS=Mus musculus]	22	19	21	19	1092	122.5	6.04	61.52	19	1
P17182	Alpha-enolase [OS=Mus musculus]	63	17	20	17	434	47.1	6.8	62.97	17	1
P99024	Tubulin beta-5 chain [OS=Mus musculus]	59	17	20	4	444	49.6	4.89	61.07	17	1
O70362	Phosphatidylinositol-glycan-specific phospholipase D [OS=Mus musculus]	36	20	20	20	837	93.2	7.12	60.17	20	1
Q64727	Vinculin [OS=Mus musculus]	25	20	20	20	1066	116.6	6	56.66	20	1
P16858	Glyceraldehyde-3-phosphate dehydrogenase [OS=Mus musculus]	72	15	19	15	333	35.8	8.25	63.45	15	1
P19221	Prothrombin [OS=Mus musculus]	33	16	18	16	618	70.2	6.43	50.76	16	1
Q9QXC1	Fetuin-B [OS=Mus musculus]	48	10	18	10	388	42.7	6.61	64.55	10	1
Q68FD5	Clathrin heavy chain 1 [OS=Mus musculus]	18	18	18	18	1675	191.4	5.69	57.11	18	1
P07901	Heat shock protein HSP 90-alpha [OS=Mus musculus]	29	15	18	7	733	84.7	5.01	56.89	15	1
O35744	Chitinase-like protein 3 [OS=Mus musculus]	63	16	18	16	398	44.4	5.69	55.38	16	1
P11499	Heat shock protein HSP 90-beta [OS=Mus musculus]	24	15	18	6	724	83.2	5.03	52.67	15	1
P03987	Ig gamma-3 chain C region [OS=Mus musculus]	53	12	17	12	398	43.9	7.14	58.06	12	1
Q8BND5	Sulfhydryl oxidase 1 [OS=Mus musculus]	34	17	17	17	748	82.7	7.17	57.1	17	1
P01942	Hemoglobin subunit alpha [OS=Mus musculus]	63	6	17	6	142	15.1	8.22	55.5	6	1
P68372	Tubulin beta-4B chain [OS=Mus musculus]	49	14	17	1	445	49.8	4.89	52.6	14	1
P01872	Immunoglobulin heavy constant mu [OS=Mus musculus]	33	12	17	12	454	49.9	7.01	51.66	12	1
P68373	Tubulin alpha-1C chain [OS=Mus musculus]	51	16	17	1	449	49.9	5.1	51	16	1
P08226	Apolipoprotein E [OS=Mus musculus]	48	11	17	11	311	35.8	5.68	48.95	11	1
P68369	Tubulin alpha-1A chain [OS=Mus musculus]	49	16	17	1	451	50.1	5.06	48.73	16	1
Q01339	Beta-2-glycoprotein 1 [OS=Mus musculus]	48	15	17	15	345	38.6	8.22	46.53	15	1
P24527	Leukotriene A-4 hydrolase [OS=Mus musculus]	35	15	16	15	611	69	6.42	43.34	15	1
Q06770	Corticosteroid-binding globulin [OS=Mus musculus]	47	11	16	11	397	44.7	5.24	55.04	11	1
P97290	Plasma protease C1 inhibitor [OS=Mus musculus]	42	15	16	15	504	55.5	6.29	53.79	15	1
P02088	Hemoglobin subunit beta-1 [OS=Mus musculus]	65	7	16	7	147	15.8	7.65	49.65	7	1
Q9DBB9	Carboxypeptidase N subunit 2 [OS=Mus musculus]	41	14	16	14	547	60.4	5.88	48.44	14	1
P01898	H-2 class I histocompatibility antigen, Q10 alpha chain [OS=Mus musculus]	49	14	16	10	325	37.2	5.25	48.13	14	1
Q7TPR4	Alpha-actinin-1 [OS=Mus musculus]	24	16	16	7	892	103	5.38	48.09	16	1
P63017	Heat shock cognate 71 kDa protein [OS=Mus musculus]	32	16	16	14	646	70.8	5.52	46.5	16	1
Q01279	Epidermal growth factor receptor [OS=Mus musculus]	16	16	16	16	1210	134.8	6.86	46.4	16	1
Q9D1A2	Cytosolic non-specific dipeptidase [OS=Mus musculus]	45	15	15	15	475	52.7	5.66	43.76	15	1
P97298	Pigment epithelium-derived factor [OS=Mus musculus]	47	13	15	13	417	46.2	6.98	52.01	13	1
Q61702	Inter-alpha-trypsin inhibitor heavy chain H1 [OS=Mus musculus]	27	15	15	15	907	101	6.96	50.69	15	1
Q9ESB3	Histidine-rich glycoprotein [OS=Mus musculus]	40	15	15	15	525	59.1	7.66	48.56	15	1
P26041	Moesin [OS=Mus musculus]	34	15	15	13	577	67.7	6.6	43.82	15	1
Q9JKF1	Ras GTPase-activating-like protein IQGAP1 [OS=Mus musculus]	15	15	15	15	1657	188.6	6.48	42.42	15	1
P37889	Fibulin-2 [OS=Mus musculus]	16	15	15	15	1221	131.7	4.68	41.56	15	1
P06683	Complement component C9 [OS=Mus musculus]	30	13	15	13	548	62	5.78	39.72	13	1
P68368	Tubulin alpha-4A chain [OS=Mus musculus]	35	13	15	2	448	49.9	5.06	38.96	13	1
P40142	Transketolase [OS=Mus musculus]	39	13	14	13	623	67.6	7.5	55.24	13	1
P10126	Elongation factor 1-alpha 1 [OS=Mus musculus]	39	12	14	12	462	50.1	9.01	49.79	12	1
Q61247	Alpha-2-antiplasmin [OS=Mus musculus]	44	14	14	14	491	54.9	6.3	49.29	14	1
P06745	Glucose-6-phosphate isomerase [OS=Mus musculus]	34	13	14	13	558	62.7	8.13	48.77	13	1
P11680	Properdin [OS=Mus musculus]	33	14	14	14	464	50.3	7.84	44.05	14	1
Q07968	Coagulation factor XIII B chain [OS=Mus musculus]	30	14	14	14	669	76.1	6.92	37.76	14	1
Q06890	Clusterin [OS=Mus musculus]	33	12	14	12	448	51.6	5.67	36.94	12	1
Q80YC5	Coagulation factor XII [OS=Mus musculus]	30	12	13	12	597	65.7	6.84	46.18	12	1
P03953	Complement factor D [OS=Mus musculus]	45	9	13	9	259	28	6.67	45.11	9	1
Q61704	Inter-alpha-trypsin inhibitor heavy chain H3 [OS=Mus musculus]	23	12	13	12	889	99.3	6.05	52.37	12	1
P40124	Adenylyl cyclase-associated protein 1 [OS=Mus musculus]	35	13	13	13	474	51.5	7.52	42.4	13	1
Q02053	Ubiquitin-like modifier-activating enzyme 1 [OS=Mus musculus]	21	13	13	13	1058	117.7	5.66	42.23	13	1
Q8BFZ3	Beta-actin-like protein 2 [OS=Mus musculus]	31	7	13	2	376	42	5.49	41.34	7	1
P09411	Phosphoglycerate kinase 1 [OS=Mus musculus]	39	12	13	12	417	44.5	7.9	39.99	12	1
P62962	Profilin-1 [OS=Mus musculus]	84	8	13	8	140	14.9	8.28	39.05	8	1
P55065	Phospholipid transfer protein [OS=Mus musculus]	33	11	13	11	493	54.4	6.62	38.31	11	1
Q01149	Collagen alpha-2(I) chain [OS=Mus musculus]	14	13	13	13	1372	129.5	9.19	34.86	13	1
Q99JY9	Actin-related protein 3 [OS=Mus musculus]	47	12	12	10	418	47.3	5.88	41.37	12	1
Q9DCD0	6-phosphogluconate dehydrogenase, decarboxylating [OS=Mus musculus]	39	11	12	11	483	53.2	7.23	39.62	11	1
P01869	Ig gamma-1 chain C region, membrane-bound form [OS=Mus musculus]	38	10	12	10	393	43.4	6.44	39.05	10	1
P06151	L-lactate dehydrogenase A chain [OS=Mus musculus]	46	11	12	11	332	36.5	7.74	38.61	11	1
Q91VI7	Ribonuclease inhibitor [OS=Mus musculus]	40	12	12	12	456	49.8	4.78	35.02	12	1
O89053	Coronin-1A [OS=Mus musculus]	33	12	12	12	461	51	6.48	32.47	12	1
Q00612	Glucose-6-phosphate 1-dehydrogenase X [OS=Mus musculus]	29	12	12	12	515	59.2	6.49	32.45	12	1
P11247	Myeloperoxidase [OS=Mus musculus]	21	12	12	12	718	81.1	9.55	29.96	12	1
Q61703	Inter-alpha-trypsin inhibitor heavy chain H2 [OS=Mus musculus]	22	10	11	10	946	105.9	7.27	38.38	10	1
P07309	Transthyretin [OS=Mus musculus]	62	6	11	6	147	15.8	6.16	32.91	6	1
Q00724	Retinol-binding protein 4 [OS=Mus musculus]	56	9	11	9	201	23.2	5.99	32.26	9	1
Q9WVA4	Transgelin-2 [OS=Mus musculus]	61	10	11	10	199	22.4	8.24	30.98	10	1
P63101	14-3-3 protein zeta/delta [OS=Mus musculus]	48	11	11	7	245	27.8	4.79	30.88	11	1
P29351	Tyrosine-protein phosphatase non-receptor type 6 [OS=Mus musculus]	25	11	11	11	595	67.5	7.81	28.87	11	1
P09470	Angiotensin-converting enzyme [OS=Mus musculus]	12	10	10	10	1312	150.8	6.55	27.1	10	1
Q61176	Arginase-1 [OS=Mus musculus]	57	10	10	10	323	34.8	7.01	39.76	10	1
Q8VCS0	N-acetylmuramoyl-L-alanine amidase [OS=Mus musculus]	33	9	10	9	530	57.7	6.98	37.5	9	1
Q61598	Rab GDP dissociation inhibitor beta [OS=Mus musculus]	41	10	10	9	445	50.5	6.25	36.49	10	1
P70389	Insulin-like growth factor-binding protein complex acid labile subunit [OS=Mus musculus]	28	10	10	10	603	66.9	6.6	36.09	10	1
Q9DBJ1	Phosphoglycerate mutase 1 [OS=Mus musculus]	57	9	10	9	254	28.8	7.18	34.42	9	1
P57780	Alpha-actinin-4 [OS=Mus musculus]	14	10	10	1	912	104.9	5.41	33.8	10	1
P18760	Cofilin-1 [OS=Mus musculus]	58	9	10	9	166	18.5	8.09	32.48	9	1
Q62356	Follistatin-related protein 1 [OS=Mus musculus]	45	10	10	10	306	34.5	5.85	31.42	10	1
P11859	Angiotensinogen [OS=Mus musculus]	26	9	10	9	477	52	5.44	31.25	9	1
Q5FW60	Major urinary protein 20 [OS=Mus musculus]	60	9	10	8	181	20.9	4.89	29.72	9	1
Q64726	Zinc-alpha-2-glycoprotein [OS=Mus musculus]	42	9	10	9	307	35.3	6.18	29.31	9	1
P61161	Actin-related protein 2 [OS=Mus musculus]	37	10	10	10	394	44.7	6.74	28.2	10	1
P29788	Vitronectin [OS=Mus musculus]	24	9	10	9	478	54.8	5.88	28.17	9	1
Q922F4	Tubulin beta-6 chain [OS=Mus musculus]	28	9	10	3	447	50.1	4.89	27.94	9	1
Q9QWK4	CD5 antigen-like [OS=Mus musculus]	30	10	10	10	352	38.8	5.16	25.88	10	1
Q9CQV8	14-3-3 protein beta/alpha [OS=Mus musculus]	50	10	10	5	246	28.1	4.83	25.59	10	1
Q9QUM9	Proteasome subunit alpha type-6 [OS=Mus musculus]	46	9	10	9	246	27.4	6.76	25.2	9	1
P68510	14-3-3 protein eta [OS=Mus musculus]	44	10	10	6	246	28.2	4.89	23.62	10	1
Q9JJN5	Carboxypeptidase N catalytic chain [OS=Mus musculus]	33	8	9	8	457	51.8	8.28	33.1	8	1
P10605	Cathepsin B [OS=Mus musculus]	35	9	9	9	339	37.3	5.91	29.74	9	1
Q8CG16	Complement C1r-A subcomponent [OS=Mus musculus]	18	8	9	8	707	80	5.66	25.72	8	1
O88947	Coagulation factor X [OS=Mus musculus]	29	9	9	9	481	54	5.66	25.1	9	1
Q91WP0	Mannan-binding lectin serine protease 2 [OS=Mus musculus]	17	9	9	9	685	75.5	6.07	24.76	9	1
P47791	Glutathione reductase, mitochondrial [OS=Mus musculus]	32	8	9	8	500	53.6	7.99	34.56	8	1
P27005	Protein S100-A8 [OS=Mus musculus]	73	3	9	3	89	10.3	5.68	34.31	3	1
P24452	Macrophage-capping protein [OS=Mus musculus]	47	9	9	9	352	39.2	7.2	31.94	9	1
Q8VCG4	Complement component C8 gamma chain [OS=Mus musculus]	62	8	9	8	202	22.5	9.25	31.27	8	1
Q9CVB6	Actin-related protein 2/3 complex subunit 2 [OS=Mus musculus]	44	9	9	9	300	34.3	7.36	29.58	9	1
P01837	Immunoglobulin kappa constant [OS=Mus musculus]	69	5	9	5	107	11.9	5.9	28.96	5	1
P10107	Annexin A1 [OS=Mus musculus]	32	8	9	8	346	38.7	7.37	28.13	8	1
P28798	Progranulin [OS=Mus musculus]	22	9	9	9	589	63.4	6.8	28.06	9	1
Q3TRM8	Hexokinase-3 [OS=Mus musculus]	16	9	9	9	922	100	5.94	28.05	9	1
P11087	Collagen alpha-1(I) chain [OS=Mus musculus]	12	9	9	9	1453	137.9	5.85	27.9	9	1
O08709	Peroxiredoxin-6 [OS=Mus musculus]	54	9	9	9	224	24.9	6.01	27.61	9	1
Q9R111	Guanine deaminase [OS=Mus musculus]	30	9	9	9	454	51	5.53	26.36	9	1
P61982	14-3-3 protein gamma [OS=Mus musculus]	48	9	9	4	247	28.3	4.89	26.16	9	1
Q8BPB5	EGF-containing fibulin-like extracellular matrix protein 1 [OS=Mus musculus]	29	9	9	9	493	54.9	5.14	25.88	9	1
Q61207	Prosaposin [OS=Mus musculus]	22	9	9	9	557	61.4	5.19	24.94	9	1
P23492	Purine nucleoside phosphorylase [OS=Mus musculus]	39	8	9	8	289	32.3	6.16	23.28	8	1
P08121	Collagen alpha-1(III) chain [OS=Mus musculus]	7	8	9	8	1464	138.9	6.52	22.78	8	1
Q61554	Fibrillin-1 [OS=Mus musculus]	4	9	9	9	2873	312.1	4.92	21.65	9	1
Q8CG14	Complement C1s-1 subcomponent [OS=Mus musculus]	20	8	8	8	688	76.8	5.08	27.34	8	1
P21180	Complement C2 [OS=Mus musculus]	16	8	8	8	760	84.7	7.56	23.4	8	1
Q9WV32	Actin-related protein 2/3 complex subunit 1B [OS=Mus musculus]	30	8	8	8	372	41	8.35	29.76	8	1
P16045	Galectin-1 [OS=Mus musculus]	79	8	8	8	135	14.9	5.49	28.91	8	1
P08607	C4b-binding protein [OS=Mus musculus]	20	7	8	7	469	51.5	7.15	26.72	7	1
Q61599	Rho GDP-dissociation inhibitor 2 [OS=Mus musculus]	62	7	8	7	200	22.8	5.11	26.7	7	1
P49182	Heparin cofactor 2 [OS=Mus musculus]	26	8	8	8	478	54.5	7.34	25.08	8	1
P17751	Triosephosphate isomerase [OS=Mus musculus]	45	8	8	8	249	26.7	7.3	25.04	8	1
P70274	Selenoprotein P [OS=Mus musculus]	24	8	8	8	380	42.7	7.09	24.16	8	1
Q9R1P4	Proteasome subunit alpha type-1 [OS=Mus musculus]	46	8	8	8	263	29.5	6.46	24	8	1
P01867	Immunoglobulin heavy constant gamma 2B [OS=Mus musculus]	23	5	8	5	404	44.2	6.52	23.27	5	1
P99029	Peroxiredoxin-5, mitochondrial [OS=Mus musculus]	45	8	8	8	210	21.9	8.85	23.21	8	1
Q9D154	Leukocyte elastase inhibitor A [OS=Mus musculus]	23	7	8	7	379	42.5	6.21	22.6	7	1
Q9D0F9	Phosphoglucomutase-1 [OS=Mus musculus]	27	7	8	7	562	61.4	6.57	22.53	7	1
P51885	Lumican [OS=Mus musculus]	21	6	8	6	338	38.2	6.43	22.31	6	1
Q9ET01	Glycogen phosphorylase, liver form [OS=Mus musculus]	14	8	8	8	850	97.4	7.09	22.04	8	1
Q61316	Heat shock 70 kDa protein 4 [OS=Mus musculus]	13	8	8	8	841	94.1	5.24	21.86	8	1
O08692	Neutrophilic granule protein [OS=Mus musculus]	50	8	8	8	167	19.3	5.31	21.23	8	1
P20029	Endoplasmic reticulum chaperone BiP [OS=Mus musculus]	15	8	8	6	655	72.4	5.16	20.25	8	1
Q6IRU2	Tropomyosin alpha-4 chain [OS=Mus musculus]	36	7	8	7	248	28.5	4.68	20.06	7	1
Q9Z2U1	Proteasome subunit alpha type-5 [OS=Mus musculus]	51	8	8	8	241	26.4	4.79	19.89	8	1
Q8K1B8	Fermitin family homolog 3 [OS=Mus musculus]	15	8	8	8	665	75.6	7.05	17.59	8	1
O08529	Calpain-2 catalytic subunit [OS=Mus musculus]	15	6	7	6	700	79.8	4.96	19.51	6	1
Q01853	Transitional endoplasmic reticulum ATPase [OS=Mus musculus]	17	7	7	7	806	89.3	5.26	27.56	7	1
P17742	Peptidyl-prolyl cis-trans isomerase A [OS=Mus musculus]	49	5	7	5	164	18	7.9	25.47	5	1
Q9R098	Hepatocyte growth factor activator [OS=Mus musculus]	20	7	7	7	653	70.5	7.03	23.96	7	1
P35700	Peroxiredoxin-1 [OS=Mus musculus]	51	7	7	7	199	22.2	8.12	22.95	7	1
P04939	Major urinary protein 3 [OS=Mus musculus]	44	6	7	4	184	21.5	4.81	22.94	6	1
P09813	Apolipoprotein A-II [OS=Mus musculus]	37	3	7	3	102	11.3	7.18	22.43	3	1
Q60710	Deoxynucleoside triphosphate triphosphohydrolase SAMHD1 [OS=Mus musculus]	15	7	7	7	658	75.8	7.93	21.87	7	1
Q60963	Platelet-activating factor acetylhydrolase [OS=Mus musculus]	23	7	7	7	440	49.2	7.12	21.5	7	1
Q07456	Protein AMBP [OS=Mus musculus]	27	7	7	7	349	39	6.32	21	7	1
P52430	Serum paraoxonase/arylesterase 1 [OS=Mus musculus]	34	7	7	7	355	39.5	5.22	20.81	7	1
Q05816	Fatty acid-binding protein 5 [OS=Mus musculus]	54	7	7	7	135	15.1	6.54	20.63	7	1
P16301	Phosphatidylcholine-sterol acyltransferase [OS=Mus musculus]	24	7	7	7	438	49.7	6.43	20.56	7	1
Q01768	Nucleoside diphosphate kinase B [OS=Mus musculus]	51	6	7	6	152	17.4	7.5	19.77	6	1
Q60605	Myosin light polypeptide 6 [OS=Mus musculus]	44	6	7	6	151	16.9	4.65	19.71	6	1
Q8BH61	Coagulation factor XIII A chain [OS=Mus musculus]	12	7	7	7	732	83.2	5.92	19.69	7	1
Q9Z1Q5	Chloride intracellular channel protein 1 [OS=Mus musculus]	45	7	7	7	241	27	5.17	19.37	7	1
Q61171	Peroxiredoxin-2 [OS=Mus musculus]	57	6	7	6	198	21.8	5.41	19.32	6	1
P01887	Beta-2-microglobulin [OS=Mus musculus]	61	5	7	5	119	13.8	8.44	18.71	5	1
Q61730	Interleukin-1 receptor accessory protein [OS=Mus musculus]	11	6	7	6	570	65.7	7.77	17.59	6	1
P10493	Nidogen-1 [OS=Mus musculus]	7	7	7	7	1245	136.5	5.44	17.52	7	1
P68254	14-3-3 protein theta [OS=Mus musculus]	32	7	7	3	245	27.8	4.78	17.41	7	1
P62259	14-3-3 protein epsilon [OS=Mus musculus]	19	6	7	3	255	29.2	4.74	17.41	6	1
Q61398	Procollagen C-endopeptidase enhancer 1 [OS=Mus musculus]	22	7	7	7	468	50.1	8.41	16.98	7	1
P26928	Hepatocyte growth factor-like protein [OS=Mus musculus]	14	7	7	7	716	80.6	7.56	16.73	7	1
Q93092	Transaldolase [OS=Mus musculus]	19	7	7	7	337	37.4	7.03	16.7	7	1
P63242	Eukaryotic translation initiation factor 5A-1 [OS=Mus musculus]	71	6	6	6	154	16.8	5.24	27.08	6	1
Q8R121	Protein Z-dependent protease inhibitor [OS=Mus musculus]	24	6	6	6	448	51.8	5.67	26.36	6	1
P09581	Macrophage colony-stimulating factor 1 receptor [OS=Mus musculus]	12	6	6	6	977	109.1	6.21	24.45	6	1
P59999	Actin-related protein 2/3 complex subunit 4 [OS=Mus musculus]	54	6	6	6	168	19.7	8.43	20.8	6	1
P47757	F-actin-capping protein subunit beta [OS=Mus musculus]	35	6	6	6	277	31.3	5.74	20.4	6	1
Q9R1P3	Proteasome subunit beta type-2 [OS=Mus musculus]	43	6	6	6	201	22.9	7.02	20.01	6	1
P11352	Glutathione peroxidase 1 [OS=Mus musculus]	42	6	6	6	201	22.3	7.21	19.92	6	1
P19973	Lymphocyte-specific protein 1 [OS=Mus musculus]	34	6	6	6	330	36.7	4.82	19.28	6	1
P10649	Glutathione S-transferase Mu 1 [OS=Mus musculus]	33	6	6	6	218	26	7.94	19.05	6	1
Q9Z2U0	Proteasome subunit alpha type-7 [OS=Mus musculus]	38	6	6	6	248	27.8	8.46	18.21	6	1
P16110	Galectin-3 [OS=Mus musculus]	19	6	6	6	264	27.5	8.38	18.18	6	1
Q00519	Xanthine dehydrogenase/oxidase [OS=Mus musculus]	6	6	6	6	1335	146.5	7.56	17.74	6	1
P00920	Carbonic anhydrase 2 [OS=Mus musculus]	40	6	6	6	260	29	7.01	17.55	6	1
P01897	H-2 class I histocompatibility antigen, L-D alpha chain [OS=Mus musculus]	14	6	6	2	362	40.7	6.25	17.4	6	1
Q6WVG3	BTB/POZ domain-containing protein KCTD12 [OS=Mus musculus]	24	6	6	6	327	35.9	5.81	17.19	6	1
Q921M7	CYFIP-related Rac1 interactor B [OS=Mus musculus]	27	6	6	6	324	36.8	6.06	16.9	6	1
O08553	Dihydropyrimidinase-related protein 2 [OS=Mus musculus]	14	6	6	6	572	62.2	6.38	16.74	6	1
O88342	WD repeat-containing protein 1 [OS=Mus musculus]	19	6	6	6	606	66.4	6.6	16.72	6	1
P10923	Osteopontin [OS=Mus musculus]	33	6	6	6	294	32.4	4.53	16.67	6	1
O88844	Isocitrate dehydrogenase [NADP] cytoplasmic [OS=Mus musculus]	19	6	6	6	414	46.6	7.17	16.59	6	1
P43025	Tetranectin [OS=Mus musculus]	45	6	6	6	202	22.2	5.66	16.33	6	1
P35278	Ras-related protein Rab-5C [OS=Mus musculus]	44	6	6	6	216	23.4	8.41	16.31	6	1
Q9R1P0	Proteasome subunit alpha type-4 [OS=Mus musculus]	24	5	6	5	261	29.5	7.72	16.2	5	1
P09103	Protein disulfide-isomerase [OS=Mus musculus]	15	6	6	6	509	57	4.88	16.19	6	1
P41317	Mannose-binding protein C [OS=Mus musculus]	26	5	6	5	244	25.9	5.06	16.17	5	1
Q05793	Basement membrane-specific heparan sulfate proteoglycan core protein [OS=Mus musculus]	2	6	6	6	3707	398	6.32	16.14	6	1
Q76MZ3	Serine/threonine-protein phosphatase 2A 65 kDa regulatory subunit A alpha isoform [OS=Mus musculus]	16	6	6	6	589	65.3	5.11	15.98	6	1
P30681	High mobility group protein B2 [OS=Mus musculus]	28	5	6	4	210	24.1	7.31	15.61	5	1
Q9D8U8	Sorting nexin-5 [OS=Mus musculus]	16	6	6	5	404	46.8	6.62	14.87	6	1
P51150	Ras-related protein Rab-7a [OS=Mus musculus]	37	6	6	6	207	23.5	6.7	14.76	6	1
Q61508	Extracellular matrix protein 1 [OS=Mus musculus]	14	6	6	6	559	62.8	6.8	14.69	6	1
Q9JHH6	Carboxypeptidase B2 [OS=Mus musculus]	23	5	5	5	422	48.8	7.97	16	5	1
O70370	Cathepsin S [OS=Mus musculus]	18	4	5	4	340	38.4	6.96	13.1	4	1
P33434	72 kDa type IV collagenase (MMP-2) [OS=Mus musculus]	15	5	5	5	662	74.1	5.53	12.94	5	1
P01878	Ig alpha chain C region [OS=Mus musculus]	24	5	5	5	344	36.9	5.06	20.41	5	1
Q9R0P3	S-formylglutathione hydrolase [OS=Mus musculus]	28	5	5	5	282	31.3	7.12	18	5	1
P50543	Protein S100-A11 [OS=Mus musculus]	81	5	5	5	98	11.1	5.45	17.93	5	1
O09164	Extracellular superoxide dismutase [Cu-Zn] [OS=Mus musculus]	29	5	5	5	251	27.4	6.84	17.53	5	1
P06330	Ig heavy chain V region AC38 205.12 [OS=Mus musculus]	58	5	5	5	118	12.9	7.11	17.51	5	1
Q99PT1	Rho GDP-dissociation inhibitor 1 [OS=Mus musculus]	40	5	5	5	204	23.4	5.2	17.1	5	1
P08228	Superoxide dismutase [Cu-Zn] [OS=Mus musculus]	39	5	5	5	154	15.9	6.51	15.64	5	1
P14106	Complement C1q subcomponent subunit B [OS=Mus musculus]	29	5	5	5	253	26.7	8.15	15.56	5	1
Q9CWJ9	Bifunctional purine biosynthesis protein ATIC [OS=Mus musculus]	14	5	5	5	592	64.2	6.76	15.41	5	1
P45700	Mannosyl-oligosaccharide 1,2-alpha-mannosidase IA [OS=Mus musculus]	11	5	5	5	655	73.2	6.81	15.35	5	1
P42225	Signal transducer and activator of transcription 1 [OS=Mus musculus]	10	5	5	5	749	87.1	5.58	15.27	5	1
P26350	Prothymosin alpha [OS=Mus musculus]	35	5	5	5	111	12.2	3.79	15.13	5	1
P31532	Serum amyloid A-4 protein [OS=Mus musculus]	44	5	5	5	130	15.1	9.26	15.05	5	1
P61979	Heterogeneous nuclear ribonucleoprotein K [OS=Mus musculus]	17	5	5	5	463	50.9	5.54	14.72	5	1
P47753	F-actin-capping protein subunit alpha-1 [OS=Mus musculus]	27	5	5	3	286	32.9	5.55	14.47	5	1
P04117	Fatty acid-binding protein, adipocyte [OS=Mus musculus]	43	5	5	5	132	14.6	8.4	14.17	5	1
P26040	Ezrin [OS=Mus musculus]	10	5	5	3	586	69.4	6.1	13.67	5	1
Q8R2S8	CD177 antigen [OS=Mus musculus]	9	5	5	5	817	87	5.67	13.65	5	1
P98064	Mannan-binding lectin serine protease 1 [OS=Mus musculus]	10	5	5	5	704	79.9	5.55	13.62	5	1
P10639	Thioredoxin [OS=Mus musculus]	44	4	5	4	105	11.7	4.92	13.48	4	1
P46412	Glutathione peroxidase 3 [OS=Mus musculus]	25	5	5	5	226	25.4	8.22	13.38	5	1
P08113	Endoplasmin [OS=Mus musculus]	7	5	5	4	802	92.4	4.82	13.1	5	1
Q9DBP5	UMP-CMP kinase [OS=Mus musculus]	35	5	5	5	196	22.2	5.83	13.1	5	1
Q60854	Serpin B6 [OS=Mus musculus]	11	4	5	4	378	42.6	5.74	12.7	4	1
P45376	Aldo-keto reductase family 1 member B1 [OS=Mus musculus]	22	5	5	5	316	35.7	7.18	12.65	5	1
P60843	Eukaryotic initiation factor 4A-I [OS=Mus musculus]	15	5	5	5	406	46.1	5.48	12.49	5	1
P01592	Immunoglobulin J chain [OS=Mus musculus]	31	4	5	4	159	18	4.89	12.44	4	1
P05201	Aspartate aminotransferase, cytoplasmic [OS=Mus musculus]	16	5	5	5	413	46.2	7.14	12.37	5	1
Q9D8Y0	EF-hand domain-containing protein D2 [OS=Mus musculus]	24	5	5	5	240	26.8	5.06	12.33	5	1
P57776	Elongation factor 1-delta [OS=Mus musculus]	26	5	5	4	281	31.3	5.02	12.08	5	1
P14847	C-reactive protein [OS=Mus musculus]	32	5	5	5	225	25.3	6.2	11.3	5	1
Q60847	Collagen alpha-1(XII) chain [OS=Mus musculus]	1	4	5	4	3120	340	5.64	11.1	4	1
Q9CQI6	Coactosin-like protein [OS=Mus musculus]	35	5	5	5	142	15.9	5.4	11.05	5	1
Q8VCT3	Aminopeptidase B [OS=Mus musculus]	8	4	4	4	650	72.4	5.35	10.48	4	1
P08905	Lysozyme C-2 [OS=Mus musculus]	45	3	4	3	148	16.7	8.81	17.92	3	1
O88593	Peptidoglycan recognition protein 1 [OS=Mus musculus]	46	4	4	4	182	20.5	7.44	16.59	4	1
P63028	Translationally-controlled tumor protein [OS=Mus musculus]	52	4	4	4	172	19.5	4.86	14.97	4	1
Q9QUH0	Glutaredoxin-1 [OS=Mus musculus]	57	4	4	4	107	11.9	8.37	13.33	4	1
O88968	Transcobalamin-2 [OS=Mus musculus]	19	4	4	4	430	47.6	6.33	13.21	4	1
P27773	Protein disulfide-isomerase A3 [OS=Mus musculus]	12	4	4	4	505	56.6	6.21	13.15	4	1
P97372	Proteasome activator complex subunit 2 [OS=Mus musculus]	27	4	4	4	239	27	5.76	13.13	4	1
P82198	Transforming growth factor-beta-induced protein ig-h3 [OS=Mus musculus]	9	4	4	4	683	74.6	7.06	13.07	4	1
P84228	Histone H3.2 [OS=Mus musculus]	35	3	4	1	136	15.4	11.27	12.89	3	1
P70296	Phosphatidylethanolamine-binding protein 1 [OS=Mus musculus]	47	4	4	4	187	20.8	5.4	12.69	4	1
P62137	Serine/threonine-protein phosphatase PP1-alpha catalytic subunit [OS=Mus musculus]	19	4	4	4	330	37.5	6.33	12.59	4	1
P05555	Integrin alpha-M [OS=Mus musculus]	7	4	4	4	1153	127.4	7.27	12.55	4	1
P26645	Myristoylated alanine-rich C-kinase substrate [OS=Mus musculus]	21	4	4	4	309	29.6	4.34	12.31	4	1
P01655	Ig kappa chain V-III region PC 7132 [OS=Mus musculus]	47	3	4	2	112	12	5.34	12.24	3	1
P00687	Alpha-amylase 1 [OS=Mus musculus]	9	4	4	1	511	57.6	6.96	11.88	4	1
Q9JII6	Aldo-keto reductase family 1 member A1 [OS=Mus musculus]	23	4	4	4	325	36.6	7.39	11.8	4	1
P70168	Importin subunit beta-1 [OS=Mus musculus]	6	3	4	3	876	97.1	4.78	11.74	3	1
Q9EPB4	Apoptosis-associated speck-like protein containing a CARD [OS=Mus musculus]	37	4	4	4	193	21.4	5.43	11.72	4	1
P47754	F-actin-capping protein subunit alpha-2 [OS=Mus musculus]	18	4	4	2	286	32.9	5.85	11.69	4	1
Q9R0Q7	Prostaglandin E synthase 3 [OS=Mus musculus]	32	4	4	4	160	18.7	4.55	11.61	4	1
P48036	Annexin A5 [OS=Mus musculus]	14	4	4	4	319	35.7	4.96	11.59	4	1
P97371	Proteasome activator complex subunit 1 [OS=Mus musculus]	21	4	4	4	249	28.7	5.97	11.59	4	1
Q9ET66	Peptidase inhibitor 16 [OS=Mus musculus]	16	4	4	4	498	53.6	4.77	11.52	4	1
Q3THE2	Myosin regulatory light chain 12B [OS=Mus musculus]	29	4	4	4	172	19.8	4.84	11.44	4	1
P19157	Glutathione S-transferase P 1 [OS=Mus musculus]	24	4	4	4	210	23.6	7.87	11.38	4	1
P62821	Ras-related protein Rab-1A [OS=Mus musculus]	25	4	4	2	205	22.7	6.21	11.16	4	1
Q9WUM4	Coronin-1C [OS=Mus musculus]	12	4	4	4	474	53.1	7.08	11.13	4	1
Q8CIE6	Coatomer subunit alpha [OS=Mus musculus]	6	4	4	4	1224	138.3	7.65	11.11	4	1
P00688	Pancreatic alpha-amylase 2a5 [OS=Mus musculus]	9	4	4	1	508	57.3	7.28	10.95	4	1
P51910	Apolipoprotein D [OS=Mus musculus]	20	3	4	3	189	21.5	4.91	10.86	3	1
P98086	Complement C1q subcomponent subunit A [OS=Mus musculus]	20	3	4	3	245	26	9.11	10.8	3	1
P33622	Apolipoprotein C-III [OS=Mus musculus]	46	3	4	3	99	11	4.75	10.79	3	1
Q9Z0P5	Twinfilin-2 [OS=Mus musculus]	19	4	4	4	349	39.4	6.8	10.7	4	1
P62814	V-type proton ATPase subunit B, brain isoform [OS=Mus musculus]	11	4	4	4	511	56.5	5.81	10.7	4	1
Q91ZJ5	UTP--glucose-1-phosphate uridylyltransferase [OS=Mus musculus]	10	4	4	4	508	56.9	7.61	10.63	4	1
Q04447	Creatine kinase B-type [OS=Mus musculus]	14	4	4	3	381	42.7	5.67	10.56	4	1
Q62426	Cystatin-B [OS=Mus musculus]	42	4	4	4	98	11	7.39	10.47	4	1
O70145	Neutrophil cytosol factor 2 [OS=Mus musculus]	12	4	4	4	525	59.4	6.61	10.44	4	1
Q9CPW4	Actin-related protein 2/3 complex subunit 5 [OS=Mus musculus]	44	4	4	4	151	16.3	5.67	10.43	4	1
P12246	Serum amyloid P-component [OS=Mus musculus]	22	4	4	4	224	26.2	6.35	10.43	4	1
P07310	Creatine kinase M-type [OS=Mus musculus]	10	3	4	2	381	43	7.06	10.33	3	1
P39039	Mannose-binding protein A [OS=Mus musculus]	26	4	4	4	239	25.4	7.61	10.25	4	1
Q61553	Fascin [OS=Mus musculus]	11	4	4	4	493	54.5	6.89	10.22	4	1
Q9D1G1	Ras-related protein Rab-1B [OS=Mus musculus]	24	4	4	2	201	22.2	5.73	10.06	4	1
Q9QUN9	Dickkopf-related protein 3 [OS=Mus musculus]	20	4	4	4	349	38.4	4.54	9.97	4	1
P61750	ADP-ribosylation factor 4 [OS=Mus musculus]	19	3	4	3	180	20.4	7.14	9.93	3	1
Q62465	Synaptic vesicle membrane protein VAT-1 homolog [OS=Mus musculus]	14	4	4	4	406	43.1	6.37	9.84	4	1
Q11136	Xaa-Pro dipeptidase [OS=Mus musculus]	11	4	4	4	493	55	5.78	9.82	4	1
P62806	Histone H4 [OS=Mus musculus]	39	4	4	4	103	11.4	11.36	9.8	4	1
P60335	Poly(rC)-binding protein 1 [OS=Mus musculus]	16	4	4	4	356	37.5	7.09	9.65	4	1
Q08879	Fibulin-1 [OS=Mus musculus]	11	4	4	4	705	78	5.16	9.61	4	1
P55284	Cadherin-5 [OS=Mus musculus]	5	3	4	3	784	87.8	5.3	9.54	3	1
O70456	14-3-3 protein sigma [OS=Mus musculus]	18	4	4	1	248	27.7	4.78	9.52	4	1
Q6P8X1	Sorting nexin-6 [OS=Mus musculus]	12	4	4	3	406	46.6	6.16	9.52	4	1
P14211	Calreticulin [OS=Mus musculus]	13	4	4	4	416	48	4.49	9.45	4	1
P21107	Tropomyosin alpha-3 chain [OS=Mus musculus]	14	4	4	4	285	33	4.72	9.07	4	1
P68040	Small ribosomal subunit protein RACK1 [OS=Mus musculus]	15	4	4	4	317	35.1	7.69	9.02	4	1
Q09014	Neutrophil cytosol factor 1 [OS=Mus musculus]	11	4	4	4	390	44.6	9.01	8.57	4	1
Q62418	Drebrin-like protein [OS=Mus musculus]	12	4	4	4	436	48.7	4.92	8.53	4	1
Q8VCT4	Carboxylesterase 1D [OS=Mus musculus]	9	4	4	1	565	61.7	6.61	8.39	4	1
Q8R016	Bleomycin hydrolase [OS=Mus musculus]	11	3	3	3	455	52.5	6.48	8.46	3	1
O35955	Proteasome subunit beta type-10 [OS=Mus musculus]	15	3	3	3	273	29	6.87	6.99	3	1
Q8C255	Dipeptidase 2 [OS=Mus musculus]	9	3	3	3	478	52.6	7.08	6.93	3	1
P01844	Ig lambda-2 chain C region [OS=Mus musculus]	32	2	3	1	104	11.2	6.27	11.69	2	1
P14069	Protein S100-A6 [OS=Mus musculus]	55	3	3	3	89	10	5.48	11.63	3	1
P07091	Protein S100-A4 [OS=Mus musculus]	26	3	3	3	101	11.7	5.31	11.58	3	1
P19324	Serpin H1 [OS=Mus musculus]	14	3	3	3	417	46.5	8.82	11.45	3	1
Q9CQ60	6-phosphogluconolactonase [OS=Mus musculus]	20	3	3	3	257	27.2	5.85	11.05	3	1
O35930	Platelet glycoprotein Ib alpha chain [OS=Mus musculus]	6	3	3	3	734	80	5.87	10.79	3	1
P68433	Histone H3.1 [OS=Mus musculus]	35	3	3	1	136	15.4	11.12	9.97	3	1
Q9R0P5	Destrin [OS=Mus musculus]	25	3	3	3	165	18.5	7.97	9.92	3	1
Q9JMH6	Thioredoxin reductase 1, cytoplasmic [OS=Mus musculus]	8	3	3	3	613	67	7.44	9.85	3	1
P34884	Macrophage migration inhibitory factor [OS=Mus musculus]	36	3	3	3	115	12.5	7.34	9.73	3	1
P01638	Ig kappa chain V-V region L6 [OS=Mus musculus]	26	2	3	2	115	13	7.81	9.64	2	1
P63001	Ras-related C3 botulinum toxin substrate 1 [OS=Mus musculus]	28	3	3	2	192	21.4	8.5	9.53	3	1
Q9JJH1	Ribonuclease 4 [OS=Mus musculus]	28	3	3	3	148	17	8.85	9.51	3	1
P08030	Adenine phosphoribosyltransferase [OS=Mus musculus]	24	3	3	3	180	19.7	6.79	9.5	3	1
Q9Z1T2	Thrombospondin-4 [OS=Mus musculus]	5	3	3	3	963	106.3	4.67	9.32	3	1
O88569	Heterogeneous nuclear ribonucleoproteins A2/B1 [OS=Mus musculus]	10	3	3	2	353	37.4	8.95	9.29	3	1
P12388	Plasminogen activator inhibitor 2, macrophage [OS=Mus musculus]	14	3	3	3	415	46.3	5.14	9.24	3	1
P62774	Myotrophin [OS=Mus musculus]	39	3	3	3	118	12.9	5.52	9.22	3	1
P18528	Ig heavy chain V region 6.96 [OS=Mus musculus]	31	3	3	3	98	11	7.93	9.12	3	1
Q8VDM4	26S proteasome non-ATPase regulatory subunit 2 [OS=Mus musculus]	6	3	3	3	908	100.1	5.17	9.07	3	1
P0DP27	Calmodulin-2 [OS=Mus musculus]	24	3	3	3	149	16.8	4.22	9.05	3	1
Q4KML4	Costars family protein ABRACL [OS=Mus musculus]	47	3	3	3	81	9	5.8	9.04	3	1
P01864	Ig gamma-2A chain C region secreted form [OS=Mus musculus]	10	2	3	2	335	36.6	8.22	8.94	2	1
P63254	Cysteine-rich protein 1 [OS=Mus musculus]	47	3	3	3	77	8.5	8.57	8.94	3	1
Q02105	Complement C1q subcomponent subunit C [OS=Mus musculus]	17	3	3	3	246	26	8.54	8.91	3	1
O70475	UDP-glucose 6-dehydrogenase [OS=Mus musculus]	10	3	3	3	493	54.8	7.56	8.64	3	1
P49722	Proteasome subunit alpha type-2 [OS=Mus musculus]	19	3	3	3	234	25.9	7.43	8.6	3	1
Q05144	Ras-related C3 botulinum toxin substrate 2 [OS=Mus musculus]	20	3	3	2	192	21.4	7.61	8.6	3	1
P01665	Ig kappa chain V-III region PC 7043 [OS=Mus musculus]	48	3	3	2	111	12	4.61	8.47	3	1
Q62159	Rho-related GTP-binding protein RhoC [OS=Mus musculus]	12	3	3	3	193	22	6.58	8.2	3	1
P62983	Ubiquitin-ribosomal protein eS31 fusion protein [OS=Mus musculus]	22	3	3	3	156	17.9	9.64	8.13	3	1
Q9WVJ3	Carboxypeptidase Q [OS=Mus musculus]	10	3	3	3	470	51.8	6.21	8.12	3	1
P01787	Ig heavy chain V regions TEPC 15/S107/HPCM1/HPCM2/HPCM3 [OS=Mus musculus]	20	2	3	2	123	13.8	6.62	8.11	2	1
P16460	Argininosuccinate synthase [OS=Mus musculus]	13	3	3	3	412	46.6	8.22	8.09	3	1
Q9CY58	SERPINE1 mRNA-binding protein 1 [OS=Mus musculus]	12	3	3	3	407	44.7	8.54	8.03	3	1
P70460	Vasodilator-stimulated phosphoprotein [OS=Mus musculus]	10	3	3	3	375	39.6	8.53	8.02	3	1
Q8BG05	Heterogeneous nuclear ribonucleoprotein A3 [OS=Mus musculus]	9	3	3	3	379	39.6	9.01	8	3	1
Q641P0	Actin-related protein 3B [OS=Mus musculus]	11	3	3	1	418	47.5	6.02	7.97	3	1
P02468	Laminin subunit gamma-1 [OS=Mus musculus]	2	3	3	3	1607	177.2	5.21	7.96	3	1
Q60994	Adiponectin [OS=Mus musculus]	15	3	3	3	247	26.8	5.57	7.95	3	1
P80316	T-complex protein 1 subunit epsilon [OS=Mus musculus]	7	2	3	2	541	59.6	6.02	7.9	2	1
P14206	Small ribosomal subunit protein uS2 [OS=Mus musculus]	16	3	3	3	295	32.8	4.87	7.9	3	1
O70435	Proteasome subunit alpha type-3 [OS=Mus musculus]	17	3	3	3	255	28.4	5.44	7.9	3	1
P46638	Ras-related protein Rab-11B [OS=Mus musculus]	17	3	3	3	218	24.5	5.94	7.88	3	1
Q99KQ4	Nicotinamide phosphoribosyltransferase [OS=Mus musculus]	9	3	3	3	491	55.4	7.15	7.74	3	1
P56399	Ubiquitin carboxyl-terminal hydrolase 5 [OS=Mus musculus]	5	3	3	3	858	95.8	5.01	7.72	3	1
P63158	High mobility group protein B1 [OS=Mus musculus]	14	2	3	1	215	24.9	5.74	7.59	2	1
Q9Z121	C-C motif chemokine 8 [OS=Mus musculus]	41	3	3	3	97	11	8.35	7.55	3	1
Q9CWK8	Sorting nexin-2 [OS=Mus musculus]	7	3	3	3	519	58.4	5.12	7.42	3	1
P21460	Cystatin-C [OS=Mus musculus]	29	3	3	3	140	15.5	9	7.39	3	1
P49312	Heterogeneous nuclear ribonucleoprotein A1 [OS=Mus musculus]	11	3	3	2	320	34.2	9.23	7.3	3	1
O70251	Elongation factor 1-beta [OS=Mus musculus]	19	3	3	2	225	24.7	4.69	7.19	3	1
O70165	Ficolin-1 [OS=Mus musculus]	14	3	3	3	334	36.3	6.52	7.06	3	1
Q3U5Q7	UMP-CMP kinase 2, mitochondrial [OS=Mus musculus]	10	3	3	3	447	50	7.27	7.03	3	1
P61028	Ras-related protein Rab-8B [OS=Mus musculus]	17	3	3	1	207	23.6	9.07	6.93	3	1
Q8VCC2	Liver carboxylesterase 1 [OS=Mus musculus]	5	3	3	1	565	62.6	6	6.91	3	1
P43277	Histone H1.3 [OS=Mus musculus]	16	3	3	1	221	22.1	11.03	6.88	3	1
Q62393	Tumor protein D52 [OS=Mus musculus]	16	3	3	3	224	24.3	4.72	6.81	3	1
Q61805	Lipopolysaccharide-binding protein [OS=Mus musculus]	9	3	3	3	481	53	8.5	6.8	3	1
P48759	Pentraxin-related protein PTX3 [OS=Mus musculus]	9	3	3	3	381	41.8	5.38	6.75	3	1
Q921F2	TAR DNA-binding protein 43 [OS=Mus musculus]	9	3	3	3	414	44.5	6.7	6.73	3	1
P02798	Metallothionein-2 [OS=Mus musculus]	33	2	3	2	61	6.1	7.83	6.66	2	1
Q9WVK4	EH domain-containing protein 1 [OS=Mus musculus]	8	3	3	3	534	60.6	6.83	6.57	3	1
Q8K0D2	Hyaluronan-binding protein 2 [OS=Mus musculus]	7	3	3	3	558	62.3	6.37	6.34	3	1
P01843	Ig lambda-1 chain C region [OS=Mus musculus]	28	2	3	2	105	11.6	6.27	6.33	2	1
P43274	Histone H1.4 [OS=Mus musculus]	16	3	3	1	219	22	11.11	6.27	3	1
P97461	Small ribosomal subunit protein uS7 [OS=Mus musculus]	19	3	3	3	204	22.9	9.72	6.24	3	1
Q922B2	Aspartate--tRNA ligase, cytoplasmic [OS=Mus musculus]	6	3	3	3	501	57.1	6.49	6.13	3	1
P99026	Proteasome subunit beta type-4 [OS=Mus musculus]	13	3	3	3	264	29.1	5.64	6.12	3	1
Q03311	Cholinesterase [OS=Mus musculus]	5	3	3	3	603	68.4	7.25	6.11	3	1
Q8VBT6	Apolipoprotein B receptor [OS=Mus musculus]	4	3	3	3	942	102.6	4.36	5.97	3	1
O55131	Septin-7 [OS=Mus musculus]	7	3	3	3	436	50.5	8.57	5.94	3	1
P18242	Cathepsin D [OS=Mus musculus]	11	2	2	2	410	44.9	7.15	6.87	2	1
Q91X79	Chymotrypsin-like elastase family member 1 [OS=Mus musculus]	14	2	2	2	266	28.9	8.24	5.73	2	1
Q9QUR6	Prolyl endopeptidase [OS=Mus musculus]	4	2	2	2	710	80.7	5.73	5.26	2	1
P28063	Proteasome subunit beta type-8 [OS=Mus musculus]	13	2	2	2	276	30.2	6.68	5.08	2	1
Q9CPY7	Cytosol aminopeptidase [OS=Mus musculus]	5	2	2	2	519	56.1	7.72	4.95	2	1
Q11011	Puromycin-sensitive aminopeptidase [OS=Mus musculus]	3	2	2	2	920	103.3	5.9	4.76	2	1
P41245	Matrix metalloproteinase-9 [OS=Mus musculus]	4	2	2	2	730	80.5	6.09	4.71	2	1
O35350	Calpain-1 catalytic subunit [OS=Mus musculus]	4	2	2	2	713	82.1	5.87	4.54	2	1
P33587	Vitamin K-dependent protein C [OS=Mus musculus]	4	2	2	2	460	51.8	6.35	4.46	2	1
P01845	Ig lambda-3 chain C region [OS=Mus musculus]	32	2	2	1	104	11.4	5.33	8.65	2	1
P70349	Adenosine 5'-monophosphoramidase HINT1 [OS=Mus musculus]	30	2	2	2	126	13.8	6.87	8.45	2	1
P50396	Rab GDP dissociation inhibitor alpha [OS=Mus musculus]	9	2	2	1	447	50.5	5.08	8.24	2	1
P04945	Ig kappa chain V-VI region NQ2-6.1 [OS=Mus musculus]	15	1	2	1	108	11.7	8.84	7.95	1	1
P51410	Large ribosomal subunit protein uL6 [OS=Mus musculus]	18	2	2	2	192	21.9	9.95	7.87	2	1
P51437	Cathelicidin antimicrobial peptide [OS=Mus musculus]	16	1	2	1	172	19.4	8.68	7.7	1	1
Q9D1H9	Microfibril-associated glycoprotein 4 [OS=Mus musculus]	18	2	2	2	257	28.9	5.44	7.66	2	1
Q9CR51	V-type proton ATPase subunit G 1 [OS=Mus musculus]	39	2	2	2	118	13.7	7.97	7.64	2	1
Q8BKC5	Importin-5 [OS=Mus musculus]	3	2	2	2	1097	123.5	4.93	7.55	2	1
Q91YR9	Prostaglandin reductase 1 [OS=Mus musculus]	11	2	2	2	329	35.5	7.96	7.34	2	1
P62827	GTP-binding nuclear protein Ran [OS=Mus musculus]	14	2	2	2	216	24.4	7.49	7.12	2	1
Q9DBC7	cAMP-dependent protein kinase type I-alpha regulatory subunit [OS=Mus musculus]	8	2	2	2	381	43.2	5.35	7.07	2	1
P04940	Ig kappa chain V-VI region NQ2-17.4.1 [OS=Mus musculus]	19	1	2	1	107	11.6	9.36	6.92	1	1
Q8BGQ7	Alanine--tRNA ligase, cytoplasmic [OS=Mus musculus]	3	2	2	2	968	106.8	5.67	6.89	2	1
Q05020	Apolipoprotein C-II [OS=Mus musculus]	22	1	2	1	97	10.7	4.84	6.75	1	1
Q99LX0	Parkinson disease protein 7 homolog [OS=Mus musculus]	18	2	2	2	189	20	6.77	6.74	2	1
O09061	Proteasome subunit beta type-1 [OS=Mus musculus]	13	2	2	2	240	26.4	7.81	6.71	2	1
P61089	Ubiquitin-conjugating enzyme E2 N [OS=Mus musculus]	20	2	2	2	152	17.1	6.57	6.71	2	1
P01630	Ig kappa chain V-II region 7S34.1 [OS=Mus musculus]	21	2	2	2	113	12.5	8.65	6.62	2	1
Q99KC8	von Willebrand factor A domain-containing protein 5A [OS=Mus musculus]	5	2	2	2	793	87.1	6.58	6.48	2	1
P01659	Ig kappa chain V-III region TEPC 124 [OS=Mus musculus]	26	2	2	1	112	12.3	10.01	6.45	2	1
Q6ZWY8	Thymosin beta-10 [OS=Mus musculus]	32	1	2	1	44	5	5.36	6.32	1	1
P14148	Large ribosomal subunit protein uL30 [OS=Mus musculus]	10	2	2	2	270	31.4	10.89	6.19	2	1
P28653	Biglycan [OS=Mus musculus]	9	2	2	2	369	41.6	7.27	6.06	2	1
Q9R1P1	Proteasome subunit beta type-3 [OS=Mus musculus]	17	2	2	2	205	22.9	6.55	6.02	2	1
P60766	Cell division control protein 42 homolog [OS=Mus musculus]	12	2	2	1	191	21.2	6.55	5.97	2	1
P48025	Tyrosine-protein kinase SYK [OS=Mus musculus]	5	2	2	2	629	71.3	7.88	5.97	2	1
P00493	Hypoxanthine-guanine phosphoribosyltransferase [OS=Mus musculus]	20	2	2	2	218	24.6	6.68	5.94	2	1
Q8CIN4	Serine/threonine-protein kinase PAK 2 [OS=Mus musculus]	5	2	2	2	524	57.9	5.77	5.87	2	1
Q61206	Platelet-activating factor acetylhydrolase IB subunit alpha2 [OS=Mus musculus]	12	2	2	2	229	25.6	5.92	5.84	2	1
P62897	Cytochrome c, somatic [OS=Mus musculus]	27	2	2	2	105	11.6	9.58	5.77	2	1
Q99L47	Hsc70-interacting protein [OS=Mus musculus]	8	2	2	2	371	41.6	5.26	5.74	2	1
Q9CZD3	Glycine--tRNA ligase [OS=Mus musculus]	5	2	2	2	729	81.8	6.65	5.72	2	1
P07356	Annexin A2 [OS=Mus musculus]	8	2	2	2	339	38.7	7.69	5.63	2	1
O08997	Copper transport protein ATOX1 [OS=Mus musculus]	21	2	2	2	68	7.3	6.51	5.62	2	1
Q8R242	Di-N-acetylchitobiase [OS=Mus musculus]	8	2	2	2	366	41.3	5.6	5.58	2	1
Q9JM76	Actin-related protein 2/3 complex subunit 3 [OS=Mus musculus]	13	2	2	2	178	20.5	8.59	5.48	2	1
Q9CQI3	Glia maturation factor beta [OS=Mus musculus]	19	2	2	2	142	16.7	5.16	5.47	2	1
Q7TQI3	Ubiquitin thioesterase OTUB1 [OS=Mus musculus]	9	2	2	2	271	31.3	4.94	5.44	2	1
Q922R8	Protein disulfide-isomerase A6 [OS=Mus musculus]	5	2	2	2	440	48.1	5.14	5.44	2	1
P28650	Adenylosuccinate synthetase isozyme 1 [OS=Mus musculus]	6	2	2	2	457	50.2	8.43	5.4	2	1
P0DOV1	Interferon-activable protein 211 [OS=Mus musculus]	6	2	2	2	425	46.9	8	5.38	2	1
P97369	Neutrophil cytosol factor 4 [OS=Mus musculus]	7	2	2	2	339	38.7	6.21	5.38	2	1
P25085	Interleukin-1 receptor antagonist protein [OS=Mus musculus]	16	2	2	2	178	20.3	6.19	5.36	2	1
P01642	Immunoglobulin kappa variable 5-48 [OS=Mus musculus]	10	1	2	1	115	12.6	5.94	5.35	1	1
Q9QZ88	Vacuolar protein sorting-associated protein 29 [OS=Mus musculus]	18	2	2	2	182	20.5	6.79	5.33	2	1
P28656	Nucleosome assembly protein 1-like 1 [OS=Mus musculus]	7	2	2	2	391	45.3	4.46	5.3	2	1
Q62523	Zyxin [OS=Mus musculus]	5	2	2	2	564	60.5	6.4	5.27	2	1
P51125	Calpastatin [OS=Mus musculus]	4	2	2	2	788	84.9	5.52	5.25	2	1
Q640N1	Adipocyte enhancer-binding protein 1 [OS=Mus musculus]	3	2	2	2	1128	128.3	5.08	5.25	2	1
Q9DD06	Retinoic acid receptor responder protein 2 [OS=Mus musculus]	17	2	2	2	162	18.3	9.2	5.17	2	1
P84096	Rho-related GTP-binding protein RhoG [OS=Mus musculus]	13	2	2	1	191	21.3	8.12	5.13	2	1
P26883	Peptidyl-prolyl cis-trans isomerase FKBP1A [OS=Mus musculus]	25	2	2	2	108	11.9	8.16	5.11	2	1
Q91VW3	SH3 domain-binding glutamic acid-rich-like protein 3 [OS=Mus musculus]	46	2	2	2	93	10.5	5.14	5.11	2	1
Q9D2V7	Coronin-7 [OS=Mus musculus]	4	2	2	2	922	100.7	5.77	5.04	2	1
Q9DBG5	Perilipin-3 [OS=Mus musculus]	10	2	2	2	437	47.2	5.62	4.99	2	1
Q02819	Nucleobindin-1 [OS=Mus musculus]	5	2	2	2	459	53.4	5.07	4.97	2	1
P70670	Nascent polypeptide-associated complex subunit alpha, muscle-specific form [OS=Mus musculus]	1	2	2	2	2187	220.4	9.35	4.94	2	1
Q8K426	Resistin-like gamma [OS=Mus musculus]	13	2	2	2	117	12.5	7.39	4.92	2	1
P01662	Ig kappa chain V-III region ABPC 22/PC 9245 [OS=Mus musculus]	31	2	2	2	111	12	5.06	4.92	2	1
D3Z6Q9	Bridging integrator 2 [OS=Mus musculus]	6	2	2	2	489	52.5	5.34	4.92	2	1
P53810	Phosphatidylinositol transfer protein alpha isoform [OS=Mus musculus]	11	2	2	2	271	31.9	6.37	4.91	2	1
P07214	SPARC [OS=Mus musculus]	8	2	2	2	302	34.4	4.86	4.9	2	1
Q9CPX6	Ubiquitin-like-conjugating enzyme ATG3 [OS=Mus musculus]	7	2	2	2	314	35.8	4.72	4.9	2	1
Q61792	LIM and SH3 domain protein 1 [OS=Mus musculus]	9	2	2	2	263	30	7.05	4.89	2	1
O88958	Glucosamine-6-phosphate deaminase 1 [OS=Mus musculus]	10	2	2	2	289	32.5	6.6	4.89	2	1
Q9D1D6	Collagen triple helix repeat-containing protein 1 [OS=Mus musculus]	11	2	2	2	245	26.4	7.5	4.87	2	1
Q9CY64	Biliverdin reductase A [OS=Mus musculus]	9	2	2	2	295	33.5	7.02	4.86	2	1
Q9D8N0	Elongation factor 1-gamma [OS=Mus musculus]	6	2	2	2	437	50	6.74	4.84	2	1
Q91XV3	Brain acid soluble protein 1 [OS=Mus musculus]	15	2	2	2	226	22.1	4.51	4.84	2	1
P35980	Large ribosomal subunit protein eL18 [OS=Mus musculus]	13	2	2	2	188	21.6	11.78	4.82	2	1
Q91V41	Ras-related protein Rab-14 [OS=Mus musculus]	13	2	2	1	215	23.9	6.21	4.78	2	1
Q9JJU8	Adapter Sh3bgrl [OS=Mus musculus]	27	2	2	2	114	12.8	4.92	4.72	2	1
Q61268	Apolipoprotein C-IV [OS=Mus musculus]	26	2	2	2	124	14.3	9.52	4.7	2	1
Q62261	Spectrin beta chain, non-erythrocytic 1 [OS=Mus musculus]	1	2	2	2	2363	274.1	5.58	4.7	2	1
Q923D2	Flavin reductase (NADPH) [OS=Mus musculus]	14	2	2	2	206	22.2	7.01	4.66	2	1
P97873	Lysyl oxidase homolog 1 [OS=Mus musculus]	5	2	2	2	607	66.5	7.33	4.62	2	1
Q91V92	ATP-citrate synthase [OS=Mus musculus]	3	2	2	2	1091	119.7	7.44	4.61	2	1
P62858	Small ribosomal subunit protein eS28 [OS=Mus musculus]	33	2	2	2	69	7.8	10.7	4.6	2	1
Q9D0R2	Threonine--tRNA ligase 1, cytoplasmic [OS=Mus musculus]	5	2	2	2	722	83.3	7.36	4.6	2	1
P62242	Small ribosomal subunit protein eS8 [OS=Mus musculus]	13	2	2	2	208	24.2	10.32	4.59	2	1
Q9JLJ2	4-trimethylaminobutyraldehyde dehydrogenase [OS=Mus musculus]	5	2	2	2	494	53.5	6.98	4.59	2	1
Q8BG32	26S proteasome non-ATPase regulatory subunit 11 [OS=Mus musculus]	5	2	2	2	422	47.4	6.48	4.58	2	1
Q9JM99	Proteoglycan 4 [OS=Mus musculus]	2	2	2	2	1054	115.9	8.41	4.57	2	1
P29533	Vascular cell adhesion protein 1 [OS=Mus musculus]	3	2	2	2	739	81.3	5.3	4.55	2	1
Q9EQP2	EH domain-containing protein 4 [OS=Mus musculus]	4	2	2	2	541	61.4	6.76	4.52	2	1
Q9D3H2	Odorant-binding protein 1a [OS=Mus musculus]	20	2	2	2	163	18.5	5.67	4.51	2	1
P97927	Laminin subunit alpha-4 [OS=Mus musculus]	2	2	2	2	1816	201.7	6.21	4.5	2	1
Q9CZM2	Large ribosomal subunit protein eL15 [OS=Mus musculus]	7	1	2	1	204	24.1	11.62	4.48	1	1
P27931	Interleukin-1 receptor type 2 [OS=Mus musculus]	5	2	2	2	410	45.6	7.88	4.48	2	1
Q99JI6	Ras-related protein Rap-1b [OS=Mus musculus]	11	2	2	2	184	20.8	5.78	4.48	2	1
Q3UQ28	Peroxidasin homolog [OS=Mus musculus]	1	2	2	2	1475	165	7.14	4.47	2	1
Q64282	Interferon-induced protein with tetratricopeptide repeats 1 [OS=Mus musculus]	6	2	2	2	463	53.7	7.52	4.46	2	1
Q9WU78	Programmed cell death 6-interacting protein [OS=Mus musculus]	3	2	2	2	869	96	6.52	4.45	2	1
P01804	Ig heavy chain V-III region HPC76 [OS=Mus musculus]	18	2	2	1	111	12.3	7.96	4.4	2	1
P61205	ADP-ribosylation factor 3 [OS=Mus musculus]	12	2	2	2	181	20.6	7.43	4.37	2	1
P01801	Ig heavy chain V-III region J606 [OS=Mus musculus]	22	2	2	1	115	12.8	7.12	4.32	2	1
Q8R1F1	Protein Niban 2 [OS=Mus musculus]	3	2	2	2	749	84.8	5.94	4.31	2	1
Q9D0J8	Parathymosin [OS=Mus musculus]	22	2	2	2	101	11.4	4.22	4.27	2	1
P35441	Thrombospondin-1 [OS=Mus musculus]	2	2	2	2	1170	129.6	4.96	4.27	2	1
Q62351	Transferrin receptor protein 1 [OS=Mus musculus]	2	2	2	2	763	85.7	6.57	4.26	2	1
P11152	Lipoprotein lipase [OS=Mus musculus]	4	2	2	2	474	53.1	7.87	4.25	2	1
P50247	Adenosylhomocysteinase [OS=Mus musculus]	4	2	2	2	432	47.7	6.54	4.25	2	1
P30412	Peptidyl-prolyl cis-trans isomerase C [OS=Mus musculus]	10	2	2	2	212	22.8	7.5	4.2	2	1
O35643	AP-1 complex subunit beta-1 [OS=Mus musculus]	3	2	2	2	943	103.9	5.17	4.2	2	1
Q3U0V1	Far upstream element-binding protein 2 [OS=Mus musculus]	3	2	2	2	748	76.7	7.33	4.13	2	1
P62715	Serine/threonine-protein phosphatase 2A catalytic subunit beta isoform [OS=Mus musculus]	7	2	2	2	309	35.6	5.43	4.12	2	1
Q9WUA3	ATP-dependent 6-phosphofructokinase, platelet type [OS=Mus musculus]	3	2	2	2	784	85.4	7.11	3.9	2	1
Q9WUU7	Cathepsin Z [OS=Mus musculus]	5	1	1	1	306	34	6.6	3.31	1	1
Q61096	Myeloblastin [OS=Mus musculus]	11	1	1	1	254	27.6	7.2	3.11	1	1
P98063	Bone morphogenetic protein 1 [OS=Mus musculus]	2	1	1	1	991	111.6	6.95	3.04	1	1
P28076	Proteasome subunit beta type-9 [OS=Mus musculus]	5	1	1	1	219	23.4	5.22	2.4	1	1
P16294	Coagulation factor IX [OS=Mus musculus]	2	1	1	1	471	52.9	5.44	2.36	1	1
P34960	Macrophage metalloelastase [OS=Mus musculus]	3	1	1	1	473	54.9	9.01	2.34	1	1
O70138	Neutrophil collagenase (MMP-8) [OS=Mus musculus]	2	1	1	1	465	53.1	7.03	2.2	1	1
P28862	Stromelysin-1 (MMP-3)[OS=Mus musculus]	2	1	1	1	477	53.8	6.13	2.14	1	1
Q99KK7	Dipeptidyl peptidase 3 [OS=Mus musculus]	3	1	1	1	738	82.8	5.38	1.96	1	1
Q3UP87	Neutrophil elastase [OS=Mus musculus]	3	1	1	1	265	28.6	10.01	1.95	1	1
P80317	T-complex protein 1 subunit zeta [OS=Mus musculus]	4	1	1	1	531	58	7.08	6.5	1	1
P47955	Large ribosomal subunit protein P1 [OS=Mus musculus]	23	1	1	1	114	11.5	4.32	4.88	1	1
Q8VI36	Paxillin [OS=Mus musculus]	3	1	1	1	591	64.4	6.02	4.43	1	1
Q9CZ30	Obg-like ATPase 1 [OS=Mus musculus]	4	1	1	1	396	44.7	7.81	4.31	1	1
P0C0S6	Histone H2A.Z [OS=Mus musculus]	23	1	1	1	128	13.5	10.58	4.25	1	1
O88207	Collagen alpha-1(V) chain [OS=Mus musculus]	1	1	1	1	1838	183.6	4.98	4.08	1	1
P99027	Large ribosomal subunit protein P2 [OS=Mus musculus]	14	1	1	1	115	11.6	4.54	4.02	1	1
Q9JM14	5'(3')-deoxyribonucleotidase, cytosolic type [OS=Mus musculus]	11	1	1	1	200	23.1	5.49	4.01	1	1
P01644	Ig kappa chain V-V region HP R16.7 [OS=Mus musculus]	19	1	1	1	108	11.9	7.97	4	1	1
Q8BV57	Soluble scavenger receptor cysteine-rich domain-containing protein SSC5D [OS=Mus musculus]	2	1	1	1	1371	144.5	5.68	3.99	1	1
Q62048	Astrocytic phosphoprotein PEA-15 [OS=Mus musculus]	15	1	1	1	130	15	5.02	3.93	1	1
P01675	Ig kappa chain V-VI region XRPC 44 [OS=Mus musculus]	17	1	1	1	107	11.6	8.44	3.93	1	1
P51859	Hepatoma-derived growth factor [OS=Mus musculus]	7	1	1	1	237	26.3	4.83	3.85	1	1
Q3UM45	Protein phosphatase 1 regulatory subunit 7 [OS=Mus musculus]	5	1	1	1	361	41.3	4.92	3.85	1	1
P01748	Ig heavy chain V region 23 [OS=Mus musculus]	13	1	1	1	117	12.8	8.88	3.84	1	1
Q64674	Spermidine synthase [OS=Mus musculus]	7	1	1	1	302	34	5.5	3.81	1	1
Q922Y1	UBX domain-containing protein 1 [OS=Mus musculus]	5	1	1	1	297	33.6	5.26	3.71	1	1
P01728	Immunoglobulin lambda variable 2 [OS=Mus musculus]	28	1	1	1	117	12.2	5.74	3.67	1	1
P62264	Small ribosomal subunit protein uS11 [OS=Mus musculus]	14	1	1	1	151	16.3	10.05	3.62	1	1
O35215	D-dopachrome decarboxylase [OS=Mus musculus]	13	1	1	1	118	13.1	6.54	3.6	1	1
Q9EST5	Acidic leucine-rich nuclear phosphoprotein 32 family member B [OS=Mus musculus]	7	1	1	1	272	31.1	4.01	3.57	1	1
P03976	Ig kappa chain V-II region 17S29.1 [OS=Mus musculus]	15	1	1	1	113	12.4	7.99	3.57	1	1
P10853	Histone H2B type 1-F/J/L [OS=Mus musculus]	12	1	1	1	126	13.9	10.32	3.54	1	1
Q07797	Galectin-3-binding protein [OS=Mus musculus]	3	1	1	1	577	64.5	5.14	3.52	1	1
O35381	Acidic leucine-rich nuclear phosphoprotein 32 family member A [OS=Mus musculus]	6	1	1	1	247	28.5	4.07	3.45	1	1
P15379	CD44 antigen [OS=Mus musculus]	2	1	1	1	778	85.6	4.96	3.44	1	1
P63168	Dynein light chain 1, cytoplasmic [OS=Mus musculus]	25	1	1	1	89	10.4	7.4	3.42	1	1
P97315	Cysteine and glycine-rich protein 1 [OS=Mus musculus]	9	1	1	1	193	20.6	8.57	3.3	1	1
O89051	Integral membrane protein 2B [OS=Mus musculus]	5	1	1	1	266	30.2	5.3	3.25	1	1
P83940	Elongin-C [OS=Mus musculus]	11	1	1	1	112	12.5	4.78	3.24	1	1
P61202	COP9 signalosome complex subunit 2 [OS=Mus musculus]	6	1	1	1	443	51.6	5.53	3.14	1	1
Q9Z172	Small ubiquitin-related modifier 3 [OS=Mus musculus]	11	1	1	1	110	12.4	5.96	3.09	1	1
Q62422	Osteoclast-stimulating factor 1 [OS=Mus musculus]	7	1	1	1	215	23.8	5.68	3.07	1	1
Q9CRB6	Tubulin polymerization-promoting protein family member 3 [OS=Mus musculus]	9	1	1	1	176	19	9.11	3	1	1
O89086	RNA-binding protein 3 [OS=Mus musculus]	12	1	1	1	153	16.6	7.5	2.96	1	1
Q64152	Transcription factor BTF3 [OS=Mus musculus]	9	1	1	1	204	22	9.52	2.95	1	1
Q99J77	N-acetylneuraminate-9-phosphate synthase [OS=Mus musculus]	4	1	1	1	359	40	7.06	2.92	1	1
P08752	Guanine nucleotide-binding protein G(i) subunit alpha-2 [OS=Mus musculus]	5	1	1	1	355	40.5	5.45	2.88	1	1
P28481	Collagen alpha-1(II) chain [OS=Mus musculus]	3	1	1	1	1487	141.9	6.92	2.87	1	1
P15105	Glutamine synthetase [OS=Mus musculus]	5	1	1	1	373	42.1	7.08	2.86	1	1
P14152	Malate dehydrogenase, cytoplasmic [OS=Mus musculus]	4	1	1	1	334	36.5	6.58	2.85	1	1
Q9R0Y5	Adenylate kinase isoenzyme 1 [OS=Mus musculus]	7	1	1	1	194	21.5	5.81	2.84	1	1
P47879	Insulin-like growth factor-binding protein 4 [OS=Mus musculus]	5	1	1	1	254	27.8	7.17	2.84	1	1
O35737	Heterogeneous nuclear ribonucleoprotein H [OS=Mus musculus]	4	1	1	1	449	49.2	6.3	2.82	1	1
Q64299	CCN family member 3 [OS=Mus musculus]	4	1	1	1	354	38.9	7.64	2.82	1	1
P97797	Tyrosine-protein phosphatase non-receptor type substrate 1 [OS=Mus musculus]	3	1	1	1	513	56.4	8.28	2.8	1	1
P35979	Large ribosomal subunit protein uL11 [OS=Mus musculus]	10	1	1	1	165	17.8	9.42	2.79	1	1
O88188	Lymphocyte antigen 86 [OS=Mus musculus]	19	1	1	1	162	17.8	5.22	2.75	1	1
P62317	Small nuclear ribonucleoprotein Sm D2 [OS=Mus musculus]	8	1	1	1	118	13.5	9.91	2.74	1	1
Q9JHK5	Pleckstrin [OS=Mus musculus]	7	1	1	1	350	39.9	8.34	2.74	1	1
Q9CPU0	Lactoylglutathione lyase [OS=Mus musculus]	6	1	1	1	184	20.8	5.47	2.73	1	1
Q91ZX7	Prolow-density lipoprotein receptor-related protein 1 [OS=Mus musculus]	0	1	1	1	4545	504.4	5.36	2.72	1	1
P35991	Tyrosine-protein kinase BTK [OS=Mus musculus]	2	1	1	1	659	76.4	7.9	2.71	1	1
P16015	Carbonic anhydrase 3 [OS=Mus musculus]	5	1	1	1	260	29.3	7.37	2.69	1	1
P01746	Ig heavy chain V region 93G7 [OS=Mus musculus]	10	1	1	1	140	15.5	8.4	2.67	1	1
Q9R1Q9	V-type proton ATPase subunit S1 [OS=Mus musculus]	3	1	1	1	463	51	5.92	2.67	1	1
P12804	Fibroleukin [OS=Mus musculus]	4	1	1	1	432	48.9	7.25	2.67	1	1
P11672	Neutrophil gelatinase-associated lipocalin [OS=Mus musculus]	7	1	1	1	200	22.9	8.81	2.66	1	1
P62889	Large ribosomal subunit protein eL30 [OS=Mus musculus]	17	1	1	1	115	12.8	9.63	2.66	1	1
P62754	Small ribosomal subunit protein eS6 [OS=Mus musculus]	6	1	1	1	249	28.7	10.84	2.65	1	1
Q8R050	Eukaryotic peptide chain release factor GTP-binding subunit ERF3A [OS=Mus musculus]	3	1	1	1	636	68.6	5.21	2.63	1	1
Q8VEK3	Heterogeneous nuclear ribonucleoprotein U [OS=Mus musculus]	3	1	1	1	800	87.9	6.24	2.63	1	1
E9Q7X6	Protein HEG homolog 1 [OS=Mus musculus]	1	1	1	1	1337	141.8	6.67	2.61	1	1
Q6NXH9	Keratin, type II cytoskeletal 73 [OS=Mus musculus]	2	1	1	1	539	58.9	8.09	2.6	1	1
Q04857	Collagen alpha-1(VI) chain [OS=Mus musculus]	2	1	1	1	1025	108.4	5.36	2.59	1	1
Q91V64	Isochorismatase domain-containing protein 1 [OS=Mus musculus]	5	1	1	1	297	32	7.39	2.55	1	1
Q8CHP8	Glycerol-3-phosphate phosphatase [OS=Mus musculus]	5	1	1	1	321	34.5	5.35	2.55	1	1
Q9Z0J0	NPC intracellular cholesterol transporter 2 [OS=Mus musculus]	11	1	1	1	149	16.4	7.68	2.54	1	1
P01636	Ig kappa chain V-V region MOPC 149 [OS=Mus musculus]	12	1	1	1	108	12	7.28	2.54	1	1
Q9Z0M9	Interleukin-18-binding protein [OS=Mus musculus]	6	1	1	1	193	21.2	8.12	2.53	1	1
P47856	Glutamine--fructose-6-phosphate aminotransferase [isomerizing] 1 [OS=Mus musculus]	2	1	1	1	697	78.5	6.84	2.53	1	1
Q60793	Krueppel-like factor 4 [OS=Mus musculus]	5	1	1	1	483	51.8	8.35	2.53	1	1
Q9R062	Glycogenin-1 [OS=Mus musculus]	5	1	1	1	333	37.4	5.29	2.52	1	1
P01633	Immunoglobulin kappa chain variable 6-17 [OS=Mus musculus]	6	1	1	1	149	16.4	6.92	2.51	1	1
P04104	Keratin, type II cytoskeletal 1 [OS=Mus musculus]	2	1	1	1	637	65.6	8.15	2.49	1	1
Q62059	Versican core protein [OS=Mus musculus]	0	1	1	1	3357	366.6	4.64	2.49	1	1
Q9DAW9	Calponin-3 [OS=Mus musculus]	3	1	1	1	330	36.4	5.72	2.48	1	1
P05366	Serum amyloid A-1 protein [OS=Mus musculus]	8	1	1	1	122	13.8	7.03	2.48	1	1
Q9Z1R3	Apolipoprotein M [OS=Mus musculus]	8	1	1	1	190	21.3	6.52	2.48	1	1
P46471	26S proteasome regulatory subunit 7 [OS=Mus musculus]	3	1	1	1	433	48.6	5.95	2.45	1	1
Q9CQZ1	Heat shock factor-binding protein 1 [OS=Mus musculus]	25	1	1	1	76	8.6	4.31	2.44	1	1
P36536	Small COPII coat GTPase SAR1A [OS=Mus musculus]	6	1	1	1	198	22.4	6.93	2.44	1	1
P01631	Ig kappa chain V-II region 26-10 [OS=Mus musculus]	12	1	1	1	113	12.3	8.88	2.43	1	1
Q8VIJ6	Splicing factor, proline- and glutamine-rich [OS=Mus musculus]	2	1	1	1	699	75.4	9.44	2.42	1	1
Q9Z204	Heterogeneous nuclear ribonucleoproteins C1/C2 [OS=Mus musculus]	3	1	1	1	313	34.4	5.05	2.42	1	1
P01639	Immunoglobulin kappa chain variable 9-120 [OS=Mus musculus]	11	1	1	1	130	14.3	5.48	2.42	1	1
Q9Z0N1	Eukaryotic translation initiation factor 2 subunit 3, X-linked [OS=Mus musculus]	5	1	1	1	472	51	8.4	2.42	1	1
Q9ESY9	Gamma-interferon-inducible lysosomal thiol reductase [OS=Mus musculus]	5	1	1	1	248	27.8	5.01	2.42	1	1
P42208	Septin-2 [OS=Mus musculus]	5	1	1	1	361	41.5	6.55	2.42	1	1
P18531	Ig heavy chain V region 3-6 [OS=Mus musculus]	14	1	1	1	116	13.1	8.78	2.42	1	1
Q9CQW3	Vitamin K-dependent protein Z [OS=Mus musculus]	3	1	1	1	399	44.3	5.9	2.41	1	1
P08003	Protein disulfide-isomerase A4 [OS=Mus musculus]	2	1	1	1	638	71.9	5.31	2.41	1	1
P50518	V-type proton ATPase subunit E 1 [OS=Mus musculus]	4	1	1	1	226	26.1	8.43	2.41	1	1
P34022	Ran-specific GTPase-activating protein [OS=Mus musculus]	5	1	1	1	203	23.6	5.22	2.4	1	1
Q9D0I9	Arginine--tRNA ligase, cytoplasmic [OS=Mus musculus]	2	1	1	1	660	75.6	7.55	2.39	1	1
P32848	Parvalbumin alpha [OS=Mus musculus]	13	1	1	1	110	11.9	5.19	2.39	1	1
Q62093	Serine/arginine-rich splicing factor 2 [OS=Mus musculus]	4	1	1	1	221	25.5	11.85	2.39	1	1
P14901	Heme oxygenase 1 [OS=Mus musculus]	6	1	1	1	289	32.9	6.54	2.36	1	1
E9PWZ3	Large ribosomal subunit protein uL3-like [OS=Mus musculus]	3	1	1	1	407	46.5	10.45	2.36	1	1
P35173	Stefin-3 [OS=Mus musculus]	12	1	1	1	103	11.6	6.11	2.36	1	1
Q99KY4	Cyclin-G-associated kinase [OS=Mus musculus]	2	1	1	1	1305	143.6	5.73	2.35	1	1
P01807	Ig heavy chain V region X44 [OS=Mus musculus]	9	1	1	1	119	13.2	7.94	2.35	1	1
P47877	Insulin-like growth factor-binding protein 2 [OS=Mus musculus]	4	1	1	1	305	32.8	7.64	2.34	1	1
Q62376	U1 small nuclear ribonucleoprotein 70 kDa [OS=Mus musculus]	3	1	1	1	448	52	9.94	2.34	1	1
Q9QY24	Z-DNA-binding protein 1 [OS=Mus musculus]	3	1	1	1	411	44.3	5.8	2.34	1	1
P48428	Tubulin-specific chaperone A [OS=Mus musculus]	8	1	1	1	108	12.8	5.27	2.34	1	1
P43276	Histone H1.5 [OS=Mus musculus]	7	1	1	1	223	22.6	10.92	2.33	1	1
Q9R0N0	Galactokinase [OS=Mus musculus]	3	1	1	1	392	42.3	5.26	2.33	1	1
Q8CIH5	1-phosphatidylinositol 4,5-bisphosphate phosphodiesterase gamma-2 [OS=Mus musculus]	1	1	1	1	1265	147.5	6.77	2.33	1	1
P07743	BPI fold-containing family A member 2 [OS=Mus musculus]	7	1	1	1	235	24.7	5.01	2.33	1	1
Q60668	Heterogeneous nuclear ribonucleoprotein D0 [OS=Mus musculus]	3	1	1	1	355	38.3	7.81	2.32	1	1
P01741	Ig heavy chain V region [OS=Mus musculus]	11	1	1	1	114	12.5	5.06	2.31	1	1
Q5FWK3	Rho GTPase-activating protein 1 [OS=Mus musculus]	3	1	1	1	439	50.4	6.44	2.3	1	1
Q9ES52	Phosphatidylinositol 3,4,5-trisphosphate 5-phosphatase 1 [OS=Mus musculus]	1	1	1	1	1191	133.5	7.8	2.29	1	1
P98078	Disabled homolog 2 [OS=Mus musculus]	1	1	1	1	766	82.3	6.1	2.27	1	1
P62852	Small ribosomal subunit protein eS25 [OS=Mus musculus]	7	1	1	1	125	13.7	10.11	2.27	1	1
Q8R550	SH3 domain-containing kinase-binding protein 1 [OS=Mus musculus]	2	1	1	1	709	78.1	7.55	2.27	1	1
Q9CQM9	Glutaredoxin-3 [OS=Mus musculus]	3	1	1	1	337	37.8	5.59	2.27	1	1
P35282	Ras-related protein Rab-21 [OS=Mus musculus]	5	1	1	1	222	24.1	7.94	2.27	1	1
Q6NZJ6	Eukaryotic translation initiation factor 4 gamma 1 [OS=Mus musculus]	1	1	1	1	1600	176	5.4	2.25	1	1
P23198	Chromobox protein homolog 3 [OS=Mus musculus]	7	1	1	1	183	20.8	5.22	2.25	1	1
Q9Z0E6	Guanylate-binding protein 2 [OS=Mus musculus]	2	1	1	1	589	66.7	5.71	2.25	1	1
Q64345	Interferon-induced protein with tetratricopeptide repeats 3 [OS=Mus musculus]	4	1	1	1	403	47.2	5.64	2.24	1	1
Q8BH97	Reticulocalbin-3 [OS=Mus musculus]	4	1	1	1	328	38	4.88	2.23	1	1
Q08761	Vitamin K-dependent protein S [OS=Mus musculus]	2	1	1	1	675	74.9	5.82	2.23	1	1
Q60631	Growth factor receptor-bound protein 2 [OS=Mus musculus]	4	1	1	1	217	25.2	6.32	2.22	1	1
P35174	Stefin-2 [OS=Mus musculus]	12	1	1	1	103	11.8	7.17	2.22	1	1
Q8BP47	Asparagine--tRNA ligase, cytoplasmic [OS=Mus musculus]	3	1	1	1	559	64.2	5.86	2.21	1	1
P62717	Large ribosomal subunit protein eL20 [OS=Mus musculus]	7	1	1	1	176	20.7	10.71	2.19	1	1
Q60864	Stress-induced-phosphoprotein 1 [OS=Mus musculus]	2	1	1	1	543	62.5	6.8	2.19	1	1
Q9WVH9	Fibulin-5 [OS=Mus musculus]	3	1	1	1	448	50.2	4.7	2.18	1	1
Q9WVJ9	EGF-containing fibulin-like extracellular matrix protein 2 [OS=Mus musculus]	3	1	1	1	443	49.4	4.89	2.18	1	1
Q9D6Y7	Mitochondrial peptide methionine sulfoxide reductase [OS=Mus musculus]	7	1	1	1	233	26	8.41	2.17	1	1
O35664	Interferon alpha/beta receptor 2 [OS=Mus musculus]	2	1	1	1	513	56.5	4.59	2.15	1	1
Q8BH64	EH domain-containing protein 2 [OS=Mus musculus]	2	1	1	1	543	61.1	6.51	2.14	1	1
P01786	Ig heavy chain V region MOPC 47A [OS=Mus musculus]	8	1	1	1	117	13	8.84	2.14	1	1
P62855	Small ribosomal subunit protein eS26 [OS=Mus musculus]	8	1	1	1	115	13	11	2.13	1	1
P14131	Small ribosomal subunit protein uS9 [OS=Mus musculus]	7	1	1	1	146	16.4	10.21	2.13	1	1
Q9DCL9	Bifunctional phosphoribosylaminoimidazole carboxylase/phosphoribosylaminoimidazole succinocarboxamide synthetase [OS=Mus musculus]	2	1	1	1	425	47	7.23	2.12	1	1
Q91YR1	Twinfilin-1 [OS=Mus musculus]	3	1	1	1	350	40.1	6.67	2.12	1	1
Q5XJY5	Coatomer subunit delta [OS=Mus musculus]	3	1	1	1	511	57.2	6.21	2.11	1	1
Q91V98	Endosialin [OS=Mus musculus]	1	1	1	1	765	81.8	5.66	2.1	1	1
P14733	Lamin-B1 [OS=Mus musculus]	2	1	1	1	588	66.7	5.16	2.1	1	1
P62751	Large ribosomal subunit protein uL23 [OS=Mus musculus]	8	1	1	1	156	17.7	10.45	2.1	1	1
Q6GU68	Immunoglobulin superfamily containing leucine-rich repeat protein [OS=Mus musculus]	2	1	1	1	428	45.6	5.38	2.1	1	1
Q8BK48	Pyrethroid hydrolase Ces2e [OS=Mus musculus]	2	1	1	1	559	62.3	6.16	2.09	1	1
Q9D8T2	Gasdermin-D [OS=Mus musculus]	3	1	1	1	487	53.2	5.1	2.09	1	1
P15535	Beta-1,4-galactosyltransferase 1 [OS=Mus musculus]	2	1	1	1	399	44.4	9.38	2.08	1	1
Q99MK8	Beta-adrenergic receptor kinase 1 [OS=Mus musculus]	3	1	1	1	689	79.6	7.28	2.08	1	1
Q9CXW3	Calcyclin-binding protein [OS=Mus musculus]	4	1	1	1	229	26.5	7.87	2.08	1	1
Q8CDN6	Thioredoxin-like protein 1 [OS=Mus musculus]	4	1	1	1	289	32.2	4.96	2.08	1	1
P27870	Proto-oncogene vav [OS=Mus musculus]	2	1	1	1	845	98.1	6.51	2.07	1	1
P80313	T-complex protein 1 subunit eta [OS=Mus musculus]	2	1	1	1	544	59.6	7.84	2.07	1	1
P01635	Immunoglobulin kappa chain variable 12-41 [OS=Mus musculus]	11	1	1	1	115	12.6	8.31	2.07	1	1
Q9JJ28	Protein flightless-1 homolog [OS=Mus musculus]	1	1	1	1	1271	144.7	6.06	2.06	1	1
P17427	AP-2 complex subunit alpha-2 [OS=Mus musculus]	1	1	1	1	938	104	6.93	2.06	1	1
P04925	Major prion protein [OS=Mus musculus]	5	1	1	1	254	28	9.33	2.04	1	1
P34928	Apolipoprotein C-I [OS=Mus musculus]	10	1	1	1	88	9.7	9.09	2.04	1	1
Q9D7X3	Dual specificity protein phosphatase 3 [OS=Mus musculus]	8	1	1	1	185	20.5	6.54	2.03	1	1
Q64112	Interferon-induced protein with tetratricopeptide repeats 2 [OS=Mus musculus]	3	1	1	1	472	55	7.43	2.02	1	1
P56959	RNA-binding protein FUS [OS=Mus musculus]	2	1	1	1	518	52.6	9.36	2.01	1	1
Q9EQU5	Protein SET [OS=Mus musculus]	5	1	1	1	289	33.4	4.32	2.01	1	1
Q9Z2Y8	Pyridoxal phosphate homeostasis protein [OS=Mus musculus]	5	1	1	1	274	30	8.27	2.01	1	1
Q9Z126	Platelet factor 4 [OS=Mus musculus]	9	1	1	1	105	11.2	9.29	2	1	1
Q3TTA7	E3 ubiquitin-protein ligase CBL-B [OS=Mus musculus]	1	1	1	1	982	109	7.96	2	1	1
Q9DAR7	m7GpppX diphosphatase [OS=Mus musculus]	3	1	1	1	338	39	6.48	2	1	1
P02802	Metallothionein-1 [OS=Mus musculus]	13	1	1	1	61	6	7.96	2	1	1
Q9QXS1	Plectin [OS=Mus musculus]	0	1	1	1	4691	533.9	5.96	1.99	1	1
P27784	C-C motif chemokine 6 [OS=Mus musculus]	7	1	1	1	116	13	9.33	1.99	1	1
P62908	Small ribosomal subunit protein uS3 [OS=Mus musculus]	5	1	1	1	243	26.7	9.66	1.99	1	1
P62830	Large ribosomal subunit protein uL14 [OS=Mus musculus]	14	1	1	1	140	14.9	10.51	1.99	1	1
Q9WTX5	S-phase kinase-associated protein 1 [OS=Mus musculus]	7	1	1	1	163	18.7	4.54	1.99	1	1
Q8BVA4	Leiomodin-1 [OS=Mus musculus]	1	1	1	1	595	66.3	9.19	1.99	1	1
P56477	Interferon regulatory factor 5 [OS=Mus musculus]	2	1	1	1	497	56	5.31	1.98	1	1
P50580	Proliferation-associated protein 2G4 [OS=Mus musculus]	4	1	1	1	394	43.7	6.86	1.98	1	1
P61255	Large ribosomal subunit protein uL24 [OS=Mus musculus]	6	1	1	1	145	17.2	10.55	1.98	1	1
Q3V1M1	Immunoglobulin superfamily member 10 [OS=Mus musculus]	0	1	1	1	2594	285.4	9.29	1.97	1	1
P28271	Cytoplasmic aconitate hydratase [OS=Mus musculus]	2	1	1	1	889	98.1	7.5	1.97	1	1
Q571I9	Aldehyde dehydrogenase family 16 member A1 [OS=Mus musculus]	2	1	1	1	802	84.7	6.32	1.95	1	1
P23116	Eukaryotic translation initiation factor 3 subunit A [OS=Mus musculus]	1	1	1	1	1344	161.8	6.77	1.95	1	1
Q6P069	Sorcin [OS=Mus musculus]	5	1	1	1	198	21.6	5.59	1.94	1	1
O09159	Lysosomal alpha-mannosidase [OS=Mus musculus]	1	1	1	1	1013	114.6	8.13	1.94	1	1
P18337	L-selectin [OS=Mus musculus]	3	1	1	1	372	42.3	6.67	1.94	1	1
Q80XU3	Nuclear ubiquitous casein and cyclin-dependent kinase substrate 1 [OS=Mus musculus]	4	1	1	1	234	26.3	5.14	1.94	1	1
P09405	Nucleolin [OS=Mus musculus]	1	1	1	1	707	76.7	4.75	1.94	1	1
P47878	Insulin-like growth factor-binding protein 3 [OS=Mus musculus]	4	1	1	1	292	31.7	8.38	1.94	1	1
Q9ERK4	Exportin-2 [OS=Mus musculus]	1	1	1	1	971	110.4	5.77	1.93	1	1
O88783	Coagulation factor V [OS=Mus musculus]	1	1	1	1	2183	247.1	6.05	1.93	1	1
O54962	Barrier-to-autointegration factor [OS=Mus musculus]	13	1	1	1	89	10.1	6.09	1.93	1	1
P28654	Decorin [OS=Mus musculus]	4	1	1	1	354	39.8	8.68	1.93	1	1
P01648	Ig kappa chain V-V region HP 91A3 [OS=Mus musculus]	17	1	1	1	108	12	8.47	1.92	1	1
Q60876	Eukaryotic translation initiation factor 4E-binding protein 1 [OS=Mus musculus]	10	1	1	1	117	12.3	5.15	1.92	1	1
P61939	Thyroxine-binding globulin [OS=Mus musculus]	3	1	1	1	418	47	6.54	1.92	1	1
Q9QYB1	Chloride intracellular channel protein 4 [OS=Mus musculus]	4	1	1	1	253	28.7	5.59	1.92	1	1
P50516	V-type proton ATPase catalytic subunit A [OS=Mus musculus]	1	1	1	1	617	68.3	5.58	1.92	1	1
P80318	T-complex protein 1 subunit gamma [OS=Mus musculus]	2	1	1	1	545	60.6	6.7	1.91	1	1
P25444	Small ribosomal subunit protein uS5 [OS=Mus musculus]	4	1	1	1	293	31.2	10.24	1.91	1	1
E9PZJ8	Activating signal cointegrator 1 complex subunit 3 [OS=Mus musculus]	1	1	1	1	2198	250.4	7.02	1.91	1	1
P80315	T-complex protein 1 subunit delta [OS=Mus musculus]	2	1	1	1	539	58	8.02	1.91	1	1
P35917	Vascular endothelial growth factor receptor 3 [OS=Mus musculus]	1	1	1	1	1363	152.9	6.27	1.91	1	1

## Sheet: Mouse 2 Day 2
Accession	Description (proteases highlighted in red font)	Coverage [%]	# Peptides	# PSMs	# Unique Peptides	# AAs	MW [kDa]	calc. pI	Score Sequest HT: Sequest HT	# Peptides (by Search Engine): Sequest HT	# Protein Groups
P07724	Albumin [OS=Mus musculus]	82	57	622	57	608	68.6	6.07	2161.2	57	1
Q921I1	Serotransferrin [OS=Mus musculus]	72	46	231	44	697	76.7	7.18	634.56	46	1
Q61838	Pregnancy zone protein [OS=Mus musculus]	63	66	157	66	1495	165.7	6.68	495.33	66	1
P07759	Serine protease inhibitor A3K [OS=Mus musculus]	36	15	150	8	418	46.9	5.16	487.29	15	1
P01027	Complement C3 [OS=Mus musculus]	69	92	144	92	1663	186.4	6.73	461.06	92	1
Q00897	Alpha-1-antitrypsin 1-4 [OS=Mus musculus]	65	20	115	8	413	46	5.44	403.76	20	1
Q00898	Alpha-1-antitrypsin 1-5 [OS=Mus musculus]	50	20	113	12	413	45.9	5.73	394.16	20	1
P28665	Murinoglobulin-1 [OS=Mus musculus]	57	58	112	58	1476	165.2	6.42	353.19	58	1
P07758	Alpha-1-antitrypsin 1-1 [OS=Mus musculus]	65	21	104	9	413	46	5.72	366.12	21	1
P22599	Alpha-1-antitrypsin 1-2 [OS=Mus musculus]	62	18	102	7	413	45.9	5.54	363.77	18	1
Q91X72	Hemopexin [OS=Mus musculus]	61	25	82	25	460	51.3	7.8	259.71	25	1
P11276	Fibronectin [OS=Mus musculus]	49	72	79	72	2477	272.4	5.59	274.6	72	1
Q03734	Serine protease inhibitor A3M [OS=Mus musculus]	27	11	76	3	418	47	6.1	224.98	11	1
P60710	Actin, cytoplasmic 1 [OS=Mus musculus]	86	21	67	2	375	41.7	5.48	218.42	21	1
Q00623	Apolipoprotein A-I [OS=Mus musculus]	58	16	62	16	264	30.6	5.73	160.24	16	1
P63260	Actin, cytoplasmic 2 [OS=Mus musculus]	86	20	61	1	375	41.8	5.48	195.75	20	1
P01029	Complement C4-B [OS=Mus musculus]	48	49	53	49	1738	192.8	7.53	190.63	49	1
P23953	Carboxylesterase 1C [OS=Mus musculus]	55	23	52	21	554	61	5.06	164.75	23	1
Q61147	Ceruloplasmin [OS=Mus musculus]	57	41	50	41	1061	121.1	5.85	174.37	41	1
P06909	Complement factor H [OS=Mus musculus]	49	42	46	42	1234	139	6.99	153.42	42	1
Q8VDD5	Myosin-9 [OS=Mus musculus]	30	45	46	45	1960	226.2	5.66	144.13	45	1
P06684	Complement C5 [OS=Mus musculus]	37	41	45	41	1680	188.8	6.81	159.51	41	1
E9Q414	Apolipoprotein B-100 [OS=Mus musculus]	14	43	44	43	4505	509.1	6.81	125.91	43	1
P21614	Vitamin D-binding protein [OS=Mus musculus]	69	24	41	24	476	53.6	5.5	132.22	24	1
P06728	Apolipoprotein A-IV [OS=Mus musculus]	65	22	41	22	395	45	5.47	123.84	22	1
Q8BTM8	Filamin-A [OS=Mus musculus]	24	40	40	40	2647	281	6.04	115.58	40	1
O08677	Kininogen-1 [OS=Mus musculus]	38	23	40	23	661	73.1	6.54	113.93	23	1
P20918	Plasminogen [OS=Mus musculus]	60	35	39	35	812	90.7	6.6	116.39	35	1
P31725	Protein S100-A9 [OS=Mus musculus]	59	5	36	5	113	13	7.17	111.86	5	1
Q60590	Alpha-1-acid glycoprotein 1 [OS=Mus musculus]	34	7	36	4	207	23.9	5.85	111.78	7	1
P32261	Antithrombin-III [OS=Mus musculus]	57	20	35	20	465	52	6.46	119.9	20	1
P13020	Gelsolin [OS=Mus musculus]	54	25	35	25	780	85.9	6.18	119.62	25	1
P08071	Lactotransferrin [OS=Mus musculus]	60	35	35	34	707	77.8	8.53	112.53	35	1
P52480	Pyruvate kinase PKM [OS=Mus musculus]	71	29	34	29	531	57.8	7.47	108.53	29	1
P04186	Complement factor B [OS=Mus musculus]	45	27	33	27	761	85	7.37	99.35	27	1
Q9DBD0	Inhibitor of carbonic anhydrase [OS=Mus musculus]	56	31	32	30	700	76.7	7.25	100.95	31	1
Q61233	Plastin-2 [OS=Mus musculus]	67	29	32	25	627	70.1	5.33	95.55	29	1
A6X935	Inter alpha-trypsin inhibitor, heavy chain 4 [OS=Mus musculus]	46	27	30	27	942	104.6	6.4	91.54	27	1
P26039	Talin-1 [OS=Mus musculus]	17	26	29	26	2541	269.7	6.18	90.04	26	1
P68033	Actin, alpha cardiac muscle 1 [OS=Mus musculus]	38	11	29	2	377	42	5.39	81.95	11	1
P29699	Alpha-2-HS-glycoprotein [OS=Mus musculus]	38	7	28	7	345	37.3	6.51	106.96	7	1
P58252	Elongation factor 2 [OS=Mus musculus]	40	25	28	25	858	95.3	6.83	84.24	25	1
O89020	Afamin [OS=Mus musculus]	51	22	27	22	608	69.3	5.78	92.4	22	1
Q8K182	Complement component C8 alpha chain [OS=Mus musculus]	56	22	27	22	587	66	6.54	81.31	22	1
P05064	Fructose-bisphosphate aldolase A [OS=Mus musculus]	67	21	26	21	364	39.3	8.09	81.36	21	1
Q64727	Vinculin [OS=Mus musculus]	32	25	26	25	1066	116.6	6	67.99	25	1
P26262	Plasma kallikrein [OS=Mus musculus]	51	25	25	25	638	71.3	8.02	71.97	25	1
Q61646	Haptoglobin [OS=Mus musculus]	50	13	25	13	347	38.7	6.29	69.55	13	1
P01942	Hemoglobin subunit alpha [OS=Mus musculus]	63	6	24	6	142	15.1	8.22	78.13	6	1
P02088	Hemoglobin subunit beta-1 [OS=Mus musculus]	70	8	24	8	147	15.8	7.65	69.53	8	1
Q61129	Complement factor I [OS=Mus musculus]	39	19	23	19	603	67.2	7.46	70.4	19	1
Q8K0E8	Fibrinogen beta chain [OS=Mus musculus]	54	17	23	17	481	54.7	7.08	75.55	17	1
P17182	Alpha-enolase [OS=Mus musculus]	56	15	23	15	434	47.1	6.8	73.83	15	1
Q8BH35	Complement component C8 beta chain [OS=Mus musculus]	46	19	23	19	589	66.2	7.77	71.44	19	1
P20152	Vimentin [OS=Mus musculus]	53	21	23	21	466	53.7	5.12	60.4	21	1
P07361	Alpha-1-acid glycoprotein 2 [OS=Mus musculus]	27	6	21	3	207	23.8	5.45	68.29	6	1
Q01279	Epidermal growth factor receptor [OS=Mus musculus]	21	18	21	18	1210	134.8	6.86	64.07	18	1
P63017	Heat shock cognate 71 kDa protein [OS=Mus musculus]	39	20	21	18	646	70.8	5.52	59.44	20	1
P11499	Heat shock protein HSP 90-beta [OS=Mus musculus]	32	19	21	12	724	83.2	5.03	55.69	19	1
P24527	Leukotriene A-4 hydrolase [OS=Mus musculus]	46	20	20	20	611	69	6.42	56.5	20	1
P97290	Plasma protease C1 inhibitor [OS=Mus musculus]	50	17	20	17	504	55.5	6.29	74.21	17	1
Q62009	Periostin [OS=Mus musculus]	42	20	20	20	838	93.1	7.53	68.69	20	1
Q9JKF1	Ras GTPase-activating-like protein IQGAP1 [OS=Mus musculus]	18	19	20	19	1657	188.6	6.48	57.44	19	1
P19221	Prothrombin [OS=Mus musculus]	39	18	19	18	618	70.2	6.43	52.45	18	1
Q91WP6	Serine protease inhibitor A3N [OS=Mus musculus]	28	11	19	8	418	46.7	5.82	59.77	11	1
P68372	Tubulin beta-4B chain [OS=Mus musculus]	57	16	19	4	445	49.8	4.89	58.62	16	1
E9PV24	Fibrinogen alpha chain [OS=Mus musculus]	34	18	19	18	789	87.4	6.11	58.07	18	1
Q8BND5	Sulfhydryl oxidase 1 [OS=Mus musculus]	31	17	18	17	748	82.7	7.17	61.72	17	1
Q8VCM7	Fibrinogen gamma chain [OS=Mus musculus]	54	16	18	16	436	49.4	5.86	57.5	16	1
P99024	Tubulin beta-5 chain [OS=Mus musculus]	54	15	18	3	444	49.6	4.89	56.44	15	1
P03987	Ig gamma-3 chain C region [OS=Mus musculus]	53	12	18	12	398	43.9	7.14	55.16	12	1
P26041	Moesin [OS=Mus musculus]	37	18	18	14	577	67.7	6.6	54.04	18	1
Q68FD5	Clathrin heavy chain 1 [OS=Mus musculus]	16	18	18	18	1675	191.4	5.69	50.76	18	1
Q9D1A2	Cytosolic non-specific dipeptidase [OS=Mus musculus]	55	17	17	17	475	52.7	5.66	52.08	17	1
Q61702	Inter-alpha-trypsin inhibitor heavy chain H1 [OS=Mus musculus]	30	17	17	17	907	101	6.96	58.53	17	1
P40124	Adenylyl cyclase-associated protein 1 [OS=Mus musculus]	49	17	17	17	474	51.5	7.52	55.21	17	1
P01872	Immunoglobulin heavy constant mu [OS=Mus musculus]	34	11	17	11	454	49.9	7.01	53.65	11	1
P16858	Glyceraldehyde-3-phosphate dehydrogenase [OS=Mus musculus]	68	15	17	15	333	35.8	8.25	52.54	15	1
Q91VI7	Ribonuclease inhibitor [OS=Mus musculus]	64	17	17	17	456	49.8	4.78	52	17	1
O70362	Phosphatidylinositol-glycan-specific phospholipase D [OS=Mus musculus]	32	17	17	17	837	93.2	7.12	49.84	17	1
P57780	Alpha-actinin-4 [OS=Mus musculus]	24	16	17	10	912	104.9	5.41	48.33	16	1
Q61247	Alpha-2-antiplasmin [OS=Mus musculus]	55	15	16	15	491	54.9	6.3	58.91	15	1
O35744	Chitinase-like protein 3 [OS=Mus musculus]	49	14	16	14	398	44.4	5.69	49.18	14	1
P07901	Heat shock protein HSP 90-alpha [OS=Mus musculus]	26	15	16	9	733	84.7	5.01	46.79	15	1
P23492	Purine nucleoside phosphorylase [OS=Mus musculus]	64	13	16	13	289	32.3	6.16	45.91	13	1
Q61704	Inter-alpha-trypsin inhibitor heavy chain H3 [OS=Mus musculus]	27	15	15	15	889	99.3	6.05	59.48	15	1
Q9QXC1	Fetuin-B [OS=Mus musculus]	53	12	15	12	388	42.7	6.61	56.85	12	1
P10126	Elongation factor 1-alpha 1 [OS=Mus musculus]	43	15	15	15	462	50.1	9.01	55.06	15	1
P40142	Transketolase [OS=Mus musculus]	41	14	15	14	623	67.6	7.5	54.58	14	1
Q9DCD0	6-phosphogluconate dehydrogenase, decarboxylating [OS=Mus musculus]	47	14	15	14	483	53.2	7.23	51.24	14	1
Q9ESB3	Histidine-rich glycoprotein [OS=Mus musculus]	33	13	15	13	525	59.1	7.66	49.73	13	1
P06151	L-lactate dehydrogenase A chain [OS=Mus musculus]	55	13	15	13	332	36.5	7.74	47.59	13	1
P04938	Major urinary protein 11 [OS=Mus musculus]	70	11	15	2	181	20.7	4.94	47.08	11	1
P08226	Apolipoprotein E [OS=Mus musculus]	46	10	15	10	311	35.8	5.68	46.83	10	1
Q7TMM9	Tubulin beta-2A chain [OS=Mus musculus]	45	13	15	2	445	49.9	4.89	46.61	13	1
Q02053	Ubiquitin-like modifier-activating enzyme 1 [OS=Mus musculus]	26	15	15	15	1058	117.7	5.66	46.32	15	1
Q9ET01	Glycogen phosphorylase, liver form [OS=Mus musculus]	26	15	15	13	850	97.4	7.09	45.59	15	1
Q7TPR4	Alpha-actinin-1 [OS=Mus musculus]	20	14	15	8	892	103	5.38	42.77	14	1
Q61598	Rab GDP dissociation inhibitor beta [OS=Mus musculus]	53	14	14	12	445	50.5	6.25	48.73	14	1
P06745	Glucose-6-phosphate isomerase [OS=Mus musculus]	37	14	14	14	558	62.7	8.13	47.86	14	1
Q06770	Corticosteroid-binding globulin [OS=Mus musculus]	47	11	14	11	397	44.7	5.24	47.85	11	1
P09411	Phosphoglycerate kinase 1 [OS=Mus musculus]	52	14	14	14	417	44.5	7.9	46.21	14	1
P42703	Leukemia inhibitory factor receptor [OS=Mus musculus]	15	13	14	13	1092	122.5	6.04	43.81	13	1
P11589	Major urinary protein 2 [OS=Mus musculus]	61	10	14	1	180	20.7	5.11	42.79	10	1
P62962	Profilin-1 [OS=Mus musculus]	74	7	14	7	140	14.9	8.28	41.63	7	1
Q8BFZ3	Beta-actin-like protein 2 [OS=Mus musculus]	28	7	14	1	376	42	5.49	41.12	7	1
Q00612	Glucose-6-phosphate 1-dehydrogenase X [OS=Mus musculus]	31	13	14	13	515	59.2	6.49	39.3	13	1
Q01339	Beta-2-glycoprotein 1 [OS=Mus musculus]	42	13	14	13	345	38.6	8.22	39.28	13	1
P06683	Complement component C9 [OS=Mus musculus]	28	13	14	13	548	62	5.78	38.54	13	1
P61982	14-3-3 protein gamma [OS=Mus musculus]	57	11	14	7	247	28.3	4.89	37.75	11	1
P03953	Complement factor D [OS=Mus musculus]	42	8	13	8	259	28	6.67	53.64	8	1
Q80YC5	Coagulation factor XII [OS=Mus musculus]	32	12	13	12	597	65.7	6.84	42.34	12	1
P21180	Complement C2 [OS=Mus musculus]	30	13	13	13	760	84.7	7.56	37.14	13	1
Q99JY9	Actin-related protein 3 [OS=Mus musculus]	52	13	13	12	418	47.3	5.88	49.03	13	1
Q9DBB9	Carboxypeptidase N subunit 2 [OS=Mus musculus]	33	11	13	11	547	60.4	5.88	39.67	11	1
Q06890	Clusterin [OS=Mus musculus]	32	11	13	11	448	51.6	5.67	37.73	11	1
Q9JJN5	Carboxypeptidase N catalytic chain [OS=Mus musculus]	41	11	12	11	457	51.8	8.28	41.09	11	1
Q61703	Inter-alpha-trypsin inhibitor heavy chain H2 [OS=Mus musculus]	23	11	12	11	946	105.9	7.27	47.53	11	1
P27005	Protein S100-A8 [OS=Mus musculus]	73	3	12	3	89	10.3	5.68	45.23	3	1
P68369	Tubulin alpha-1A chain [OS=Mus musculus]	45	12	12	4	451	50.1	5.06	43.06	12	1
P97298	Pigment epithelium-derived factor [OS=Mus musculus]	41	11	12	11	417	46.2	6.98	42.66	11	1
Q9WV32	Actin-related protein 2/3 complex subunit 1B [OS=Mus musculus]	47	12	12	12	372	41	8.35	41.29	12	1
P01898	H-2 class I histocompatibility antigen, Q10 alpha chain [OS=Mus musculus]	44	12	12	10	325	37.2	5.25	36.93	12	1
P01869	Ig gamma-1 chain C region, membrane-bound form [OS=Mus musculus]	25	8	12	8	393	43.4	6.44	36.41	8	1
Q00519	Xanthine dehydrogenase/oxidase [OS=Mus musculus]	13	12	12	12	1335	146.5	7.56	34.36	12	1
Q80YX1	Tenascin [OS=Mus musculus]	9	12	12	12	2110	231.7	4.89	34.09	12	1
P01867	Immunoglobulin heavy constant gamma 2B [OS=Mus musculus]	29	8	12	8	404	44.2	6.52	32.33	8	1
Q9R111	Guanine deaminase [OS=Mus musculus]	37	12	12	12	454	51	5.53	32.11	12	1
P62259	14-3-3 protein epsilon [OS=Mus musculus]	43	10	12	7	255	29.2	4.74	29.24	10	1
Q61176	Arginase-1 [OS=Mus musculus]	66	11	11	11	323	34.8	7.01	41.7	11	1
Q9DBJ1	Phosphoglycerate mutase 1 [OS=Mus musculus]	58	10	11	10	254	28.8	7.18	39.81	10	1
Q01853	Transitional endoplasmic reticulum ATPase [OS=Mus musculus]	23	11	11	11	806	89.3	5.26	38.27	11	1
Q8VCS0	N-acetylmuramoyl-L-alanine amidase [OS=Mus musculus]	33	10	11	10	530	57.7	6.98	36.61	10	1
P68368	Tubulin alpha-4A chain [OS=Mus musculus]	37	11	11	3	448	49.9	5.06	36.45	11	1
P11087	Collagen alpha-1(I) chain [OS=Mus musculus]	14	11	11	11	1453	137.9	5.85	36.17	11	1
Q3TRM8	Hexokinase-3 [OS=Mus musculus]	18	11	11	11	922	100	5.94	34.91	11	1
O89053	Coronin-1A [OS=Mus musculus]	36	10	11	10	461	51	6.48	34.42	10	1
P28798	Progranulin [OS=Mus musculus]	26	11	11	11	589	63.4	6.8	32.55	11	1
P18760	Cofilin-1 [OS=Mus musculus]	63	11	11	11	166	18.5	8.09	32.41	11	1
P29621	Serine protease inhibitor A3C [OS=Mus musculus]	6	3	11	1	417	46.7	7.88	32.02	3	1
Q64726	Zinc-alpha-2-glycoprotein [OS=Mus musculus]	51	11	11	11	307	35.3	6.18	32.02	11	1
P01837	Immunoglobulin kappa constant [OS=Mus musculus]	77	6	11	6	107	11.9	5.9	30.76	6	1
P55065	Phospholipid transfer protein [OS=Mus musculus]	31	10	11	10	493	54.4	6.62	30.56	10	1
Q9JII6	Aldo-keto reductase family 1 member A1 [OS=Mus musculus]	56	11	11	11	325	36.6	7.39	30.02	11	1
Q9WVA4	Transgelin-2 [OS=Mus musculus]	63	11	11	11	199	22.4	8.24	29.72	11	1
Q01149	Collagen alpha-2(I) chain [OS=Mus musculus]	11	10	11	10	1372	129.5	9.19	29.63	10	1
P37889	Fibulin-2 [OS=Mus musculus]	12	11	11	11	1221	131.7	4.68	29.41	11	1
P68510	14-3-3 protein eta [OS=Mus musculus]	42	9	11	6	246	28.2	4.89	28.06	9	1
P63101	14-3-3 protein zeta/delta [OS=Mus musculus]	40	9	11	5	245	27.8	4.79	27.21	9	1
P68254	14-3-3 protein theta [OS=Mus musculus]	43	9	11	5	245	27.8	4.78	25.94	9	1
P10605	Cathepsin B [OS=Mus musculus]	40	10	10	10	339	37.3	5.91	31.89	10	1
Q8CG14	Complement C1s-1 subcomponent [OS=Mus musculus]	25	10	10	10	688	76.8	5.08	31.61	10	1
P47791	Glutathione reductase, mitochondrial [OS=Mus musculus]	38	10	10	10	500	53.6	7.99	38.28	10	1
P11680	Properdin [OS=Mus musculus]	29	10	10	10	464	50.3	7.84	33.95	10	1
P11859	Angiotensinogen [OS=Mus musculus]	29	10	10	10	477	52	5.44	32.43	10	1
P17751	Triosephosphate isomerase [OS=Mus musculus]	61	10	10	10	249	26.7	7.3	30.86	10	1
Q62356	Follistatin-related protein 1 [OS=Mus musculus]	42	10	10	10	306	34.5	5.85	29.29	10	1
O88844	Isocitrate dehydrogenase [NADP] cytoplasmic [OS=Mus musculus]	24	8	10	8	414	46.6	7.17	28.07	8	1
P08121	Collagen alpha-1(III) chain [OS=Mus musculus]	9	8	10	8	1464	138.9	6.52	28	8	1
O88342	WD repeat-containing protein 1 [OS=Mus musculus]	29	10	10	10	606	66.4	6.6	27.71	10	1
Q8K1B8	Fermitin family homolog 3 [OS=Mus musculus]	15	8	10	8	665	75.6	7.05	25.51	8	1
Q9CQV8	14-3-3 protein beta/alpha [OS=Mus musculus]	30	7	10	2	246	28.1	4.83	24.74	7	1
Q8CG16	Complement C1r-A subcomponent [OS=Mus musculus]	22	9	9	9	707	80	5.66	29.2	9	1
P17742	Peptidyl-prolyl cis-trans isomerase A [OS=Mus musculus]	54	6	9	6	164	18	7.9	32.3	6	1
Q8VCG4	Complement component C8 gamma chain [OS=Mus musculus]	62	9	9	9	202	22.5	9.25	31.93	9	1
Q05816	Fatty acid-binding protein 5 [OS=Mus musculus]	73	9	9	9	135	15.1	6.54	31.14	9	1
Q9CVB6	Actin-related protein 2/3 complex subunit 2 [OS=Mus musculus]	44	9	9	9	300	34.3	7.36	29.48	9	1
P61161	Actin-related protein 2 [OS=Mus musculus]	38	9	9	9	394	44.7	6.74	28.74	9	1
Q61599	Rho GDP-dissociation inhibitor 2 [OS=Mus musculus]	62	8	9	8	200	22.8	5.11	28.08	8	1
Q60963	Platelet-activating factor acetylhydrolase [OS=Mus musculus]	30	9	9	9	440	49.2	7.12	27.79	9	1
Q60710	Deoxynucleoside triphosphate triphosphohydrolase SAMHD1 [OS=Mus musculus]	18	9	9	9	658	75.8	7.93	27.43	9	1
P29788	Vitronectin [OS=Mus musculus]	19	7	9	7	478	54.8	5.88	26.87	7	1
Q9D154	Leukocyte elastase inhibitor A [OS=Mus musculus]	25	8	9	8	379	42.5	6.21	25.78	8	1
Q8BH61	Coagulation factor XIII A chain [OS=Mus musculus]	16	9	9	9	732	83.2	5.92	25.74	9	1
Q9Z1Q5	Chloride intracellular channel protein 1 [OS=Mus musculus]	61	9	9	9	241	27	5.17	24.8	9	1
P20029	Endoplasmic reticulum chaperone BiP [OS=Mus musculus]	20	9	9	7	655	72.4	5.16	24.16	9	1
Q61207	Prosaposin [OS=Mus musculus]	26	9	9	9	557	61.4	5.19	23.49	9	1
O08692	Neutrophilic granule protein [OS=Mus musculus]	56	8	9	8	167	19.3	5.31	22.46	8	1
P11247	Myeloperoxidase [OS=Mus musculus]	16	9	9	9	718	81.1	9.55	21.52	9	1
Q07968	Coagulation factor XIII B chain [OS=Mus musculus]	18	9	9	9	669	76.1	6.92	20.94	9	1
Q9R1P0	Proteasome subunit alpha type-4 [OS=Mus musculus]	45	7	8	7	261	29.5	7.72	30.04	7	1
P10107	Annexin A1 [OS=Mus musculus]	36	8	8	8	346	38.7	7.37	29.14	8	1
P16045	Galectin-1 [OS=Mus musculus]	72	7	8	7	135	14.9	5.49	28.54	7	1
Q00724	Retinol-binding protein 4 [OS=Mus musculus]	51	8	8	8	201	23.2	5.99	26.31	8	1
Q07456	Protein AMBP [OS=Mus musculus]	35	8	8	8	349	39	6.32	25.55	8	1
P16301	Phosphatidylcholine-sterol acyltransferase [OS=Mus musculus]	26	8	8	8	438	49.7	6.43	25.13	8	1
P48759	Pentraxin-related protein PTX3 [OS=Mus musculus]	27	8	8	8	381	41.8	5.38	24.76	8	1
P99029	Peroxiredoxin-5, mitochondrial [OS=Mus musculus]	45	8	8	8	210	21.9	8.85	23.59	8	1
Q9Z2U0	Proteasome subunit alpha type-7 [OS=Mus musculus]	46	8	8	8	248	27.8	8.46	23.21	8	1
P09581	Macrophage colony-stimulating factor 1 receptor [OS=Mus musculus]	12	7	8	7	977	109.1	6.21	23.03	7	1
P29351	Tyrosine-protein phosphatase non-receptor type 6 [OS=Mus musculus]	19	8	8	8	595	67.5	7.81	22.9	8	1
Q60854	Serpin B6 [OS=Mus musculus]	25	7	8	7	378	42.6	5.74	22.79	7	1
Q9Z2U1	Proteasome subunit alpha type-5 [OS=Mus musculus]	46	8	8	8	241	26.4	4.79	22.7	8	1
Q61316	Heat shock 70 kDa protein 4 [OS=Mus musculus]	12	8	8	8	841	94.1	5.24	22.06	8	1
Q76MZ3	Serine/threonine-protein phosphatase 2A 65 kDa regulatory subunit A alpha isoform [OS=Mus musculus]	17	8	8	8	589	65.3	5.11	22.05	8	1
Q61398	Procollagen C-endopeptidase enhancer 1 [OS=Mus musculus]	24	8	8	8	468	50.1	8.41	21.52	8	1
P42225	Signal transducer and activator of transcription 1 [OS=Mus musculus]	14	8	8	8	749	87.1	5.58	21.34	8	1
Q62465	Synaptic vesicle membrane protein VAT-1 homolog [OS=Mus musculus]	31	8	8	8	406	43.1	6.37	21.25	8	1
Q6IRU2	Tropomyosin alpha-4 chain [OS=Mus musculus]	36	7	8	7	248	28.5	4.68	20.55	7	1
Q8R2S8	CD177 antigen [OS=Mus musculus]	12	7	8	7	817	87	5.67	20.15	7	1
P47753	F-actin-capping protein subunit alpha-1 [OS=Mus musculus]	49	8	8	6	286	32.9	5.55	19.92	8	1
Q93092	Transaldolase [OS=Mus musculus]	23	8	8	8	337	37.4	7.03	19.41	8	1
P62806	Histone H4 [OS=Mus musculus]	47	5	8	5	103	11.4	11.36	18.33	5	1
P09813	Apolipoprotein A-II [OS=Mus musculus]	37	3	7	3	102	11.3	7.18	25.72	3	1
O08709	Peroxiredoxin-6 [OS=Mus musculus]	40	7	7	7	224	24.9	6.01	25.24	7	1
P52430	Serum paraoxonase/arylesterase 1 [OS=Mus musculus]	35	7	7	7	355	39.5	5.22	24.97	7	1
P70389	Insulin-like growth factor-binding protein complex acid labile subunit [OS=Mus musculus]	22	7	7	7	603	66.9	6.6	24.74	7	1
P47757	F-actin-capping protein subunit beta [OS=Mus musculus]	39	7	7	7	277	31.3	5.74	24.44	7	1
Q8R121	Protein Z-dependent protease inhibitor [OS=Mus musculus]	24	6	7	6	448	51.8	5.67	23.29	6	1
Q61508	Extracellular matrix protein 1 [OS=Mus musculus]	16	6	7	6	559	62.8	6.8	22.85	6	1
P08607	C4b-binding protein [OS=Mus musculus]	20	7	7	7	469	51.5	7.15	22.8	7	1
Q9R1P4	Proteasome subunit alpha type-1 [OS=Mus musculus]	43	7	7	7	263	29.5	6.46	22.56	7	1
P09103	Protein disulfide-isomerase [OS=Mus musculus]	20	7	7	7	509	57	4.88	22.11	7	1
P24452	Macrophage-capping protein [OS=Mus musculus]	30	7	7	7	352	39.2	7.2	22.1	7	1
Q9R0P3	S-formylglutathione hydrolase [OS=Mus musculus]	37	7	7	7	282	31.3	7.12	21.99	7	1
P10649	Glutathione S-transferase Mu 1 [OS=Mus musculus]	40	7	7	7	218	26	7.94	21.87	7	1
P82198	Transforming growth factor-beta-induced protein ig-h3 [OS=Mus musculus]	18	7	7	7	683	74.6	7.06	21.86	7	1
Q9R098	Hepatocyte growth factor activator [OS=Mus musculus]	15	7	7	7	653	70.5	7.03	21.62	7	1
Q5FW60	Major urinary protein 20 [OS=Mus musculus]	44	7	7	6	181	20.9	4.89	20.75	7	1
P49182	Heparin cofactor 2 [OS=Mus musculus]	21	7	7	7	478	54.5	7.34	20.28	7	1
Q8BPB5	EGF-containing fibulin-like extracellular matrix protein 1 [OS=Mus musculus]	21	7	7	7	493	54.9	5.14	20.27	7	1
P61979	Heterogeneous nuclear ribonucleoprotein K [OS=Mus musculus]	23	7	7	7	463	50.9	5.54	19.49	7	1
Q9QUM9	Proteasome subunit alpha type-6 [OS=Mus musculus]	35	7	7	7	246	27.4	6.76	19.11	7	1
P10493	Nidogen-1 [OS=Mus musculus]	9	7	7	7	1245	136.5	5.44	18.71	7	1
Q61730	Interleukin-1 receptor accessory protein [OS=Mus musculus]	12	7	7	7	570	65.7	7.77	18.65	7	1
P47754	F-actin-capping protein subunit alpha-2 [OS=Mus musculus]	38	7	7	5	286	32.9	5.85	18.22	7	1
Q6WVG3	BTB/POZ domain-containing protein KCTD12 [OS=Mus musculus]	28	7	7	7	327	35.9	5.81	18.11	7	1
P60843	Eukaryotic initiation factor 4A-I [OS=Mus musculus]	20	7	7	7	406	46.1	5.48	17.6	7	1
P11352	Glutathione peroxidase 1 [OS=Mus musculus]	47	7	7	7	201	22.3	7.21	17.49	7	1
Q9D8U8	Sorting nexin-5 [OS=Mus musculus]	19	7	7	6	404	46.8	6.62	16.07	7	1
Q61554	Fibrillin-1 [OS=Mus musculus]	3	7	7	7	2873	312.1	4.92	14.37	7	1
P18242	Cathepsin D [OS=Mus musculus]	22	5	6	5	410	44.9	7.15	18.8	5	1
O88947	Coagulation factor X [OS=Mus musculus]	21	6	6	6	481	54	5.66	18.47	6	1
O70370	Cathepsin S [OS=Mus musculus]	26	6	6	6	340	38.4	6.96	18.26	6	1
P09470	Angiotensin-converting enzyme [OS=Mus musculus]	7	6	6	6	1312	150.8	6.55	17.56	6	1
Q91WP0	Mannan-binding lectin serine protease 2 [OS=Mus musculus]	13	6	6	6	685	75.5	6.07	15.43	6	1
O09164	Extracellular superoxide dismutase [Cu-Zn] [OS=Mus musculus]	46	6	6	6	251	27.4	6.84	24.03	6	1
Q99LX0	Parkinson disease protein 7 homolog [OS=Mus musculus]	56	6	6	6	189	20	6.77	20.76	6	1
P19973	Lymphocyte-specific protein 1 [OS=Mus musculus]	33	6	6	6	330	36.7	4.82	19.11	6	1
P01864	Ig gamma-2A chain C region secreted form [OS=Mus musculus]	15	3	6	3	335	36.6	8.22	18.98	3	1
Q9CWJ9	Bifunctional purine biosynthesis protein ATIC [OS=Mus musculus]	19	6	6	6	592	64.2	6.76	18.93	6	1
P01843	Ig lambda-1 chain C region [OS=Mus musculus]	63	4	6	4	105	11.6	6.27	18.8	4	1
Q921M7	CYFIP-related Rac1 interactor B [OS=Mus musculus]	27	6	6	6	324	36.8	6.06	18.75	6	1
P14106	Complement C1q subcomponent subunit B [OS=Mus musculus]	38	6	6	6	253	26.7	8.15	18.73	6	1
P41317	Mannose-binding protein C [OS=Mus musculus]	26	5	6	5	244	25.9	5.06	18.55	5	1
P70274	Selenoprotein P [OS=Mus musculus]	21	6	6	6	380	42.7	7.09	18.4	6	1
Q9R1P3	Proteasome subunit beta type-2 [OS=Mus musculus]	38	6	6	6	201	22.9	7.02	18.2	6	1
P16110	Galectin-3 [OS=Mus musculus]	19	6	6	6	264	27.5	8.38	18.13	6	1
Q9DBP5	UMP-CMP kinase [OS=Mus musculus]	41	6	6	6	196	22.2	5.83	17.84	6	1
P35700	Peroxiredoxin-1 [OS=Mus musculus]	46	6	6	6	199	22.2	8.12	17.77	6	1
P07309	Transthyretin [OS=Mus musculus]	58	5	6	5	147	15.8	6.16	17.74	5	1
P05201	Aspartate aminotransferase, cytoplasmic [OS=Mus musculus]	21	6	6	6	413	46.2	7.14	17.59	6	1
P97371	Proteasome activator complex subunit 1 [OS=Mus musculus]	31	6	6	6	249	28.7	5.97	17.56	6	1
O70435	Proteasome subunit alpha type-3 [OS=Mus musculus]	24	5	6	5	255	28.4	5.44	17.49	5	1
P51885	Lumican [OS=Mus musculus]	20	6	6	6	338	38.2	6.43	16.58	6	1
Q9R0P5	Destrin [OS=Mus musculus]	41	6	6	6	165	18.5	7.97	16.28	6	1
Q04447	Creatine kinase B-type [OS=Mus musculus]	19	6	6	6	381	42.7	5.67	16.16	6	1
Q9WUM4	Coronin-1C [OS=Mus musculus]	16	6	6	6	474	53.1	7.08	16.1	6	1
P46412	Glutathione peroxidase 3 [OS=Mus musculus]	29	5	6	5	226	25.4	8.22	16.09	5	1
Q9D8Y0	EF-hand domain-containing protein D2 [OS=Mus musculus]	26	6	6	6	240	26.8	5.06	15.68	6	1
Q9QWK4	CD5 antigen-like [OS=Mus musculus]	18	6	6	6	352	38.8	5.16	15.51	6	1
Q3THE2	Myosin regulatory light chain 12B [OS=Mus musculus]	46	6	6	6	172	19.8	4.84	15.39	6	1
P62814	V-type proton ATPase subunit B, brain isoform [OS=Mus musculus]	14	6	6	6	511	56.5	5.81	15.11	6	1
P57776	Elongation factor 1-delta [OS=Mus musculus]	30	6	6	5	281	31.3	5.02	14.67	6	1
P10639	Thioredoxin [OS=Mus musculus]	52	5	6	5	105	11.7	4.92	13.91	5	1
O70456	14-3-3 protein sigma [OS=Mus musculus]	15	4	6	1	248	27.7	4.78	12.74	4	1
P33434	72 kDa type IV collagenase (MMP-2) [OS=Mus musculus]	13	5	5	5	662	74.1	5.53	11.4	5	1
P63242	Eukaryotic translation initiation factor 5A-1 [OS=Mus musculus]	67	5	5	5	154	16.8	5.24	24.79	5	1
P97372	Proteasome activator complex subunit 2 [OS=Mus musculus]	33	5	5	5	239	27	5.76	20.69	5	1
P01878	Ig alpha chain C region [OS=Mus musculus]	31	5	5	5	344	36.9	5.06	19.37	5	1
P84228	Histone H3.2 [OS=Mus musculus]	40	4	5	1	136	15.4	11.27	18.69	4	1
O88968	Transcobalamin-2 [OS=Mus musculus]	21	5	5	5	430	47.6	6.33	17.73	5	1
P43025	Tetranectin [OS=Mus musculus]	48	5	5	5	202	22.2	5.66	16.89	5	1
Q99PT1	Rho GDP-dissociation inhibitor 1 [OS=Mus musculus]	32	4	5	4	204	23.4	5.2	16.52	4	1
P59999	Actin-related protein 2/3 complex subunit 4 [OS=Mus musculus]	47	5	5	5	168	19.7	8.43	15.66	5	1
Q9QUI0	Transforming protein RhoA [OS=Mus musculus]	39	5	5	5	193	21.8	6.1	15.5	5	1
Q9CWK8	Sorting nexin-2 [OS=Mus musculus]	14	5	5	5	519	58.4	5.12	15.31	5	1
P01887	Beta-2-microglobulin [OS=Mus musculus]	52	3	5	3	119	13.8	8.44	15.25	3	1
P62137	Serine/threonine-protein phosphatase PP1-alpha catalytic subunit [OS=Mus musculus]	22	5	5	5	330	37.5	6.33	15.24	5	1
P26040	Ezrin [OS=Mus musculus]	8	5	5	1	586	69.4	6.1	15.2	5	1
P98086	Complement C1q subcomponent subunit A [OS=Mus musculus]	24	4	5	4	245	26	9.11	14.36	4	1
P61750	ADP-ribosylation factor 4 [OS=Mus musculus]	39	5	5	4	180	20.4	7.14	14.09	5	1
P56399	Ubiquitin carboxyl-terminal hydrolase 5 [OS=Mus musculus]	8	5	5	5	858	95.8	5.01	13.95	5	1
P26350	Prothymosin alpha [OS=Mus musculus]	37	5	5	5	111	12.2	3.79	13.86	5	1
P07214	SPARC [OS=Mus musculus]	22	5	5	5	302	34.4	4.86	13.7	5	1
Q60605	Myosin light polypeptide 6 [OS=Mus musculus]	38	5	5	5	151	16.9	4.65	13.57	5	1
P70168	Importin subunit beta-1 [OS=Mus musculus]	8	4	5	4	876	97.1	4.78	13.5	4	1
P50516	V-type proton ATPase catalytic subunit A [OS=Mus musculus]	11	5	5	5	617	68.3	5.58	13.36	5	1
Q99KC8	von Willebrand factor A domain-containing protein 5A [OS=Mus musculus]	10	5	5	5	793	87.1	6.58	13.19	5	1
P45376	Aldo-keto reductase family 1 member B1 [OS=Mus musculus]	21	5	5	5	316	35.7	7.18	12.4	5	1
Q99K51	Plastin-3 [OS=Mus musculus]	8	5	5	1	630	70.7	5.62	11.88	5	1
P60335	Poly(rC)-binding protein 1 [OS=Mus musculus]	20	5	5	5	356	37.5	7.09	11.73	5	1
Q61805	Lipopolysaccharide-binding protein [OS=Mus musculus]	13	5	5	5	481	53	8.5	11.7	5	1
P08113	Endoplasmin [OS=Mus musculus]	7	5	5	4	802	92.4	4.82	11.04	5	1
Q9CQI6	Coactosin-like protein [OS=Mus musculus]	40	5	5	5	142	15.9	5.4	10.97	5	1
Q9JHH6	Carboxypeptidase B2 [OS=Mus musculus]	14	4	4	4	422	48.8	7.97	14.08	4	1
O08529	Calpain-2 catalytic subunit [OS=Mus musculus]	10	4	4	4	700	79.8	4.96	11.53	4	1
Q8VCT3	Aminopeptidase B [OS=Mus musculus]	8	4	4	4	650	72.4	5.35	10	4	1
P28862	Stromelysin-1 [OS=Mus musculus]	10	4	4	4	477	53.8	6.13	8.95	4	1
P80317	T-complex protein 1 subunit zeta [OS=Mus musculus]	16	4	4	4	531	58	7.08	17.31	4	1
P08030	Adenine phosphoribosyltransferase [OS=Mus musculus]	31	3	4	3	180	19.7	6.79	15.1	3	1
Q9Z0E6	Guanylate-binding protein 2 [OS=Mus musculus]	12	4	4	4	589	66.7	5.71	14.72	4	1
P50543	Protein S100-A11 [OS=Mus musculus]	71	4	4	4	98	11.1	5.45	14.41	4	1
P01630	Ig kappa chain V-II region 7S34.1 [OS=Mus musculus]	36	3	4	3	113	12.5	8.65	13.98	3	1
P70296	Phosphatidylethanolamine-binding protein 1 [OS=Mus musculus]	46	4	4	4	187	20.8	5.4	13.58	4	1
P05555	Integrin alpha-M [OS=Mus musculus]	7	4	4	4	1153	127.4	7.27	13.56	4	1
P49722	Proteasome subunit alpha type-2 [OS=Mus musculus]	28	4	4	4	234	25.9	7.43	13.43	4	1
Q01768	Nucleoside diphosphate kinase B [OS=Mus musculus]	36	4	4	4	152	17.4	7.5	13.38	4	1
P62821	Ras-related protein Rab-1A [OS=Mus musculus]	31	4	4	2	205	22.7	6.21	13.36	4	1
P06330	Ig heavy chain V region AC38 205.12 [OS=Mus musculus]	41	4	4	4	118	12.9	7.11	13.07	4	1
Q91VW3	SH3 domain-binding glutamic acid-rich-like protein 3 [OS=Mus musculus]	67	3	4	3	93	10.5	5.14	12.77	3	1
P63028	Translationally-controlled tumor protein [OS=Mus musculus]	52	4	4	4	172	19.5	4.86	12.69	4	1
P99026	Proteasome subunit beta type-4 [OS=Mus musculus]	23	4	4	4	264	29.1	5.64	12.06	4	1
Q923D2	Flavin reductase (NADPH) [OS=Mus musculus]	21	4	4	4	206	22.2	7.01	12.05	4	1
P12388	Plasminogen activator inhibitor 2, macrophage [OS=Mus musculus]	19	4	4	4	415	46.3	5.14	11.95	4	1
Q9JM14	5'(3')-deoxyribonucleotidase, cytosolic type [OS=Mus musculus]	26	3	4	3	200	23.1	5.49	11.86	3	1
Q61171	Peroxiredoxin-2 [OS=Mus musculus]	27	4	4	4	198	21.8	5.41	11.62	4	1
P51150	Ras-related protein Rab-7a [OS=Mus musculus]	27	4	4	4	207	23.5	6.7	11.59	4	1
P25085	Interleukin-1 receptor antagonist protein [OS=Mus musculus]	30	4	4	4	178	20.3	6.19	11.48	4	1
Q9ET66	Peptidase inhibitor 16 [OS=Mus musculus]	14	4	4	4	498	53.6	4.77	11.45	4	1
P68433	Histone H3.1 [OS=Mus musculus]	40	4	4	1	136	15.4	11.12	11.43	4	1
Q9Z0P5	Twinfilin-2 [OS=Mus musculus]	20	4	4	4	349	39.4	6.8	11.4	4	1
O70475	UDP-glucose 6-dehydrogenase [OS=Mus musculus]	13	4	4	4	493	54.8	7.56	11.07	4	1
O08553	Dihydropyrimidinase-related protein 2 [OS=Mus musculus]	10	4	4	4	572	62.2	6.38	10.84	4	1
Q9CPW4	Actin-related protein 2/3 complex subunit 5 [OS=Mus musculus]	33	4	4	4	151	16.3	5.67	10.82	4	1
O70165	Ficolin-1 [OS=Mus musculus]	16	4	4	4	334	36.3	6.52	10.61	4	1
Q9EPB4	Apoptosis-associated speck-like protein containing a CARD [OS=Mus musculus]	34	4	4	4	193	21.4	5.43	10.61	4	1
P10923	Osteopontin [OS=Mus musculus]	21	4	4	4	294	32.4	4.53	10.53	4	1
Q61792	LIM and SH3 domain protein 1 [OS=Mus musculus]	19	4	4	4	263	30	7.05	10.51	4	1
Q62426	Cystatin-B [OS=Mus musculus]	31	4	4	4	98	11	7.39	10.5	4	1
Q9D0F9	Phosphoglucomutase-1 [OS=Mus musculus]	9	4	4	4	562	61.4	6.57	10.45	4	1
P14847	C-reactive protein [OS=Mus musculus]	27	4	4	4	225	25.3	6.2	10.33	4	1
P14430	H-2 class I histocompatibility antigen, Q8 alpha chain [OS=Mus musculus]	14	4	4	2	326	37.4	5.94	10.03	4	1
P68040	Small ribosomal subunit protein RACK1 [OS=Mus musculus]	11	3	4	3	317	35.1	7.69	9.73	3	1
P14152	Malate dehydrogenase, cytoplasmic [OS=Mus musculus]	16	4	4	4	334	36.5	6.58	9.61	4	1
P62827	GTP-binding nuclear protein Ran [OS=Mus musculus]	25	4	4	4	216	24.4	7.49	9.47	4	1
Q91V92	ATP-citrate synthase [OS=Mus musculus]	5	4	4	4	1091	119.7	7.44	9.46	4	1
P01592	Immunoglobulin J chain [OS=Mus musculus]	31	4	4	4	159	18	4.89	9.36	4	1
Q6P8X1	Sorting nexin-6 [OS=Mus musculus]	12	4	4	3	406	46.6	6.16	9.21	4	1
Q9QXS1	Plectin [OS=Mus musculus]	2	4	4	4	4691	533.9	5.96	9.15	4	1
P35441	Thrombospondin-1 [OS=Mus musculus]	4	4	4	4	1170	129.6	4.96	9.14	4	1
Q9D8N0	Elongation factor 1-gamma [OS=Mus musculus]	11	4	4	4	437	50	6.74	9.08	4	1
Q62351	Transferrin receptor protein 1 [OS=Mus musculus]	5	4	4	4	763	85.7	6.57	8.7	4	1
Q8VCC2	Liver carboxylesterase 1 [OS=Mus musculus]	5	3	4	1	565	62.6	6	8.57	3	1
Q08761	Vitamin K-dependent protein S [OS=Mus musculus]	6	4	4	4	675	74.9	5.82	8.52	4	1
Q60847	Collagen alpha-1(XII) chain [OS=Mus musculus]	1	4	4	4	3120	340	5.64	8.48	4	1
P01643	Ig kappa chain V-V region MOPC 173 [OS=Mus musculus]	71	4	4	3	108	11.8	9.1	8.4	4	1
P48036	Annexin A5 [OS=Mus musculus]	15	4	4	4	319	35.7	4.96	8.17	4	1
Q11136	Xaa-Pro dipeptidase [OS=Mus musculus]	9	3	3	3	493	55	5.78	8.93	3	1
Q9QUR6	Prolyl endopeptidase [OS=Mus musculus]	6	3	3	3	710	80.7	5.73	8.9	3	1
Q91X79	Chymotrypsin-like elastase family member 1 [OS=Mus musculus]	18	3	3	3	266	28.9	8.24	8.09	3	1
O35955	Proteasome subunit beta type-10 [OS=Mus musculus]	15	3	3	3	273	29	6.87	7.7	3	1
Q9WVJ3	Carboxypeptidase Q [OS=Mus musculus]	10	3	3	3	470	51.8	6.21	7.57	3	1
P28063	Proteasome subunit beta type-8 [OS=Mus musculus]	17	3	3	3	276	30.2	6.68	6.81	3	1
O70138	Neutrophil collagenase (MMP-8) [OS=Mus musculus]	7	3	3	3	465	53.1	7.03	6.43	3	1
Q8R016	Bleomycin hydrolase [OS=Mus musculus]	9	3	3	3	455	52.5	6.48	6.31	3	1
P33587	Vitamin K-dependent protein C [OS=Mus musculus]	6	3	3	3	460	51.8	6.35	6.05	3	1
P08905	Lysozyme C-2 [OS=Mus musculus]	35	2	3	2	148	16.7	8.81	15.8	2	1
O35930	Platelet glycoprotein Ib alpha chain [OS=Mus musculus]	7	3	3	3	734	80	5.87	13.11	3	1
P14069	Protein S100-A6 [OS=Mus musculus]	56	3	3	3	89	10	5.48	11.75	3	1
P01845	Ig lambda-3 chain C region [OS=Mus musculus]	48	3	3	1	104	11.4	5.33	11.62	3	1
Q05144	Ras-related C3 botulinum toxin substrate 2 [OS=Mus musculus]	28	3	3	2	192	21.4	7.61	11.53	3	1
P51437	Cathelicidin antimicrobial peptide [OS=Mus musculus]	27	2	3	2	172	19.4	8.68	11.4	2	1
P19324	Serpin H1 [OS=Mus musculus]	12	3	3	3	417	46.5	8.82	11.26	3	1
Q9CQ60	6-phosphogluconolactonase [OS=Mus musculus]	20	3	3	3	257	27.2	5.85	11.1	3	1
P00920	Carbonic anhydrase 2 [OS=Mus musculus]	22	3	3	3	260	29	7.01	11.07	3	1
O88593	Peptidoglycan recognition protein 1 [OS=Mus musculus]	33	3	3	3	182	20.5	7.44	10.95	3	1
P62774	Myotrophin [OS=Mus musculus]	39	3	3	3	118	12.9	5.52	10.9	3	1
P01844	Ig lambda-2 chain C region [OS=Mus musculus]	48	3	3	1	104	11.2	6.27	10.82	3	1
Q9JMH6	Thioredoxin reductase 1, cytoplasmic [OS=Mus musculus]	8	3	3	3	613	67	7.44	10.62	3	1
P61089	Ubiquitin-conjugating enzyme E2 N [OS=Mus musculus]	39	3	3	3	152	17.1	6.57	10.56	3	1
P01727	Ig lambda-1 chain V region S43 [OS=Mus musculus]	33	3	3	3	129	13.5	5.78	10.44	3	1
Q62048	Astrocytic phosphoprotein PEA-15 [OS=Mus musculus]	43	3	3	3	130	15	5.02	10.2	3	1
Q9JHK5	Pleckstrin [OS=Mus musculus]	14	3	3	3	350	39.9	8.34	9.79	3	1
P01662	Ig kappa chain V-III region ABPC 22/PC 9245 [OS=Mus musculus]	48	3	3	2	111	12	5.06	9.78	3	1
P63254	Cysteine-rich protein 1 [OS=Mus musculus]	47	3	3	3	77	8.5	8.57	9.74	3	1
P70349	Adenosine 5'-monophosphoramidase HINT1 [OS=Mus musculus]	49	3	3	3	126	13.8	6.87	9.72	3	1
Q4KML4	Costars family protein ABRACL [OS=Mus musculus]	47	3	3	3	81	9	5.8	9.69	3	1
P34884	Macrophage migration inhibitory factor [OS=Mus musculus]	36	3	3	3	115	12.5	7.34	9.58	3	1
Q02105	Complement C1q subcomponent subunit C [OS=Mus musculus]	17	3	3	3	246	26	8.54	9.53	3	1
P28656	Nucleosome assembly protein 1-like 1 [OS=Mus musculus]	17	3	3	3	391	45.3	4.46	9.51	3	1
P04117	Fatty acid-binding protein, adipocyte [OS=Mus musculus]	31	3	3	3	132	14.6	8.4	9.42	3	1
P27773	Protein disulfide-isomerase A3 [OS=Mus musculus]	10	3	3	3	505	56.6	6.21	9.37	3	1
O88569	Heterogeneous nuclear ribonucleoproteins A2/B1 [OS=Mus musculus]	10	3	3	2	353	37.4	8.95	9.35	3	1
P60766	Cell division control protein 42 homolog [OS=Mus musculus]	18	3	3	2	191	21.2	6.55	9.31	3	1
Q9QUH0	Glutaredoxin-1 [OS=Mus musculus]	45	3	3	3	107	11.9	8.37	9.24	3	1
P29341	Polyadenylate-binding protein 1 [OS=Mus musculus]	7	3	3	3	636	70.6	9.5	9.21	3	1
P26645	Myristoylated alanine-rich C-kinase substrate [OS=Mus musculus]	17	3	3	3	309	29.6	4.34	9.16	3	1
Q9CZD3	Glycine--tRNA ligase [OS=Mus musculus]	6	3	3	3	729	81.8	6.65	9.12	3	1
P39039	Mannose-binding protein A [OS=Mus musculus]	21	3	3	3	239	25.4	7.61	9.12	3	1
P62983	Ubiquitin-ribosomal protein eS31 fusion protein [OS=Mus musculus]	16	2	3	2	156	17.9	9.64	9.11	2	1
P01660	Ig kappa chain V-III region PC 3741/TEPC 111 [OS=Mus musculus]	43	3	3	1	111	12.1	5.38	9.03	3	1
Q62422	Osteoclast-stimulating factor 1 [OS=Mus musculus]	23	3	3	3	215	23.8	5.68	9	3	1
P07356	Annexin A2 [OS=Mus musculus]	10	3	3	3	339	38.7	7.69	8.95	3	1
Q9R0Q7	Prostaglandin E synthase 3 [OS=Mus musculus]	26	3	3	3	160	18.7	4.55	8.94	3	1
P28653	Biglycan [OS=Mus musculus]	13	3	3	3	369	41.6	7.27	8.87	3	1
Q62393	Tumor protein D52 [OS=Mus musculus]	26	3	3	3	224	24.3	4.72	8.83	3	1
Q9D1G1	Ras-related protein Rab-1B [OS=Mus musculus]	23	3	3	1	201	22.2	5.73	8.79	3	1
P01631	Ig kappa chain V-II region 26-10 [OS=Mus musculus]	39	3	3	3	113	12.3	8.88	8.79	3	1
P70460	Vasodilator-stimulated phosphoprotein [OS=Mus musculus]	11	3	3	3	375	39.6	8.53	8.76	3	1
Q9JJ28	Protein flightless-1 homolog [OS=Mus musculus]	4	3	3	3	1271	144.7	6.06	8.76	3	1
P33622	Apolipoprotein C-III [OS=Mus musculus]	46	3	3	3	99	11	4.75	8.75	3	1
P98064	Mannan-binding lectin serine protease 1 [OS=Mus musculus]	7	3	3	3	704	79.9	5.55	8.65	3	1
P10810	Monocyte differentiation antigen CD14 [OS=Mus musculus]	12	3	3	3	366	39.2	5.21	8.62	3	1
P04939	Major urinary protein 3 [OS=Mus musculus]	18	3	3	2	184	21.5	4.81	8.59	3	1
P14211	Calreticulin [OS=Mus musculus]	10	3	3	3	416	48	4.49	8.54	3	1
P08228	Superoxide dismutase [Cu-Zn] [OS=Mus musculus]	21	3	3	3	154	15.9	6.51	8.45	3	1
P01655	Ig kappa chain V-III region PC 7132 [OS=Mus musculus]	58	3	3	2	112	12	5.34	8.44	3	1
Q9Z121	C-C motif chemokine 8 [OS=Mus musculus]	40	3	3	3	97	11	8.35	8.43	3	1
P14206	Small ribosomal subunit protein uS2 [OS=Mus musculus]	12	3	3	3	295	32.8	4.87	8.42	3	1
P61205	ADP-ribosylation factor 3 [OS=Mus musculus]	24	3	3	2	181	20.6	7.43	8.36	3	1
P50396	Rab GDP dissociation inhibitor alpha [OS=Mus musculus]	10	3	3	1	447	50.5	5.08	8.27	3	1
Q8CI94	Glycogen phosphorylase, brain form [OS=Mus musculus]	5	3	3	1	843	96.7	6.73	8.15	3	1
Q60864	Stress-induced-phosphoprotein 1 [OS=Mus musculus]	7	3	3	3	543	62.5	6.8	8.06	3	1
Q91ZX7	Prolow-density lipoprotein receptor-related protein 1 [OS=Mus musculus]	1	3	3	3	4545	504.4	5.36	8.04	3	1
P01635	Immunoglobulin kappa chain variable 12-41 [OS=Mus musculus]	33	3	3	3	115	12.6	8.31	8.03	3	1
Q64339	Ubiquitin-like protein ISG15 [OS=Mus musculus]	23	3	3	3	161	17.9	7.9	8.01	3	1
Q8CIE6	Coatomer subunit alpha [OS=Mus musculus]	4	3	3	3	1224	138.3	7.65	7.97	3	1
Q9WVK4	EH domain-containing protein 1 [OS=Mus musculus]	8	3	3	3	534	60.6	6.83	7.96	3	1
P49312	Heterogeneous nuclear ribonucleoprotein A1 [OS=Mus musculus]	11	3	3	2	320	34.2	9.23	7.95	3	1
P42208	Septin-2 [OS=Mus musculus]	16	3	3	3	361	41.5	6.55	7.82	3	1
O70145	Neutrophil cytosol factor 2 [OS=Mus musculus]	7	3	3	3	525	59.4	6.61	7.82	3	1
P35175	Stefin-1 [OS=Mus musculus]	35	3	3	3	97	11	6.29	7.69	3	1
Q9CY58	SERPINE1 mRNA-binding protein 1 [OS=Mus musculus]	12	3	3	3	407	44.7	8.54	7.66	3	1
P35278	Ras-related protein Rab-5C [OS=Mus musculus]	20	3	3	3	216	23.4	8.41	7.6	3	1
P01801	Ig heavy chain V-III region J606 [OS=Mus musculus]	31	3	3	1	115	12.8	7.12	7.52	3	1
P19157	Glutathione S-transferase P 1 [OS=Mus musculus]	19	3	3	3	210	23.6	7.87	7.46	3	1
P12246	Serum amyloid P-component [OS=Mus musculus]	18	3	3	3	224	26.2	6.35	7.45	3	1
Q60994	Adiponectin [OS=Mus musculus]	15	3	3	3	247	26.8	5.57	7.43	3	1
P29533	Vascular cell adhesion protein 1 [OS=Mus musculus]	5	3	3	3	739	81.3	5.3	7.42	3	1
P26928	Hepatocyte growth factor-like protein [OS=Mus musculus]	7	3	3	3	716	80.6	7.56	7.41	3	1
P61027	Ras-related protein Rab-10 [OS=Mus musculus]	17	3	3	2	200	22.5	8.38	7.41	3	1
Q60668	Heterogeneous nuclear ribonucleoprotein D0 [OS=Mus musculus]	5	2	3	1	355	38.3	7.81	7.34	2	1
Q62418	Drebrin-like protein [OS=Mus musculus]	9	3	3	3	436	48.7	4.92	7.33	3	1
Q9Z1T2	Thrombospondin-4 [OS=Mus musculus]	6	3	3	3	963	106.3	4.67	7.19	3	1
Q99020	Heterogeneous nuclear ribonucleoprotein A/B [OS=Mus musculus]	6	2	3	1	285	30.8	7.91	7.18	2	1
Q62093	Serine/arginine-rich splicing factor 2 [OS=Mus musculus]	19	3	3	3	221	25.5	11.85	7.11	3	1
P01804	Ig heavy chain V-III region HPC76 [OS=Mus musculus]	28	3	3	1	111	12.3	7.96	7.1	3	1
P02798	Metallothionein-2 [OS=Mus musculus]	33	2	3	2	61	6.1	7.83	7.09	2	1
Q9EQP2	EH domain-containing protein 4 [OS=Mus musculus]	7	3	3	3	541	61.4	6.76	7.09	3	1
P62908	Small ribosomal subunit protein uS3 [OS=Mus musculus]	20	3	3	3	243	26.7	9.66	7.01	3	1
O55131	Septin-7 [OS=Mus musculus]	11	3	3	2	436	50.5	8.57	7	3	1
P28650	Adenylosuccinate synthetase isozyme 1 [OS=Mus musculus]	8	3	3	3	457	50.2	8.43	6.86	3	1
P34022	Ran-specific GTPase-activating protein [OS=Mus musculus]	14	3	3	3	203	23.6	5.22	6.78	3	1
P84096	Rho-related GTP-binding protein RhoG [OS=Mus musculus]	20	3	3	2	191	21.3	8.12	6.73	3	1
Q8C255	Dipeptidase 2 [OS=Mus musculus]	8	3	3	3	478	52.6	7.08	6.69	3	1
Q9WU78	Programmed cell death 6-interacting protein [OS=Mus musculus]	5	3	3	3	869	96	6.52	6.68	3	1
Q8VBT6	Apolipoprotein B receptor [OS=Mus musculus]	4	3	3	3	942	102.6	4.36	6.58	3	1
P09405	Nucleolin [OS=Mus musculus]	5	3	3	3	707	76.7	4.75	6.35	3	1
P98063	Bone morphogenetic protein 1 [OS=Mus musculus]	3	2	2	2	991	111.6	6.95	5.95	2	1
Q9CPY7	Cytosol aminopeptidase [OS=Mus musculus]	6	2	2	2	519	56.1	7.72	5.22	2	1
P34960	Macrophage metalloelastase [OS=Mus musculus]	3	1	2	1	473	54.9	9.01	4.44	1	1
Q99KK7	Dipeptidyl peptidase 3 [OS=Mus musculus]	5	2	2	2	738	82.8	5.38	4.32	2	1
Q11011	Puromycin-sensitive aminopeptidase [OS=Mus musculus]	2	2	2	2	920	103.3	5.9	3.82	2	1
P14148	Large ribosomal subunit protein uL30 [OS=Mus musculus]	14	2	2	2	270	31.4	10.89	10.07	2	1
P47955	Large ribosomal subunit protein P1 [OS=Mus musculus]	37	2	2	2	114	11.5	4.32	9.67	2	1
P11672	Neutrophil gelatinase-associated lipocalin [OS=Mus musculus]	19	2	2	2	200	22.9	8.81	9.19	2	1
P07091	Protein S100-A4 [OS=Mus musculus]	26	2	2	2	101	11.7	5.31	8.97	2	1
Q8K426	Resistin-like gamma [OS=Mus musculus]	28	2	2	2	117	12.5	7.39	8.52	2	1
P12804	Fibroleukin [OS=Mus musculus]	9	2	2	2	432	48.9	7.25	8.13	2	1
O09061	Proteasome subunit beta type-1 [OS=Mus musculus]	16	2	2	2	240	26.4	7.81	8.09	2	1
Q05793	Basement membrane-specific heparan sulfate proteoglycan core protein [OS=Mus musculus]	1	2	2	2	3707	398	6.32	7.99	2	1
P63158	High mobility group protein B1 [OS=Mus musculus]	13	2	2	2	215	24.9	5.74	7.79	2	1
P01644	Ig kappa chain V-V region HP R16.7 [OS=Mus musculus]	36	2	2	1	108	11.9	7.97	7.77	2	1
Q9CR51	V-type proton ATPase subunit G 1 [OS=Mus musculus]	39	2	2	2	118	13.7	7.97	7.76	2	1
P16460	Argininosuccinate synthase [OS=Mus musculus]	10	2	2	2	412	46.6	8.22	7.72	2	1
Q9ERK4	Exportin-2 [OS=Mus musculus]	4	2	2	2	971	110.4	5.77	7.58	2	1
O35643	AP-1 complex subunit beta-1 [OS=Mus musculus]	5	2	2	2	943	103.9	5.17	7.47	2	1
A2AVA0	Sushi, von Willebrand factor type A, EGF and pentraxin domain-containing protein 1 [OS=Mus musculus]	1	2	2	2	3567	387.2	5.57	7.12	2	1
Q61206	Platelet-activating factor acetylhydrolase IB subunit alpha2 [OS=Mus musculus]	12	2	2	2	229	25.6	5.92	7.02	2	1
Q8BKC5	Importin-5 [OS=Mus musculus]	3	2	2	2	1097	123.5	4.93	7	2	1
Q91YR9	Prostaglandin reductase 1 [OS=Mus musculus]	10	2	2	2	329	35.5	7.96	6.93	2	1
Q9R1P1	Proteasome subunit beta type-3 [OS=Mus musculus]	15	2	2	2	205	22.9	6.55	6.8	2	1
P11152	Lipoprotein lipase [OS=Mus musculus]	7	2	2	2	474	53.1	7.87	6.8	2	1
P01787	Ig heavy chain V regions TEPC 15/S107/HPCM1/HPCM2/HPCM3 [OS=Mus musculus]	20	2	2	2	123	13.8	6.62	6.61	2	1
O88207	Collagen alpha-1(V) chain [OS=Mus musculus]	2	2	2	2	1838	183.6	4.98	6.58	2	1
Q8BG05	Heterogeneous nuclear ribonucleoprotein A3 [OS=Mus musculus]	7	2	2	2	379	39.6	9.01	6.55	2	1
P01664	Ig kappa chain V-III region CBPC 101 [OS=Mus musculus]	31	2	2	1	111	12	4.56	6.31	2	1
P01638	Ig kappa chain V-V region L6 [OS=Mus musculus]	26	2	2	2	115	13	7.81	6.24	2	1
P30681	High mobility group protein B2 [OS=Mus musculus]	13	2	2	2	210	24.1	7.31	6.17	2	1
P51410	Large ribosomal subunit protein uL6 [OS=Mus musculus]	18	2	2	2	192	21.9	9.95	6.02	2	1
P80316	T-complex protein 1 subunit epsilon [OS=Mus musculus]	7	2	2	2	541	59.6	6.02	6.02	2	1
Q91ZJ5	UTP--glucose-1-phosphate uridylyltransferase [OS=Mus musculus]	5	2	2	2	508	56.9	7.61	5.99	2	1
P01675	Ig kappa chain V-VI region XRPC 44 [OS=Mus musculus]	24	2	2	2	107	11.6	8.44	5.98	2	1
P11835	Integrin beta-2 [OS=Mus musculus]	5	2	2	2	771	85	7.12	5.98	2	1
Q3UM45	Protein phosphatase 1 regulatory subunit 7 [OS=Mus musculus]	8	2	2	2	361	41.3	4.92	5.96	2	1
Q9WUA3	ATP-dependent 6-phosphofructokinase, platelet type [OS=Mus musculus]	4	2	2	2	784	85.4	7.11	5.95	2	1
Q641P0	Actin-related protein 3B [OS=Mus musculus]	8	2	2	1	418	47.5	6.02	5.91	2	1
Q9DD06	Retinoic acid receptor responder protein 2 [OS=Mus musculus]	17	2	2	2	162	18.3	9.2	5.87	2	1
P0DOV1	Interferon-activable protein 211 [OS=Mus musculus]	10	2	2	2	425	46.9	8	5.8	2	1
Q7TQI3	Ubiquitin thioesterase OTUB1 [OS=Mus musculus]	9	2	2	2	271	31.3	4.94	5.75	2	1
O08997	Copper transport protein ATOX1 [OS=Mus musculus]	47	2	2	2	68	7.3	6.51	5.72	2	1
P55258	Ras-related protein Rab-8A [OS=Mus musculus]	12	2	2	1	207	23.7	9.07	5.67	2	1
P97927	Laminin subunit alpha-4 [OS=Mus musculus]	1	2	2	2	1816	201.7	6.21	5.67	2	1
P53810	Phosphatidylinositol transfer protein alpha isoform [OS=Mus musculus]	12	2	2	2	271	31.9	6.37	5.63	2	1
P45700	Mannosyl-oligosaccharide 1,2-alpha-mannosidase IA [OS=Mus musculus]	5	2	2	2	655	73.2	6.81	5.62	2	1
P00688	Pancreatic alpha-amylase 2a5 [OS=Mus musculus]	5	2	2	2	508	57.3	7.28	5.59	2	1
Q91XV3	Brain acid soluble protein 1 [OS=Mus musculus]	24	2	2	2	226	22.1	4.51	5.56	2	1
Q9QUN9	Dickkopf-related protein 3 [OS=Mus musculus]	14	2	2	2	349	38.4	4.54	5.52	2	1
P02468	Laminin subunit gamma-1 [OS=Mus musculus]	2	2	2	2	1607	177.2	5.21	5.47	2	1
Q6ZQ38	Cullin-associated NEDD8-dissociated protein 1 [OS=Mus musculus]	2	2	2	2	1230	136.2	5.78	5.44	2	1
Q9DBG5	Perilipin-3 [OS=Mus musculus]	8	2	2	2	437	47.2	5.62	5.43	2	1
Q3U5Q7	UMP-CMP kinase 2, mitochondrial [OS=Mus musculus]	7	2	2	2	447	50	7.27	5.41	2	1
P46638	Ras-related protein Rab-11B [OS=Mus musculus]	11	2	2	2	218	24.5	5.94	5.4	2	1
Q9QY24	Z-DNA-binding protein 1 [OS=Mus musculus]	7	2	2	2	411	44.3	5.8	5.38	2	1
Q9WUK2	Eukaryotic translation initiation factor 4H [OS=Mus musculus]	17	2	2	2	248	27.3	7.23	5.38	2	1
O35737	Heterogeneous nuclear ribonucleoprotein H [OS=Mus musculus]	6	2	2	2	449	49.2	6.3	5.36	2	1
P00493	Hypoxanthine-guanine phosphoribosyltransferase [OS=Mus musculus]	20	2	2	2	218	24.6	6.68	5.33	2	1
Q09014	Neutrophil cytosol factor 1 [OS=Mus musculus]	5	2	2	2	390	44.6	9.01	5.28	2	1
P01636	Ig kappa chain V-V region MOPC 149 [OS=Mus musculus]	26	2	2	2	108	12	7.28	5.27	2	1
P51910	Apolipoprotein D [OS=Mus musculus]	13	2	2	2	189	21.5	4.91	5.26	2	1
P62334	26S proteasome regulatory subunit 10B [OS=Mus musculus]	7	2	2	2	389	44.1	7.49	5.24	2	1
P97822	Acidic leucine-rich nuclear phosphoprotein 32 family member E [OS=Mus musculus]	11	2	2	2	260	29.6	3.88	5.23	2	1
O35381	Acidic leucine-rich nuclear phosphoprotein 32 family member A [OS=Mus musculus]	9	2	2	2	247	28.5	4.07	5.23	2	1
O08808	Protein diaphanous homolog 1 [OS=Mus musculus]	3	2	2	2	1255	139.3	5.57	5.2	2	1
Q9Z0J0	NPC intracellular cholesterol transporter 2 [OS=Mus musculus]	17	2	2	2	149	16.4	7.68	5.2	2	1
Q91YR1	Twinfilin-1 [OS=Mus musculus]	6	2	2	2	350	40.1	6.67	5.17	2	1
Q9JM76	Actin-related protein 2/3 complex subunit 3 [OS=Mus musculus]	21	2	2	2	178	20.5	8.59	5.15	2	1
O89051	Integral membrane protein 2B [OS=Mus musculus]	8	2	2	2	266	30.2	5.3	5.12	2	1
P97429	Annexin A4 [OS=Mus musculus]	10	2	2	2	319	35.9	5.57	5.11	2	1
P80313	T-complex protein 1 subunit eta [OS=Mus musculus]	5	2	2	2	544	59.6	7.84	5.1	2	1
P50518	V-type proton ATPase subunit E 1 [OS=Mus musculus]	10	2	2	2	226	26.1	8.43	5.1	2	1
Q922R8	Protein disulfide-isomerase A6 [OS=Mus musculus]	7	2	2	2	440	48.1	5.14	5.08	2	1
Q9Z1N5	Spliceosome RNA helicase Ddx39b [OS=Mus musculus]	5	2	2	2	428	49	5.67	5.08	2	1
P62897	Cytochrome c, somatic [OS=Mus musculus]	18	2	2	2	105	11.6	9.58	5.02	2	1
Q03311	Cholinesterase [OS=Mus musculus]	5	2	2	2	603	68.4	7.25	4.98	2	1
P14901	Heme oxygenase 1 [OS=Mus musculus]	10	2	2	2	289	32.9	6.54	4.97	2	1
P97369	Neutrophil cytosol factor 4 [OS=Mus musculus]	10	2	2	2	339	38.7	6.21	4.95	2	1
Q9JLJ2	4-trimethylaminobutyraldehyde dehydrogenase [OS=Mus musculus]	5	2	2	2	494	53.5	6.98	4.95	2	1
P21460	Cystatin-C [OS=Mus musculus]	17	2	2	2	140	15.5	9	4.93	2	1
Q9CZ44	NSFL1 cofactor p47 [OS=Mus musculus]	9	2	2	2	370	40.7	5.15	4.92	2	1
Q9EQU5	Protein SET [OS=Mus musculus]	9	2	2	2	289	33.4	4.32	4.89	2	1
Q02819	Nucleobindin-1 [OS=Mus musculus]	5	2	2	2	459	53.4	5.07	4.88	2	1
P97461	Small ribosomal subunit protein uS7 [OS=Mus musculus]	13	2	2	2	204	22.9	9.72	4.86	2	1
P31532	Serum amyloid A-4 protein [OS=Mus musculus]	15	2	2	2	130	15.1	9.26	4.86	2	1
Q61553	Fascin [OS=Mus musculus]	6	2	2	2	493	54.5	6.89	4.86	2	1
Q9JJU8	Adapter Sh3bgrl [OS=Mus musculus]	26	2	2	2	114	12.8	4.92	4.84	2	1
P61939	Thyroxine-binding globulin [OS=Mus musculus]	7	2	2	2	418	47	6.54	4.82	2	1
P63001	Ras-related C3 botulinum toxin substrate 1 [OS=Mus musculus]	13	2	2	1	192	21.4	8.5	4.82	2	1
Q9CPX6	Ubiquitin-like-conjugating enzyme ATG3 [OS=Mus musculus]	7	2	2	2	314	35.8	4.72	4.81	2	1
Q9WVJ9	EGF-containing fibulin-like extracellular matrix protein 2 [OS=Mus musculus]	5	2	2	2	443	49.4	4.89	4.73	2	1
P16015	Carbonic anhydrase 3 [OS=Mus musculus]	8	2	2	2	260	29.3	7.37	4.72	2	1
Q9JM99	Proteoglycan 4 [OS=Mus musculus]	2	2	2	2	1054	115.9	8.41	4.72	2	1
P04918	Serum amyloid A-3 protein [OS=Mus musculus]	18	2	2	2	122	13.8	9.88	4.7	2	1
P62754	Small ribosomal subunit protein eS6 [OS=Mus musculus]	11	2	2	2	249	28.7	10.84	4.69	2	1
O88685	26S proteasome regulatory subunit 6A [OS=Mus musculus]	6	2	2	2	442	49.5	5.19	4.66	2	1
Q8R1F1	Protein Niban 2 [OS=Mus musculus]	3	2	2	2	749	84.8	5.94	4.61	2	1
Q8BGQ7	Alanine--tRNA ligase, cytoplasmic [OS=Mus musculus]	3	2	2	2	968	106.8	5.67	4.55	2	1
Q8BP47	Asparagine--tRNA ligase, cytoplasmic [OS=Mus musculus]	5	2	2	2	559	64.2	5.86	4.53	2	1
Q9WUM3	Coronin-1B [OS=Mus musculus]	4	2	2	2	484	53.9	5.78	4.48	2	1
E9Q555	E3 ubiquitin-protein ligase RNF213 [OS=Mus musculus]	0	2	2	2	5148	583.9	6.77	4.45	2	1
Q08879	Fibulin-1 [OS=Mus musculus]	3	2	2	2	705	78	5.16	4.35	2	1
P43274	Histone H1.4 [OS=Mus musculus]	11	2	2	2	219	22	11.11	4.33	2	1
Q60631	Growth factor receptor-bound protein 2 [OS=Mus musculus]	8	2	2	2	217	25.2	6.32	4.31	2	1
Q8R1Q8	Cytoplasmic dynein 1 light intermediate chain 1 [OS=Mus musculus]	4	2	2	2	523	56.6	6.42	4.3	2	1
O70251	Elongation factor 1-beta [OS=Mus musculus]	11	2	2	1	225	24.7	4.69	4.29	2	1
Q8C1B7	Septin-11 [OS=Mus musculus]	5	2	2	1	431	49.7	6.68	4.27	2	1
Q9EQH3	Vacuolar protein sorting-associated protein 35 [OS=Mus musculus]	3	2	2	2	796	91.7	5.44	4.26	2	1
P97315	Cysteine and glycine-rich protein 1 [OS=Mus musculus]	13	2	2	2	193	20.6	8.57	4.25	2	1
Q9QYB1	Chloride intracellular channel protein 4 [OS=Mus musculus]	10	2	2	2	253	28.7	5.59	4.13	2	1
P42567	Epidermal growth factor receptor substrate 15 [OS=Mus musculus]	3	2	2	2	897	98.4	4.6	4.12	2	1
Q922B2	Aspartate--tRNA ligase, cytoplasmic [OS=Mus musculus]	4	2	2	2	501	57.1	6.49	4.08	2	1
Q9CQM9	Glutaredoxin-3 [OS=Mus musculus]	7	2	2	2	337	37.8	5.59	4.07	2	1
P80318	T-complex protein 1 subunit gamma [OS=Mus musculus]	4	2	2	2	545	60.6	6.7	4.06	2	1
Q61096	Myeloblastin [OS=Mus musculus]	11	1	1	1	254	27.6	7.2	3.45	1	1
O89017	Legumain [OS=Mus musculus]	4	1	1	1	435	49.3	6.39	3.27	1	1
P70269	Cathepsin E [OS=Mus musculus]	3	1	1	1	397	42.9	4.64	2.74	1	1
Q9CR35	Chymotrypsinogen B [OS=Mus musculus]	6	1	1	1	263	27.8	5.07	2.52	1	1
P05208	Chymotrypsin-like elastase family member 2A [OS=Mus musculus]	5	1	1	1	271	28.9	8.62	2.45	1	1
P41245	Matrix metalloproteinase-9 [OS=Mus musculus]	2	1	1	1	730	80.5	6.09	2.41	1	1
Q9Z2W0	Aspartyl aminopeptidase [OS=Mus musculus]	3	1	1	1	473	52.2	7.25	2.36	1	1
O35350	Calpain-1 catalytic subunit [OS=Mus musculus]	1	1	1	1	713	82.1	5.87	2.04	1	1
Q3UP87	Neutrophil elastase [OS=Mus musculus]	3	1	1	1	265	28.6	10.01	2	1	1
P0C0S6	Histone H2A.Z [OS=Mus musculus]	23	1	1	1	128	13.5	10.58	5.34	1	1
Q9D1H9	Microfibril-associated glycoprotein 4 [OS=Mus musculus]	7	1	1	1	257	28.9	5.44	5.19	1	1
Q9CQZ1	Heat shock factor-binding protein 1 [OS=Mus musculus]	25	1	1	1	76	8.6	4.31	4.97	1	1
Q8VDM4	26S proteasome non-ATPase regulatory subunit 2 [OS=Mus musculus]	2	1	1	1	908	100.1	5.17	4.84	1	1
Q9JL26	Formin-like protein 1 [OS=Mus musculus]	2	1	1	1	1094	122	5.82	4.83	1	1
P47811	Mitogen-activated protein kinase 14 [OS=Mus musculus]	7	1	1	1	360	41.3	5.88	4.67	1	1
P01748	Ig heavy chain V region 23 [OS=Mus musculus]	13	1	1	1	117	12.8	8.88	4.59	1	1
Q9CZ30	Obg-like ATPase 1 [OS=Mus musculus]	4	1	1	1	396	44.7	7.81	4.49	1	1
P18528	Ig heavy chain V region 6.96 [OS=Mus musculus]	19	1	1	1	98	11	7.93	4.41	1	1
Q922Y1	UBX domain-containing protein 1 [OS=Mus musculus]	5	1	1	1	297	33.6	5.26	4.32	1	1
Q3TBD2	Rho GTPase-activating protein 45 [OS=Mus musculus]	3	1	1	1	1116	122.8	5.94	4.31	1	1
Q9CQI3	Glia maturation factor beta [OS=Mus musculus]	11	1	1	1	142	16.7	5.16	4.22	1	1
Q9CR86	Calcium-regulated heat stable protein 1 [OS=Mus musculus]	24	1	1	1	148	16.1	8.21	4.18	1	1
P62082	Small ribosomal subunit protein eS7 [OS=Mus musculus]	11	1	1	1	194	22.1	10.1	4.09	1	1
Q9DCH4	Eukaryotic translation initiation factor 3 subunit F [OS=Mus musculus]	5	1	1	1	361	38	5.58	4.06	1	1
Q05020	Apolipoprotein C-II [OS=Mus musculus]	22	1	1	1	97	10.7	4.84	4.04	1	1
P51859	Hepatoma-derived growth factor [OS=Mus musculus]	7	1	1	1	237	26.3	4.83	4.03	1	1
P04945	Ig kappa chain V-VI region NQ2-6.1 [OS=Mus musculus]	15	1	1	1	108	11.7	8.84	3.99	1	1
O89086	RNA-binding protein 3 [OS=Mus musculus]	12	1	1	1	153	16.6	7.5	3.8	1	1
P10853	Histone H2B type 1-F/J/L [OS=Mus musculus]	12	1	1	1	126	13.9	10.32	3.78	1	1
Q6ZWY8	Thymosin beta-10 [OS=Mus musculus]	32	1	1	1	44	5	5.36	3.64	1	1
O89079	Coatomer subunit epsilon [OS=Mus musculus]	5	1	1	1	308	34.5	5.06	3.62	1	1
Q62000	Mimecan [OS=Mus musculus]	5	1	1	1	298	34	5.74	3.51	1	1
O35215	D-dopachrome decarboxylase [OS=Mus musculus]	13	1	1	1	118	13.1	6.54	3.5	1	1
P61164	Alpha-centractin [OS=Mus musculus]	6	1	1	1	376	42.6	6.64	3.44	1	1
P62242	Small ribosomal subunit protein eS8 [OS=Mus musculus]	7	1	1	1	208	24.2	10.32	3.38	1	1
Q64522	Histone H2A type 2-B [OS=Mus musculus]	22	1	1	1	130	14	10.89	3.35	1	1
P47880	Insulin-like growth factor-binding protein 6 [OS=Mus musculus]	6	1	1	1	238	25.3	8.19	3.35	1	1
Q9Z1Q9	Valine--tRNA ligase [OS=Mus musculus]	1	1	1	1	1263	140.1	7.77	3.29	1	1
Q04857	Collagen alpha-1(VI) chain [OS=Mus musculus]	2	1	1	1	1025	108.4	5.36	3.23	1	1
P47879	Insulin-like growth factor-binding protein 4 [OS=Mus musculus]	5	1	1	1	254	27.8	7.17	3.23	1	1
P46471	26S proteasome regulatory subunit 7 [OS=Mus musculus]	4	1	1	1	433	48.6	5.95	3.22	1	1
P35991	Tyrosine-protein kinase BTK [OS=Mus musculus]	2	1	1	1	659	76.4	7.9	3.19	1	1
P04940	Ig kappa chain V-VI region NQ2-17.4.1 [OS=Mus musculus]	19	1	1	1	107	11.6	9.36	3.16	1	1
Q61166	Microtubule-associated protein RP/EB family member 1 [OS=Mus musculus]	4	1	1	1	268	30	5.22	3.14	1	1
Q6P1F6	Serine/threonine-protein phosphatase 2A 55 kDa regulatory subunit B alpha isoform [OS=Mus musculus]	5	1	1	1	447	51.7	6.2	3.14	1	1
Q99JI6	Ras-related protein Rap-1b [OS=Mus musculus]	7	1	1	1	184	20.8	5.78	3.1	1	1
P13595	Neural cell adhesion molecule 1 [OS=Mus musculus]	2	1	1	1	1115	119.4	4.83	3.02	1	1
P15379	CD44 antigen [OS=Mus musculus]	2	1	1	1	778	85.6	4.96	3	1	1
Q8BV57	Soluble scavenger receptor cysteine-rich domain-containing protein SSC5D [OS=Mus musculus]	2	1	1	1	1371	144.5	5.68	3	1	1
Q8R050	Eukaryotic peptide chain release factor GTP-binding subunit ERF3A [OS=Mus musculus]	3	1	1	1	636	68.6	5.21	2.99	1	1
O09172	Glutamate--cysteine ligase regulatory subunit [OS=Mus musculus]	5	1	1	1	274	30.5	5.52	2.98	1	1
Q9QZE5	Coatomer subunit gamma-1 [OS=Mus musculus]	2	1	1	1	874	97.5	5.35	2.97	1	1
Q9JJH1	Ribonuclease 4 [OS=Mus musculus]	9	1	1	1	148	17	8.85	2.94	1	1
Q9D3H2	Odorant-binding protein 1a [OS=Mus musculus]	11	1	1	1	163	18.5	5.67	2.93	1	1
P01746	Ig heavy chain V region 93G7 [OS=Mus musculus]	10	1	1	1	140	15.5	8.4	2.92	1	1
P35980	Large ribosomal subunit protein eL18 [OS=Mus musculus]	7	1	1	1	188	21.6	11.78	2.9	1	1
P31786	Acyl-CoA-binding protein [OS=Mus musculus]	21	1	1	1	87	10	8.82	2.89	1	1
Q9ES52	Phosphatidylinositol 3,4,5-trisphosphate 5-phosphatase 1 [OS=Mus musculus]	1	1	1	1	1191	133.5	7.8	2.89	1	1
Q9Z0M9	Interleukin-18-binding protein [OS=Mus musculus]	6	1	1	1	193	21.2	8.12	2.88	1	1
Q9JIF0	Protein arginine N-methyltransferase 1 [OS=Mus musculus]	3	1	1	1	371	42.4	5.43	2.86	1	1
Q9ERL7	Glia maturation factor gamma [OS=Mus musculus]	8	1	1	1	142	16.7	5.71	2.82	1	1
D3Z6Q9	Bridging integrator 2 [OS=Mus musculus]	3	1	1	1	489	52.5	5.34	2.81	1	1
P43276	Histone H1.5 [OS=Mus musculus]	7	1	1	1	223	22.6	10.92	2.79	1	1
P70670	Nascent polypeptide-associated complex subunit alpha, muscle-specific form [OS=Mus musculus]	1	1	1	1	2187	220.4	9.35	2.78	1	1
Q99KJ8	Dynactin subunit 2 [OS=Mus musculus]	5	1	1	1	402	44.1	5.26	2.77	1	1
Q9QZ88	Vacuolar protein sorting-associated protein 29 [OS=Mus musculus]	5	1	1	1	182	20.5	6.79	2.74	1	1
P35235	Tyrosine-protein phosphatase non-receptor type 11 [OS=Mus musculus]	3	1	1	1	593	68	7.3	2.74	1	1
Q91V64	Isochorismatase domain-containing protein 1 [OS=Mus musculus]	5	1	1	1	297	32	7.39	2.73	1	1
P61079	Ubiquitin-conjugating enzyme E2 D3 [OS=Mus musculus]	12	1	1	1	147	16.7	7.8	2.73	1	1
Q640N1	Adipocyte enhancer-binding protein 1 [OS=Mus musculus]	1	1	1	1	1128	128.3	5.08	2.73	1	1
Q9CY64	Biliverdin reductase A [OS=Mus musculus]	5	1	1	1	295	33.5	7.02	2.7	1	1
Q8CIH5	1-phosphatidylinositol 4,5-bisphosphate phosphodiesterase gamma-2 [OS=Mus musculus]	1	1	1	1	1265	147.5	6.77	2.7	1	1
P62317	Small nuclear ribonucleoprotein Sm D2 [OS=Mus musculus]	8	1	1	1	118	13.5	9.91	2.7	1	1
Q9D819	Inorganic pyrophosphatase [OS=Mus musculus]	6	1	1	1	289	32.6	5.6	2.7	1	1
P80314	T-complex protein 1 subunit beta [OS=Mus musculus]	3	1	1	1	535	57.4	6.4	2.7	1	1
Q9R1Q9	V-type proton ATPase subunit S1 [OS=Mus musculus]	3	1	1	1	463	51	5.92	2.68	1	1
Q8CIF4	Biotinidase [OS=Mus musculus]	3	1	1	1	520	58.1	5.8	2.68	1	1
P09528	Ferritin heavy chain [OS=Mus musculus]	8	1	1	1	182	21.1	5.88	2.68	1	1
P62889	Large ribosomal subunit protein eL30 [OS=Mus musculus]	14	1	1	1	115	12.8	9.63	2.68	1	1
Q9CPU0	Lactoylglutathione lyase [OS=Mus musculus]	6	1	1	1	184	20.8	5.47	2.68	1	1
P62858	Small ribosomal subunit protein eS28 [OS=Mus musculus]	17	1	1	1	69	7.8	10.7	2.67	1	1
P01642	Immunoglobulin kappa variable 5-48 [OS=Mus musculus]	10	1	1	1	115	12.6	5.94	2.66	1	1
P53996	CCHC-type zinc finger nucleic acid binding protein [OS=Mus musculus]	8	1	1	1	178	19.6	7.58	2.65	1	1
Q8CGC7	Bifunctional glutamate/proline--tRNA ligase [OS=Mus musculus]	1	1	1	1	1512	170	7.66	2.65	1	1
Q64152	Transcription factor BTF3 [OS=Mus musculus]	9	1	1	1	204	22	9.52	2.64	1	1
Q9Z0L8	Gamma-glutamyl hydrolase [OS=Mus musculus]	6	1	1	1	317	35.4	7.5	2.64	1	1
Q3UZ39	Leucine-rich repeat flightless-interacting protein 1 [OS=Mus musculus]	2	1	1	1	729	79.2	4.82	2.64	1	1
P50247	Adenosylhomocysteinase [OS=Mus musculus]	3	1	1	1	432	47.7	6.54	2.62	1	1
P62852	Small ribosomal subunit protein eS25 [OS=Mus musculus]	7	1	1	1	125	13.7	10.11	2.62	1	1
P68037	Ubiquitin-conjugating enzyme E2 L3 [OS=Mus musculus]	9	1	1	1	154	17.9	8.51	2.62	1	1
P42932	T-complex protein 1 subunit theta [OS=Mus musculus]	2	1	1	1	548	59.5	5.62	2.61	1	1
Q9DBC7	cAMP-dependent protein kinase type I-alpha regulatory subunit [OS=Mus musculus]	2	1	1	1	381	43.2	5.35	2.59	1	1
P39054	Dynamin-2 [OS=Mus musculus]	1	1	1	1	870	98.1	7.43	2.59	1	1
O55029	Coatomer subunit beta' [OS=Mus musculus]	2	1	1	1	905	102.4	5.3	2.58	1	1
Q62433	Protein NDRG1 [OS=Mus musculus]	4	1	1	1	394	43	6.1	2.57	1	1
P97807	Fumarate hydratase, mitochondrial [OS=Mus musculus]	4	1	1	1	507	54.3	9.04	2.57	1	1
Q8BML9	Glutamine--tRNA ligase [OS=Mus musculus]	2	1	1	1	775	87.6	7.31	2.57	1	1
O70194	Eukaryotic translation initiation factor 3 subunit D [OS=Mus musculus]	2	1	1	1	548	63.9	6.05	2.57	1	1
Q9CXW3	Calcyclin-binding protein [OS=Mus musculus]	4	1	1	1	229	26.5	7.87	2.57	1	1
O09043	Napsin-A [OS=Mus musculus]	5	1	1	1	419	45.5	7.5	2.55	1	1
P97797	Tyrosine-protein phosphatase non-receptor type substrate 1 [OS=Mus musculus]	3	1	1	1	513	56.4	8.28	2.54	1	1
Q9CQW3	Vitamin K-dependent protein Z [OS=Mus musculus]	3	1	1	1	399	44.3	5.9	2.54	1	1
P62311	U6 snRNA-associated Sm-like protein LSm3 [OS=Mus musculus]	12	1	1	1	102	11.8	4.7	2.54	1	1
P0DP27	Calmodulin-2 [OS=Mus musculus]	8	1	1	1	149	16.8	4.22	2.54	1	1
Q9D7X3	Dual specificity protein phosphatase 3 [OS=Mus musculus]	8	1	1	1	185	20.5	6.54	2.53	1	1
P17563	Methanethiol oxidase [OS=Mus musculus]	3	1	1	1	472	52.5	6.29	2.52	1	1
Q99KQ4	Nicotinamide phosphoribosyltransferase [OS=Mus musculus]	4	1	1	1	491	55.4	7.15	2.52	1	1
E9Q7X6	Protein HEG homolog 1 [OS=Mus musculus]	1	1	1	1	1337	141.8	6.67	2.51	1	1
Q91V98	Endosialin [OS=Mus musculus]	3	1	1	1	765	81.8	5.66	2.51	1	1
O35664	Interferon alpha/beta receptor 2 [OS=Mus musculus]	2	1	1	1	513	56.5	4.59	2.5	1	1
Q9DAW9	Calponin-3 [OS=Mus musculus]	3	1	1	1	330	36.4	5.72	2.5	1	1
P32848	Parvalbumin alpha [OS=Mus musculus]	13	1	1	1	110	11.9	5.19	2.49	1	1
P08103	Tyrosine-protein kinase HCK [OS=Mus musculus]	3	1	1	1	524	59.1	7.24	2.49	1	1
Q9CPR4	Large ribosomal subunit protein uL22 [OS=Mus musculus]	9	1	1	1	184	21.4	10.18	2.49	1	1
Q62376	U1 small nuclear ribonucleoprotein 70 kDa [OS=Mus musculus]	3	1	1	1	448	52	9.94	2.48	1	1
Q9CQ65	S-methyl-5'-thioadenosine phosphorylase [OS=Mus musculus]	7	1	1	1	283	31	7.14	2.48	1	1
P70663	SPARC-like protein 1 [OS=Mus musculus]	3	1	1	1	650	72.2	4.6	2.47	1	1
P47856	Glutamine--fructose-6-phosphate aminotransferase [isomerizing] 1 [OS=Mus musculus]	2	1	1	1	697	78.5	6.84	2.47	1	1
P01741	Ig heavy chain V region [OS=Mus musculus]	11	1	1	1	114	12.5	5.06	2.47	1	1
P19253	Large ribosomal subunit protein uL13 [OS=Mus musculus]	5	1	1	1	203	23.4	11.02	2.47	1	1
P15535	Beta-1,4-galactosyltransferase 1 [OS=Mus musculus]	3	1	1	1	399	44.4	9.38	2.46	1	1
Q8BJU0	Small glutamine-rich tetratricopeptide repeat-containing protein alpha [OS=Mus musculus]	5	1	1	1	315	34.3	5.06	2.46	1	1
Q61830	Macrophage mannose receptor 1 [OS=Mus musculus]	1	1	1	1	1456	164.9	6.83	2.45	1	1
Q9D1D6	Collagen triple helix repeat-containing protein 1 [OS=Mus musculus]	5	1	1	1	245	26.4	7.5	2.45	1	1
P31938	Dual specificity mitogen-activated protein kinase kinase 1 [OS=Mus musculus]	4	1	1	1	393	43.4	6.7	2.44	1	1
Q64345	Interferon-induced protein with tetratricopeptide repeats 3 [OS=Mus musculus]	4	1	1	1	403	47.2	5.64	2.44	1	1
O35286	ATP-dependent RNA helicase DHX15 [OS=Mus musculus]	1	1	1	1	795	90.9	7.46	2.44	1	1
Q921F2	TAR DNA-binding protein 43 [OS=Mus musculus]	3	1	1	1	414	44.5	6.7	2.43	1	1
P51125	Calpastatin [OS=Mus musculus]	2	1	1	1	788	84.9	5.52	2.43	1	1
P16546	Spectrin alpha chain, non-erythrocytic 1 [OS=Mus musculus]	1	1	1	1	2472	284.4	5.33	2.43	1	1
P27784	C-C motif chemokine 6 [OS=Mus musculus]	7	1	1	1	116	13	9.33	2.43	1	1
P97351	Small ribosomal subunit protein eS1 [OS=Mus musculus]	5	1	1	1	264	29.9	9.73	2.42	1	1
P83940	Elongin-C [OS=Mus musculus]	18	1	1	1	112	12.5	4.78	2.42	1	1
Q8K352	SAM and SH3 domain-containing protein 3 [OS=Mus musculus]	5	1	1	1	380	41.6	5.22	2.41	1	1
P08003	Protein disulfide-isomerase A4 [OS=Mus musculus]	2	1	1	1	638	71.9	5.31	2.41	1	1
Q61081	Hsp90 co-chaperone Cdc37 [OS=Mus musculus]	6	1	1	1	379	44.6	5.34	2.4	1	1
P47878	Insulin-like growth factor-binding protein 3 [OS=Mus musculus]	4	1	1	1	292	31.7	8.38	2.4	1	1
O08583	THO complex subunit 4 [OS=Mus musculus]	4	1	1	1	255	26.9	11.15	2.4	1	1
P62855	Small ribosomal subunit protein eS26 [OS=Mus musculus]	13	1	1	1	115	13	11	2.4	1	1
Q9D8B3	Charged multivesicular body protein 4b [OS=Mus musculus]	7	1	1	1	224	24.9	4.82	2.39	1	1
P62715	Serine/threonine-protein phosphatase 2A catalytic subunit beta isoform [OS=Mus musculus]	3	1	1	1	309	35.6	5.43	2.39	1	1
Q99LD4	COP9 signalosome complex subunit 1 [OS=Mus musculus]	3	1	1	1	471	53.4	6.84	2.37	1	1
Q9D6Y7	Mitochondrial peptide methionine sulfoxide reductase [OS=Mus musculus]	7	1	1	1	233	26	8.41	2.37	1	1
Q9CRB6	Tubulin polymerization-promoting protein family member 3 [OS=Mus musculus]	9	1	1	1	176	19	9.11	2.37	1	1
Q99N69	Leupaxin [OS=Mus musculus]	3	1	1	1	386	43.5	6.43	2.36	1	1
Q3U0V1	Far upstream element-binding protein 2 [OS=Mus musculus]	2	1	1	1	748	76.7	7.33	2.34	1	1
Q8BK48	Pyrethroid hydrolase Ces2e [OS=Mus musculus]	2	1	1	1	559	62.3	6.16	2.34	1	1
Q62293	T-cell-specific guanine nucleotide triphosphate-binding protein 1 [OS=Mus musculus]	7	1	1	1	415	47.1	5.74	2.3	1	1
Q00PI9	Heterogeneous nuclear ribonucleoprotein U-like protein 2 [OS=Mus musculus]	2	1	1	1	745	84.9	4.89	2.29	1	1
Q02111	Protein kinase C theta type [OS=Mus musculus]	1	1	1	1	707	81.5	7.71	2.29	1	1
Q8BK64	Activator of 90 kDa heat shock protein ATPase homolog 1 [OS=Mus musculus]	4	1	1	1	338	38.1	5.53	2.28	1	1
P13597	Intercellular adhesion molecule 1 [OS=Mus musculus]	3	1	1	1	537	58.8	6.13	2.28	1	1
P35979	Large ribosomal subunit protein uL11 [OS=Mus musculus]	10	1	1	1	165	17.8	9.42	2.25	1	1
Q9WV80	Sorting nexin-1 [OS=Mus musculus]	2	1	1	1	522	58.9	5.22	2.25	1	1
P11031	Activated RNA polymerase II transcriptional coactivator p15 [OS=Mus musculus]	9	1	1	1	127	14.4	9.6	2.24	1	1
P02802	Metallothionein-1 [OS=Mus musculus]	13	1	1	1	61	6	7.96	2.24	1	1
P56477	Interferon regulatory factor 5 [OS=Mus musculus]	2	1	1	1	497	56	5.31	2.24	1	1
Q9D8T2	Gasdermin-D [OS=Mus musculus]	2	1	1	1	487	53.2	5.1	2.23	1	1
Q8BH97	Reticulocalbin-3 [OS=Mus musculus]	4	1	1	1	328	38	4.88	2.23	1	1
Q9R0Y5	Adenylate kinase isoenzyme 1 [OS=Mus musculus]	7	1	1	1	194	21.5	5.81	2.23	1	1
Q571I9	Aldehyde dehydrogenase family 16 member A1 [OS=Mus musculus]	1	1	1	1	802	84.7	6.32	2.23	1	1
Q8VIJ6	Splicing factor, proline- and glutamine-rich [OS=Mus musculus]	2	1	1	1	699	75.4	9.44	2.22	1	1
Q9JHU4	Cytoplasmic dynein 1 heavy chain 1 [OS=Mus musculus]	0	1	1	1	4644	531.7	6.42	2.21	1	1
P14131	Small ribosomal subunit protein uS9 [OS=Mus musculus]	7	1	1	1	146	16.4	10.21	2.21	1	1
P26638	Serine--tRNA ligase, cytoplasmic [OS=Mus musculus]	2	1	1	1	512	58.4	6.3	2.21	1	1
Q8C3J5	Dedicator of cytokinesis protein 2 [OS=Mus musculus]	1	1	1	1	1828	211.6	6.99	2.21	1	1
P24369	Peptidyl-prolyl cis-trans isomerase B [OS=Mus musculus]	5	1	1	1	216	23.7	9.55	2.19	1	1
Q9CQM5	Thioredoxin domain-containing protein 17 [OS=Mus musculus]	7	1	1	1	123	14	4.77	2.19	1	1
P14869	Large ribosomal subunit protein uL10 [OS=Mus musculus]	3	1	1	1	317	34.2	6.25	2.18	1	1
Q9JL62	Glycolipid transfer protein [OS=Mus musculus]	4	1	1	1	209	23.7	7.39	2.18	1	1
Q9D0J8	Parathymosin [OS=Mus musculus]	11	1	1	1	101	11.4	4.22	2.17	1	1
Q9Z126	Platelet factor 4 [OS=Mus musculus]	9	1	1	1	105	11.2	9.29	2.16	1	1
P14733	Lamin-B1 [OS=Mus musculus]	2	1	1	1	588	66.7	5.16	2.16	1	1
Q62165	Dystroglycan 1 [OS=Mus musculus]	2	1	1	1	893	96.8	8.44	2.15	1	1
P63005	Platelet-activating factor acetylhydrolase IB subunit beta [OS=Mus musculus]	2	1	1	1	410	46.6	7.37	2.15	1	1
Q8CIN4	Serine/threonine-protein kinase PAK 2 [OS=Mus musculus]	2	1	1	1	524	57.9	5.77	2.15	1	1
Q8VCI0	Phospholipase B-like 1 [OS=Mus musculus]	2	1	1	1	550	63	8.87	2.14	1	1
Q64112	Interferon-induced protein with tetratricopeptide repeats 2 [OS=Mus musculus]	3	1	1	1	472	55	7.43	2.14	1	1
Q8K124	Pleckstrin homology domain-containing family O member 2 [OS=Mus musculus]	3	1	1	1	495	53.8	5.5	2.14	1	1
Q66JS6	Eukaryotic translation initiation factor 3 subunit J-B [OS=Mus musculus]	4	1	1	1	263	29.5	4.81	2.13	1	1
P34928	Apolipoprotein C-I [OS=Mus musculus]	10	1	1	1	88	9.7	9.09	2.12	1	1
Q505B7	Protein archease [OS=Mus musculus]	6	1	1	1	168	19.7	4.56	2.12	1	1
P01786	Ig heavy chain V region MOPC 47A [OS=Mus musculus]	8	1	1	1	117	13	8.84	2.11	1	1
P49710	Hematopoietic lineage cell-specific protein [OS=Mus musculus]	2	1	1	1	486	54.2	4.84	2.11	1	1
Q9CZT5	Vasorin [OS=Mus musculus]	3	1	1	1	673	72.2	7.08	2.11	1	1
Q8CDN6	Thioredoxin-like protein 1 [OS=Mus musculus]	4	1	1	1	289	32.2	4.96	2.1	1	1
P35585	AP-1 complex subunit mu-1 [OS=Mus musculus]	3	1	1	1	423	48.5	7.3	2.1	1	1
P30412	Peptidyl-prolyl cis-trans isomerase C [OS=Mus musculus]	6	1	1	1	212	22.8	7.5	2.09	1	1
Q8VEK3	Heterogeneous nuclear ribonucleoprotein U [OS=Mus musculus]	2	1	1	1	800	87.9	6.24	2.09	1	1
P62830	Large ribosomal subunit protein uL14 [OS=Mus musculus]	14	1	1	1	140	14.9	10.51	2.09	1	1
P17047	Lysosome-associated membrane glycoprotein 2 [OS=Mus musculus]	2	1	1	1	415	45.7	7.39	2.08	1	1
Q9CYL5	Golgi-associated plant pathogenesis-related protein 1 [OS=Mus musculus]	8	1	1	1	154	17.1	9.51	2.07	1	1
P01633	Immunoglobulin kappa chain variable 6-17 [OS=Mus musculus]	6	1	1	1	149	16.4	6.92	2.07	1	1
Q9R062	Glycogenin-1 [OS=Mus musculus]	5	1	1	1	333	37.4	5.29	2.07	1	1
P01639	Immunoglobulin kappa chain variable 9-120 [OS=Mus musculus]	11	1	1	1	130	14.3	5.48	2.06	1	1
Q9D8E6	Large ribosomal subunit protein uL4 [OS=Mus musculus]	3	1	1	1	419	47.1	11	2.06	1	1
P28474	Alcohol dehydrogenase class-3 [OS=Mus musculus]	4	1	1	1	374	39.5	7.25	2.06	1	1
O70493	Sorting nexin-12 [OS=Mus musculus]	5	1	1	1	165	19.1	7.34	2.05	1	1
Q62348	Translin [OS=Mus musculus]	6	1	1	1	228	26.2	6.44	2.05	1	1
P50580	Proliferation-associated protein 2G4 [OS=Mus musculus]	3	1	1	1	394	43.7	6.86	2.05	1	1
Q9CYZ2	Tumor protein D54 [OS=Mus musculus]	5	1	1	1	220	24	6.15	2.04	1	1
Q8C1Z7	BBSome complex member BBS4 [OS=Mus musculus]	2	1	1	1	520	58.2	8.1	2.04	1	1
Q8JZQ9	Eukaryotic translation initiation factor 3 subunit B [OS=Mus musculus]	1	1	1	1	803	91.3	5.02	2.04	1	1
Q9D2V7	Coronin-7 [OS=Mus musculus]	2	1	1	1	922	100.7	5.77	2.04	1	1
Q60972	Histone-binding protein RBBP4 [OS=Mus musculus]	3	1	1	1	425	47.6	4.89	2.04	1	1
Q9CQR6	Serine/threonine-protein phosphatase 6 catalytic subunit [OS=Mus musculus]	6	1	1	1	305	35.1	5.69	2.04	1	1
Q9R118	Serine protease HTRA1 [OS=Mus musculus]	2	1	1	1	480	51.2	7.65	2.04	1	1
P21107	Tropomyosin alpha-3 chain [OS=Mus musculus]	2	1	1	1	285	33	4.72	2.03	1	1
Q9WTX5	S-phase kinase-associated protein 1 [OS=Mus musculus]	7	1	1	1	163	18.7	4.54	2.03	1	1
P62717	Large ribosomal subunit protein eL20 [OS=Mus musculus]	7	1	1	1	176	20.7	10.71	2.02	1	1
P97363	Serine palmitoyltransferase 2 [OS=Mus musculus]	1	1	1	1	560	62.9	8.18	2.02	1	1
Q91V12	Cytosolic acyl coenzyme A thioester hydrolase [OS=Mus musculus]	3	1	1	1	381	42.5	8.68	2.02	1	1
P53994	Ras-related protein Rab-2A [OS=Mus musculus]	7	1	1	1	212	23.5	6.54	2.02	1	1
P70372	ELAV-like protein 1 [OS=Mus musculus]	3	1	1	1	326	36.1	9.04	2.02	1	1
Q9Z0I7	Schlafen family member 1 [OS=Mus musculus]	4	1	1	1	337	38	7.33	2.01	1	1
P28667	MARCKS-related protein [OS=Mus musculus]	4	1	1	1	200	20.2	4.61	2.01	1	1
P97873	Lysyl oxidase homolog 1 [OS=Mus musculus]	3	1	1	1	607	66.5	7.33	2	1	1
Q99L47	Hsc70-interacting protein [OS=Mus musculus]	4	1	1	1	371	41.6	5.26	2	1	1
P27931	Interleukin-1 receptor type 2 [OS=Mus musculus]	2	1	1	1	410	45.6	7.88	1.99	1	1
Q9CX34	Protein SGT1 homolog [OS=Mus musculus]	4	1	1	1	336	38.1	5.45	1.99	1	1
Q6PDM2	Serine/arginine-rich splicing factor 1 [OS=Mus musculus]	4	1	1	1	248	27.7	10.36	1.99	1	1
P54728	UV excision repair protein RAD23 homolog B [OS=Mus musculus]	2	1	1	1	416	43.5	4.83	1.98	1	1
O35099	Mitogen-activated protein kinase kinase kinase 5 [OS=Mus musculus]	1	1	1	1	1380	154.4	5.78	1.98	1	1
Q62261	Spectrin beta chain, non-erythrocytic 1 [OS=Mus musculus]	0	1	1	1	2363	274.1	5.58	1.98	1	1
Q60872	Eukaryotic translation initiation factor 1A [OS=Mus musculus]	8	1	1	1	144	16.5	5.24	1.98	1	1
P18531	Ig heavy chain V region 3-6 [OS=Mus musculus]	14	1	1	1	116	13.1	8.78	1.97	1	1
Q9JMA1	Ubiquitin carboxyl-terminal hydrolase 14 [OS=Mus musculus]	2	1	1	1	493	56	5.24	1.97	1	1
P18337	L-selectin [OS=Mus musculus]	3	1	1	1	372	42.3	6.67	1.97	1	1
Q3V1M1	Immunoglobulin superfamily member 10 [OS=Mus musculus]	0	1	1	1	2594	285.4	9.29	1.97	1	1
P48025	Tyrosine-protein kinase SYK [OS=Mus musculus]	2	1	1	1	629	71.3	7.88	1.96	1	1
O88783	Coagulation factor V [OS=Mus musculus]	1	1	1	1	2183	247.1	6.05	1.96	1	1
P61358	Large ribosomal subunit protein eL27 [OS=Mus musculus]	7	1	1	1	136	15.8	10.56	1.96	1	1
Q8BG32	26S proteasome non-ATPase regulatory subunit 11 [OS=Mus musculus]	3	1	1	1	422	47.4	6.48	1.96	1	1
P05366	Serum amyloid A-1 protein [OS=Mus musculus]	8	1	1	1	122	13.8	7.03	1.96	1	1
Q9D8W5	26S proteasome non-ATPase regulatory subunit 12 [OS=Mus musculus]	3	1	1	1	456	52.9	7.06	1.95	1	1
P58389	Serine/threonine-protein phosphatase 2A activator [OS=Mus musculus]	3	1	1	1	323	36.7	6.39	1.94	1	1
Q9D0I9	Arginine--tRNA ligase, cytoplasmic [OS=Mus musculus]	2	1	1	1	660	75.6	7.55	1.94	1	1
Q9QZD9	Eukaryotic translation initiation factor 3 subunit I [OS=Mus musculus]	3	1	1	1	325	36.4	5.64	1.94	1	1
P28654	Decorin [OS=Mus musculus]	4	1	1	1	354	39.8	8.68	1.93	1	1
Q62523	Zyxin [OS=Mus musculus]	2	1	1	1	564	60.5	6.4	1.92	1	1
Q99J77	N-acetylneuraminate-9-phosphate synthase [OS=Mus musculus]	4	1	1	1	359	40	7.06	1.92	1	1
P98078	Disabled homolog 2 [OS=Mus musculus]	1	1	1	1	766	82.3	6.1	1.92	1	1
Q6P069	Sorcin [OS=Mus musculus]	5	1	1	1	198	21.6	5.59	1.92	1	1
Q6NS59	Protein FAM135A [OS=Mus musculus]	1	1	1	1	1506	166.8	5.47	1.92	1	1
Q5XJY5	Coatomer subunit delta [OS=Mus musculus]	2	1	1	1	511	57.2	6.21	1.92	1	1
P24270	Catalase [OS=Mus musculus]	3	1	1	1	527	59.8	7.88	1.92	1	1
P08249	Malate dehydrogenase, mitochondrial [OS=Mus musculus]	3	1	1	1	338	35.6	8.68	1.91	1	1
P17427	AP-2 complex subunit alpha-2 [OS=Mus musculus]	1	1	1	1	938	104	6.93	1.91	1	1
Q64010	Adapter molecule crk [OS=Mus musculus]	3	1	1	1	304	33.8	5.55	1.9	1	1

## Sheet: Mouse 3 Day 2
Accession	Description (proteases highlighted in red font)	Coverage [%]	# Peptides	# PSMs	# Unique Peptides	# AAs	MW [kDa]	calc. pI	Score Sequest HT: Sequest HT	# Peptides (by Search Engine): Sequest HT	# Protein Groups
P07724	Albumin [OS=Mus musculus]	84	55	611	55	608	68.6	6.07	2123.58	55	1
Q921I1	Serotransferrin [OS=Mus musculus]	70	43	224	42	697	76.7	7.18	631.14	43	1
Q61838	Pregnancy zone protein [OS=Mus musculus]	65	68	155	68	1495	165.7	6.68	501.61	68	1
P07759	Serine protease inhibitor A3K [OS=Mus musculus]	36	14	152	8	418	46.9	5.16	494.1	14	1
P28665	Murinoglobulin-1 [OS=Mus musculus]	59	60	132	60	1476	165.2	6.42	406.53	60	1
P01027	Complement C3 [OS=Mus musculus]	70	89	126	89	1663	186.4	6.73	387.76	89	1
Q91X72	Hemopexin [OS=Mus musculus]	58	25	91	25	460	51.3	7.8	283.23	25	1
P11276	Fibronectin [OS=Mus musculus]	55	80	87	80	2477	272.4	5.59	301.07	80	1
Q00897	Alpha-1-antitrypsin 1-4 [OS=Mus musculus]	58	19	85	8	413	46	5.44	286.62	19	1
P07758	Alpha-1-antitrypsin 1-1 [OS=Mus musculus]	50	18	85	7	413	46	5.72	285.44	18	1
Q03734	Serine protease inhibitor A3M [OS=Mus musculus]	37	12	82	5	418	47	6.1	238.86	12	1
P22599	Alpha-1-antitrypsin 1-2 [OS=Mus musculus]	47	15	80	5	413	45.9	5.54	274.33	15	1
Q00898	Alpha-1-antitrypsin 1-5 [OS=Mus musculus]	42	16	62	9	413	45.9	5.73	205.92	16	1
Q00623	Apolipoprotein A-I [OS=Mus musculus]	58	15	62	15	264	30.6	5.73	166.76	15	1
Q61147	Ceruloplasmin [OS=Mus musculus]	55	39	51	39	1061	121.1	5.85	168.91	39	1
P01029	Complement C4-B [OS=Mus musculus]	46	49	50	49	1738	192.8	7.53	185.18	49	1
P60710	Actin, cytoplasmic 1 [OS=Mus musculus]	84	19	50	1	375	41.7	5.48	162.71	19	1
Q61646	Haptoglobin [OS=Mus musculus]	53	15	49	15	347	38.7	6.29	133.61	15	1
P63260	Actin, cytoplasmic 2 [OS=Mus musculus]	84	20	48	2	375	41.8	5.48	158.36	20	1
P06728	Apolipoprotein A-IV [OS=Mus musculus]	66	22	48	22	395	45	5.47	126.64	22	1
P06684	Complement C5 [OS=Mus musculus]	37	44	45	44	1680	188.8	6.81	152.96	44	1
P06909	Complement factor H [OS=Mus musculus]	48	43	45	43	1234	139	6.99	151.44	43	1
Q60590	Alpha-1-acid glycoprotein 1 [OS=Mus musculus]	30	5	43	3	207	23.9	5.85	133.47	5	1
P20918	Plasminogen [OS=Mus musculus]	64	36	42	36	812	90.7	6.6	119.96	36	1
P21614	Vitamin D-binding protein [OS=Mus musculus]	70	23	40	23	476	53.6	5.5	118.53	23	1
O08677	Kininogen-1 [OS=Mus musculus]	38	22	39	22	661	73.1	6.54	116.25	22	1
P23953	Carboxylesterase 1C [OS=Mus musculus]	52	16	38	15	554	61	5.06	111.16	16	1
A6X935	Inter alpha-trypsin inhibitor, heavy chain 4 [OS=Mus musculus]	52	32	36	32	942	104.6	6.4	114.85	32	1
E9Q414	Apolipoprotein B-100 [OS=Mus musculus]	11	35	36	35	4505	509.1	6.81	95.05	35	1
P29699	Alpha-2-HS-glycoprotein [OS=Mus musculus]	56	11	35	11	345	37.3	6.51	123.95	11	1
P08071	Lactotransferrin [OS=Mus musculus]	60	33	35	33	707	77.8	8.53	109.66	33	1
P13020	Gelsolin [OS=Mus musculus]	58	26	34	26	780	85.9	6.18	120.52	26	1
Q8VDD5	Myosin-9 [OS=Mus musculus]	24	34	34	34	1960	226.2	5.66	103.45	34	1
P02088	Hemoglobin subunit beta-1 [OS=Mus musculus]	70	9	34	9	147	15.8	7.65	99.23	9	1
Q9DBD0	Inhibitor of carbonic anhydrase [OS=Mus musculus]	59	30	33	29	700	76.7	7.25	107.78	30	1
P04186	Complement factor B [OS=Mus musculus]	44	25	32	25	761	85	7.37	92.85	25	1
P52480	Pyruvate kinase PKM [OS=Mus musculus]	68	30	30	30	531	57.8	7.47	98.94	30	1
P01942	Hemoglobin subunit alpha [OS=Mus musculus]	63	6	28	6	142	15.1	8.22	90.53	6	1
Q8BTM8	Filamin-A [OS=Mus musculus]	14	25	28	25	2647	281	6.04	77.95	25	1
P32261	Antithrombin-III [OS=Mus musculus]	53	19	27	19	465	52	6.46	85.65	19	1
Q8K182	Complement component C8 alpha chain [OS=Mus musculus]	59	21	27	21	587	66	6.54	82.65	21	1
B5X0G2	Major urinary protein 17 [OS=Mus musculus]	71	11	27	3	180	20.6	5.02	81.44	11	1
P11589	Major urinary protein 2 [OS=Mus musculus]	71	12	27	3	180	20.7	5.11	79.13	12	1
P07361	Alpha-1-acid glycoprotein 2 [OS=Mus musculus]	27	5	26	3	207	23.8	5.45	85.45	5	1
P26262	Plasma kallikrein [OS=Mus musculus]	50	25	25	25	638	71.3	8.02	75.27	25	1
O89020	Afamin [OS=Mus musculus]	50	21	25	21	608	69.3	5.78	86.17	21	1
Q61233	Plastin-2 [OS=Mus musculus]	51	25	25	25	627	70.1	5.33	78.61	25	1
Q91WP6	Serine protease inhibitor A3N [OS=Mus musculus]	44	14	24	11	418	46.7	5.82	76.01	14	1
P68033	Actin, alpha cardiac muscle 1 [OS=Mus musculus]	33	10	23	1	377	42	5.39	60.46	10	1
Q61129	Complement factor I [OS=Mus musculus]	40	20	22	20	603	67.2	7.46	61.24	20	1
P16858	Glyceraldehyde-3-phosphate dehydrogenase [OS=Mus musculus]	58	14	21	14	333	35.8	8.25	70.19	14	1
Q8K0E8	Fibrinogen beta chain [OS=Mus musculus]	54	18	21	18	481	54.7	7.08	63.14	18	1
P26039	Talin-1 [OS=Mus musculus]	13	20	21	20	2541	269.7	6.18	59.48	20	1
P19221	Prothrombin [OS=Mus musculus]	34	20	20	20	618	70.2	6.43	53.16	20	1
Q8BND5	Sulfhydryl oxidase 1 [OS=Mus musculus]	34	18	20	18	748	82.7	7.17	65.23	18	1
P17182	Alpha-enolase [OS=Mus musculus]	57	17	20	17	434	47.1	6.8	63.57	17	1
Q8BH35	Complement component C8 beta chain [OS=Mus musculus]	40	16	20	16	589	66.2	7.77	62.49	16	1
P58252	Elongation factor 2 [OS=Mus musculus]	34	20	20	20	858	95.3	6.83	60.14	20	1
P11499	Heat shock protein HSP 90-beta [OS=Mus musculus]	40	20	20	14	724	83.2	5.03	59.31	20	1
P63017	Heat shock cognate 71 kDa protein [OS=Mus musculus]	39	19	20	17	646	70.8	5.52	57.49	19	1
Q62009	Periostin [OS=Mus musculus]	35	18	19	18	838	93.1	7.53	68.48	18	1
O70362	Phosphatidylinositol-glycan-specific phospholipase D [OS=Mus musculus]	34	19	19	19	837	93.2	7.12	57	19	1
P05064	Fructose-bisphosphate aldolase A [OS=Mus musculus]	60	18	19	18	364	39.3	8.09	56.98	18	1
E9PV24	Fibrinogen alpha chain [OS=Mus musculus]	33	17	18	17	789	87.4	6.11	54.73	17	1
P20152	Vimentin [OS=Mus musculus]	52	18	18	18	466	53.7	5.12	52.45	18	1
Q8VCM7	Fibrinogen gamma chain [OS=Mus musculus]	50	16	17	16	436	49.4	5.86	49.26	16	1
P31725	Protein S100-A9 [OS=Mus musculus]	59	5	17	5	113	13	7.17	48.56	5	1
P26041	Moesin [OS=Mus musculus]	36	17	17	14	577	67.7	6.6	47.81	17	1
Q9QXC1	Fetuin-B [OS=Mus musculus]	56	13	16	13	388	42.7	6.61	58.14	13	1
Q61704	Inter-alpha-trypsin inhibitor heavy chain H3 [OS=Mus musculus]	29	16	16	16	889	99.3	6.05	53.57	16	1
P03987	Ig gamma-3 chain C region [OS=Mus musculus]	50	11	16	11	398	43.9	7.14	51.33	11	1
O35744	Chitinase-like protein 3 [OS=Mus musculus]	57	15	16	15	398	44.4	5.69	49.54	15	1
P01898	H-2 class I histocompatibility antigen, Q10 alpha chain [OS=Mus musculus]	47	13	16	11	325	37.2	5.25	48.57	13	1
Q01279	Epidermal growth factor receptor [OS=Mus musculus]	17	16	16	16	1210	134.8	6.86	48.31	16	1
Q91VI7	Ribonuclease inhibitor [OS=Mus musculus]	52	15	16	15	456	49.8	4.78	47.93	15	1
P01872	Immunoglobulin heavy constant mu [OS=Mus musculus]	28	11	16	11	454	49.9	7.01	47.74	11	1
Q9JKF1	Ras GTPase-activating-like protein IQGAP1 [OS=Mus musculus]	16	16	16	16	1657	188.6	6.48	45.3	16	1
Q01339	Beta-2-glycoprotein 1 [OS=Mus musculus]	47	15	16	15	345	38.6	8.22	41.76	15	1
P97290	Plasma protease C1 inhibitor [OS=Mus musculus]	35	13	15	13	504	55.5	6.29	57.19	13	1
P42703	Leukemia inhibitory factor receptor [OS=Mus musculus]	19	15	15	15	1092	122.5	6.04	47.11	15	1
P99024	Tubulin beta-5 chain [OS=Mus musculus]	43	13	15	3	444	49.6	4.89	43.45	13	1
Q80YC5	Coagulation factor XII [OS=Mus musculus]	32	13	14	13	597	65.7	6.84	42.28	13	1
Q06770	Corticosteroid-binding globulin [OS=Mus musculus]	43	11	14	11	397	44.7	5.24	49.23	11	1
P06151	L-lactate dehydrogenase A chain [OS=Mus musculus]	55	13	14	13	332	36.5	7.74	45.78	13	1
Q8BFZ3	Beta-actin-like protein 2 [OS=Mus musculus]	36	8	14	2	376	42	5.49	44.52	8	1
P68372	Tubulin beta-4B chain [OS=Mus musculus]	43	13	14	3	445	49.8	4.89	39.88	13	1
Q07968	Coagulation factor XIII B chain [OS=Mus musculus]	26	12	14	12	669	76.1	6.92	38.77	12	1
Q64727	Vinculin [OS=Mus musculus]	19	14	14	14	1066	116.6	6	37.59	14	1
Q61247	Alpha-2-antiplasmin [OS=Mus musculus]	48	13	13	13	491	54.9	6.3	49.68	13	1
P40142	Transketolase [OS=Mus musculus]	36	12	13	12	623	67.6	7.5	49.28	12	1
P10126	Elongation factor 1-alpha 1 [OS=Mus musculus]	38	13	13	13	462	50.1	9.01	47.44	13	1
P07901	Heat shock protein HSP 90-alpha [OS=Mus musculus]	24	13	13	8	733	84.7	5.01	40.13	13	1
Q06890	Clusterin [OS=Mus musculus]	34	13	13	13	448	51.6	5.67	37.71	13	1
P06683	Complement component C9 [OS=Mus musculus]	26	13	13	13	548	62	5.78	37.31	13	1
Q68FD5	Clathrin heavy chain 1 [OS=Mus musculus]	11	13	13	13	1675	191.4	5.69	30.47	13	1
P10605	Cathepsin B [OS=Mus musculus]	48	12	12	12	339	37.3	5.91	36.4	12	1
P24527	Leukotriene A-4 hydrolase [OS=Mus musculus]	27	12	12	12	611	69	6.42	31.25	12	1
P06745	Glucose-6-phosphate isomerase [OS=Mus musculus]	32	12	12	12	558	62.7	8.13	43.55	12	1
Q61702	Inter-alpha-trypsin inhibitor heavy chain H1 [OS=Mus musculus]	23	12	12	12	907	101	6.96	43.15	12	1
Q9DCD0	6-phosphogluconate dehydrogenase, decarboxylating [OS=Mus musculus]	39	12	12	12	483	53.2	7.23	40.21	12	1
P11680	Properdin [OS=Mus musculus]	31	12	12	12	464	50.3	7.84	38.92	12	1
Q61703	Inter-alpha-trypsin inhibitor heavy chain H2 [OS=Mus musculus]	26	12	12	12	946	105.9	7.27	38.74	12	1
Q99JY9	Actin-related protein 3 [OS=Mus musculus]	45	12	12	12	418	47.3	5.88	38.38	12	1
P40124	Adenylyl cyclase-associated protein 1 [OS=Mus musculus]	34	12	12	12	474	51.5	7.52	37.92	12	1
P09411	Phosphoglycerate kinase 1 [OS=Mus musculus]	38	12	12	12	417	44.5	7.9	36.06	12	1
P03953	Complement factor D [OS=Mus musculus]	42	6	11	6	259	28	6.67	41.41	6	1
Q8VCS0	N-acetylmuramoyl-L-alanine amidase [OS=Mus musculus]	39	11	11	11	530	57.7	6.98	42.26	11	1
P70389	Insulin-like growth factor-binding protein complex acid labile subunit [OS=Mus musculus]	30	11	11	11	603	66.9	6.6	38.43	11	1
Q9DBJ1	Phosphoglycerate mutase 1 [OS=Mus musculus]	54	10	11	10	254	28.8	7.18	36.82	10	1
P11087	Collagen alpha-1(I) chain [OS=Mus musculus]	14	11	11	11	1453	137.9	5.85	36.28	11	1
Q80YX1	Tenascin [OS=Mus musculus]	9	11	11	11	2110	231.7	4.89	35.39	11	1
P28798	Progranulin [OS=Mus musculus]	30	11	11	11	589	63.4	6.8	35.2	11	1
Q9WVA4	Transgelin-2 [OS=Mus musculus]	65	10	11	10	199	22.4	8.24	32.56	10	1
P55065	Phospholipid transfer protein [OS=Mus musculus]	33	11	11	11	493	54.4	6.62	32.4	11	1
P29788	Vitronectin [OS=Mus musculus]	22	8	11	8	478	54.8	5.88	29.41	8	1
Q9JJN5	Carboxypeptidase N catalytic chain [OS=Mus musculus]	39	10	10	10	457	51.8	8.28	34.93	10	1
Q9ESB3	Histidine-rich glycoprotein [OS=Mus musculus]	30	10	10	10	525	59.1	7.66	39.77	10	1
Q61598	Rab GDP dissociation inhibitor beta [OS=Mus musculus]	38	9	10	9	445	50.5	6.25	39.25	9	1
P97298	Pigment epithelium-derived factor [OS=Mus musculus]	37	10	10	10	417	46.2	6.98	37.23	10	1
P08226	Apolipoprotein E [OS=Mus musculus]	37	8	10	8	311	35.8	5.68	35.09	8	1
P01869	Ig gamma-1 chain C region, membrane-bound form [OS=Mus musculus]	31	8	10	8	393	43.4	6.44	32.26	8	1
P11859	Angiotensinogen [OS=Mus musculus]	36	9	10	9	477	52	5.44	31.33	9	1
P68369	Tubulin alpha-1A chain [OS=Mus musculus]	34	9	10	1	451	50.1	5.06	31.03	9	1
Q9DBB9	Carboxypeptidase N subunit 2 [OS=Mus musculus]	30	10	10	10	547	60.4	5.88	30.97	10	1
P18760	Cofilin-1 [OS=Mus musculus]	56	10	10	9	166	18.5	8.09	30.43	10	1
P61982	14-3-3 protein gamma [OS=Mus musculus]	47	8	10	5	247	28.3	4.89	29.57	8	1
P07309	Transthyretin [OS=Mus musculus]	62	6	10	6	147	15.8	6.16	28.94	6	1
Q01149	Collagen alpha-2(I) chain [OS=Mus musculus]	10	9	10	9	1372	129.5	9.19	28.85	9	1
P23492	Purine nucleoside phosphorylase [OS=Mus musculus]	46	9	10	9	289	32.3	6.16	28.77	9	1
Q64726	Zinc-alpha-2-glycoprotein [OS=Mus musculus]	37	9	10	9	307	35.3	6.18	27.94	9	1
P37889	Fibulin-2 [OS=Mus musculus]	13	10	10	10	1221	131.7	4.68	26.8	10	1
P01867	Immunoglobulin heavy constant gamma 2B [OS=Mus musculus]	25	6	10	6	404	44.2	6.52	26.39	6	1
Q8CG14	Complement C1s-1 subcomponent [OS=Mus musculus]	24	9	9	9	688	76.8	5.08	27.48	9	1
Q9D1A2	Cytosolic non-specific dipeptidase [OS=Mus musculus]	25	9	9	9	475	52.7	5.66	26.96	9	1
O88947	Coagulation factor X [OS=Mus musculus]	29	9	9	9	481	54	5.66	24.93	9	1
P27005	Protein S100-A8 [OS=Mus musculus]	73	3	9	3	89	10.3	5.68	34.62	3	1
Q61176	Arginase-1 [OS=Mus musculus]	56	9	9	9	323	34.8	7.01	31.04	9	1
P24452	Macrophage-capping protein [OS=Mus musculus]	39	8	9	8	352	39.2	7.2	30.48	8	1
Q01853	Transitional endoplasmic reticulum ATPase [OS=Mus musculus]	20	9	9	9	806	89.3	5.26	30.37	9	1
P17751	Triosephosphate isomerase [OS=Mus musculus]	57	9	9	9	249	26.7	7.3	29.26	9	1
P05213	Tubulin alpha-1B chain [OS=Mus musculus]	31	8	9	1	451	50.1	5.06	28.7	8	1
Q8VCG4	Complement component C8 gamma chain [OS=Mus musculus]	54	8	9	8	202	22.5	9.25	28.18	8	1
Q5FW60	Major urinary protein 20 [OS=Mus musculus]	50	7	9	6	181	20.9	4.89	28.14	7	1
P68373	Tubulin alpha-1C chain [OS=Mus musculus]	31	8	9	1	449	49.9	5.1	27.4	8	1
P63101	14-3-3 protein zeta/delta [OS=Mus musculus]	36	8	9	6	245	27.8	4.79	25.07	8	1
P16110	Galectin-3 [OS=Mus musculus]	27	8	9	8	264	27.5	8.38	24.57	8	1
P20029	Endoplasmic reticulum chaperone BiP [OS=Mus musculus]	19	9	9	7	655	72.4	5.16	24.23	9	1
Q9R111	Guanine deaminase [OS=Mus musculus]	26	9	9	9	454	51	5.53	22.73	9	1
P10493	Nidogen-1 [OS=Mus musculus]	12	9	9	9	1245	136.5	5.44	22.67	9	1
P16045	Galectin-1 [OS=Mus musculus]	79	8	8	8	135	14.9	5.49	27.79	8	1
Q9WV32	Actin-related protein 2/3 complex subunit 1B [OS=Mus musculus]	35	8	8	8	372	41	8.35	27.34	8	1
P17742	Peptidyl-prolyl cis-trans isomerase A [OS=Mus musculus]	52	6	8	6	164	18	7.9	26.08	6	1
Q61508	Extracellular matrix protein 1 [OS=Mus musculus]	16	8	8	8	559	62.8	6.8	24.98	8	1
P35700	Peroxiredoxin-1 [OS=Mus musculus]	56	8	8	8	199	22.2	8.12	23.77	8	1
Q00519	Xanthine dehydrogenase/oxidase [OS=Mus musculus]	10	8	8	8	1335	146.5	7.56	23.72	8	1
Q7TPR4	Alpha-actinin-1 [OS=Mus musculus]	11	8	8	3	892	103	5.38	23.3	8	1
P62962	Profilin-1 [OS=Mus musculus]	61	6	8	6	140	14.9	8.28	23.03	6	1
Q8BPB5	EGF-containing fibulin-like extracellular matrix protein 1 [OS=Mus musculus]	26	8	8	8	493	54.9	5.14	22.64	8	1
Q9D154	Leukocyte elastase inhibitor A [OS=Mus musculus]	23	7	8	7	379	42.5	6.21	22.1	7	1
Q61207	Prosaposin [OS=Mus musculus]	17	8	8	8	557	61.4	5.19	21.96	8	1
P61161	Actin-related protein 2 [OS=Mus musculus]	33	8	8	8	394	44.7	6.74	21.2	8	1
P51885	Lumican [OS=Mus musculus]	27	7	8	7	338	38.2	6.43	21.09	7	1
Q9CQV8	14-3-3 protein beta/alpha [OS=Mus musculus]	32	6	8	3	246	28.1	4.83	21.05	6	1
Q9QUM9	Proteasome subunit alpha type-6 [OS=Mus musculus]	39	8	8	8	246	27.4	6.76	20.2	8	1
P68510	14-3-3 protein eta [OS=Mus musculus]	30	7	8	5	246	28.2	4.89	19.39	7	1
P09470	Angiotensin-converting enzyme [OS=Mus musculus]	9	7	7	7	1312	150.8	6.55	20.72	7	1
P21180	Complement C2 [OS=Mus musculus]	15	7	7	7	760	84.7	7.56	20.2	7	1
O08529	Calpain-2 catalytic subunit [OS=Mus musculus]	12	6	7	6	700	79.8	4.96	16.35	6	1
P47791	Glutathione reductase, mitochondrial [OS=Mus musculus]	28	7	7	7	500	53.6	7.99	25.18	7	1
Q02053	Ubiquitin-like modifier-activating enzyme 1 [OS=Mus musculus]	13	7	7	7	1058	117.7	5.66	24.87	7	1
P01837	Immunoglobulin kappa constant [OS=Mus musculus]	69	5	7	5	107	11.9	5.9	23.65	5	1
Q62356	Follistatin-related protein 1 [OS=Mus musculus]	27	6	7	6	306	34.5	5.85	22.58	6	1
P04939	Major urinary protein 3 [OS=Mus musculus]	44	6	7	4	184	21.5	4.81	22.26	6	1
Q9R098	Hepatocyte growth factor activator [OS=Mus musculus]	15	7	7	7	653	70.5	7.03	21.89	7	1
P47757	F-actin-capping protein subunit beta [OS=Mus musculus]	39	7	7	7	277	31.3	5.74	21.84	7	1
P11352	Glutathione peroxidase 1 [OS=Mus musculus]	55	7	7	7	201	22.3	7.21	21.59	7	1
P01887	Beta-2-microglobulin [OS=Mus musculus]	60	5	7	5	119	13.8	8.44	21.32	5	1
P10107	Annexin A1 [OS=Mus musculus]	30	7	7	7	346	38.7	7.37	20.14	7	1
Q8BH61	Coagulation factor XIII A chain [OS=Mus musculus]	14	7	7	7	732	83.2	5.92	19.93	7	1
P57780	Alpha-actinin-4 [OS=Mus musculus]	9	7	7	2	912	104.9	5.41	18.97	7	1
Q61730	Interleukin-1 receptor accessory protein [OS=Mus musculus]	12	7	7	7	570	65.7	7.77	17.97	7	1
Q05816	Fatty acid-binding protein 5 [OS=Mus musculus]	50	6	7	6	135	15.1	6.54	17.73	6	1
P14430	H-2 class I histocompatibility antigen, Q8 alpha chain [OS=Mus musculus]	17	5	7	3	326	37.4	5.94	17.47	5	1
Q61316	Heat shock 70 kDa protein 4 [OS=Mus musculus]	11	7	7	7	841	94.1	5.24	17.31	7	1
O88844	Isocitrate dehydrogenase [NADP] cytoplasmic [OS=Mus musculus]	20	7	7	7	414	46.6	7.17	17.13	7	1
Q93092	Transaldolase [OS=Mus musculus]	17	6	7	6	337	37.4	7.03	15.64	6	1
Q61554	Fibrillin-1 [OS=Mus musculus]	3	7	7	7	2873	312.1	4.92	15.58	7	1
Q91WP0	Mannan-binding lectin serine protease 2 [OS=Mus musculus]	12	6	6	6	685	75.5	6.07	16.31	6	1
Q8CG16	Complement C1r-A subcomponent [OS=Mus musculus]	13	6	6	6	707	80	5.66	16.19	6	1
Q8R121	Protein Z-dependent protease inhibitor [OS=Mus musculus]	23	6	6	6	448	51.8	5.67	23.3	6	1
Q00724	Retinol-binding protein 4 [OS=Mus musculus]	40	6	6	6	201	23.2	5.99	22.21	6	1
P09103	Protein disulfide-isomerase [OS=Mus musculus]	18	6	6	6	509	57	4.88	20.32	6	1
Q9R0P3	S-formylglutathione hydrolase [OS=Mus musculus]	42	6	6	6	282	31.3	7.12	19.97	6	1
P70274	Selenoprotein P [OS=Mus musculus]	19	6	6	6	380	42.7	7.09	19.59	6	1
P09581	Macrophage colony-stimulating factor 1 receptor [OS=Mus musculus]	11	6	6	6	977	109.1	6.21	19.38	6	1
P52430	Serum paraoxonase/arylesterase 1 [OS=Mus musculus]	34	6	6	6	355	39.5	5.22	19.24	6	1
Q61599	Rho GDP-dissociation inhibitor 2 [OS=Mus musculus]	55	6	6	6	200	22.8	5.11	18.68	6	1
Q60963	Platelet-activating factor acetylhydrolase [OS=Mus musculus]	19	6	6	6	440	49.2	7.12	18.58	6	1
O08709	Peroxiredoxin-6 [OS=Mus musculus]	33	6	6	6	224	24.9	6.01	18.01	6	1
Q9R1P3	Proteasome subunit beta type-2 [OS=Mus musculus]	42	6	6	6	201	22.9	7.02	17.82	6	1
Q61171	Peroxiredoxin-2 [OS=Mus musculus]	53	6	6	6	198	21.8	5.41	17.78	6	1
Q07456	Protein AMBP [OS=Mus musculus]	21	6	6	6	349	39	6.32	17.28	6	1
Q9ET01	Glycogen phosphorylase, liver form [OS=Mus musculus]	10	6	6	6	850	97.4	7.09	17.22	6	1
Q9Z2U1	Proteasome subunit alpha type-5 [OS=Mus musculus]	33	5	6	5	241	26.4	4.79	17.1	5	1
P61979	Heterogeneous nuclear ribonucleoprotein K [OS=Mus musculus]	21	6	6	6	463	50.9	5.54	17.07	6	1
P41317	Mannose-binding protein C [OS=Mus musculus]	26	5	6	5	244	25.9	5.06	16.88	5	1
Q9Z1T2	Thrombospondin-4 [OS=Mus musculus]	10	6	6	6	963	106.3	4.67	16.53	6	1
P16301	Phosphatidylcholine-sterol acyltransferase [OS=Mus musculus]	21	6	6	6	438	49.7	6.43	16.23	6	1
Q9QWK4	CD5 antigen-like [OS=Mus musculus]	19	6	6	6	352	38.8	5.16	15.61	6	1
Q9Z1Q5	Chloride intracellular channel protein 1 [OS=Mus musculus]	39	6	6	6	241	27	5.17	15.35	6	1
P26040	Ezrin [OS=Mus musculus]	10	6	6	3	586	69.4	6.1	15.26	6	1
P68254	14-3-3 protein theta [OS=Mus musculus]	26	5	6	3	245	27.8	4.78	14.93	5	1
P08121	Collagen alpha-1(III) chain [OS=Mus musculus]	5	6	6	6	1464	138.9	6.52	14.47	6	1
P49182	Heparin cofactor 2 [OS=Mus musculus]	16	6	6	6	478	54.5	7.34	14.26	6	1
Q9D8Y0	EF-hand domain-containing protein D2 [OS=Mus musculus]	28	6	6	6	240	26.8	5.06	13.51	6	1
Q9JHH6	Carboxypeptidase B2 [OS=Mus musculus]	21	5	5	5	422	48.8	7.97	16.01	5	1
P18242	Cathepsin D [OS=Mus musculus]	23	5	5	5	410	44.9	7.15	14.14	5	1
P63242	Eukaryotic translation initiation factor 5A-1 [OS=Mus musculus]	67	5	5	5	154	16.8	5.24	23.86	5	1
P01878	Ig alpha chain C region [OS=Mus musculus]	27	5	5	5	344	36.9	5.06	22.16	5	1
Q9R1P0	Proteasome subunit alpha type-4 [OS=Mus musculus]	33	5	5	5	261	29.5	7.72	18.7	5	1
Q3TRM8	Hexokinase-3 [OS=Mus musculus]	9	5	5	5	922	100	5.94	18.14	5	1
P00920	Carbonic anhydrase 2 [OS=Mus musculus]	36	5	5	5	260	29	7.01	17.85	5	1
Q9R1P4	Proteasome subunit alpha type-1 [OS=Mus musculus]	33	5	5	5	263	29.5	6.46	17.73	5	1
O09164	Extracellular superoxide dismutase [Cu-Zn] [OS=Mus musculus]	29	5	5	5	251	27.4	6.84	16.67	5	1
Q9CVB6	Actin-related protein 2/3 complex subunit 2 [OS=Mus musculus]	24	5	5	5	300	34.3	7.36	16.3	5	1
P09813	Apolipoprotein A-II [OS=Mus musculus]	37	3	5	3	102	11.3	7.18	16.16	3	1
Q99PT1	Rho GDP-dissociation inhibitor 1 [OS=Mus musculus]	40	5	5	5	204	23.4	5.2	15.94	5	1
Q9JII6	Aldo-keto reductase family 1 member A1 [OS=Mus musculus]	22	5	5	5	325	36.6	7.39	15.08	5	1
Q61398	Procollagen C-endopeptidase enhancer 1 [OS=Mus musculus]	17	5	5	5	468	50.1	8.41	15.01	5	1
Q01768	Nucleoside diphosphate kinase B [OS=Mus musculus]	45	5	5	5	152	17.4	7.5	14.3	5	1
P43025	Tetranectin [OS=Mus musculus]	38	5	5	5	202	22.2	5.66	14.05	5	1
P62821	Ras-related protein Rab-1A [OS=Mus musculus]	36	5	5	2	205	22.7	6.21	14.03	5	1
P99029	Peroxiredoxin-5, mitochondrial [OS=Mus musculus]	30	5	5	5	210	21.9	8.85	14.03	5	1
Q60710	Deoxynucleoside triphosphate triphosphohydrolase SAMHD1 [OS=Mus musculus]	10	5	5	5	658	75.8	7.93	13.75	5	1
Q922F4	Tubulin beta-6 chain [OS=Mus musculus]	16	5	5	1	447	50.1	4.89	13.49	5	1
P08607	C4b-binding protein [OS=Mus musculus]	11	5	5	5	469	51.5	7.15	13.48	5	1
P51910	Apolipoprotein D [OS=Mus musculus]	27	5	5	5	189	21.5	4.91	13.34	5	1
O88342	WD repeat-containing protein 1 [OS=Mus musculus]	17	5	5	5	606	66.4	6.6	13.11	5	1
Q9WUA3	ATP-dependent 6-phosphofructokinase, platelet type [OS=Mus musculus]	11	5	5	5	784	85.4	7.11	13.08	5	1
P60843	Eukaryotic initiation factor 4A-I [OS=Mus musculus]	15	5	5	5	406	46.1	5.48	13.04	5	1
Q6WVG3	BTB/POZ domain-containing protein KCTD12 [OS=Mus musculus]	18	5	5	5	327	35.9	5.81	13.03	5	1
Q60605	Myosin light polypeptide 6 [OS=Mus musculus]	36	5	5	5	151	16.9	4.65	13.03	5	1
Q04447	Creatine kinase B-type [OS=Mus musculus]	17	5	5	5	381	42.7	5.67	13	5	1
P11247	Myeloperoxidase [OS=Mus musculus]	9	5	5	5	718	81.1	9.55	12.76	5	1
Q00612	Glucose-6-phosphate 1-dehydrogenase X [OS=Mus musculus]	12	5	5	5	515	59.2	6.49	12.72	5	1
Q9WVJ3	Carboxypeptidase Q [OS=Mus musculus]	14	5	5	5	470	51.8	6.21	12.68	5	1
O08692	Neutrophilic granule protein [OS=Mus musculus]	36	5	5	5	167	19.3	5.31	12.6	5	1
P98086	Complement C1q subcomponent subunit A [OS=Mus musculus]	32	5	5	5	245	26	9.11	12.52	5	1
O70475	UDP-glucose 6-dehydrogenase [OS=Mus musculus]	14	5	5	5	493	54.8	7.56	12.19	5	1
P26928	Hepatocyte growth factor-like protein [OS=Mus musculus]	9	5	5	5	716	80.6	7.56	12.11	5	1
Q6IRU2	Tropomyosin alpha-4 chain [OS=Mus musculus]	15	4	5	4	248	28.5	4.68	12	4	1
P55284	Cadherin-5 [OS=Mus musculus]	7	4	5	4	784	87.8	5.3	11.66	4	1
Q60854	Serpin B6 [OS=Mus musculus]	19	5	5	5	378	42.6	5.74	11.5	5	1
P35278	Ras-related protein Rab-5C [OS=Mus musculus]	31	5	5	5	216	23.4	8.41	11.14	5	1
P62259	14-3-3 protein epsilon [OS=Mus musculus]	18	4	5	2	255	29.2	4.74	10.83	4	1
O70370	Cathepsin S [OS=Mus musculus]	17	4	4	4	340	38.4	6.96	9.64	4	1
P33587	Vitamin K-dependent protein C [OS=Mus musculus]	9	4	4	4	460	51.8	6.35	9.1	4	1
Q9Z2U0	Proteasome subunit alpha type-7 [OS=Mus musculus]	25	4	4	4	248	27.8	8.46	12.85	4	1
P82198	Transforming growth factor-beta-induced protein ig-h3 [OS=Mus musculus]	10	4	4	4	683	74.6	7.06	12.71	4	1
P97372	Proteasome activator complex subunit 2 [OS=Mus musculus]	17	3	4	3	239	27	5.76	12.59	3	1
Q9QUH0	Glutaredoxin-1 [OS=Mus musculus]	57	4	4	4	107	11.9	8.37	12.51	4	1
P31532	Serum amyloid A-4 protein [OS=Mus musculus]	37	4	4	4	130	15.1	9.26	12.06	4	1
P00687	Alpha-amylase 1 [OS=Mus musculus]	11	4	4	2	511	57.6	6.96	12.05	4	1
P56399	Ubiquitin carboxyl-terminal hydrolase 5 [OS=Mus musculus]	6	4	4	4	858	95.8	5.01	11.93	4	1
P97371	Proteasome activator complex subunit 1 [OS=Mus musculus]	21	4	4	4	249	28.7	5.97	11.88	4	1
P0DP27	Calmodulin-2 [OS=Mus musculus]	23	3	4	3	149	16.8	4.22	11.82	3	1
P70168	Importin subunit beta-1 [OS=Mus musculus]	10	4	4	4	876	97.1	4.78	11.82	4	1
O88968	Transcobalamin-2 [OS=Mus musculus]	19	4	4	4	430	47.6	6.33	11.81	4	1
P50543	Protein S100-A11 [OS=Mus musculus]	73	4	4	4	98	11.1	5.45	11.72	4	1
P08113	Endoplasmin [OS=Mus musculus]	5	4	4	3	802	92.4	4.82	11.59	4	1
P08228	Superoxide dismutase [Cu-Zn] [OS=Mus musculus]	31	4	4	4	154	15.9	6.51	11.41	4	1
P98064	Mannan-binding lectin serine protease 1 [OS=Mus musculus]	8	4	4	4	704	79.9	5.55	11.22	4	1
Q921M7	CYFIP-related Rac1 interactor B [OS=Mus musculus]	16	4	4	4	324	36.8	6.06	11.08	4	1
Q8R2S8	CD177 antigen [OS=Mus musculus]	6	4	4	4	817	87	5.67	11.07	4	1
Q62426	Cystatin-B [OS=Mus musculus]	42	4	4	4	98	11	7.39	10.99	4	1
P46412	Glutathione peroxidase 3 [OS=Mus musculus]	23	4	4	4	226	25.4	8.22	10.88	4	1
Q9WUM4	Coronin-1C [OS=Mus musculus]	12	4	4	4	474	53.1	7.08	10.81	4	1
Q62465	Synaptic vesicle membrane protein VAT-1 homolog [OS=Mus musculus]	15	4	4	4	406	43.1	6.37	10.8	4	1
P26350	Prothymosin alpha [OS=Mus musculus]	34	4	4	4	111	12.2	3.79	10.57	4	1
P39039	Mannose-binding protein A [OS=Mus musculus]	26	4	4	4	239	25.4	7.61	10.41	4	1
P14206	Small ribosomal subunit protein uS2 [OS=Mus musculus]	20	4	4	4	295	32.8	4.87	10.35	4	1
P14211	Calreticulin [OS=Mus musculus]	12	4	4	4	416	48	4.49	10.21	4	1
Q9CR51	V-type proton ATPase subunit G 1 [OS=Mus musculus]	36	3	4	3	118	13.7	7.97	10.13	3	1
Q3THE2	Myosin regulatory light chain 12B [OS=Mus musculus]	24	4	4	4	172	19.8	4.84	10.1	4	1
Q9R0P5	Destrin [OS=Mus musculus]	24	4	4	3	165	18.5	7.97	10.07	4	1
P46638	Ras-related protein Rab-11B [OS=Mus musculus]	20	4	4	4	218	24.5	5.94	10.05	4	1
P47754	F-actin-capping protein subunit alpha-2 [OS=Mus musculus]	20	4	4	3	286	32.9	5.85	9.85	4	1
Q9DBP5	UMP-CMP kinase [OS=Mus musculus]	29	4	4	4	196	22.2	5.83	9.83	4	1
Q02105	Complement C1q subcomponent subunit C [OS=Mus musculus]	20	4	4	4	246	26	8.54	9.79	4	1
Q9D1G1	Ras-related protein Rab-1B [OS=Mus musculus]	25	4	4	1	201	22.2	5.73	9.71	4	1
P14847	C-reactive protein [OS=Mus musculus]	21	4	4	4	225	25.3	6.2	9.66	4	1
P57776	Elongation factor 1-delta [OS=Mus musculus]	22	4	4	4	281	31.3	5.02	9.57	4	1
P60335	Poly(rC)-binding protein 1 [OS=Mus musculus]	14	4	4	4	356	37.5	7.09	9.49	4	1
Q9D8N0	Elongation factor 1-gamma [OS=Mus musculus]	10	4	4	4	437	50	6.74	9.24	4	1
P10639	Thioredoxin [OS=Mus musculus]	44	4	4	4	105	11.7	4.92	8.99	4	1
P15535	Beta-1,4-galactosyltransferase 1 [OS=Mus musculus]	10	4	4	4	399	44.4	9.38	8.89	4	1
O89053	Coronin-1A [OS=Mus musculus]	8	4	4	4	461	51	6.48	8.61	4	1
P33434	72 kDa type IV collagenase (MMP-2) [OS=Mus musculus]	11	3	3	3	662	74.1	5.53	7.95	3	1
Q8R016	Bleomycin hydrolase [OS=Mus musculus]	12	3	3	3	455	52.5	6.48	7.36	3	1
Q8C255	Dipeptidase 2 [OS=Mus musculus]	8	3	3	3	478	52.6	7.08	6.55	3	1
O35350	Calpain-1 catalytic subunit [OS=Mus musculus]	4	2	3	2	713	82.1	5.87	6.32	2	1
P08905	Lysozyme C-2 [OS=Mus musculus]	35	2	3	2	148	16.7	8.81	16.24	2	1
Q9ET66	Peptidase inhibitor 16 [OS=Mus musculus]	11	3	3	3	498	53.6	4.77	11.92	3	1
P62774	Myotrophin [OS=Mus musculus]	38	3	3	3	118	12.9	5.52	11.78	3	1
P10649	Glutathione S-transferase Mu 1 [OS=Mus musculus]	20	3	3	3	218	26	7.94	11.1	3	1
P07091	Protein S100-A4 [OS=Mus musculus]	35	3	3	3	101	11.7	5.31	10.99	3	1
P01630	Ig kappa chain V-II region 7S34.1 [OS=Mus musculus]	36	3	3	3	113	12.5	8.65	10.94	3	1
P25085	Interleukin-1 receptor antagonist protein [OS=Mus musculus]	26	3	3	3	178	20.3	6.19	9.69	3	1
O88593	Peptidoglycan recognition protein 1 [OS=Mus musculus]	32	3	3	3	182	20.5	7.44	9.67	3	1
P14106	Complement C1q subcomponent subunit B [OS=Mus musculus]	15	3	3	3	253	26.7	8.15	9.63	3	1
P11152	Lipoprotein lipase [OS=Mus musculus]	11	3	3	3	474	53.1	7.87	9.54	3	1
P27773	Protein disulfide-isomerase A3 [OS=Mus musculus]	10	3	3	3	505	56.6	6.21	9.53	3	1
Q99LX0	Parkinson disease protein 7 homolog [OS=Mus musculus]	28	3	3	3	189	20	6.77	9.52	3	1
P04117	Fatty acid-binding protein, adipocyte [OS=Mus musculus]	27	3	3	3	132	14.6	8.4	9.26	3	1
P00688	Pancreatic alpha-amylase 2a5 [OS=Mus musculus]	8	3	3	1	508	57.3	7.28	9.23	3	1
P06330	Ig heavy chain V region AC38 205.12 [OS=Mus musculus]	41	3	3	3	118	12.9	7.11	9.16	3	1
O88569	Heterogeneous nuclear ribonucleoproteins A2/B1 [OS=Mus musculus]	10	3	3	2	353	37.4	8.95	9.13	3	1
P16460	Argininosuccinate synthase [OS=Mus musculus]	13	3	3	3	412	46.6	8.22	9.1	3	1
Q05793	Basement membrane-specific heparan sulfate proteoglycan core protein [OS=Mus musculus]	1	3	3	3	3707	398	6.32	9.01	3	1
Q62159	Rho-related GTP-binding protein RhoC [OS=Mus musculus]	21	3	3	3	193	22	6.58	8.95	3	1
Q91V98	Endosialin [OS=Mus musculus]	6	3	3	3	765	81.8	5.66	8.89	3	1
P34884	Macrophage migration inhibitory factor [OS=Mus musculus]	36	3	3	3	115	12.5	7.34	8.85	3	1
Q05144	Ras-related C3 botulinum toxin substrate 2 [OS=Mus musculus]	18	3	3	1	192	21.4	7.61	8.84	3	1
Q9Z121	C-C motif chemokine 8 [OS=Mus musculus]	36	3	3	3	97	11	8.35	8.74	3	1
P62983	Ubiquitin-ribosomal protein eS31 fusion protein [OS=Mus musculus]	22	3	3	3	156	17.9	9.64	8.7	3	1
P05555	Integrin alpha-M [OS=Mus musculus]	5	3	3	3	1153	127.4	7.27	8.67	3	1
Q9EPB4	Apoptosis-associated speck-like protein containing a CARD [OS=Mus musculus]	28	3	3	3	193	21.4	5.43	8.51	3	1
P33622	Apolipoprotein C-III [OS=Mus musculus]	46	3	3	3	99	11	4.75	8.5	3	1
P01631	Ig kappa chain V-II region 26-10 [OS=Mus musculus]	39	3	3	3	113	12.3	8.88	8.46	3	1
P51437	Cathelicidin antimicrobial peptide [OS=Mus musculus]	27	2	3	2	172	19.4	8.68	8.45	2	1
Q9CWK8	Sorting nexin-2 [OS=Mus musculus]	9	3	3	3	519	58.4	5.12	8.45	3	1
P07356	Annexin A2 [OS=Mus musculus]	10	3	3	3	339	38.7	7.69	8.36	3	1
P19157	Glutathione S-transferase P 1 [OS=Mus musculus]	16	3	3	3	210	23.6	7.87	8.3	3	1
P59999	Actin-related protein 2/3 complex subunit 4 [OS=Mus musculus]	27	3	3	3	168	19.7	8.43	8.18	3	1
P28656	Nucleosome assembly protein 1-like 1 [OS=Mus musculus]	15	3	3	3	391	45.3	4.46	8.17	3	1
P19973	Lymphocyte-specific protein 1 [OS=Mus musculus]	14	3	3	3	330	36.7	4.82	8.16	3	1
Q9D2V7	Coronin-7 [OS=Mus musculus]	6	3	3	3	922	100.7	5.77	8.03	3	1
P49722	Proteasome subunit alpha type-2 [OS=Mus musculus]	19	3	3	3	234	25.9	7.43	8.01	3	1
O09061	Proteasome subunit beta type-1 [OS=Mus musculus]	22	3	3	3	240	26.4	7.81	7.91	3	1
O08553	Dihydropyrimidinase-related protein 2 [OS=Mus musculus]	8	3	3	3	572	62.2	6.38	7.9	3	1
O70435	Proteasome subunit alpha type-3 [OS=Mus musculus]	13	3	3	3	255	28.4	5.44	7.82	3	1
P48759	Pentraxin-related protein PTX3 [OS=Mus musculus]	9	3	3	3	381	41.8	5.38	7.73	3	1
Q9QUN9	Dickkopf-related protein 3 [OS=Mus musculus]	18	3	3	3	349	38.4	4.54	7.73	3	1
P51150	Ras-related protein Rab-7a [OS=Mus musculus]	17	3	3	3	207	23.5	6.7	7.71	3	1
P30681	High mobility group protein B2 [OS=Mus musculus]	16	3	3	3	210	24.1	7.31	7.7	3	1
P35175	Stefin-1 [OS=Mus musculus]	35	3	3	3	97	11	6.29	7.53	3	1
P63001	Ras-related C3 botulinum toxin substrate 1 [OS=Mus musculus]	18	3	3	1	192	21.4	8.5	7.33	3	1
P61027	Ras-related protein Rab-10 [OS=Mus musculus]	17	3	3	1	200	22.5	8.38	7.24	3	1
P01592	Immunoglobulin J chain [OS=Mus musculus]	21	3	3	3	159	18	4.89	7.16	3	1
P62806	Histone H4 [OS=Mus musculus]	27	3	3	3	103	11.4	11.36	7.11	3	1
P68040	Small ribosomal subunit protein RACK1 [OS=Mus musculus]	13	3	3	3	317	35.1	7.69	7.09	3	1
P45376	Aldo-keto reductase family 1 member B1 [OS=Mus musculus]	10	3	3	3	316	35.7	7.18	7.09	3	1
Q9D8U8	Sorting nexin-5 [OS=Mus musculus]	9	3	3	3	404	46.8	6.62	7.05	3	1
P62814	V-type proton ATPase subunit B, brain isoform [OS=Mus musculus]	8	3	3	3	511	56.5	5.81	7.04	3	1
Q9WVK4	EH domain-containing protein 1 [OS=Mus musculus]	8	3	3	3	534	60.6	6.83	6.99	3	1
Q9JM99	Proteoglycan 4 [OS=Mus musculus]	4	3	3	3	1054	115.9	8.41	6.91	3	1
P48036	Annexin A5 [OS=Mus musculus]	10	3	3	3	319	35.7	4.96	6.81	3	1
P42225	Signal transducer and activator of transcription 1 [OS=Mus musculus]	5	3	3	3	749	87.1	5.58	6.77	3	1
P43277	Histone H1.3 [OS=Mus musculus]	16	3	3	1	221	22.1	11.03	6.74	3	1
Q9EQP2	EH domain-containing protein 4 [OS=Mus musculus]	7	3	3	3	541	61.4	6.76	6.68	3	1
P01655	Ig kappa chain V-III region PC 7132 [OS=Mus musculus]	30	2	3	2	112	12	5.34	6.56	2	1
P43274	Histone H1.4 [OS=Mus musculus]	16	3	3	1	219	22	11.11	6.51	3	1
Q8K1B8	Fermitin family homolog 3 [OS=Mus musculus]	5	3	3	3	665	75.6	7.05	6.47	3	1
P28063	Proteasome subunit beta type-8 [OS=Mus musculus]	13	2	2	2	276	30.2	6.68	5.8	2	1
P98063	Bone morphogenetic protein 1 [OS=Mus musculus]	3	2	2	2	991	111.6	6.95	5.58	2	1
Q11136	Xaa-Pro dipeptidase [OS=Mus musculus]	7	2	2	2	493	55	5.78	4.65	2	1
P14069	Protein S100-A6 [OS=Mus musculus]	47	2	2	2	89	10	5.48	9.62	2	1
P70349	Adenosine 5'-monophosphoramidase HINT1 [OS=Mus musculus]	30	2	2	2	126	13.8	6.87	9.09	2	1
P01844	Ig lambda-2 chain C region [OS=Mus musculus]	32	2	2	1	104	11.2	6.27	9.02	2	1
P01845	Ig lambda-3 chain C region [OS=Mus musculus]	32	2	2	1	104	11.4	5.33	8.72	2	1
Q9CQ60	6-phosphogluconolactonase [OS=Mus musculus]	16	2	2	2	257	27.2	5.85	8.49	2	1
P84228	Histone H3.2 [OS=Mus musculus]	30	2	2	1	136	15.4	11.27	8.34	2	1
P19324	Serpin H1 [OS=Mus musculus]	9	2	2	2	417	46.5	8.82	8	2	1
P01644	Ig kappa chain V-V region HP R16.7 [OS=Mus musculus]	36	2	2	2	108	11.9	7.97	7.91	2	1
P62137	Serine/threonine-protein phosphatase PP1-alpha catalytic subunit [OS=Mus musculus]	12	2	2	2	330	37.5	6.33	7.5	2	1
Q9JMH6	Thioredoxin reductase 1, cytoplasmic [OS=Mus musculus]	6	2	2	2	613	67	7.44	7.13	2	1
O35930	Platelet glycoprotein Ib alpha chain [OS=Mus musculus]	4	2	2	2	734	80	5.87	6.9	2	1
P08030	Adenine phosphoribosyltransferase [OS=Mus musculus]	18	2	2	2	180	19.7	6.79	6.76	2	1
P01843	Ig lambda-1 chain C region [OS=Mus musculus]	32	2	2	2	105	11.6	6.27	6.75	2	1
P0C0S6	Histone H2A.Z [OS=Mus musculus]	30	2	2	2	128	13.5	10.58	6.72	2	1
Q9JJH1	Ribonuclease 4 [OS=Mus musculus]	19	2	2	2	148	17	8.85	6.42	2	1
P63254	Cysteine-rich protein 1 [OS=Mus musculus]	36	2	2	2	77	8.5	8.57	6.41	2	1
Q8CIF4	Biotinidase [OS=Mus musculus]	9	2	2	2	520	58.1	5.8	6.39	2	1
P70296	Phosphatidylethanolamine-binding protein 1 [OS=Mus musculus]	20	2	2	2	187	20.8	5.4	6.34	2	1
P26645	Myristoylated alanine-rich C-kinase substrate [OS=Mus musculus]	12	2	2	2	309	29.6	4.34	6.33	2	1
Q61268	Apolipoprotein C-IV [OS=Mus musculus]	26	2	2	2	124	14.3	9.52	6.28	2	1
Q8BG05	Heterogeneous nuclear ribonucleoprotein A3 [OS=Mus musculus]	7	2	2	2	379	39.6	9.01	6.26	2	1
Q04857	Collagen alpha-1(VI) chain [OS=Mus musculus]	3	2	2	2	1025	108.4	5.36	6.23	2	1
P48025	Tyrosine-protein kinase SYK [OS=Mus musculus]	3	1	2	1	629	71.3	7.88	6.2	1	1
P07214	SPARC [OS=Mus musculus]	10	2	2	2	302	34.4	4.86	6.09	2	1
P45700	Mannosyl-oligosaccharide 1,2-alpha-mannosidase IA [OS=Mus musculus]	5	2	2	2	655	73.2	6.81	6.08	2	1
Q4KML4	Costars family protein ABRACL [OS=Mus musculus]	31	2	2	2	81	9	5.8	6.02	2	1
Q6ZWY8	Thymosin beta-10 [OS=Mus musculus]	32	1	2	1	44	5	5.36	6.01	1	1
Q91ZJ5	UTP--glucose-1-phosphate uridylyltransferase [OS=Mus musculus]	6	2	2	2	508	56.9	7.61	5.97	2	1
P60766	Cell division control protein 42 homolog [OS=Mus musculus]	12	2	2	1	191	21.2	6.55	5.96	2	1
Q9CPW4	Actin-related protein 2/3 complex subunit 5 [OS=Mus musculus]	21	2	2	2	151	16.3	5.67	5.91	2	1
Q91ZX7	Prolow-density lipoprotein receptor-related protein 1 [OS=Mus musculus]	1	2	2	2	4545	504.4	5.36	5.81	2	1
P68433	Histone H3.1 [OS=Mus musculus]	30	2	2	1	136	15.4	11.12	5.77	2	1
Q922R8	Protein disulfide-isomerase A6 [OS=Mus musculus]	7	2	2	2	440	48.1	5.14	5.7	2	1
Q9R0Q7	Prostaglandin E synthase 3 [OS=Mus musculus]	19	2	2	2	160	18.7	4.55	5.59	2	1
Q9JJU8	Adapter Sh3bgrl [OS=Mus musculus]	27	2	2	2	114	12.8	4.92	5.55	2	1
Q99KC8	von Willebrand factor A domain-containing protein 5A [OS=Mus musculus]	4	2	2	2	793	87.1	6.58	5.48	2	1
P12246	Serum amyloid P-component [OS=Mus musculus]	13	2	2	2	224	26.2	6.35	5.48	2	1
P80316	T-complex protein 1 subunit epsilon [OS=Mus musculus]	9	2	2	2	541	59.6	6.02	5.48	2	1
P01635	Immunoglobulin kappa chain variable 12-41 [OS=Mus musculus]	20	2	2	2	115	12.6	8.31	5.42	2	1
P16015	Carbonic anhydrase 3 [OS=Mus musculus]	8	2	2	2	260	29.3	7.37	5.41	2	1
Q60994	Adiponectin [OS=Mus musculus]	9	2	2	2	247	26.8	5.57	5.37	2	1
P47955	Large ribosomal subunit protein P1 [OS=Mus musculus]	37	2	2	2	114	11.5	4.32	5.34	2	1
Q08879	Fibulin-1 [OS=Mus musculus]	3	2	2	2	705	78	5.16	5.27	2	1
P84096	Rho-related GTP-binding protein RhoG [OS=Mus musculus]	13	2	2	1	191	21.3	8.12	5.27	2	1
Q91VW3	SH3 domain-binding glutamic acid-rich-like protein 3 [OS=Mus musculus]	46	2	2	2	93	10.5	5.14	5.25	2	1
Q62422	Osteoclast-stimulating factor 1 [OS=Mus musculus]	11	2	2	2	215	23.8	5.68	5.23	2	1
Q9CQI3	Glia maturation factor beta [OS=Mus musculus]	19	2	2	2	142	16.7	5.16	5.18	2	1
P47753	F-actin-capping protein subunit alpha-1 [OS=Mus musculus]	10	2	2	1	286	32.9	5.55	5.17	2	1
P28650	Adenylosuccinate synthetase isozyme 1 [OS=Mus musculus]	6	2	2	2	457	50.2	8.43	5.11	2	1
Q9CPX6	Ubiquitin-like-conjugating enzyme ATG3 [OS=Mus musculus]	8	2	2	2	314	35.8	4.72	5.1	2	1
Q62048	Astrocytic phosphoprotein PEA-15 [OS=Mus musculus]	32	2	2	2	130	15	5.02	5.1	2	1
P61750	ADP-ribosylation factor 4 [OS=Mus musculus]	17	2	2	1	180	20.4	7.14	5.09	2	1
P02468	Laminin subunit gamma-1 [OS=Mus musculus]	1	2	2	2	1607	177.2	5.21	5.09	2	1
O88958	Glucosamine-6-phosphate deaminase 1 [OS=Mus musculus]	10	2	2	2	289	32.5	6.6	5.07	2	1
P29351	Tyrosine-protein phosphatase non-receptor type 6 [OS=Mus musculus]	4	2	2	2	595	67.5	7.81	5.05	2	1
P62897	Cytochrome c, somatic [OS=Mus musculus]	18	2	2	2	105	11.6	9.58	5.04	2	1
Q91V41	Ras-related protein Rab-14 [OS=Mus musculus]	12	2	2	1	215	23.9	6.21	5.02	2	1
P01662	Ig kappa chain V-III region ABPC 22/PC 9245 [OS=Mus musculus]	31	2	2	2	111	12	5.06	4.99	2	1
P49312	Heterogeneous nuclear ribonucleoprotein A1 [OS=Mus musculus]	6	2	2	1	320	34.2	9.23	4.99	2	1
Q8CIN4	Serine/threonine-protein kinase PAK 2 [OS=Mus musculus]	5	2	2	2	524	57.9	5.77	4.97	2	1
P63028	Translationally-controlled tumor protein [OS=Mus musculus]	8	2	2	2	172	19.5	4.86	4.91	2	1
Q02819	Nucleobindin-1 [OS=Mus musculus]	5	2	2	2	459	53.4	5.07	4.9	2	1
P05201	Aspartate aminotransferase, cytoplasmic [OS=Mus musculus]	6	2	2	2	413	46.2	7.14	4.83	2	1
Q91V92	ATP-citrate synthase [OS=Mus musculus]	2	2	2	2	1091	119.7	7.44	4.78	2	1
O08997	Copper transport protein ATOX1 [OS=Mus musculus]	21	2	2	2	68	7.3	6.51	4.78	2	1
Q9CQI6	Coactosin-like protein [OS=Mus musculus]	17	2	2	2	142	15.9	5.4	4.77	2	1
P26883	Peptidyl-prolyl cis-trans isomerase FKBP1A [OS=Mus musculus]	25	2	2	2	108	11.9	8.16	4.75	2	1
P27784	C-C motif chemokine 6 [OS=Mus musculus]	18	2	2	2	116	13	9.33	4.72	2	1
P02798	Metallothionein-2 [OS=Mus musculus]	20	1	2	1	61	6.1	7.83	4.7	1	1
P61205	ADP-ribosylation factor 3 [OS=Mus musculus]	19	2	2	1	181	20.6	7.43	4.65	2	1
P01804	Ig heavy chain V-III region HPC76 [OS=Mus musculus]	18	2	2	1	111	12.3	7.96	4.65	2	1
P09405	Nucleolin [OS=Mus musculus]	3	2	2	2	707	76.7	4.75	4.64	2	1
P05367	Serum amyloid A-2 protein [OS=Mus musculus]	16	2	2	1	122	13.6	6.93	4.6	2	1
Q8VCC2	Liver carboxylesterase 1 [OS=Mus musculus]	4	2	2	1	565	62.6	6	4.57	2	1
P62242	Small ribosomal subunit protein eS8 [OS=Mus musculus]	13	2	2	2	208	24.2	10.32	4.57	2	1
P35441	Thrombospondin-1 [OS=Mus musculus]	2	2	2	2	1170	129.6	4.96	4.55	2	1
Q08761	Vitamin K-dependent protein S [OS=Mus musculus]	4	2	2	2	675	74.9	5.82	4.55	2	1
P97369	Neutrophil cytosol factor 4 [OS=Mus musculus]	7	2	2	2	339	38.7	6.21	4.55	2	1
P48428	Tubulin-specific chaperone A [OS=Mus musculus]	23	2	2	2	108	12.8	5.27	4.54	2	1
P61939	Thyroxine-binding globulin [OS=Mus musculus]	7	2	2	2	418	47	6.54	4.52	2	1
P29533	Vascular cell adhesion protein 1 [OS=Mus musculus]	3	2	2	2	739	81.3	5.3	4.52	2	1
P01801	Ig heavy chain V-III region J606 [OS=Mus musculus]	22	2	2	1	115	12.8	7.12	4.5	2	1
Q09014	Neutrophil cytosol factor 1 [OS=Mus musculus]	5	2	2	2	390	44.6	9.01	4.5	2	1
Q61805	Lipopolysaccharide-binding protein [OS=Mus musculus]	6	2	2	2	481	53	8.5	4.49	2	1
P05366	Serum amyloid A-1 protein [OS=Mus musculus]	16	2	2	1	122	13.8	7.03	4.48	2	1
Q62418	Drebrin-like protein [OS=Mus musculus]	8	2	2	2	436	48.7	4.92	4.42	2	1
O70165	Ficolin-1 [OS=Mus musculus]	5	2	2	2	334	36.3	6.52	4.35	2	1
Q8VBT6	Apolipoprotein B receptor [OS=Mus musculus]	3	2	2	2	942	102.6	4.36	4.3	2	1
Q3U0V1	Far upstream element-binding protein 2 [OS=Mus musculus]	3	2	2	2	748	76.7	7.33	4.23	2	1
Q99JI6	Ras-related protein Rap-1b [OS=Mus musculus]	11	2	2	2	184	20.8	5.78	4.16	2	1
P58771	Tropomyosin alpha-1 chain [OS=Mus musculus]	7	2	2	1	284	32.7	4.74	4.11	2	1
Q9WVJ9	EGF-containing fibulin-like extracellular matrix protein 2 [OS=Mus musculus]	6	2	2	2	443	49.4	4.89	4.1	2	1
P21107	Tropomyosin alpha-3 chain [OS=Mus musculus]	6	2	2	1	285	33	4.72	4.03	2	1
Q60847	Collagen alpha-1(XII) chain [OS=Mus musculus]	1	2	2	2	3120	340	5.64	3.99	2	1
P14869	Large ribosomal subunit protein uL10 [OS=Mus musculus]	7	2	2	2	317	34.2	6.25	3.98	2	1
P62827	GTP-binding nuclear protein Ran [OS=Mus musculus]	11	2	2	2	216	24.4	7.49	3.89	2	1
Q9CPY7	Cytosol aminopeptidase [OS=Mus musculus]	4	1	1	1	519	56.1	7.72	2.75	1	1
O89017	Legumain [OS=Mus musculus]	3	1	1	1	435	49.3	6.39	2.62	1	1
Q9WUU7	Cathepsin Z [OS=Mus musculus]	5	1	1	1	306	34	6.6	2.61	1	1
Q9QUR6	Prolyl endopeptidase [OS=Mus musculus]	2	1	1	1	710	80.7	5.73	2.42	1	1
Q9JHI0	Matrix metalloproteinase-19 [OS=Mus musculus]	3	1	1	1	527	59.1	7.85	2.41	1	1
Q61096	Myeloblastin [OS=Mus musculus]	5	1	1	1	254	27.6	7.2	2.35	1	1
Q11011	Puromycin-sensitive aminopeptidase [OS=Mus musculus]	1	1	1	1	920	103.3	5.9	2.12	1	1
P28076	Proteasome subunit beta type-9 [OS=Mus musculus]	5	1	1	1	219	23.4	5.22	2.11	1	1
O70138	Neutrophil collagenase (MMP-8) [OS=Mus musculus]	3	1	1	1	465	53.1	7.03	2.07	1	1
P16294	Coagulation factor IX [OS=Mus musculus]	2	1	1	1	471	52.9	5.44	2.05	1	1
P41245	Matrix metalloproteinase-9 [OS=Mus musculus]	2	1	1	1	730	80.5	6.09	2.05	1	1
Q60692	Proteasome subunit beta type-6 [OS=Mus musculus]	4	1	1	1	238	25.4	5.11	2.03	1	1
P80317	T-complex protein 1 subunit zeta [OS=Mus musculus]	4	1	1	1	531	58	7.08	6.55	1	1
Q91YR9	Prostaglandin reductase 1 [OS=Mus musculus]	8	1	1	1	329	35.5	7.96	5.17	1	1
Q8BKC5	Importin-5 [OS=Mus musculus]	2	1	1	1	1097	123.5	4.93	4.96	1	1
P51410	Large ribosomal subunit protein uL6 [OS=Mus musculus]	11	1	1	1	192	21.9	9.95	4.56	1	1
Q61206	Platelet-activating factor acetylhydrolase IB subunit alpha2 [OS=Mus musculus]	8	1	1	1	229	25.6	5.92	4.51	1	1
P18528	Ig heavy chain V region 6.96 [OS=Mus musculus]	19	1	1	1	98	11	7.93	4.4	1	1
Q9CZT5	Vasorin [OS=Mus musculus]	3	1	1	1	673	72.2	7.08	4.37	1	1
Q922Y1	UBX domain-containing protein 1 [OS=Mus musculus]	5	1	1	1	297	33.6	5.26	4.3	1	1
Q9JM76	Actin-related protein 2/3 complex subunit 3 [OS=Mus musculus]	15	1	1	1	178	20.5	8.59	4.28	1	1
Q9CWJ9	Bifunctional purine biosynthesis protein ATIC [OS=Mus musculus]	4	1	1	1	592	64.2	6.76	4.26	1	1
Q3UQ28	Peroxidasin homolog [OS=Mus musculus]	1	1	1	1	1475	165	7.14	4.25	1	1
O88207	Collagen alpha-1(V) chain [OS=Mus musculus]	1	1	1	1	1838	183.6	4.98	4.22	1	1
Q62393	Tumor protein D52 [OS=Mus musculus]	7	1	1	1	224	24.3	4.72	4.2	1	1
P51859	Hepatoma-derived growth factor [OS=Mus musculus]	7	1	1	1	237	26.3	4.83	4.15	1	1
P01728	Immunoglobulin lambda variable 2 [OS=Mus musculus]	28	1	1	1	117	12.2	5.74	4.15	1	1
P10853	Histone H2B type 1-F/J/L [OS=Mus musculus]	12	1	1	1	126	13.9	10.32	4.05	1	1
P54775	26S proteasome regulatory subunit 6B [OS=Mus musculus]	8	1	1	1	418	47.4	5.21	3.94	1	1
Q05020	Apolipoprotein C-II [OS=Mus musculus]	22	1	1	1	97	10.7	4.84	3.91	1	1
Q8BV57	Soluble scavenger receptor cysteine-rich domain-containing protein SSC5D [OS=Mus musculus]	2	1	1	1	1371	144.5	5.68	3.86	1	1
Q9D1H9	Microfibril-associated glycoprotein 4 [OS=Mus musculus]	7	1	1	1	257	28.9	5.44	3.8	1	1
P04940	Ig kappa chain V-VI region NQ2-17.4.1 [OS=Mus musculus]	19	1	1	1	107	11.6	9.36	3.76	1	1
Q9CR86	Calcium-regulated heat stable protein 1 [OS=Mus musculus]	24	1	1	1	148	16.1	8.21	3.72	1	1
Q9CQZ1	Heat shock factor-binding protein 1 [OS=Mus musculus]	25	1	1	1	76	8.6	4.31	3.72	1	1
Q9EST5	Acidic leucine-rich nuclear phosphoprotein 32 family member B [OS=Mus musculus]	7	1	1	1	272	31.1	4.01	3.54	1	1
P53996	CCHC-type zinc finger nucleic acid binding protein [OS=Mus musculus]	8	1	1	1	178	19.6	7.58	3.41	1	1
Q9CZ30	Obg-like ATPase 1 [OS=Mus musculus]	4	1	1	1	396	44.7	7.81	3.39	1	1
Q9Z172	Small ubiquitin-related modifier 3 [OS=Mus musculus]	11	1	1	1	110	12.4	5.96	3.38	1	1
Q60864	Stress-induced-phosphoprotein 1 [OS=Mus musculus]	3	1	1	1	543	62.5	6.8	3.29	1	1
P48024	Eukaryotic translation initiation factor 1 [OS=Mus musculus]	15	1	1	1	113	12.7	7.44	3.27	1	1
Q9R1P1	Proteasome subunit beta type-3 [OS=Mus musculus]	9	1	1	1	205	22.9	6.55	3.26	1	1
Q8K1X4	Nck-associated protein 1-like [OS=Mus musculus]	2	1	1	1	1134	128.8	6.64	3.24	1	1
Q9CY58	SERPINE1 mRNA-binding protein 1 [OS=Mus musculus]	4	1	1	1	407	44.7	8.54	3.22	1	1
P80314	T-complex protein 1 subunit beta [OS=Mus musculus]	3	1	1	1	535	57.4	6.4	3.21	1	1
P04945	Ig kappa chain V-VI region NQ2-6.1 [OS=Mus musculus]	15	1	1	1	108	11.7	8.84	3.19	1	1
Q3UM45	Protein phosphatase 1 regulatory subunit 7 [OS=Mus musculus]	5	1	1	1	361	41.3	4.92	3.15	1	1
Q61166	Microtubule-associated protein RP/EB family member 1 [OS=Mus musculus]	4	1	1	1	268	30	5.22	3.12	1	1
Q07797	Galectin-3-binding protein [OS=Mus musculus]	3	1	1	1	577	64.5	5.14	3.07	1	1
P53810	Phosphatidylinositol transfer protein alpha isoform [OS=Mus musculus]	8	1	1	1	271	31.9	6.37	3.03	1	1
P01638	Ig kappa chain V-V region L6 [OS=Mus musculus]	13	1	1	1	115	13	7.81	3.01	1	1
P61089	Ubiquitin-conjugating enzyme E2 N [OS=Mus musculus]	7	1	1	1	152	17.1	6.57	2.99	1	1
P01636	Ig kappa chain V-V region MOPC 149 [OS=Mus musculus]	12	1	1	1	108	12	7.28	2.97	1	1
Q8R550	SH3 domain-containing kinase-binding protein 1 [OS=Mus musculus]	2	1	1	1	709	78.1	7.55	2.97	1	1
P70460	Vasodilator-stimulated phosphoprotein [OS=Mus musculus]	3	1	1	1	375	39.6	8.53	2.94	1	1
D3Z6Q9	Bridging integrator 2 [OS=Mus musculus]	3	1	1	1	489	52.5	5.34	2.92	1	1
P15379	CD44 antigen [OS=Mus musculus]	2	1	1	1	778	85.6	4.96	2.9	1	1
Q8R242	Di-N-acetylchitobiase [OS=Mus musculus]	4	1	1	1	366	41.3	5.6	2.87	1	1
P01675	Ig kappa chain V-VI region XRPC 44 [OS=Mus musculus]	17	1	1	1	107	11.6	8.44	2.87	1	1
Q61792	LIM and SH3 domain protein 1 [OS=Mus musculus]	5	1	1	1	263	30	7.05	2.86	1	1
P35230	Regenerating islet-derived protein 3-beta [OS=Mus musculus]	13	1	1	1	175	19.5	7.58	2.82	1	1
O35643	AP-1 complex subunit beta-1 [OS=Mus musculus]	2	1	1	1	943	103.9	5.17	2.82	1	1
Q8K426	Resistin-like gamma [OS=Mus musculus]	13	1	1	1	117	12.5	7.39	2.8	1	1
P03976	Ig kappa chain V-II region 17S29.1 [OS=Mus musculus]	15	1	1	1	113	12.4	7.99	2.79	1	1
P61079	Ubiquitin-conjugating enzyme E2 D3 [OS=Mus musculus]	12	1	1	1	147	16.7	7.8	2.78	1	1
Q61830	Macrophage mannose receptor 1 [OS=Mus musculus]	1	1	1	1	1456	164.9	6.83	2.78	1	1
Q9D7X3	Dual specificity protein phosphatase 3 [OS=Mus musculus]	8	1	1	1	185	20.5	6.54	2.78	1	1
P14152	Malate dehydrogenase, cytoplasmic [OS=Mus musculus]	4	1	1	1	334	36.5	6.58	2.77	1	1
Q9ES52	Phosphatidylinositol 3,4,5-trisphosphate 5-phosphatase 1 [OS=Mus musculus]	1	1	1	1	1191	133.5	7.8	2.76	1	1
Q9WUK2	Eukaryotic translation initiation factor 4H [OS=Mus musculus]	6	1	1	1	248	27.3	7.23	2.76	1	1
E9Q286	Little elongation complex subunit 1 [OS=Mus musculus]	1	1	1	1	2241	242.1	5.48	2.74	1	1
O35215	D-dopachrome decarboxylase [OS=Mus musculus]	13	1	1	1	118	13.1	6.54	2.74	1	1
P31786	Acyl-CoA-binding protein [OS=Mus musculus]	18	1	1	1	87	10	8.82	2.73	1	1
P02469	Laminin subunit beta-1 [OS=Mus musculus]	1	1	1	1	1786	197	4.94	2.73	1	1
P01642	Immunoglobulin kappa variable 5-48 [OS=Mus musculus]	10	1	1	1	115	12.6	5.94	2.72	1	1
Q64299	CCN family member 3 [OS=Mus musculus]	4	1	1	1	354	38.9	7.64	2.72	1	1
P35917	Vascular endothelial growth factor receptor 3 [OS=Mus musculus]	2	1	1	1	1363	152.9	6.27	2.71	1	1
Q62523	Zyxin [OS=Mus musculus]	2	1	1	1	564	60.5	6.4	2.71	1	1
P47878	Insulin-like growth factor-binding protein 3 [OS=Mus musculus]	4	1	1	1	292	31.7	8.38	2.65	1	1
Q99KQ4	Nicotinamide phosphoribosyltransferase [OS=Mus musculus]	4	1	1	1	491	55.4	7.15	2.64	1	1
P28481	Collagen alpha-1(II) chain [OS=Mus musculus]	3	1	1	1	1487	141.9	6.92	2.64	1	1
P01787	Ig heavy chain V regions TEPC 15/S107/HPCM1/HPCM2/HPCM3 [OS=Mus musculus]	11	1	1	1	123	13.8	6.62	2.63	1	1
P61971	Nuclear transport factor 2 [OS=Mus musculus]	11	1	1	1	127	14.5	5.38	2.63	1	1
Q02111	Protein kinase C theta type [OS=Mus musculus]	1	1	1	1	707	81.5	7.71	2.62	1	1
Q9QZ88	Vacuolar protein sorting-associated protein 29 [OS=Mus musculus]	5	1	1	1	182	20.5	6.79	2.62	1	1
P62334	26S proteasome regulatory subunit 10B [OS=Mus musculus]	4	1	1	1	389	44.1	7.49	2.6	1	1
P29341	Polyadenylate-binding protein 1 [OS=Mus musculus]	1	1	1	1	636	70.6	9.5	2.59	1	1
P62715	Serine/threonine-protein phosphatase 2A catalytic subunit beta isoform [OS=Mus musculus]	5	1	1	1	309	35.6	5.43	2.57	1	1
P35980	Large ribosomal subunit protein eL18 [OS=Mus musculus]	7	1	1	1	188	21.6	11.78	2.57	1	1
Q64152	Transcription factor BTF3 [OS=Mus musculus]	9	1	1	1	204	22	9.52	2.55	1	1
P35991	Tyrosine-protein kinase BTK [OS=Mus musculus]	2	1	1	1	659	76.4	7.9	2.55	1	1
Q9Z0P5	Twinfilin-2 [OS=Mus musculus]	5	1	1	1	349	39.4	6.8	2.55	1	1
P11835	Integrin beta-2 [OS=Mus musculus]	2	1	1	1	771	85	7.12	2.54	1	1
P08752	Guanine nucleotide-binding protein G(i) subunit alpha-2 [OS=Mus musculus]	5	1	1	1	355	40.5	5.45	2.52	1	1
P31938	Dual specificity mitogen-activated protein kinase kinase 1 [OS=Mus musculus]	4	1	1	1	393	43.4	6.7	2.51	1	1
Q8VIJ6	Splicing factor, proline- and glutamine-rich [OS=Mus musculus]	2	1	1	1	699	75.4	9.44	2.49	1	1
Q9Z0M9	Interleukin-18-binding protein [OS=Mus musculus]	6	1	1	1	193	21.2	8.12	2.48	1	1
O70251	Elongation factor 1-beta [OS=Mus musculus]	6	1	1	1	225	24.7	4.69	2.46	1	1
P01746	Ig heavy chain V region 93G7 [OS=Mus musculus]	10	1	1	1	140	15.5	8.4	2.44	1	1
Q91XV3	Brain acid soluble protein 1 [OS=Mus musculus]	10	1	1	1	226	22.1	4.51	2.43	1	1
P07743	BPI fold-containing family A member 2 [OS=Mus musculus]	7	1	1	1	235	24.7	5.01	2.42	1	1
P51670	C-C motif chemokine 9 [OS=Mus musculus]	17	1	1	1	122	13.9	8.73	2.42	1	1
P43276	Histone H1.5 [OS=Mus musculus]	7	1	1	1	223	22.6	10.92	2.41	1	1
Q9EQU5	Protein SET [OS=Mus musculus]	5	1	1	1	289	33.4	4.32	2.41	1	1
Q6ZQ38	Cullin-associated NEDD8-dissociated protein 1 [OS=Mus musculus]	1	1	1	1	1230	136.2	5.78	2.4	1	1
Q9QY24	Z-DNA-binding protein 1 [OS=Mus musculus]	3	1	1	1	411	44.3	5.8	2.4	1	1
P32848	Parvalbumin alpha [OS=Mus musculus]	13	1	1	1	110	11.9	5.19	2.39	1	1
P04918	Serum amyloid A-3 protein [OS=Mus musculus]	8	1	1	1	122	13.8	9.88	2.39	1	1
P01865	Immunoglobulin heavy constant gamma 2A [OS=Mus musculus]	4	1	1	1	398	43.9	6.29	2.39	1	1
Q64282	Interferon-induced protein with tetratricopeptide repeats 1 [OS=Mus musculus]	3	1	1	1	463	53.7	7.52	2.37	1	1
P50518	V-type proton ATPase subunit E 1 [OS=Mus musculus]	4	1	1	1	226	26.1	8.43	2.37	1	1
Q9R1Q9	V-type proton ATPase subunit S1 [OS=Mus musculus]	3	1	1	1	463	51	5.92	2.36	1	1
Q8CHP8	Glycerol-3-phosphate phosphatase [OS=Mus musculus]	5	1	1	1	321	34.5	5.35	2.36	1	1
E9Q7X6	Protein HEG homolog 1 [OS=Mus musculus]	1	1	1	1	1337	141.8	6.67	2.35	1	1
P83940	Elongin-C [OS=Mus musculus]	11	1	1	1	112	12.5	4.78	2.35	1	1
O35737	Heterogeneous nuclear ribonucleoprotein H [OS=Mus musculus]	2	1	1	1	449	49.2	6.3	2.34	1	1
Q9DD06	Retinoic acid receptor responder protein 2 [OS=Mus musculus]	8	1	1	1	162	18.3	9.2	2.34	1	1
Q9CYZ2	Tumor protein D54 [OS=Mus musculus]	5	1	1	1	220	24	6.15	2.33	1	1
Q9Z1N5	Spliceosome RNA helicase Ddx39b [OS=Mus musculus]	3	1	1	1	428	49	5.67	2.33	1	1
Q923D2	Flavin reductase (NADPH) [OS=Mus musculus]	4	1	1	1	206	22.2	7.01	2.33	1	1
Q61210	Rho guanine nucleotide exchange factor 1 [OS=Mus musculus]	1	1	1	1	920	102.7	5.6	2.31	1	1
P18531	Ig heavy chain V region 3-6 [OS=Mus musculus]	14	1	1	1	116	13.1	8.78	2.3	1	1
P62889	Large ribosomal subunit protein eL30 [OS=Mus musculus]	14	1	1	1	115	12.8	9.63	2.3	1	1
P01750	Ig heavy chain V region 102 [OS=Mus musculus]	11	1	1	1	117	12.9	8.6	2.3	1	1
P11672	Neutrophil gelatinase-associated lipocalin [OS=Mus musculus]	7	1	1	1	200	22.9	8.81	2.28	1	1
Q9Z1R3	Apolipoprotein M [OS=Mus musculus]	8	1	1	1	190	21.3	6.52	2.26	1	1
Q8BK48	Pyrethroid hydrolase Ces2e [OS=Mus musculus]	2	1	1	1	559	62.3	6.16	2.25	1	1
Q8R1F1	Protein Niban 2 [OS=Mus musculus]	1	1	1	1	749	84.8	5.94	2.25	1	1
Q07813	Apoptosis regulator BAX [OS=Mus musculus]	7	1	1	1	192	21.4	4.98	2.25	1	1
Q9CQM5	Thioredoxin domain-containing protein 17 [OS=Mus musculus]	11	1	1	1	123	14	4.77	2.24	1	1
O09172	Glutamate--cysteine ligase regulatory subunit [OS=Mus musculus]	5	1	1	1	274	30.5	5.52	2.24	1	1
P35979	Large ribosomal subunit protein uL11 [OS=Mus musculus]	10	1	1	1	165	17.8	9.42	2.24	1	1
Q9DAR7	m7GpppX diphosphatase [OS=Mus musculus]	3	1	1	1	338	39	6.48	2.23	1	1
Q9CZD3	Glycine--tRNA ligase [OS=Mus musculus]	2	1	1	1	729	81.8	6.65	2.22	1	1
P18337	L-selectin [OS=Mus musculus]	3	1	1	1	372	42.3	6.67	2.21	1	1
P21460	Cystatin-C [OS=Mus musculus]	8	1	1	1	140	15.5	9	2.21	1	1
P01639	Immunoglobulin kappa chain variable 9-120 [OS=Mus musculus]	11	1	1	1	130	14.3	5.48	2.19	1	1
P35282	Ras-related protein Rab-21 [OS=Mus musculus]	5	1	1	1	222	24.1	7.94	2.19	1	1
P34928	Apolipoprotein C-I [OS=Mus musculus]	10	1	1	1	88	9.7	9.09	2.18	1	1
P62754	Small ribosomal subunit protein eS6 [OS=Mus musculus]	6	1	1	1	249	28.7	10.84	2.18	1	1
P0DOV1	Interferon-activable protein 211 [OS=Mus musculus]	4	1	1	1	425	46.9	8	2.18	1	1
P97822	Acidic leucine-rich nuclear phosphoprotein 32 family member E [OS=Mus musculus]	6	1	1	1	260	29.6	3.88	2.17	1	1
Q62433	Protein NDRG1 [OS=Mus musculus]	4	1	1	1	394	43	6.1	2.15	1	1
Q8CI94	Glycogen phosphorylase, brain form [OS=Mus musculus]	1	1	1	1	843	96.7	6.73	2.15	1	1
P68037	Ubiquitin-conjugating enzyme E2 L3 [OS=Mus musculus]	9	1	1	1	154	17.9	8.51	2.15	1	1
Q61553	Fascin [OS=Mus musculus]	4	1	1	1	493	54.5	6.89	2.14	1	1
P97351	Small ribosomal subunit protein eS1 [OS=Mus musculus]	6	1	1	1	264	29.9	9.73	2.13	1	1
Q60668	Heterogeneous nuclear ribonucleoprotein D0 [OS=Mus musculus]	3	1	1	1	355	38.3	7.81	2.13	1	1
Q8K4Z3	NAD(P)H-hydrate epimerase [OS=Mus musculus]	6	1	1	1	282	31	7.69	2.12	1	1
Q9CXW3	Calcyclin-binding protein [OS=Mus musculus]	4	1	1	1	229	26.5	7.87	2.12	1	1
Q9WU78	Programmed cell death 6-interacting protein [OS=Mus musculus]	2	1	1	1	869	96	6.52	2.12	1	1
Q9CPU0	Lactoylglutathione lyase [OS=Mus musculus]	5	1	1	1	184	20.8	5.47	2.1	1	1
Q9WUM3	Coronin-1B [OS=Mus musculus]	2	1	1	1	484	53.9	5.78	2.09	1	1
Q6NZJ6	Eukaryotic translation initiation factor 4 gamma 1 [OS=Mus musculus]	1	1	1	1	1600	176	5.4	2.09	1	1
Q9Z204	Heterogeneous nuclear ribonucleoproteins C1/C2 [OS=Mus musculus]	3	1	1	1	313	34.4	5.05	2.09	1	1
P80315	T-complex protein 1 subunit delta [OS=Mus musculus]	3	1	1	1	539	58	8.02	2.09	1	1
P13634	Carbonic anhydrase 1 [OS=Mus musculus]	5	1	1	1	261	28.3	6.96	2.07	1	1
Q9QYB1	Chloride intracellular channel protein 4 [OS=Mus musculus]	3	1	1	1	253	28.7	5.59	2.07	1	1
Q8CBW3	Abl interactor 1 [OS=Mus musculus]	3	1	1	1	481	52.3	7.64	2.07	1	1
O35664	Interferon alpha/beta receptor 2 [OS=Mus musculus]	2	1	1	1	513	56.5	4.59	2.06	1	1
Q8BVE3	V-type proton ATPase subunit H [OS=Mus musculus]	2	1	1	1	483	55.8	6.61	2.04	1	1
Q9R0N0	Galactokinase [OS=Mus musculus]	3	1	1	1	392	42.3	5.26	2.04	1	1
Q62351	Transferrin receptor protein 1 [OS=Mus musculus]	1	1	1	1	763	85.7	6.57	2.04	1	1
Q9D8E6	Large ribosomal subunit protein uL4 [OS=Mus musculus]	3	1	1	1	419	47.1	11	2.04	1	1
P30412	Peptidyl-prolyl cis-trans isomerase C [OS=Mus musculus]	6	1	1	1	212	22.8	7.5	2.03	1	1
Q62376	U1 small nuclear ribonucleoprotein 70 kDa [OS=Mus musculus]	3	1	1	1	448	52	9.94	2.02	1	1
Q9Z0L8	Gamma-glutamyl hydrolase [OS=Mus musculus]	4	1	1	1	317	35.4	7.5	2.02	1	1
P14733	Lamin-B1 [OS=Mus musculus]	2	1	1	1	588	66.7	5.16	2.01	1	1
Q9D3H2	Odorant-binding protein 1a [OS=Mus musculus]	11	1	1	1	163	18.5	5.67	2.01	1	1
Q8CIE6	Coatomer subunit alpha [OS=Mus musculus]	1	1	1	1	1224	138.3	7.65	2.01	1	1
P36536	Small COPII coat GTPase SAR1A [OS=Mus musculus]	6	1	1	1	198	22.4	6.93	2.01	1	1
P97425	Eosinophil cationic protein 2 [OS=Mus musculus]	12	1	1	1	156	17.6	9.35	2.01	1	1
O89051	Integral membrane protein 2B [OS=Mus musculus]	3	1	1	1	266	30.2	5.3	2	1	1
Q921F2	TAR DNA-binding protein 43 [OS=Mus musculus]	3	1	1	1	414	44.5	6.7	1.99	1	1
Q9D358	Low molecular weight phosphotyrosine protein phosphatase [OS=Mus musculus]	8	1	1	1	158	18.2	6.74	1.98	1	1
Q91YR1	Twinfilin-1 [OS=Mus musculus]	3	1	1	1	350	40.1	6.67	1.97	1	1
Q9D0F9	Phosphoglucomutase-1 [OS=Mus musculus]	2	1	1	1	562	61.4	6.57	1.96	1	1
P27931	Interleukin-1 receptor type 2 [OS=Mus musculus]	2	1	1	1	410	45.6	7.88	1.96	1	1
P46471	26S proteasome regulatory subunit 7 [OS=Mus musculus]	3	1	1	1	433	48.6	5.95	1.95	1	1
P01633	Immunoglobulin kappa chain variable 6-17 [OS=Mus musculus]	6	1	1	1	149	16.4	6.92	1.94	1	1
Q8BVA4	Leiomodin-1 [OS=Mus musculus]	1	1	1	1	595	66.3	9.19	1.94	1	1
Q8VEE0	Ribulose-phosphate 3-epimerase [OS=Mus musculus]	8	1	1	1	228	24.9	5.41	1.94	1	1
P50247	Adenosylhomocysteinase [OS=Mus musculus]	2	1	1	1	432	47.7	6.54	1.94	1	1
Q9CQ65	S-methyl-5'-thioadenosine phosphorylase [OS=Mus musculus]	3	1	1	1	283	31	7.14	1.94	1	1
Q3V1M1	Immunoglobulin superfamily member 10 [OS=Mus musculus]	0	1	1	1	2594	285.4	9.29	1.93	1	1
P63005	Platelet-activating factor acetylhydrolase IB subunit beta [OS=Mus musculus]	3	1	1	1	410	46.6	7.37	1.93	1	1
Q922B2	Aspartate--tRNA ligase, cytoplasmic [OS=Mus musculus]	2	1	1	1	501	57.1	6.49	1.93	1	1
P24369	Peptidyl-prolyl cis-trans isomerase B [OS=Mus musculus]	5	1	1	1	216	23.7	9.55	1.93	1	1
P34022	Ran-specific GTPase-activating protein [OS=Mus musculus]	3	1	1	1	203	23.6	5.22	1.92	1	1
P97927	Laminin subunit alpha-4 [OS=Mus musculus]	1	1	1	1	1816	201.7	6.21	1.92	1	1
Q7TQI3	Ubiquitin thioesterase OTUB1 [OS=Mus musculus]	3	1	1	1	271	31.3	4.94	1.91	1	1
Q9Z2Y3	Homer protein homolog 1 [OS=Mus musculus]	5	1	1	1	366	41.4	5.53	1.91	1	1
P99026	Proteasome subunit beta type-4 [OS=Mus musculus]	3	1	1	1	264	29.1	5.64	1.91	1	1
P97873	Lysyl oxidase homolog 1 [OS=Mus musculus]	2	1	1	1	607	66.5	7.33	1.91	1	1
O54824	Pro-interleukin-16 [OS=Mus musculus]	1	1	1	1	1322	141.3	7.78	1.9	1	1
P15327	Bisphosphoglycerate mutase [OS=Mus musculus]	4	1	1	1	259	30	7.06	1.9	1	1
Q8BP47	Asparagine--tRNA ligase, cytoplasmic [OS=Mus musculus]	2	1	1	1	559	64.2	5.86	1.9	1	1
P08249	Malate dehydrogenase, mitochondrial [OS=Mus musculus]	3	1	1	1	338	35.6	8.68	1.9	1	1
Q8CB12	Gasdermin-C3 [OS=Mus musculus]	7	1	1	1	480	54.2	6.58	0	1	1
Q4V9Z5	Seizure 6-like protein 2 [OS=Mus musculus]	3	1	1	1	910	97.4	4.87	0	1	1

## Sheet: Proteases only
Accession	Description	Mouse 1 # PSMs	Mouse 2 # PSMs	Mouse 3 # PSMs	Family		Rearranged by family ->		Uniprot ID	Metallo-protease		Uniprot ID	Serine protease
P20918	Plasminogen	45	39	42	Serine				P33434	72 kDa type IV collagenase (MMP-2)		Q91X79	Chymotrypsin-like elastase family member 1
P04186	Complement factor B	30	33	32	Serine				Q8VCT3	Aminopeptidase B		P16294	Coagulation factor IX
P26262	Plasma kallikrein	22	25	25	Serine				P09470	Angiotensin-converting enzyme		O88947	Coagulation factor X
Q61129	Complement factor I	22	23	22	Serine				P98063	Bone morphogenetic protein 1		Q80YC5	Coagulation factor XII
P19221	Prothrombin	18	19	20	Serine				Q9JHH6	Carboxypeptidase B2		Q8CG16	Complement C1r-A subcomponent
P24527	Leukotriene A-4 hydrolase	16	20	12	Metallo				Q9JJN5	Carboxypeptidase N catalytic chain		Q8CG14	Complement C1s-1 subcomponent
Q9D1A2	Cytosolic non-specific dipeptidase	15	17	9	Metallo				Q9WVJ3	Carboxypeptidase Q		P21180	Complement C2
Q80YC5	Coagulation factor XII	13	13	14	Serine				Q9CPY7	Cytosol aminopeptidase		P04186	Complement factor B
P03953	Complement factor D	13	13	11	Serine				Q9D1A2	Cytosolic non-specific dipeptidase		P03953	Complement factor D
Q9JJN5	Carboxypeptidase N catalytic chain	9	12	10	Metallo				Q8C255	Dipeptidase 2		Q61129	Complement factor I
P10605	Cathepsin B	9	10	12	Cysteine				Q99KK7	Dipeptidyl peptidase 3		Q91WP0	Mannan-binding lectin serine protease 2
P21180	Complement C2	8	13	7	Serine				P24527	Leukotriene A-4 hydrolase		Q61096	Myeloblastin
Q8CG14	Complement C1s-1 subcomponent	8	10	9	Serine				P34960	Macrophage metalloelastase (MMP-12)		Q3UP87	Neutrophil elastase
Q8CG16	Complement C1r-A subcomponent	9	9	6	Serine				P41245	Matrix metalloproteinase-9 (MMP-9)		P26262	Plasma kallikrein
O88947	Coagulation factor X	9	6	9	Serine				O70138	Neutrophil collagenase (MMP-8)		P20918	Plasminogen
P09470	Angiotensin-converting enzyme	10	6	7	Metallo				Q11011	Puromycin-sensitive aminopeptidase		Q9QUR6	Prolyl endopeptidase
Q91WP0	Mannan-binding lectin serine protease 2	9	6	6	Serine				P28862	Stromelysin-1 (MMP-3)		P19221	Prothrombin
O08529	Calpain-2 catalytic subunit	7	4	7	Cysteine				Q11136	Xaa-Pro dipeptidase		P33587	Vitamin K-dependent protein C
O70370	Cathepsin S	5	6	4	Cysteine
Q9JHH6	Carboxypeptidase B2	5	4	5	Metallo					Cysteine protease			Threonine protease
P33434	72 kDa type IV collagenase (MMP-2)	5	5	3	Metallo				Q8R016	Bleomycin hydrolase		O35955	Proteasome subunit beta type-10
P18242	Cathepsin D	2	6	5	Aspartyl				O35350	Calpain-1 catalytic subunit		P28063	Proteasome subunit beta type-8
Q8VCT3	Aminopeptidase B	4	4	not found	Metallo				O08529	Calpain-2 catalytic subunit		P28076	Proteasome subunit beta type-9
Q9WVJ3	Carboxypeptidase Q	3	3	5	Metallo				P10605	Cathepsin B
Q11136	Xaa-Pro dipeptidase	4	3	2	Metallo				O70370	Cathepsin S			Aspartic acid protease
Q8R016	Bleomycin hydrolase	3	3	3	Cysteine				Q9WUU7	Cathepsin Z		P18242	Cathepsin D
O35955	Proteasome subunit beta type-10	3	3	not found	Threonine				O89017	Legumain
Q8C255	Dipeptidase 2	3	3	3	Metallo
P33587	Vitamin K-dependent protein C	2	3	4	Serine
Q91X79	Chymotrypsin-like elastase family member 1	2	3	not found	Serine
P28862	Stromelysin-1 (MMP-3)	1	4	not found	Metallo
P28063	Proteasome subunit beta type-8	2	3	2	Threonine
Q9QUR6	Prolyl endopeptidase	2	3	1	Serine
O35350	Calpain-1 catalytic subunit	2	1	3	Cysteine
Q9CPY7	Cytosol aminopeptidase	2	2	1	Metallo
Q11011	Puromycin-sensitive aminopeptidase	2	2	1	Metallo
P98063	Bone morphogenetic protein 1	1	2	2	Metallo
O70138	Neutrophil collagenase (MMP-8)	1	3	1	Metallo
P34960	Macrophage metalloelastase (MMP-12)	1	2	not found	Metallo
Q99KK7	Dipeptidyl peptidase 3	1	2	not found	Metallo
P41245	Matrix metalloproteinase-9	2	1	1	Metallo
Q9WUU7	Cathepsin Z	1	not found	1	Cysteine
Q61096	Myeloblastin	1	1	1	Serine
P28076	Proteasome subunit beta type-9	1	not found	1	Threonine
P16294	Coagulation factor IX	1	not found	1	Serine
Q3UP87	Neutrophil elastase	1	1	not found	Serine
O89017	Legumain	not found	1	1	Cysteine
	Note: Only considering proteases found in 2 or 3 samples.
